# Supplementary material for: Morphological and metabolic changes in Changshan Huyou (Citrus changshan-huyou) following natural tetraploidization
Source: BMC Plant Biol. 2025 Mar 8;25:301. doi: 10.1186/s12870-025-06293-4 (PMC11889857; doi:10.1186/s12870-025-06293-4)
Supplement: Supplementary file 1 — Additional file 1. All metabolites identified in peels, juice sacs, and segment membranes of diploid and tetraploid [file 12870_2025_6293_MOESM1_ESM.xlsx]

## Sheet: Sheet1
Additional File 1 All metabolites identified in peels, juice sacs, and segment membranes of diploid and tetraploid.
Index	Q1 (Da)	Q3 (Da)	Molecular weight (Da)	Formula	Ionization model	Compounds	Class I	Class II	CAS	Level	2X-P1	2X-P2	2X-P3	4X-P1	4X-P2	4X-P3	2X-F1	2X-F2	2X-F3	4X-F1	4X-F2	4X-F3	2X-CW1	2X-CW2	2X-CW3	4X-CW1	4X-CW2	4X-CW3	QC01	QC02	QC03
Cmbp003236	314.11	161.06	313.098	C14H19NO5S	[M+H]+	(E)-S-(3-(4-Hydroxy-3,5-dimethoxyphenyl)allyl)cysteine	Alkaloids	Alkaloids	-	3	1.32848e+07	1.51703e+07	1.19724e+07	9.20714e+06	1.3111e+07	1.65058e+07	212839	152689	180492	327785	345691	376467	966864	1.43397e+06	1.0635e+06	628184	871407	585390	2.24266e+06	1.94141e+06	1.94599e+06
Cmdn000784	167.02	124.01	168.028	C5H4N4O3	[M-H]-	Uric acid	Nucleotides and derivatives	Nucleotides and derivatives	69-93-2	3	1034.62	2065.81	4871.75	2433.52	1924.95	5605.55	445037	404848	412386	296811	301887	284452	23728.4	18641.4	26435.9	40009.8	17924.5	44117.1	49865.8	56711	52288.1
Cmhp002692	641.17	317.06	640.164	C28H32O17	[M+H]+	Madreselvin A	Flavonoids	Flavones	188682-83-9	1	1.57999e+07	1.52423e+07	1.213e+07	2.18104e+07	1.52145e+07	2.58017e+07	3.26374e+06	3.42609e+06	2.85136e+06	2.43581e+06	2.0803e+06	2.3367e+06	5.10885e+06	5.27721e+06	5.43404e+06	5.72262e+06	4.2284e+06	5.13318e+06	4.28671e+06	4.26793e+06	4.60776e+06
Cmjn004337	401.14	269.1	402.153	C18H26O10	[M-H]-	Benzyl-(2''-O-xylosyl)glucoside*	Phenolic acids	Phenolic acids	-	2	605250	584554	509293	403558	509239	640398	4.37864e+06	5.37992e+06	4.30059e+06	2.13959e+06	2.56102e+06	2.55739e+06	1.47843e+06	1.59246e+06	1.31203e+06	1.30618e+06	1.72077e+06	1.68736e+06	1.93286e+06	2.18173e+06	2.39136e+06
Cmmn012461	299.2	299.2	300.209	C20H28O2	[M-H]-	Dehydroabietic acid	Terpenoids	Ditepenoids	1740-19-8	2	772652	608051	914324	1.0423e+06	898289	790561	943072	908698	895887	717369	725013	735432	806039	1.00334e+06	1.10157e+06	800202	799840	796812	959596	846001	861465
Cmmn012997	301.22	301.22	302.225	C20H30O2	[M-H]-	Abietic acid	Terpenoids	Ditepenoids	514-10-3	2	29490.4	59672.1	127884	131581	106301	162862	94795.7	118380	135566	54660.9	110891	27577.4	129663	145012	186204	204037	128436	136792	64208.3	103147	50346.8
Cmmn013378	301.22	301.22	302.225	C20H30O2	[M-H]-	Levopimaric acid*	Terpenoids	Ditepenoids	79-54-9	1	147372	109246	144436	437170	297272	518761	168620	326321	212041	177870	209624	279790	294357	390197	318108	212413	186165	252946	334552	363625	355549
Cmmp006152	471.31	471.31	472.319	C29H44O5	[M-H]-	Norarjunolic acid	Terpenoids	Triterpene	60393-90-0	3	4.40696e+06	3.18248e+06	2.22718e+06	4.44342e+06	4.69254e+06	6.44397e+06	790106	1.37678e+06	1.09418e+06	1.16901e+06	1.47324e+06	1.35973e+06	5.51853e+06	7.47364e+06	4.26624e+06	2.29214e+06	3.37305e+06	3.13972e+06	4.43623e+06	4.79006e+06	4.47076e+06
Cmpp003619	193.05	105.07	192.042	C10H8O4	[M+H]+	6,7-Dihydroxy-4-methylcoumarin	Lignans and Coumarins	Coumarins	529-84-0	2	7289600	1.05761e+07	1.29547e+07	3.99999e+06	6.43655e+06	6.02515e+06	2.85211e+07	2.8759e+07	3.24199e+07	3.06973e+07	2.4437e+07	3.23382e+07	6.05512e+06	7.9374e+06	5.48624e+06	4.84808e+06	5.08133e+06	4.83137e+06	7.36915e+06	7.44541e+06	8.53378e+06
Cmpp004143	491.23	369.2	490.22	C26H34O9	[M+H]+	Deacetylnomilinic acid	Terpenoids	Triterpene	-	3	1.83615e+06	1.47862e+06	1.79855e+06	1.52105e+06	1.65924e+06	1.65321e+06	163430	230727	191504	616509	666672	353775	1.99486e+06	1.67718e+06	1.85615e+06	1.18074e+06	1.40039e+06	1.23614e+06	618401	697674	578980
Cmpp004617	473.22	427.21	472.21	C26H32O8	[M+H]+	Deacetylnomilin	Terpenoids	Triterpene	3264-90-2	2	1.67929e+07	1.40119e+07	1.41445e+07	1.35299e+07	1.67171e+07	1.68562e+07	2.49319e+06	3.07738e+06	3.88952e+06	6.55761e+06	1.16829e+07	8.63209e+06	2.82066e+07	2.19809e+07	2.10166e+07	1.67713e+07	1.97879e+07	1.84985e+07	6.0737e+06	5.49082e+06	7.07422e+06
Cmpp004946	473.22	427.21	472.21	C26H32O8	[M+H]+	Isoobacunoic acid	Terpenoids	Triterpene	751-28-0	2	1.30281e+07	1.16729e+07	9.57215e+06	1.55408e+07	1.37901e+07	1.61379e+07	870064	1.34549e+06	1.317e+06	586064	3.59367e+06	1.60215e+06	1.57978e+07	1.33417e+07	1.28497e+07	1.46568e+07	1.62204e+07	1.46186e+07	5.30395e+06	5.17649e+06	5.84152e+06
Cmpp005475	261.11	189.06	260.105	C15H16O4	[M+H]+	Meranzin	Lignans and Coumarins	Coumarins	23971-42-8	1	13829.6	19046	36289.4	38248.6	35789.5	30611.3	616067	621876	413175	117912	101710	183848	93538	178716	147014	7890.47	20713.1	9868.26	504824	442799	412259
Cmpp007319	261.11	189.06	260.105	C15H16O4	[M+H]+	7-Methoxy-5-Prenyloxycoumarin	Lignans and Coumarins	Coumarins	35590-41-1	1	40212.7	57613.1	142427	36056.9	41395.3	36480.6	3.8892e+07	3.74201e+07	3.01534e+07	2.56015e+06	1.63931e+06	2.36862e+06	432268	620646	557810	97795.9	94002.1	122828	3.66149e+06	3.27213e+06	3.56203e+06
Cmpp007452	261.11	189.06	260.105	C15H16O4	[M+H]+	Auraptenol	Lignans and Coumarins	Coumarins	1221-43-8	2	25419.1	42810.5	65622.4	38865.7	50383.8	53095.2	1.52257e+07	1.44754e+07	1.17269e+07	845243	489679	665989	219550	302141	243970	32146.6	61171.5	53070.5	1.90665e+06	1.9518e+06	1.81928e+06
Cmpp008880	245.12	189.06	244.11	C15H16O3	[M+H]+	Suberosin	Lignans and Coumarins	Coumarins	581-31-7	1	19662.9	18149.4	21638.8	4336.84	1504.6	16949.4	6.70162e+06	7.6216e+06	5.14905e+06	2.20973e+06	1.42268e+06	2.23582e+06	73391.2	73555.8	91421.3	19662.9	20570.7	8279.19	1.0106e+06	930353	842549
Cmsn002371	491.19	327.12	492.2	C25H32O10	[M-H]-	Isolariciresinol-9-O-xyloside	Lignans and Coumarins	Lignans	-	3	9453.37	8083.99	22267.3	28648.6	19899.8	18581.1	33479.3	8089.66	12502.1	23709.5	31006.8	21675	13090.6	12884.8	12502.2	26699.6	6653.32	7877.87	10556.8	24857.9	15102.7
Cmsp003083	521.2	131.05	520.194	C26H32O11	[M+H]+	Dehydrodiconiferyl alcohol-4-O-glucoside*	Lignans and Coumarins	Lignans	107870-88-2	1	2.54747e+06	3.96781e+06	4.89026e+06	2.03522e+06	1.77564e+06	2.12803e+06	5.19449e+07	5.22207e+07	6.51807e+07	6.70522e+07	6.96663e+07	6.64324e+07	2.15916e+07	2.83511e+07	2.32616e+07	1.83274e+07	2.12745e+07	1.95644e+07	2.14146e+07	2.23462e+07	2.18926e+07
Cmsp008121	287.092	167.034	286.084	C16H14O5	[M+H]+	7-O-Methylnaringenin	Flavonoids	Flavanones	-	3	62382.3	61380.7	12327.9	33262.7	48757.8	46644.5	93732.1	96647.5	85089.9	99010.7	8255.81	31535.9	68683.6	150292	24086.1	89195.2	83065	204212	48403	25651.5	51008.5
Cmxn004016	451.13	289.08	452.132	C21H24O11	[M-H]-	Dihydromarein	Flavonoids	Chalcones	-	3	16185.7	6670	9942.7	4715.53	6670	9378.25	143434	138171	120060	95180.1	109378	90183.8	18491.6	25573.1	21127.4	47992.2	10005	57916.8	42496.5	51760.4	40846.4
Cmyn001328	339.07	177.02	340.079	C15H16O9	[M-H]-	Daphnin*	Lignans and Coumarins	Coumarins	486-55-5	3	71314.6	39129.5	81521.7	86880.9	109032	102307	383496	422618	435185	570114	739567	820486	38201.1	56701.6	114498	38447	161762	59730.9	302040	317374	301513
Cmzp002057	315.12	255.1	314.1	C14H18O8	[M+H]+	6-O-Acetylarbutin	Phenolic acids	Phenolic acids	10338-88-2	3	3.95295e+06	1.93058e+06	2.4672e+06	2.29224e+06	1.71226e+06	2.14105e+06	322361	328220	323594	331810	255039	298896	336398	380057	457571	255806	262055	242904	597894	551258	582882
Hagn002504	355.07	85.03	356.09	C19H16O7	[M-H]-	5,7,5'-Trimethoxy-3',4'-methylenedioxyflavonoid	Flavonoids	Flavones	-	2	1.87257e+06	1.02992e+06	1.06758e+06	798588	966093	1.69599e+06	8.57227e+06	2.39135e+07	1.16145e+07	6.86357e+06	4.1483e+06	5.02013e+06	806633	1.37212e+06	614437	199318	339166	315844	5.11781e+06	5.29401e+06	2.82922e+06
Hagn002801	385.08	85.03	386.1	C20H18O8	[M-H]-	5,6,7,5'-tetramethoxy-3',4'-methylenedioxyflavonoid	Flavonoids	Flavones	-	2	5.50855e+06	2.67437e+06	1.64612e+06	2.89666e+06	2.57677e+06	7.18474e+06	1.85137e+07	5.32711e+07	1.99612e+07	1.3226e+07	9.00223e+06	9.58471e+06	688685	1.47344e+06	516819	191452	343315	323613	9.02553e+06	8.854e+06	4.28163e+06
Hahn002451	491.156	161.027	492.163	C24H28O11	[M-H]-	picrosideⅠ	Others	Others	-	3	6520.5	3002	34201.7	10717.5	12945.3	34882.5	299683	560916	248896	38257.2	57072.9	62618.9	4641.69	21499.5	19549.9	11250.9	10816.9	28995.8	68400.3	79322.3	69066.2
Hahp000801	118.08	72.08	117.079	C5H11NO2	[M+H]+	alanine betaine	Alkaloids	Alkaloids	-	3	1.57791e+07	1.38803e+07	1.43877e+07	1.27112e+07	1.42897e+07	1.30337e+07	1.3257e+07	1.74944e+07	1.35461e+07	1.35273e+07	1.32927e+07	1.58046e+07	2.58282e+07	1.89175e+07	2.25e+07	2.22784e+07	2.07573e+07	2.36395e+07	1.40171e+07	1.23024e+07	1.21821e+07
Hajp007218	301.07	286.05	300.063	C16H12O6	[M+H]+	5,7,3',5'-tetrahydroxy-6-methylfavanone	Flavonoids	Flavones	-	3	16663.7	10703.2	6390.26	9998.86	11730.3	8521.59	1.97292e+06	2.14967e+06	1.42731e+06	234858	85324.8	191740	36965.7	32793.7	33330.1	8205.83	11331.3	11730.3	278251	275256	280900
Hajp007261	389.12	359.08	388.116	C20H20O8	[M+H]+	4'-hydroxy-5,7,3',5'-pentamethoxyfavone*	Flavonoids	Flavones	-	2	58065.9	33376	19642.8	86981.2	36215.1	17918.8	1.73239e+07	1.55762e+07	1.2695e+07	2.95575e+06	1.63179e+06	3.00003e+06	181658	203832	114704	27010.2	18795.3	19927.3	1.54711e+06	1.50828e+06	1.53033e+06
Hajp007891	343.12	327.09	342.11	C19H18O6	[M+H]+	3',4',5,7-Tetramethoxyflavone; Luteolin Tetramethyl Ether	Flavonoids	Flavones	855-97-0	2	35068.8	29937.2	20727.7	18228.5	28809	24900.7	1.1393e+07	1.16686e+07	9.91081e+06	5.3499e+06	3.73369e+06	5.03842e+06	99588.2	138186	94790.3	26340.4	21155.5	40146.3	1.45057e+06	1.50765e+06	1.59043e+06
Hajp008550	403.14	342.11	402.132	C21H22O8	[M+H]+	5,6,7,3',4',5'-hexamethoxyflavone	Flavonoids	Flavones	29043-07-0	1	19098.1	35968.3	56424.6	48697.1	42964	44979.3	1.24527e+07	1.22614e+07	1.02906e+07	4.65817e+06	3.63694e+06	4.73375e+06	160582	191725	141267	46376	37691.1	39174.4	1.95304e+06	1.89636e+06	1.83663e+06
Hamp007846	343.12	313.07	342.11	C19H18O6	[M+H]+	5,6,7,8-Tetramethoxyflavone	Flavonoids	Flavones	-	2	385892	515022	629751	739233	702421	823397	130298626	1.30798e+08	1.2071e+08	7.32694e+07	5.26411e+07	7.15822e+07	2.15479e+06	3.48434e+06	2.2208e+06	1.02991e+06	880616	831436	2.31453e+07	2.35242e+07	2.40182e+07
Hasp010605	353.27	261.22	352.261	C21H36O4	[M+H]+	(S)-2,3-dihydroxypropyl (9Z,12Z,15Z)-octadeca-9,12,15-trienoate	Others	Others	129828-41-7	3	134347	85583.9	55319.2	55583.6	93477.5	87244	3.55777e+07	3.09681e+07	3.10511e+07	4.34912e+07	2.57953e+07	2.52435e+07	211681	301307	296383	180623	209371	190676	6.69991e+06	6.61639e+06	7.11408e+06
Haxp007330	179.06	135.01	178.063	C10H10O3	[M+H]+	p-Methoxycinnamic acida	Others	Others	-	2	31766	18471.5	24749.3	24035.6	25230.1	24556.8	75254.7	41757	49559	64031.5	52262.2	38041.1	75962.1	80491.1	133873	63086.5	123703	97907.1	26850.7	43533.3	31051.7
HJAP005	495.11	333.07	494.106	C22H22O13	[M+H]+	Laricitrin-3-O-glucoside	Flavonoids	Flavonols	39986-90-8	3	704646	716299	694870	350560	286365	286590	3.19285e+06	3.57205e+06	2.70571e+06	1.66154e+06	1.48478e+06	1.81927e+06	454101	411138	404562	251409	239457	266327	834525	910993	842108
HJAP006	509.13	347.08	508.122	C23H24O13	[M+H]+	Syringetin-7-O-glucoside	Flavonoids	Flavonols	-	2	2.35066e+06	2.58401e+06	2.35026e+06	1.19262e+06	869313	1.15515e+06	4.83852e+07	5.19456e+07	4.23538e+07	2.18392e+07	1.74137e+07	2.17486e+07	2.123e+06	796165	1.68799e+06	567800	1.85498e+06	396750	6.77143e+06	6.00103e+06	7.27223e+06
HJAP011	463.11	343.08	462.116	C22H22O11	[M+H]+	Chrysoeriol-8-C-glucoside (Scoparin)	Flavonoids	Flavones	301-16-6	1	4.22859e+06	4.34559e+06	2.57225e+06	3.53944e+06	2.81019e+06	4.19525e+06	6.11143e+07	5.72069e+07	45348448	1.48669e+07	1.44974e+07	1.48962e+07	3.90011e+06	3.55226e+06	3.04938e+06	2.31974e+06	2.40667e+06	2.29092e+06	6.10768e+06	6.4401e+06	6.65187e+06
HJAP012	419.1	383.07	418.09	C20H18O10	[M+H]+	Luteolin-8-C-arabinoside	Flavonoids	Flavones	-	3	8.01662e+06	11814285	7.79255e+06	9.64918e+06	9692540	1.34545e+07	8100825	8605885	8536910	6306680	6468715	7525485	14317720	11731140	1.05993e+07	1.14378e+07	13178370	1.14557e+07	4.40425e+06	7688880	4.78883e+06
HJAP023	773.22	611.17	772.206	C33H40O21	[M+H]+	Kaempferol-6,8-di-C-glucoside-7-O-glucoside	Flavonoids	Flavonols	-	3	2.96907e+06	3.04314e+06	1.94653e+06	2.32031e+06	1.81755e+06	1.89982e+06	1.11152e+06	1.22876e+06	960101	730551	680026	754279	396334	547581	490156	260330	277082	188948	537703	543541	591596
HJAP024	611.16	593.15	610.154	C27H30O16	[M+H]+	Kaempferol-6,8-di-C-glucoside	Flavonoids	Flavonols	-	2	2.24866e+06	2.43428e+06	2.61396e+06	2.02248e+06	2.2385e+06	2.59196e+06	1.11897e+07	1.13491e+07	7.41093e+06	2.10442e+06	2.82879e+06	1.9623e+06	1.98219e+06	2.06883e+06	1.77043e+06	658742	706476	576614	1.49091e+06	1.58771e+06	1.66295e+06
HJAP026	625.18	463.13	624.169	C28H32O16	[M+H]+	Chrysoeriol-6-C-glucoside-4'-O-glucoside	Flavonoids	Flavones	-	3	6.16985e+06	6.57614e+06	4.87003e+06	5.68743e+06	4.68069e+06	8.13989e+06	1.56404e+07	1.91753e+07	1.08362e+07	5.17668e+06	7.09817e+06	4.76951e+06	1.83167e+07	1.39453e+07	1.42076e+07	8.01906e+06	8.60655e+06	8.2099e+06	4.23634e+06	5.00921e+06	4.54373e+06
HJAP056	477.14	315.1	476.132	C23H24O11	[M+H]+	Dihydroxy-dimethoxyflavone-7-O-glucoside*	Flavonoids	Flavones	-	3	29842	23228.8	28123.7	63848.8	31675	58350	102718	100657	119527	188808	210647	186862	54573.6	22765.7	14572.2	28550.5	38345	18592.6	453213	478767	522959
HJAP057	315.09	282.06	314.079	C17H14O6	[M+H]+	Dihydroxy-dimethoxyflavone*	Flavonoids	Flavones	-	1	51915.6	50730.3	35453.8	76007.2	50482.7	59286.4	1.2827e+07	1.3105e+07	1.07881e+07	6.55073e+06	6.59917e+06	6.55993e+06	194608	215181	119045	44197	44746.8	40676.7	1.9291e+06	1.97464e+06	2.13034e+06
HJAP058	345.1	284.07	344.126	C19H20O6	[M+H]+	5,6,7,4'-Tetramethoxyflavanone	Flavonoids	Flavanones	2569-77-9	3	6043.62	10984	12490.9	3816.67	12936.8	13528.7	3.44469e+06	3.52461e+06	2.66019e+06	1.05459e+06	793430	1.11581e+06	47336.2	46389.2	30303.3	11867.7	9923.42	9021.42	450977	420581	411192
HJAP060	359.12	298.09	358.105	C19H18O7	[M+H]+	Gardenin B	Flavonoids	Flavones	2798-20-1	2	6888.82	6390.4	8368.78	10050.2	5859.39	4262.39	2.20356e+06	2.33958e+06	1.90523e+06	1.05032e+06	820754	993421	42213.5	29344.5	24611.9	11559.4	7288.71	16288.2	258652	274071	263738
HJAP061	743.2	303.05	742.196	C32H38O20	[M+H]+	Quercetin-3-O-(2''-O-arabinosyl)rutinoside	Flavonoids	Flavonols	-	3	16675	10299.8	9649.64	15005	6670	25005	11270	19135.7	8797.74	20005	11670	12897.8	26675	4062.06	16675	1670	5005	10826.7	22979.5	12186.1	18942.7
HJAP064	565.12	317.08	564.111	C25H24O15	[M+H]+	Isorhamnetin-3-O-(6''-malonyl)glucoside	Flavonoids	Flavonols	-	2	950877	759808	676488	609432	615178	802620	1.63563e+06	2.21438e+06	1.88806e+06	888482	831214	1.00474e+06	1.02351e+06	1.23709e+06	1.36583e+06	1.32747e+06	967475	1.00133e+06	610820	516975	662975
HJAP119	771.22	317.06	770.227	C34H42O20	[M+H]+	Rhamnetin-3-O-Rutinoside-5-O-rhamnoside*	Flavonoids	Flavonols	-	3	1.39184e+06	1.99e+06	1634330	2.03178e+06	860602	6896445	68355	144138	62460.1	49872.5	42386.5	53350	361963	804956	593425	307841	252045	372760	287468	352148	283255
HJAP120	625.166	317.066	624.169	C28H32O16	[M+H]+	Rhamnetin-3-O-Rutinoside*	Flavonoids	Flavonols	-	3	7.38221e+07	4.62834e+07	2.9439e+07	4.05146e+07	3.46205e+07	5.07172e+07	7.36732e+06	7.37461e+06	5.52025e+06	5459380	4.67652e+06	5611805	3.17969e+07	2.99177e+07	1.81729e+07	28073425	2.28949e+07	1.78103e+07	16853536	9.84762e+06	2.02218e+07
HJAP123	933.28	479.12	932.28	C40H52O25	[M+H]+	Isorhamnetin-3-O-rutinoside-7-O-rutinoside	Flavonoids	Flavonols	-	3	88876.6	99096	119946	119881	103689	144789	1344.68	6670	8340	1670	3340	6717.69	23149.4	37063.7	46680	13424	13629.4	13399.2	17434.5	17865.6	25939.8
HJAP126	817.24	509.13	816.232	C35H44O22	[M+H]+	Syringetin-3-O-rutinoside-7-O-glucoside	Flavonoids	Flavonols	-	3	349244	282919	403814	190634	178808	234222	438473	497228	484260	599506	473676	644606	44714.4	46081.4	110855	16188.5	36675	35010	168161	164252	147336
HJAP127	757.22	303.05	756.211	C33H40O20	[M+H]+	Quercetin-3-O-(2''-O-Rhamnosyl)rutinoside	Flavonoids	Flavonols	55696-57-6	3	398778	263089	321656	340024	208378	318337	33340	11670	17598.1	9090.93	31675	11670	97494.8	189565	159301	115049	51340.6	100600	98789	79830.8	71746.3
HJAP128	771.23	317.06	770.227	C34H42O20	[M+H]+	Isorhamnetin-3-O-rutinoside-7-O-rhamnoside*	Flavonoids	Flavonols	-	3	2.077e+06	1.34453e+06	999372	1.7347e+06	1.12536e+06	6700755	42383.4	83365	87007.9	75108.6	41680	51328.6	988425	759202	593001	348640	204824	340876	419274	354909	297326
HJAP148	581.15	287.06	580.143	C26H28O15	[M+H]+	Kaempferol-3-O-sambubioside	Flavonoids	Flavonols	27661-51-4	3	235220	293082	224127	186109	121940	194016	844139	715758	596931	399493	328679	326156	323832	320542	277525	314280	346672	265492	211506	172920	279686
HJAP154	469.13	317.08	468.069	C23H16O11	[M+H]+	Galloylisorhamnetin*	Flavonoids	Flavonols	-	3	60065.1	81564.1	51656.7	28727.2	30491.9	23340	3.46126e+06	3.74561e+06	3.35258e+06	1.26103e+06	1.26886e+06	1.38331e+06	113813	476267	295310	9	9	9	766188	904338	751775
HJKP000649	136.07	91.05	135.068	C8H9NO	[M+H]+	N-benzylformamide	Alkaloids	Alkaloids	6343-54-0	2	2.14878e+07	1.58554e+07	2.93673e+07	1.87737e+07	3.18036e+07	2.25293e+07	2.32491e+07	2.60995e+07	2.20779e+07	1.74948e+07	9.35384e+06	2.21341e+07	1.42639e+07	1.14013e+07	1.51863e+07	9.56865e+06	9.59451e+06	1.28588e+07	1.0476e+07	1.22411e+07	1.13658e+07
HJN003	385.11	223.06	386.121	C17H22O10	[M-H]-	1-O-Sinapoyl-β-D-glucose	Phenolic acids	Phenolic acids	-	3	6.8432e+06	5.86146e+06	5.08931e+06	2.90199e+06	3.92299e+06	5.04816e+06	7.30577e+06	8.25e+06	8.84317e+06	9.99459e+06	1.10512e+07	1.03222e+07	6.01077e+06	6.3544e+06	5.86639e+06	4.19986e+06	4.58344e+06	5.22612e+06	6.92115e+06	7.9674e+06	7.9773e+06
HJN051	623.16	315.05	624.169	C28H32O16	[M-H]-	Tamarixetin-3-O-rutinoside	Flavonoids	Flavonols	-	3	5.4096e+06	3.86566e+06	2.79789e+06	4.46847e+06	3.74441e+06	7.14114e+06	1.14358e+06	1.65294e+06	1.15505e+06	562953	578439	615456	3.26598e+06	3.95601e+06	3.7567e+06	4.40731e+06	2.86366e+06	4.92895e+06	3.27779e+06	3.26209e+06	2.63952e+06
HJN055	435.13	273.08	436.137	C21H24O10	[M-H]-	Dihydrocharcone-4'-O-glucoside	Flavonoids	Chalcones	-	3	7032.81	6095.01	11670	20629.6	7501.01	10315.8	129428	163208	130319	55479.3	71237.8	55929	23977	25315	25784.6	64350.7	57829.7	59709.3	41708.2	60947.3	60479.1
HJN076	563.18	255.07	564.184	C27H32O13	[M-H]-	Pinocembrin-7-O-neohesperidoside*	Flavonoids	Flavanones	13241-31-1	1	864115	553472	371952	620250	532128	855355	6.84902e+06	8.38766e+06	7.01645e+06	4.17622e+06	4.13265e+06	3.92854e+06	3.66219e+06	4.07521e+06	3.32066e+06	3.89085e+06	5.0978e+06	5.02807e+06	5.13362e+06	5.20829e+06	4.41195e+06
HJN079	563.18	255.07	564.184	C27H32O13	[M-H]-	Pinocembrin-7-O-rutinoside*	Flavonoids	Flavanones	118985-31-2	1	1.23897e+06	914225	531971	990943	799821	1.47044e+06	6.30521e+06	7.95779e+06	6.23951e+06	3.93318e+06	3.97203e+06	3.778e+06	3.19456e+06	3.50657e+06	2.98906e+06	3.19224e+06	4.65289e+06	4.42208e+06	4.11848e+06	4.02826e+06	3.63228e+06
HJN083	521.2	359.15	522.21	C26H34O11	[M-H]-	Lariciresinol-4'-O-glucoside	Lignans and Coumarins	Lignans	143663-00-7	1	103321	107258	138591	68886.2	59546.8	90230.9	182250	203024	212484	192178	220834	183427	282942	354650	258888	220315	205884	260746	173714	223101	179961
HJN086	449.11	287.06	450.116	C21H22O11	[M-H]-	Eriodictyol-3'-O-glucoside	Flavonoids	Flavanones	-	3	179763	118654	156390	125409	115619	154823	1.60723e+06	1.59898e+06	1.28921e+06	586784	580785	539804	562643	855619	955568	1.71414e+06	1.88808e+06	1.5677e+06	756853	1.15006e+06	1.18227e+06
HJN087	433.12	271.06	434.121	C21H22O10	[M-H]-	Naringenin-4'-O-glucoside*	Flavonoids	Flavanones	-	3	549631	465755	599375	639934	517490	839119	7.68056e+06	1.2389e+07	8.01157e+06	3.48702e+06	5.08554e+06	3.51144e+06	2.03234e+06	2.42008e+06	2.08082e+06	4.79934e+06	5.70629e+06	5.46168e+06	4.09145e+06	4.72683e+06	4.29305e+06
HJN088	431.12	125.03	432.127	C18H24O12	[M-H]-	Licoagroside B	Others	Ketone compounds	-	3	76060.1	58768	60081.5	69260	85441.9	80058.3	501940	684940	526944	277228	212940	254661	160441	152105	149161	114828	172785	202792	223410	221739	197429
HJN090	433.11	271.06	434.121	C21H22O10	[M-H]-	Butin-7-O-glucoside*	Flavonoids	Flavanones	-	3	597223	552673	707931	643269	669216	814453	7.28796e+06	1.02286e+07	6.95145e+06	2.7252e+06	4.33007e+06	2.88394e+06	1.94873e+06	2.09905e+06	1.87755e+06	3.80123e+06	4.76737e+06	4.9864e+06	3.24788e+06	3.93062e+06	4.06025e+06
HJN104	481.14	319.08	482.106	C21H22O13	[M-H]-	Dihydromyricetin-3-O-glucoside	Flavonoids	Flavanonols	-	2	16545.7	23478.8	25322.4	23478.8	21485.5	30542.5	192581	172937	194554	132650	155322	138665	70946.9	116323	79008	50242	49459.6	58678.6	86693.8	120404	108315
Hmbn002692	517.16	175.04	518.164	C22H30O14	[M-H]-	6'-O-Feruloyl-D-sucrose	Phenolic acids	Phenolic acids	118230-77-6	2	482000	347374	260172	331481	251726	449964	388082	374862	387121	535898	546874	569528	78814	135503	50736	83717.1	24889.6	47795	263530	371484	338752
Hmbp001276	169.05	65.03	168.042	C8H8O4	[M+H]+	Gallacetophenone	Phenolic acids	Phenolic acids	528-21-2	1	3.29605e+06	3.29186e+06	3.74626e+06	3.39723e+06	3.17791e+06	3.86393e+06	4.57313e+06	4.41454e+06	4.12079e+06	4.04274e+06	4.62896e+06	4.80033e+06	4.75247e+06	3.46382e+06	4.16799e+06	6.78151e+06	7.68026e+06	7.06217e+06	3.12914e+06	3.06991e+06	3.56332e+06
Hmbp002498	487.14	193.05	486.137	C21H26O13	[M+H]+	Scopoletin-7-O-xylosyl(1→6)glucoside	Lignans and Coumarins	Coumarins	-	2	49836.7	51045.4	107565	13463.3	20266.8	21535.8	573186	620662	457093	393807	480062	639340	15339.3	18743.8	21540.6	21861.5	20455.8	16693.9	137487	155033	143876
Hmbp002730	287.06	153.01	286.048	C15H10O6	[M+H]+	Isoscutellarein	Flavonoids	Flavones	41440-05-5	2	162862	163988	166413	143850	130769	155367	1.31061e+06	1.58228e+06	1.35786e+06	1.29748e+06	1.28398e+06	1.49421e+06	945310	939703	1.04222e+06	1.62221e+06	1.29045e+06	1.5996e+06	970229	905270	1.03109e+06
Hmcn000192	209.07	59.01	210.074	C7H14O7	[M-H]-	Sedoheptulose	Others	Saccharides	3019-74-7	2	1.28146e+06	1.40949e+06	1.30585e+06	1.51164e+06	1.88727e+06	1.85515e+06	2.40327e+06	1.73267e+06	2.57542e+06	6.5e+06	3.03789e+06	5.00957e+06	2.75334e+06	2.26339e+06	2.35326e+06	2.38187e+06	2.87857e+06	2.74445e+06	1.75236e+06	1.86458e+06	1.6549e+06
Hmcn000773	507.17	179.05	508.179	C21H32O14	[M-H]-	6'-O-Glucosylaucubin	Terpenoids	Sesquiterpenoids	-	3	216743	136683	161170	105524	131967	221509	11035.6	11219.5	15861.5	12356.4	16343.7	15228.8	93500.6	109744	86259.8	78677.1	136747	144862	69699.9	86758.1	80802
Hmcn001884	463.09	301.03	464.096	C21H20O12	[M-H]-	6-Hydroxyluteolin 5-glucoside	Flavonoids	Flavones	-	3	9	9	9	79823.2	88637	101241	435626	778076	755695	569540	638748	589051	100282	167595	87485.6	172926	135615	150562	300018	356904	316912
Hmcn001989	755.25	593.21	756.248	C34H44O19	[M-H]-	Lavandulifolioside	Phenolic acids	Phenolic acids	-	2	311938	161817	83145.5	176512	155506	274974	176808	257703	162366	84017.6	112340	62157.5	255505	255816	273112	468007	307099	493394	222616	266547	245672
Hmcp001578	641.17	479.11	640.164	C28H32O17	[M+H]+	Isorhamnetin-3,7-O-diglucoside	Flavonoids	Flavonols	6758-51-6	1	1.05012e+07	9.50873e+06	7.36593e+06	1.28781e+07	8.37832e+06	1.04578e+07	2.14806e+06	2.1191e+06	1.49225e+06	1.68318e+06	1.41025e+06	1.68585e+06	2.75923e+06	3.30922e+06	3.03058e+06	3.60495e+06	2.91406e+06	3.17989e+06	2.49652e+06	2.62861e+06	2.63643e+06
Hmcp001579	671.18	347.07	670.174	C29H34O18	[M+H]+	Limocitrin-3-O-sophoroside*	Flavonoids	Flavonols	-	1	2.75089e+06	2.15079e+06	2.51286e+06	707121	731811	800592	3.77794e+07	4.44208e+07	3.08318e+07	2.29776e+07	1.95928e+07	2.23517e+07	312856	472314	323895	90015.9	66880.6	50637.6	6.3825e+06	7.12388e+06	6.6809e+06
Hmcp001589	787.23	317.06	786.222	C34H42O21	[M+H]+	Isorhamnetin-3-O-rutinoside-4'-O-glucoside*	Flavonoids	Flavonols	111393-97-6	1	9.63188e+06	4.42533e+06	7.41671e+06	1.25281e+07	8.13216e+06	10927405	3.12508e+06	3.03935e+06	2.25312e+06	4.27118e+06	3.69791e+06	4.08155e+06	2.63349e+06	3.32293e+06	2.46853e+06	3.55981e+06	2.3437e+06	3.01806e+06	3.64118e+06	3.21223e+06	3.87597e+06
Hmcp001598	611.16	317.06	610.153	C27H30O16	[M+H]+	Isorhamnetin-3-O-(2''-O-xylosyl)glucoside	Flavonoids	Flavonols	-	3	284777	240209	202492	219499	155148	198203	165544	334671	281794	96705	198911	235764	191973	267595	274447	363224	192861	317390	153983	168549	178258
Hmcp001618	743.2	449.1	742.196	C32H38O20	[M+H]+	Quercetin-3-O-(2''-O-Xylosyl)rutinoside	Flavonoids	Flavonols	129235-39-8	3	15005	36768.8	55396.8	38285.3	75124.6	36734.5	88411	62462.1	77034	20082.8	78360.3	57055	31134.1	58637.2	84699.9	73355	104806	28150.4	58132.4	60521	34135.4
Hmcp001628	671.18	347.07	670.174	C29H34O18	[M+H]+	Limocitrin-3,7-di-O-glucoside*	Flavonoids	Flavonols	-	1	2.94321e+06	1.91231e+06	2.39534e+06	727087	704018	777818	4.00831e+07	4.68398e+07	3.5668e+07	2.24709e+07	2.14432e+07	2.34057e+07	353812	513409	320673	83767.6	72261.4	64513.6	6.84077e+06	8.16419e+06	7.46855e+06
Hmcp001629	697.16	449.1	696.154	C30H32O19	[M+H]+	Kaempferol-3-O-(6''-Malonyl)glucoside-7-O-Glucoside	Flavonoids	Flavonols	-	3	93682.8	165882	160326	79944.4	90645.1	122536	140696	166507	181376	98748	155023	92941.7	127888	232377	174682	298525	196578	222089	58685.1	83437.2	79675.1
Hmcp001636	509.13	347.07	508.122	C23H24O13	[M+H]+	Limocitrin-7-O-glucoside	Flavonoids	Flavonols	-	2	4.88308e+06	4.27746e+06	3.90114e+06	1.06202e+06	1.89543e+06	2.63987e+06	8.27612e+07	4.13994e+07	7.01348e+07	6.93532e+07	5.05803e+07	6.02395e+07	750675	977350	812787	307655	445030	248464	1.3543e+07	1.19768e+07	1.42801e+07
Hmcp001658	727.17	479.11	726.164	C31H34O20	[M+H]+	Isorhamnetin-3-O-(6''-malonyl)glucoside-7-O-glucoside	Flavonoids	Flavonols	-	3	328697	309553	256093	238017	225032	408235	289459	347573	294337	156141	247030	252031	250215	310981	305837	263963	238049	262986	158117	119177	141386
Hmcp001858	565.15	287.05	564.148	C26H28O14	[M+H]+	Kaempferol-3-O-arabinoside-7-O-rhamnoside	Flavonoids	Flavonols	-	3	30458.1	40630.2	36819.6	48274.6	46680	43826.4	123114	95035	89565.5	120069	64789.1	146560	91424.4	67295	84737.5	43805.3	126586	113576	53938.6	62959.1	64755
Hmcp001947	711.17	317.06	710.169	C31H34O19	[M+H]+	Isorhamnetin-3-O-(6''-malonyl)glucoside-7-O-rhamnoside	Flavonoids	Flavonols	-	3	16675	23340	15005	5005	11859.3	17101.9	440892	460151	450238	335260	257832	325940	3211.16	3469.43	15005	18340	3851.85	5005	126903	142548	152574
Hmcp002187	509.13	347.07	508.122	C23H24O13	[M+H]+	Limocitrin-3-O-galactoside	Flavonoids	Flavonols	-	1	1.80788e+06	1.42102e+06	2.16993e+06	1.05506e+06	1.0605e+06	720510	4.31283e+07	5.58317e+07	3.49648e+07	2.2997e+07	1.61583e+07	2.13152e+07	596894	806128	842406	490850	387337	510920	5.95283e+06	5.27088e+06	6.80955e+06
Hmcp002207	479.118	317.06	478.111	C22H22O12	[M+H]+	Isorhamnetin-7-O-glucoside (Brassicin)*	Flavonoids	Flavonols	6743-96-0	3	9.24396e+06	1.50877e+07	1.95239e+07	1.93097e+07	2.31335e+07	1.78749e+07	9	9	9	9	9	9	9	9	9	9	9	9	8.9579e+06	6.2224e+06	1.01901e+07
Hmcp002298	479.12	347.07	478.111	C22H22O12	[M+H]+	Limocitrin-3-O-arabinoside	Flavonoids	Flavonols	-	3	100548	69378.4	77003	45248.1	15953.3	51016.5	6.3155e+06	6.48004e+06	5.0959e+06	3.42207e+06	2.44093e+06	3.33648e+06	47870.3	69369	151185	21578.8	88608.5	45968.7	741104	649830	833127
Hmcp002316	449.11	317.06	448.101	C21H20O11	[M+H]+	Isorhamnetin-3-O-arabinoside	Flavonoids	Flavonols	-	3	247041	223584	184363	275128	245361	132647	852906	904230	892645	710653	724679	805293	489080	411180	459722	442071	516440	307491	336620	266175	349901
Hmcp002399	509.13	347.07	508.122	C23H24O13	[M+H]+	Limocitrin-3-O-glucoside	Flavonoids	Flavonols	-	3	941440	963713	936324	467408	316717	535575	1.16621e+07	1.03098e+07	11382800	8977850	6767120	8337245	588072	306240	282841	502340	364252	437636	2.20083e+06	2430570	2807410
Hmcp002539	463.12	317.06	462.116	C22H22O11	[M+H]+	Isorhamnetin-3-O-rhamnoside	Flavonoids	Flavonols	-	3	46952.7	81052.8	76549.1	16304.9	52698.6	77535.6	152068	152258	187405	127066	147035	158297	198267	212273	240623	207277	210673	166995	91925.3	76133.2	96924.8
Hmcp005031	263.09	191.03	262.084	C14H14O5	[M+H]+	Rutaretin	Lignans and Coumarins	Coumarins	13895-92-6	2	242411	181938	186493	246086	218631	275077	1.66515e+07	1.96488e+07	1.72803e+07	6.12216e+06	4.94439e+06	6.33422e+06	552519	566365	508687	183455	136735	441495	2.52342e+06	2.33989e+06	2.63864e+06
Hmcp005575	627.15	303.05	626.148	C27H30O17	[M+H]+	Quercetin-5,4'-di-O-glucoside	Flavonoids	Flavonols	-	2	286581	252603	225604	261754	206647	344409	1.08751e+06	1.07956e+06	999504	1.23388e+06	1.45212e+06	1.45385e+06	506488	699955	793207	946797	730481	738001	524471	597510	740743
Hmcp009963	180.14	123.07	180.138	C11H18NO+	[M]+	Candicine	Alkaloids	Phenolamine	6656-13-9	1	2.34987e+06	1.89626e+06	3.25619e+06	474508	1.09072e+06	2.13619e+06	747418	2.02688e+06	2.4968e+06	1.8882e+06	1.26638e+06	1.6826e+06	1.73466e+06	1.50586e+06	2.78365e+06	900573	1.67606e+06	1.90015e+06	832082	787929	847378
Hmfn000531	175.02	87.01	176.032	C6H8O6	[M-H]-	L-Ascorbic acid (Vitamin C)	Others	Vitamin	50-81-7	1	1.07797e+07	6.79791e+06	1.02415e+07	7.92913e+06	7.3124e+06	1.07391e+07	1.21361e+07	2.47181e+07	2.31963e+07	1.27356e+07	9.41471e+06	1.04441e+07	859467	2.04914e+06	742419	521186	866289	774956	8.45453e+06	9.73203e+06	5.13181e+06
Hmgn001653	137.02	93.04	138.032	C7H6O3	[M-H]-	Protocatechualdehyde	Others	Aldehyde compounds	139-85-5	2	720048	635242	582423	569115	701653	714340	1.36889e+06	1.30326e+06	1.37899e+06	533926	978219	1.17594e+06	869406	1.05269e+06	957068	983862	1.05733e+06	1.05177e+06	1.0183e+06	1.07528e+06	1.10297e+06
Hmgn002038	637.18	475.14	638.185	C29H34O16	[M-H]-	β-Oxoacteoside	Phenolic acids	Phenolic acids	-	3	968359	667036	731012	549070	659625	1.06611e+06	379536	511076	370412	289261	276198	274544	569626	738576	507345	230170	294791	312248	735282	657858	545879
Hmgp001888	641.17	317.06	640.164	C28H32O17	[M+H]+	Patuletin-3-O-rutinoside	Flavonoids	Flavonols	-	3	312530	321012	156595	358805	321379	381656	188792	261784	203169	88365	127614	103375	96705	167936	153802	180120	54398.8	123614	141740	153297	138405
Hmgp002036	479.12	317.06	478.111	C22H22O12	[M+H]+	Nepetin-7-O-glucoside(Nepitrin)	Flavonoids	Flavones	569-90-4	2	15680950	8.03581e+06	8.9396e+06	1.08309e+07	9.6715e+06	1.39216e+07	4.64674e+06	4.99025e+06	3.76813e+06	3.45086e+06	3.43986e+06	3.33153e+06	7.1769e+06	12957740	1.26297e+07	1.04544e+07	6.20108e+06	1.26007e+07	3.41577e+06	3.23515e+06	4.09451e+06
Hmgp002121	609.18	463.08	608.153	C31H28O13	[M+H]+	Hispidulin-7-O-(6''-O-p-Coumaroyl)Glucoside	Flavonoids	Flavones	-	3	2.43428e+07	2.9642e+07	1.97595e+07	3.05154e+07	2.18519e+07	3.9389e+07	101509446	1.11276e+08	9.00845e+07	5.99807e+07	4.94746e+07	5.30624e+07	1.53807e+07	1.23301e+07	1.18442e+07	8.78986e+06	9.65567e+06	7.91117e+06	1.71249e+07	1.92192e+07	1.75996e+07
Hmgp002189	463.13	301.07	462.116	C22H22O11	[M+H]+	Hispidulin-7-O-glucoside(Homoplantaginin)	Flavonoids	Flavones	17680-84-1	3	5.09792e+06	4.26607e+06	4.36351e+06	4.79026e+06	3.24665e+06	5.01019e+06	1.11194e+08	1.0289e+08	8.07233e+07	3.84492e+07	3.31803e+07	3.83334e+07	4.10062e+06	5.0543e+06	4.64054e+06	2.24227e+06	2.20873e+06	2.07e+06	1.55708e+07	1.63097e+07	1.68953e+07
Hmgp002238	493.14	331.08	492.127	C23H24O12	[M+H]+	Jaceosidin-7-O-Glucoside	Flavonoids	Flavones	25474-11-7	1	825681	821824	1.17534e+06	385847	507156	379333	3.09248e+07	3.46377e+07	2.43606e+07	9.29036e+06	8.52723e+06	8.70604e+06	489951	521693	518046	271608	272945	290536	2.90677e+06	3.4934e+06	3.79281e+06
Hmgp002327	188.07	118.06	187.063	C11H9NO2	[M+H]+	3-amino-2-naphthoic acid	Alkaloids	Alkaloids	-	1	6.34299e+06	5.07377e+06	6.9161e+06	9.66515e+06	7.66386e+06	1.17168e+07	1.27947e+08	1.2954e+08	1.10352e+08	1.02896e+08	5.13391e+07	1.10685e+08	2.63025e+07	2.49991e+07	2.04524e+07	1.8015e+07	2.08998e+07	2.05833e+07	2.80982e+07	2.80508e+07	3.17246e+07
Hmgp003086	639.19	331.08	638.185	C29H34O16	[M+H]+	Tricin-7-O-rutinoside*	Flavonoids	Flavones	-	1	990184	897681	827159	314325	258575	420241	1.83601e+07	1.89366e+07	1.51906e+07	7.9142e+06	6.28407e+06	7.38131e+06	160658	303738	176528	164561	45504.5	142818	1.86015e+06	1.96627e+06	2.0606e+06
Hmhn000927	287.08	125.02	288.084	C12H16O8	[M-H]-	Phloroglucinol-1-O-β-D-glucopyranoside	Phenolic acids	Phenolic acids	-	1	457049	329367	609473	406929	496706	429596	5.65737e+07	6.68022e+07	5.41086e+07	4.16341e+07	4.11784e+07	3.97059e+07	3.90769e+06	5.25391e+06	5.26616e+06	6.38074e+06	5.33721e+06	8.15635e+06	1.45798e+07	1.19375e+07	1.19974e+07
Hmhn002787	443.19	161.04	444.2	C21H32O10	[M-H]-	(1'R,3R,5R,8'S)-Dihydrophaseic acid-O-β-D-glucoside	Phenolic acids	Phenolic acids	-	3	281029	266584	269005	186471	220785	300300	161443	169903	172553	159625	209545	141725	253562	312193	253317	213145	272381	282822	257724	290274	211262
Hmhn003067	325.09	119.05	326.1	C15H18O8	[M-H]-	Phenylpropionic acid-O-β-D-glucopyranoside	Phenolic acids	Phenolic acids	-	2	2.6193e+06	1.83576e+06	1.54336e+06	1.7752e+06	1.54653e+06	2.79119e+06	2.54534e+06	2.87381e+06	2.91532e+06	4.03826e+06	1.93345e+06	3.7346e+06	320675	531354	360900	158764	242173	241296	2.07896e+06	2.30874e+06	2.3459e+06
Hmhn003518	355.1	175.04	356.111	C16H20O9	[M-H]-	4-O-β-D-glucopyranosylferulic acid	Phenolic acids	Phenolic acids	-	1	9.45982e+07	7.30426e+07	5.01546e+07	8.31759e+07	7.41297e+07	104155340	1.2074e+08	1.17426e+08	1.26402e+08	1.35612e+08	1.1406e+08	1.36035e+08	1.97407e+07	3.21465e+07	1.92437e+07	1.00075e+07	1.4155e+07	1.38596e+07	8.59069e+07	9.21195e+07	9.27642e+07
Hmhp001812	282.12	136.06	281.112	C11H15N5O4	[M+H]+	2'-O-Methyladenosine	Nucleotides and derivatives	Nucleotides and derivatives	2140-79-6	3	154813	143459	126284	206302	160453	231073	114568	127486	79056.1	136090	85626.6	134094	55955.3	122188	78829.7	58774.1	63190.5	62517.2	68136.1	58010.9	65992.8
Hmhp002580	413.14	136.07	412.137	C19H24O10	[M+H]+	Methylpicraquassioside A	Lignans and Coumarins	Coumarins	-	1	1.83478e+06	2.15186e+06	2.10408e+06	1.88489e+06	1.95233e+06	2.46139e+06	4.95047e+06	5.16488e+06	4.93389e+06	5.42655e+06	4.61009e+06	5.21211e+06	2.99098e+06	2.76544e+06	2.84464e+06	3.49881e+06	3.78542e+06	3.63813e+06	2.11646e+06	1.86109e+06	2.12942e+06
Hmhp005160	331.07	316.05	330.074	C17H14O7	[M+H]+	Rehderianin I	Flavonoids	Flavonols	90965-30-3	3	9002.25	10783.1	11349.1	12175.3	12741.3	26160	2.31352e+06	1.62691e+06	1.71721e+06	1.10657e+06	421488	1.00534e+06	53471	50092.3	24077.5	48927.9	27522.1	54503.8	294714	305661	350979
Hmhp005846	345.09	330.07	344.09	C18H16O7	[M+H]+	Tenaxin I	Flavonoids	Flavones	86926-52-5	2	39960.4	47785.1	41031.1	56233.5	54602.1	56335.3	1.94465e+07	1.85932e+07	1.59326e+07	5.5281e+06	4.16732e+06	5.8271e+06	225315	178181	129475	43751.1	43103.9	36523.8	2.20337e+06	2.17019e+06	2.41597e+06
Hmhp007382	359.1	344.09	358.105	C19H18O7	[M+H]+	5-Hydroxy-7,8,2',6'-Tetramethoxyflavone (Altisin)*	Flavonoids	Flavones	-	2	41477.9	29916.3	56740.9	47112.7	28928.3	27160.1	1.12673e+07	1.08864e+07	1.02164e+07	5.22725e+06	4.52335e+06	4.73696e+06	200929	180444	165920	43945.5	66138.2	46113.4	1.46944e+06	1.40728e+06	1.54826e+06
Hmhp008730	373.17	203.04	372.157	C21H24O6	[M+H]+	6',7'-Dihydroxybergamottin	Lignans and Coumarins	Coumarins	145414-76-2	1	76065.9	78467.4	124711	52638.3	60277.4	67945.1	1.84776e+07	16929285	1.4489e+07	4.46456e+06	3.25978e+06	4.49187e+06	193090	493712	230197	68822.5	54427.1	50381.1	2.70281e+06	2.56121e+06	2.82926e+06
Hmhp009670	294.24	95.08	293.236	C18H31NO2	[M+H]+	Dihydrobungeanool	Alkaloids	Alkaloids	-	3	14092.2	6355.75	4326.9	1437.82	1670	4493.47	320239	338772	287417	414438	145058	322709	10287.1	5794.82	10659.8	4070.49	2929.95	1760.18	66484.3	62966.2	62035
Hmjn004446	593.13	285.04	594.137	C30H26O13	[M-H]-	Luteolin-7-O-(6''-caffeoyl)rhamnoside	Flavonoids	Flavones	-	3	3.92171e+06	2.61651e+06	2.98187e+06	3.11407e+06	3.00275e+06	4.77369e+06	6.04894e+07	7.6698e+07	6.11222e+07	4.01252e+07	4.03784e+07	4.34544e+07	2.62553e+07	3.05021e+07	3.00274e+07	5.07757e+07	4.92281e+07	5.93728e+07	4.10793e+07	4.02315e+07	3.45784e+07
Hmln000297	179.05	59.01	180.063	C6H12O6	[M-H]-	Inositol	Others	Saccharides	87-89-8	1	1.12464e+07	8.77678e+06	8.86297e+06	1.0261e+07	1.16736e+07	1.23608e+07	2.25892e+07	1.98396e+07	2.13244e+07	1.21847e+07	1.35098e+07	1.0021e+07	8.12309e+06	8.62992e+06	9.03481e+06	9.92594e+06	1.01328e+07	9.34394e+06	1.07626e+07	1.00644e+07	1.14183e+07
Hmln000659	331.07	169.01	332.074	C13H16O10	[M-H]-	3-O-Galloyl-D-glucose*	Phenolic acids	Phenolic acids	-	3	221316	223609	394027	178098	261465	242611	602665	901832	610709	536562	430576	501272	286631	398563	297972	296758	393293	435203	425416	423457	359434
Hmln002199	505.1	300.03	506.106	C23H22O13	[M-H]-	Quercetin-3-O-(6''-O-acetyl)galactoside	Flavonoids	Flavonols	-	3	23220	15807.7	15308.4	4800.2	8340	11670	30526	70882	38482.4	16675	14326.2	13374.1	6933.26	21438.6	11670	25283.1	5866.73	30325.1	24506.4	22058.7	20468.1
Hmln002355	549.2	387.15	550.205	C27H34O12	[M-H]-	5'-Methoxymatairesinoside	Lignans and Coumarins	Lignans	1691201-82-7	3	34293.4	39017	34643.3	15869.8	17945.3	29794.8	56653	38804.5	114625	116737	35010	72164.8	100279	95822	61315.3	88514.1	110134	70787.9	69824.6	42309	63750.3
Hmln002996	639.194	621.18	640.2	C29H36O16	[M-H]-	β-Hydroxyacteoside	Phenolic acids	Phenolic acids	95587-86-3	3	206594	219716	175223	320722	237853	254044	143593	68170.8	174718	276269	201226	182595	110863	153106	284973	199052	169721	151951	277499	134343	224876
Hmln003529	401.15	269.11	402.153	C18H26O10	[M-H]-	Benzyl β-primeveroside	Phenolic acids	Phenolic acids	130622-31-0	2	561409	528822	498099	426734	497184	554672	4.34433e+06	4.96697e+06	3.94376e+06	2.02283e+06	2.18057e+06	2.3486e+06	1.3066e+06	1.59475e+06	1.37527e+06	1.26787e+06	1.53897e+06	1.6365e+06	1.96353e+06	2.11588e+06	2.00507e+06
Hmlp003068	627.15	303.05	626.148	C27H30O17	[M+H]+	Meratin	Flavonoids	Flavones	27215-04-9	3	7.52845e+06	7.71512e+06	8.94062e+06	9.47156e+06	8.17262e+06	1.12721e+07	1.04237e+06	939999	913688	761535	501489	652204	2.81953e+06	3.8302e+06	3.81991e+06	4.75272e+06	3.07272e+06	4.11697e+06	2.21692e+06	2.10357e+06	2.47182e+06
Hmlp005105	285.08	270.05	284.068	C16H12O5	[M+H]+	3,7-dihydroxy-4'-methoxyflavone	Flavonoids	Flavones	-	3	135062	113537	125709	125964	90652	164755	347170	404574	315071	479954	130065	486438	264612	264781	248532	260749	314974	315525	261426	264054	256828
Hmlp005624	285.08	270.05	284.068	C16H12O5	[M+H]+	3',7-dihydroxy-4'-methoxyflavone	Flavonoids	Flavones	-	3	30702.6	45349.6	22831.6	47605.7	17741.9	25691.3	388619	305435	271940	148458	135930	204788	71441.1	57944.1	15239.2	69480.1	41915	80782.1	54863	55387.6	110908
Hmlp006964	237.07	176.04	236.069	C12H12O5	[M+H]+	5,6,7-Trimethoxycoumarin*	Lignans and Coumarins	Coumarins	55085-47-7	3	1032.59	8340	5164.13	626.115	1717.4	935.367	429489	469610	339439	16636.8	2508.96	108790	7894.49	4791.42	6513.85	1554.67	5507.78	964.385	30664.3	41049.6	40320.2
Hmmn002544	355.1	193.05	356.111	C16H20O9	[M-H]-	Ferulic acid-4-O-glucoside	Phenolic acids	Phenolic acids	117405-51-3	3	6.90436e+06	5.28344e+06	3.90223e+06	5.95968e+06	5.01874e+06	7.74229e+06	483556	587533	552480	437269	387407	400350	1.19455e+06	2.37464e+06	1.092e+06	358800	611442	489897	2.21362e+06	2.21213e+06	2.0444e+06
Hmmn002588	741.21	621.16	742.196	C32H38O20	[M-H]-	Eriodictyol-7-O-(2''-O-rhamnosyl)xyloside-4'-O-glucuronide	Flavonoids	Flavanones	-	2	82583.5	79452.9	67065.5	68697.3	76849.4	72588	1.79752e+06	2.52108e+06	1.8606e+06	1.19724e+06	1.22419e+06	1.24118e+06	310541	418704	304931	286596	348241	374247	888117	864584	875330
Hmmn003659	549.12	345.06	550.132	C25H26O14	[M-H]-	Limocitrin-7-O-(6''-Acetyl)glucoside	Flavonoids	Flavonols	-	3	3990.04	5985.57	10186.1	4945.66	4175.87	7321.27	1.23157e+06	1.22277e+06	844114	347191	214750	253022	14468.4	7269.05	5745.83	5544.56	2470.32	2688.12	357336	300560	294426
Hmmn003964	359.13	197.08	360.142	C16H24O9	[M-H]-	7-Deoxyloganic acid	Terpenoids	Monoterpenoids	22487-36-1	1	124737	130220	174988	135098	124109	151082	231595	731880	305483	373367	276893	426538	163328	200911	199981	311940	280451	313099	242815	251791	291660
Hmmn004152	595.17	459.11	596.174	C27H32O15	[M-H]-	Neoeriocitrin	Flavonoids	Flavones	13241-32-2	2	5.00281e+07	4.69297e+07	2.65667e+07	3.1911e+07	1.57357e+07	1.52803e+07	1.81873e+08	1.83443e+08	1.76881e+08	1.49516e+08	1.54949e+08	1.54494e+08	1.15346e+08	1.34991e+08	1.10104e+08	1.13123e+08	1.15907e+08	1.09966e+08	1.23441e+08	1.257e+08	1.17799e+08
Hmmp001310	188.071	118.065	187.063	C11H9NO2	[M+H]+	3-Indoleacrylic acid	Alkaloids	Plumerane	1204-06-4	3	6.72586e+06	5.15524e+06	7.21376e+06	1.05462e+07	8.46069e+06	1.22128e+07	1.25271e+08	1.25129e+08	1.08435e+08	1.01525e+08	5.24715e+07	1.0789e+08	2.87147e+07	2.57983e+07	2.2618e+07	1.94136e+07	2.05636e+07	2.14916e+07	3.05412e+07	2.9165e+07	3.33304e+07
Hmmp002073	903.25	741.2	902.269	C39H50O24	[M+H]+	Apigenin-7-O-rutinoside-4'-O-Sophoroside	Flavonoids	Flavones	-	3	161642	200661	98018.6	23340	111560	192300	2.26615e+06	1.96902e+06	2.05136e+06	805544	692239	786555	72430.4	70020	185251	138884	117627	65020	215798	205815	260406
Hmmp002121	469.12	317.08	468.069	C23H16O11	[M+H]+	Isorhamnetin-3-O-gallate*	Flavonoids	Flavonols	-	3	280877	249808	654258	111740	115372	139108	2.78121e+06	3.0149e+06	2.58392e+06	1.90201e+06	1.86091e+06	3.53489e+06	857716	1.91246e+06	1.69226e+06	974515	913077	724527	1.17735e+06	1.00472e+06	1.01748e+06
Hmmp002124	146.06	118.06	145.053	C9H7NO	[M+H]+	Indole-3-carboxaldehyde	Alkaloids	Plumerane	487-89-8	3	1.5624e+06	1.18295e+06	1.38097e+06	2.00524e+06	1.55381e+06	2.59365e+06	2.45231e+07	2.43389e+07	2.15113e+07	2.02836e+07	1.02419e+07	2.1655e+07	5.29716e+06	4.89883e+06	4.43529e+06	4.04173e+06	4.59097e+06	4.37473e+06	5.81888e+06	5.44514e+06	5.77347e+06
Hmmp002169	903.25	741.2	902.269	C39H50O24	[M+H]+	Luteolin-5,7-di-O-rutinoside	Flavonoids	Flavones	-	3	60214.6	73820.8	55504.3	95920.6	53474.3	126730	2.09469e+06	2.03363e+06	1.57175e+06	721678	641478	686325	66694.1	78747.3	50112.9	53355.2	54003.8	85119.2	164202	176011	174629
Hmmp002322	917.29	755.21	916.285	C40H52O24	[M+H]+	Chrysoeriol-5,7-di-O-rutinoside	Flavonoids	Flavones	-	2	46445.6	46445.6	36675	50015	41680	34635.9	235542	157222	128243	236704	165100	80231.2	115476	88712.4	160095	130240	120691	152026	113478	89972.8	121753
Hmmp002447	725.2	433.11	724.221	C33H40O18	[M+H]+	Apigenin-7-O-rutinoside-4'-O-rhamnoside	Flavonoids	Flavones	-	2	401646	339079	344363	358157	250621	461192	4.95617e+06	4.83082e+06	3.63716e+06	781558	506356	780528	340368	190482	412257	252489	202047	196792	516060	421664	585323
Hmmp002980	727.21	313.07	726.201	C32H38O19	[M+H]+	Vaccarin	Flavonoids	Flavones	53452-16-7	3	66172.1	91309.3	34319.1	46481.5	46743.8	93494.9	33145	41575.5	8051.95	5322.55	9805.73	7355.68	89786	78335.3	23340	31675	89485.8	51680	15992.2	13340	22289.6
Hmmp003156	595.16	313.07	594.159	C27H30O15	[M+H]+	Isovitexin-7-O-glucoside(Saponarin)	Flavonoids	Flavones	20310-89-8	2	2.04191e+06	2.0195e+06	1.7975e+06	1452276	1.45343e+06	1.93062e+06	3.9293e+06	3.80004e+06	3.45844e+06	1.20507e+06	1.02502e+06	1.19971e+06	3.211e+06	2.69108e+06	2.78147e+06	1.79946e+06	1.97567e+06	1.93029e+06	1.40586e+06	1.24099e+06	1.35477e+06
Hmmp004965	463.124	301.07	462.116	C22H22O11	[M+H]+	Diosmetin-7-O-glucoside*	Flavonoids	Flavones	20126-59-4	2	4.00442e+06	2.16393e+06	3.02802e+06	3.11951e+06	2.3696e+06	1085795	7.90599e+07	8.6972e+07	6.97158e+07	3.30695e+07	2.61942e+07	3.04443e+07	2.93499e+06	3.84454e+06	4.07948e+06	3284110	2.92466e+06	2213745	1.56146e+07	1.18513e+07	1.5306e+07
Hmmp007513	375.11	345.06	374.1	C19H18O8	[M+H]+	5,7-Dihydroxy-6,3',4',5'-tetramethoxyflavone (Arteanoflavone)*	Flavonoids	Flavones	68710-17-8	1	329757	329063	288950	451781	288943	268529	6.04041e+07	6.26387e+07	5.277e+07	2.64862e+07	2.77472e+07	2.66827e+07	1.48893e+06	1.37886e+06	488651	286615	330251	254913	1.36958e+07	1.37149e+07	1.42468e+07
Hmpn005101	451.12	289.07	452.132	C21H24O11	[M-H]-	Sieboldin	Flavonoids	Chalcones	18777-73-6	3	5444.87	8287.2	5442.13	3644.16	5732.54	15966.2	97016	99571.5	89574.3	77044.6	96742	78828.2	29578	40105.9	19129.6	26866.8	47805.9	25881	33238.3	53687	65448.3
Hmpp002612	611.16	287.05	610.153	C27H30O16	[M+H]+	Luteolin-7-O-gentiobioside*	Flavonoids	Flavones	-	3	2.38561e+06	2.19944e+06	2.13987e+06	3.9654e+06	3.71033e+06	4.8983e+06	237198	509245	206301	410448	191660	328016	378723	621670	656274	1.45584e+06	747687	1.07862e+06	826002	759690	859713
Hmpp003270	449.11	287.05	448.101	C21H20O11	[M+H]+	Luteolin-4'-O-glucoside*	Flavonoids	Flavones	6920-38-3	3	563486	517288	518129	521360	410546	565060	303282	210075	156279	449271	228445	449154	557673	707105	671614	656515	744073	1.03247e+06	422239	424111	378611
Hmqn000843	301.09	123.01	302.1	C13H18O8	[M-H]-	Tachioside*	Phenolic acids	Phenolic acids	109194-60-7	3	198726	259860	280519	204360	127386	213472	154289	563206	139054	141036	490715	123596	464605	590181	416920	480958	587964	546813	401699	403687	412296
Hmqn003054	329.23	311.22	330.241	C18H34O5	[M-H]-	9,10,11-Trihydroxy-12-octadecenoic acid	Lipids	Free fatty acids	61911-67-9	3	18591.4	23888.8	20032.8	23598.6	19559	25362.2	40645.8	56343.5	36157.1	27931.7	28381	24791	22838.5	31304.4	23415.7	26270.8	24141.8	21885.1	26922	31492.6	28836
Hmqp000191	505.18	127.03	504.169	C18H32O16	[M+H]+	Planteose	Others	Saccharides	470-57-5	2	164937	134787	133432	116420	129852	118083	96010.7	80985.3	131553	103702	114018	83292.7	572793	201046	448473	777991	542325	580096	171703	183807	173987
Hmsn002272	327.11	165.05	328.116	C15H20O8	[M-H]-	Demethyl coniferin	Phenolic acids	Phenolic acids	-	3	207811	165654	136415	86333.2	114796	192484	197089	243557	196066	209217	272300	201633	42964.1	87649	30524.4	30484	60627.6	53682.2	171100	171421	145247
Hmsn002598	301.09	139.04	302.1	C13H18O8	[M-H]-	Salirepin	Phenolic acids	Phenolic acids	26652-12-0	3	38252.5	31105.4	18554.7	48719.8	36095.9	39725.9	276877	285537	257685	173426	165507	200130	97927.8	122451	121319	130062	178478	145185	128205	161419	132735
Hmsp000364	144.1	98.09	143.095	C7H13NO2	[M+H]+	L-Cyclopentylglycine	Amino acids and derivatives	Amino acids and derivatives	2521-84-8	2	3.61874e+07	3.86048e+07	4.04633e+07	3.47476e+07	4.21306e+07	3.51783e+07	3.88412e+07	3.25062e+07	3.68915e+07	3.68959e+07	3.74174e+07	3.85163e+07	3.02641e+07	3.47093e+07	3.37145e+07	3.13293e+07	3.32745e+07	3.46717e+07	2.95216e+07	3.24471e+07	3.39322e+07
Hmtn001120	315.11	153.06	316.116	C14H20O8	[M-H]-	5-(2-Hydroxyethyl)-2-O-glucosylphenol	Phenolic acids	Phenolic acids	-	3	762707	600733	680554	537248	637033	864786	2.82806e+06	4.49238e+06	2.68231e+06	1.69552e+06	1.94617e+06	1.85117e+06	1.59851e+06	2.06739e+06	1.35962e+06	1.80003e+06	2.55734e+06	2.51933e+06	2.27484e+06	2.12504e+06	1.56228e+06
Hmtn001302	299.078	137.024	300.084	C13H16O8	[M-H]-	Glucosyloxybenzoic acid	Phenolic acids	Phenolic acids	-	3	1.47358e+06	1.1493e+06	1.57804e+06	1.33119e+06	1.42844e+06	1.98228e+06	1.71625e+07	2.03978e+07	1.68262e+07	9.43505e+06	7.18534e+06	1.00065e+07	9.5003e+06	7.88784e+06	8.14955e+06	1.0411e+07	1.36617e+07	1.40225e+07	1.02835e+07	1.10599e+07	9.78814e+06
Hmxp006108	329.1	314.07	328.095	C18H16O6	[M+H]+	3-Hydroxy-5,7,8-trimethoxyflavone*	Flavonoids	Flavones	103393-10-8	2	30445.8	42691.7	30002.5	36958.6	49262.1	27905.5	1.77117e+07	1.63392e+07	1.22402e+07	7.64723e+06	4.55631e+06	9.42168e+06	113076	153359	114165	74705.3	46617.5	79887.3	1.78212e+06	1.7439e+06	1.83229e+06
Hmxp006586	329.1	299.05	328.095	C18H16O6	[M+H]+	5-Hydroxy-7,3',4'-trimethoxyflavone*	Flavonoids	Flavones	29080-58-8	2	18157.8	28568.9	16908	9311.54	12775.1	16113.6	9.89765e+06	9.72487e+06	6.91948e+06	3.51227e+06	3.59665e+06	3.55008e+06	54251	87924.6	46596.9	7510.42	2253.28	12535.1	957819	1.00601e+06	1.02306e+06
Hmxp007521	315.09	300.06	314.079	C17H14O6	[M+H]+	3',4'-Dihydroxy-7,5'-dimethoxyflavone	Flavonoids	Flavones	-	2	42687.3	26252.1	18939.5	36953.7	31447.6	43482.9	6.47144e+06	6.90097e+06	5.58692e+06	3.80923e+06	3.79637e+06	3.67236e+06	114810	93618.8	82365.7	18566	32550.7	44724.1	1.04001e+06	1.0675e+06	1.13442e+06
Hmxp007703	375.14	211.06	374.137	C20H22O7	[M+H]+	5,7,8,3',4'-Pentamethoxyflavanone	Flavonoids	Flavones	-	3	336175	286029	262665	325903	393896	427331	753170	773907	594976	278105	263076	372120	568767	549860	435212	189118	361810	296023	348116	379019	346684
Hmxp008844	419.13	404.11	418.126	C21H22O9	[M+H]+	Gardenin A	Flavonoids	Flavones	21187-73-5	2	120306	86347.4	88922.6	272446	111396	85097.3	2.35024e+07	2.20887e+07	1.95077e+07	3.74309e+06	1.9011e+06	3.77796e+06	1.43667e+06	780380	472929	204883	155486	104505	3.14546e+06	2.75854e+06	3.19453e+06
Hmyn005972	589.52	283.26	590.527	C38H70O4	[M-H]-	Coixenolide	Lipids	Free fatty acids	-	3	665338	128341	118957	230502	110512	79667	337218	59653.1	85110.1	72468.2	198015	114299	73617.5	115875	135247	104934	112893	122378	53348.5	26609.4	43715.2
Hmyn007087	555.29	225	556.301	C25H49O11P	[M-H]-	LysoPI 16:0	Lipids	Glycerol ester	-	3	8320.25	6679.05	5197.74	8282.08	8480.32	9365.45	10150.4	8928.59	9755.71	7580.34	6693.9	8123.34	9207.71	9516.8	8863.11	7107.86	8661.4	8108.53	7580.21	10016.9	7885.21
Hmyp002315	303.04	257.04	302.043	C15H10O7	[M+H]+	3,5,7,4'-Tetrahydroxy-Coumaronochromone	Others	Chromone	-	3	1.05893e+06	814318	845378	981609	893418	1.13852e+06	252654	281950	9	9	9	9	709612	901180	824520	668687	531141	577717	274839	399588	447375
Hmyp002656	222.08	130.06	221.069	C11H11NO4	[M+H]+	Methyl dioxindole-3-acetate	Alkaloids	Plumerane	57061-18-4	3	51221.5	31283.5	66637.6	49892.1	44111.4	55731.1	793389	902062	766643	444980	521706	467559	149894	207994	164141	151008	126416	152313	144736	152691	140759
HX1288	387.2	207.14	386.194	C19H30O8	[M+H]+	Citroside A	Terpenoids	Terpene	120330-44-1	1	970217	660087	1.27531e+06	1.20953e+06	879390	1.09318e+06	948642	919200	937374	1.1926e+06	1.02575e+06	1.06355e+06	890957	746556	493837	639779	801160	605474	467938	430040	457872
HX1341	163.04	89.04	162.032	C9H6O3	[M+H]+	7-hydroxy-2H-1-benzopyran-2-one	Lignans and Coumarins	Coumarins	-	2	1.22948e+07	1.10449e+07	9.17015e+06	8.70456e+06	6.85117e+06	9.96447e+06	1.29307e+07	1.28358e+07	1.20693e+07	1.35385e+07	8.17735e+06	1.26322e+07	2.79466e+06	3.43834e+06	3.08103e+06	2.36748e+06	2.24594e+06	2.26145e+06	5.84669e+06	5.92662e+06	5.90133e+06
HX1352	177.05	89.04	176.047	C10H8O3	[M+H]+	7-methoxycoumarin	Lignans and Coumarins	Coumarins	-	1	2.47391e+07	2.00556e+07	1.3829e+07	2.3396e+07	1.39441e+07	1.94761e+07	2.97428e+07	2.52365e+07	2.56901e+07	3.18426e+07	2.10008e+07	3.30038e+07	4.78757e+06	6.22114e+06	6.99212e+06	3.01972e+06	3.31306e+06	3.15877e+06	1.50736e+07	1.05321e+07	1.4603e+07
HX1366	147.04	91.05	146.037	C9H6O2	[M+H]+	coumarin	Lignans and Coumarins	Coumarins	-	1	1.87351e+07	1.69603e+07	1.57463e+07	1.6371e+07	1.36185e+07	1.82452e+07	2.59943e+07	2.66056e+07	2.3237e+07	3.81012e+07	1.19628e+07	3.39348e+07	4.36082e+06	5.90524e+06	5.10139e+06	2.5353e+06	2.95147e+06	2.83157e+06	1.08767e+07	1.10525e+07	1.10279e+07
HX1390	275.13	161.07	274.12	C16H18O4	[M+H]+	cedrecoumarin B	Lignans and Coumarins	Coumarins	-	1	5725.03	6187.18	8371.97	3743.91	11873.9	2902.25	1.5289e+06	1.49927e+06	1.26975e+06	861565	702979	909235	27072.3	25363.5	21550.9	7944.16	6034.93	10652.8	200523	192323	194167
HX1391	275.13	217.06	274.12	C16H18O4	[M+H]+	8-(3,3-dimethylallyl)-6,7-dimethoxycoumarin	Lignans and Coumarins	Coumarins	-	3	1694.96	2278.49	8006.41	1037.23	1037.14	5962.79	393747	412525	308529	171929	111831	170722	8083.22	6421.92	6396.75	3464.92	1759.26	1520.18	41467.8	44116.1	42651.2
HX1398	279.12	189.05	278.115	C15H18O5	[M+H]+	Toddanin	Lignans and Coumarins	Coumarins	-	2	175686	44424.1	58350	69881	34446.9	75226.6	2.86958e+06	3.02791e+06	2.26515e+06	1.13693e+06	783893	785352	65933.7	90035	118390	93933.3	80025	73429.7	544999	551070	550213
HX1403	237.08	207.04	236.069	C12H12O5	[M+H]+	5,7,8-trimethoxycoumarin	Lignans and Coumarins	Coumarins	-	3	9203.45	25131.8	16210.2	11883.5	26431.8	40814.8	154697	165663	183333	103095	51033.1	93166.6	13425.5	19878.7	14734.5	97414.4	44896.8	26670.9	30929.7	34696.7	31401.3
HX1422	408.13	246.08	407.122	C19H21NO9	[M+H]+	Haplopine-glucoside	Alkaloids	Alkaloids	-	3	60392.5	50876.5	55894.7	50464.2	76945.6	30034	388939	248383	402012	1.02585e+06	898927	794058	52181.4	101741	106435	9	9	9	155012	130818	159101
Jmbn005456	417.08	251.05	418.09	C20H18O10	[M-H]-	Salvianolic Acid D	Phenolic acids	Phenolic acids	-	1	96335.8	59170.4	48197.6	67453.5	55381.2	85738.2	2.07182e+06	4.33506e+06	1.87468e+06	907603	760357	868072	255654	321338	182180	80693.3	104683	105812	533716	659623	405672
Jmbp005971	405.12	375.07	404.111	C20H20O9	[M+H]+	Gardenin C	Flavonoids	Flavones	29550-05-8	2	30537	20838.5	38133.5	36316.1	38752.4	26825	1.08712e+07	1.03249e+07	8.66134e+06	3.67052e+06	2.93316e+06	3.6227e+06	108546	166436	131253	36220.2	34935.3	25561.8	1.47934e+06	1.4409e+06	1.48873e+06
Jmbp006554	389.124	359.07	388.116	C20H20O8	[M+H]+	Ethyl Rosmarinate	Phenolic acids	Phenolic acids	-	3	28627.1	43554	39788	98713.4	52289.1	25108.4	1.16076e+07	1.22564e+07	1.02926e+07	4.78593e+06	4.11094e+06	4.39323e+06	199981	203739	167264	55615.9	72078.2	55987.3	2.18345e+06	2.12183e+06	2.12676e+06
Jmcn006879	249.15	203.14	250.157	C15H22O3	[M-H]-	5β-Hydroxycostic acid	Terpenoids	Sesquiterpenoids	-	3	15436.6	10265	13522.9	13334.1	10255.6	14010.2	240090	437332	209185	161588	80451.2	127600	6306.4	9692.47	6983.99	6546.11	6473.47	9631.21	75399.2	85189.6	77711.8
Jmgn004021	449.11	269.05	450.116	C21H22O11	[M-H]-	6-C-Glucosyl-2-Hydroxynaringenin	Flavonoids	Flavanones	-	2	1.60479e+06	926101	629718	1.00052e+06	808310	1.54952e+06	226536	329207	219542	147044	140453	147217	1.11203e+06	1.55713e+06	1.59495e+06	2.83077e+06	980694	2.4715e+06	1.13315e+06	1.23478e+06	1.04899e+06
Jmmn002533	475.18	179.07	476.189	C21H32O12	[M-H]-	coleoside-B	Terpenoids	Monoterpenoids	-	3	157509	167255	237645	153359	83069	138171	1.86084e+06	2.31495e+06	2.06614e+06	1.56139e+06	1.98487e+06	1.59846e+06	502665	928571	468626	681311	703090	757571	984463	1.15294e+06	1.1436e+06
Jmwn002117	331.1	153.02	332.111	C14H20O9	[M-H]-	2-(3,4-dihydroxyphenyl)ethanediol 1-O-β-D-glucopyranoside	Phenolic acids	Phenolic acids	-	2	154279	187042	230504	202836	117451	176258	674904	832430	741855	651524	681902	697344	93347.3	156554	152801	195278	113401	247600	395491	414988	368458
Jmwn002494	325.09	119.05	326.1	C15H18O8	[M-H]-	(2E)-3-[4-(β-D-glucopyranoside)-phenylacrylic]-acid	Phenolic acids	Phenolic acids	-	2	675146	423294	459888	622366	507333	778682	9	9	9	9	9	9	87873.3	136908	82546.3	23852	129202	30134.2	178496	191285	155816
Jmwn002620	341.086	161.02	342.095	C15H18O9	[M-H]-	Vanillic Acid-4-O-Glucuronide	Phenolic acids	Phenolic acids	-	3	4.6528e+07	3.34892e+07	2.54632e+07	2.58293e+07	2.19096e+07	4.10779e+07	5.03628e+07	5.31335e+07	5.49151e+07	5.09785e+07	3.2368e+07	4.15098e+07	7.85206e+06	1.25119e+07	7.2081e+06	4.34549e+06	6.35947e+06	6.20498e+06	3.71081e+07	3.92045e+07	3.1238e+07
Jmzn002987	609.18	447.15	610.19	C28H34O15	[M-H]-	Magnoloside E	Lignans and Coumarins	Lignans	-	1	170420	115671	60512	94043.3	69559.1	126312	170444	229367	147253	30240.9	67930.8	56770	114345	269020	177922	250436	228873	305939	231971	222554	160609
Jmzn003343	521.2	329.14	522.21	C26H34O11	[M-H]-	Saikolignanoside A	Lignans and Coumarins	Lignans	-	1	913252	899228	958011	455483	435762	593159	4.69564e+06	5.59096e+06	5.76423e+06	5.54266e+06	5.4934e+06	5.51725e+06	7.97356e+06	9.21186e+06	6.77743e+06	6.15793e+06	7.91504e+06	6.97986e+06	4.73268e+06	5.56529e+06	5.25072e+06
Jmzn003632	521.2	329.14	522.21	C26H34O11	[M-H]-	Manglieside D	Lignans and Coumarins	Lignans	-	1	881360	844241	700914	403707	382337	602729	4.20367e+06	4.51578e+06	4.94472e+06	4.95428e+06	4.40962e+06	5.45247e+06	7.18651e+06	7.8842e+06	5.84605e+06	5.72491e+06	6.613e+06	7.23027e+06	3.93763e+06	4.74876e+06	4.5539e+06
Labn002107	463.11	168.01	464.117	C18H24O14	[M-H]-	galloyl xylosyl glucoside	Phenolic acids	Phenolic acids	-	2	9465.84	11167.8	1782.95	7322.52	10115.4	13387.1	132627	298929	126469	44868.6	44782.7	36775.7	7716.82	14617.9	9659.52	5626.68	8599.94	4933.47	61644.8	60308.9	38935.8
Labn003679	327.11	147.05	328.116	C15H20O8	[M-H]-	(E)-caffeyl alcohol 4-O-β-D-glucopyranoside	Phenolic acids	Phenolic acids	-	2	298894	228161	523456	310505	425633	494668	818893	1.58094e+06	875449	469202	441280	468998	232759	104880	187539	140250	160740	165433	501741	520660	373458
Labn003910	401.14	269.1	402.153	C18H26O10	[M-H]-	Benzyl B-Primeveroside*	Phenolic acids	Phenolic acids	-	2	542463	573234	532705	416881	552441	529026	4.39883e+06	5.68408e+06	4.19791e+06	2.2127e+06	2.40989e+06	2.40984e+06	1.51837e+06	1.63856e+06	1.46469e+06	1.39746e+06	1.6308e+06	1.84566e+06	1.94526e+06	2.25014e+06	2.37598e+06
Labn004625	415.16	89.02	416.168	C19H28O10	[M-H]-	2-Phenylethyl beta-primeveroside	Phenolic acids	Phenolic acids	129932-48-5	2	64270.6	51419.5	107753	31364.3	63777.7	62747.4	1.35229e+06	1.47832e+06	999227	1.01162e+06	494316	1.67846e+06	79294.4	100705	80782.1	55235.9	84912.7	62793.3	530188	674893	570738
Labn004865	433.11	271.06	434.121	C21H22O10	[M-H]-	Hydroxy isoliquiritigenin glucoside	Flavonoids	Chalcones	-	2	404200	270272	576969	504797	452837	526009	7.93855e+06	1.20317e+07	8.6091e+06	3.05334e+06	4.17194e+06	3.3748e+06	1.61738e+06	1.975e+06	1.62501e+06	4.13918e+06	4.87046e+06	4.97838e+06	3.26978e+06	4.2435e+06	4.13941e+06
Labp004365	385.18	223.13	384.178	C19H28O8	[M+H]+	dehydrovomifoliol glucoside	Terpenoids	Sesquiterpenoids	-	3	2.30415e+06	2.16993e+06	1.62054e+06	1.75832e+06	1.4289e+06	1.88596e+06	6.04962e+06	5.41572e+06	6.54805e+06	8.66937e+06	7.20142e+06	8.3296e+06	1.43909e+06	1.12169e+06	1.49159e+06	1.01147e+06	1.17221e+06	999434	3.54909e+06	2.71793e+06	3.91378e+06
Labp005003	373.22	135.12	372.215	C19H32O7	[M+H]+	myrsinionoside A	Terpenoids	Sesquiterpenoids	-	3	15071.9	33610.5	47278.2	24797.5	21675	34564.2	178135	153029	208871	267646	155451	309034	139348	88521.9	150067	193202	201476	196626	59388.4	59423	101710
Labp005299	459.22	211.17	458.215	C22H34O10	[M+H]+	Malonyl myrsinionoside A	Terpenoids	Sesquiterpenoids	-	3	1.54556e+06	1.9004e+06	3.22638e+06	1.53587e+06	2.39047e+06	3.0033e+06	7.83998e+06	6.22685e+06	8.45153e+06	7.3667e+06	4.24776e+06	1.25943e+07	1.54502e+07	1.69711e+07	1.80665e+07	1.8142e+07	1.95363e+07	2.25609e+07	4.6974e+06	3.87042e+06	4.7992e+06
Labp006185	533.13	285.08	532.122	C25H24O13	[M+H]+	Acacetin malonyl glucoside	Flavonoids	Flavones	-	3	228819	210935	310960	310514	298850	322970	9.32941e+06	9.96001e+06	9.243e+06	3.42147e+06	3.50349e+06	4.16518e+06	2.6987e+06	3.63935e+06	2.84617e+06	5.56347e+06	5.98651e+06	5.45372e+06	1.97589e+06	2.06774e+06	2.24387e+06
Lacp003271	369.12	177.06	368.111	C17H20O9	[M+H]+	Amurenlaetone B	Phenolic acids	Phenolic acids	-	2	328636	371883	273263	255259	254992	331695	1.14023e+06	1.15347e+06	1.03633e+06	424982	562785	504710	139207	107475	124919	143034	153993	148115	340204	312835	307998
Lacp003788	369.12	177.06	368.111	C17H20O9	[M+H]+	Amurenlaetone A	Phenolic acids	Phenolic acids	-	3	431398	420175	309107	277055	211213	438114	1.18872e+06	1.16859e+06	1.09614e+06	569029	355165	427568	143785	190974	164728	168080	157790	182530	243870	311529	372654
Lacp003991	389.21	209.15	388.209	C19H32O8	[M+H]+	Blumenol B Glucoside	Terpenoids	Sesquiterpenoids	-	2	88912.1	134332	117059	84568.1	45010	44694.2	373731	414417	578007	290617	278422	367947	9	9	9	53498.6	92785.4	85032.3	75816.4	105286	182891
Lacp004156	409.15	229.09	408.142	C20H24O9	[M+H]+	Phellodenol G	Lignans and Coumarins	Coumarins	-	2	1.81679e+06	1.73999e+06	1.84755e+06	2.09908e+06	2.01551e+06	2.11359e+06	3.86355e+06	3.65825e+06	3.62166e+06	3.57267e+06	4.06723e+06	4.06395e+06	2.18731e+06	1.95797e+06	2.22369e+06	2.80304e+06	3.09579e+06	2.76557e+06	2.7108e+06	2.34226e+06	2.83089e+06
Lacp004368	475.21	209.15	474.21	C22H34O11	[M+H]+	Blumenol B malonyl Glucoside	Terpenoids	Sesquiterpenoids	-	1	423467	385578	346697	351904	399964	505164	1.14447e+06	1.14738e+06	1.48216e+06	1.05136e+06	764745	1.16198e+06	510920	595140	576692	404734	536586	473539	380493	342238	411103
Lacp004697	409.15	229.09	408.142	C20H24O9	[M+H]+	Columbianetin Glucopyranoside	Lignans and Coumarins	Coumarins	55836-35-6	3	241730	319396	365720	244906	195712	252507	235034	335278	286646	520587	316506	535426	112107	146838	199692	170420	137867	192893	132827	117710	168956
Lacp005171	371.21	133.1	370.199	C19H30O7	[M+H]+	3-(3'-Hydroxybutyl)-2,4,4-trimethylcyclohexa-2,5-dienone glucoside	Terpenoids	Sesquiterpenoids	-	1	75553.2	134847	147300	62365.6	146745	77373.9	288712	248146	271503	440741	820695	433158	209620	335400	145534	249745	225569	214739	106002	86668.7	143780
Lacp005577	457.2	133.1	456.199	C22H32O10	[M+H]+	3-(3'-Hydroxybutyl)-2,4,4-trimethylcyclohexa-2,5-dienone malonyl glucoside	Terpenoids	Sesquiterpenoids	-	1	2.64695e+06	2.97884e+06	3.95644e+06	1.86084e+06	3.13514e+06	2.60881e+06	5.26898e+06	4.60763e+06	6.97962e+06	6.403e+06	6.06798e+06	9.31929e+06	9.51392e+06	1.4267e+07	1.00296e+07	1.00098e+07	8.41088e+06	7.68971e+06	3.16761e+06	3.18857e+06	3.34287e+06
Lacp005602	459.22	211.17	458.215	C22H34O10	[M+H]+	Blumenol C malonyl Glucoside	Terpenoids	Sesquiterpenoids	-	1	1.70707e+06	3.22497e+06	4.70267e+06	1.56964e+06	1.96174e+06	2.94323e+06	6.84087e+06	6.18113e+06	7.91651e+06	1.29558e+07	4.679e+06	14949528	2.16416e+07	1.64518e+07	1.62784e+07	2.26525e+07	2.44573e+07	2.42728e+07	5.27817e+06	5.65445e+06	5.09442e+06
Lacp005936	247.1	213.05	246.089	C14H14O4	[M+H]+	Columbianetin	Lignans and Coumarins	Coumarins	3804-70-4	3	86853.4	69028.2	67797.2	45782.7	74087.2	79480.6	18168.8	16260.3	25077.1	44646.2	48763.4	50499.5	48959.3	64639.8	53327.3	69900.9	54532.9	66711.8	31105.9	28094.3	26356.8
Ladn001231	411.02	241	412.031	C13H16O13S	[M-H]-	3,5-dihydroxy-4-{[(2s,3r,4s,5s,6r)-3,4,5-trihydroxy-6-[(sulfooxy)methyl]oxan-2-yl]oxy}benzoic acid	Phenolic acids	Phenolic acids	-	3	150582	128198	87216.2	114365	110145	186754	774518	1.44371e+06	842122	623793	507308	675799	233302	323952	252761	179161	217920	230972	491561	494677	360374
Ladp002110	206.04	160.04	205.037	C10H7NO4	[M+H]+	4-hydroxy-2-oxo-1,2-dihydroquinoline-3-carboxylic acid	Alkaloids	Quinoline alkaloids	73776-24-6	3	174964	138910	190939	265982	246506	327696	2.88119e+06	2.98791e+06	2.76794e+06	2.47858e+06	1.25193e+06	2.61559e+06	736358	687291	561437	499632	552520	545798	705607	763765	773664
Ladp004086	623.16	317.07	622.153	C28H30O16	[M+H]+	Glucosyl-[6''-(3-hydroxy-3-methylglutaryl)]-Isorhamnetin	Flavonoids	Flavonols	-	1	2.91072e+07	3.15778e+07	2.13005e+07	2.31819e+07	2.14011e+07	3.41196e+07	2.82514e+07	3.10439e+07	2.27595e+07	8.04598e+06	7.03318e+06	9.30213e+06	5.43254e+07	4.55537e+07	4.47986e+07	4.96482e+07	3.33147e+07	5.37935e+07	1.19222e+07	1.53838e+07	13696578
Lafp004533	457.21	209.15	456.199	C22H32O10	[M+H]+	(6R,9R)-3-Oxo-α-ionol-β-D-malonyl-glucoside	Terpenoids	Sesquiterpenoids	-	1	541114	590353	433280	270768	318606	404503	910269	770195	945733	1.27815e+06	1.01321e+06	1.1826e+06	805077	668295	587447	477432	591649	774786	450388	428496	504797
Lafp007563	219.17	121.1	218.167	C15H22O	[M+H]+	Costal	Terpenoids	Sesquiterpenoids	-	2	390479	243220	450558	94961.9	221717	321226	200091	500898	422468	289164	207475	312871	194120	182781	319875	112418	206966	232219	146206	150452	156414
Lagp003275	473.2	207.14	472.195	C22H32O11	[M+H]+	Malonyl roseoside	Others	Ketone compounds	-	1	2.52672e+06	3.64776e+06	2.59798e+06	3.02653e+06	4.39831e+06	3.95943e+06	5.30108e+06	6.14183e+06	5.60647e+06	6.2224e+06	5.43651e+06	9070100	3.66726e+06	13253205	4.27568e+06	3.60286e+06	3.11746e+06	3.48704e+06	2.74465e+06	2.84029e+06	2.67802e+06
Lagp004342	523.14	361.1	522.137	C24H26O13	[M+H]+	5,2',5'-Trihydroxy-3,7,4'-trimethoxyflavone-2'-O-β-D-glucoside*	Flavonoids	Flavones	-	2	111218	96788.4	220175	40995	154270	68355	1.68778e+06	2.00257e+06	1.41557e+06	417203	441995	394179	51093.3	51234.6	55015	40010	53683.4	111613	260389	288363	228443
Lahn001701	395.03	241	396.036	C13H16O12S	[M-H]-	4-(6-O-Sulfo-Beta-D-Glucopyranosyloxy)-3-Hydroxybenzoic Acid	Phenolic acids	Phenolic acids	-	3	191565	150901	185011	127732	111410	188553	754674	1.49236e+06	794449	661903	473133	578582	258128	309855	214771	108352	142060	139599	471615	482324	402231
Lahn005548	607.16	299.06	608.174	C28H32O15	[M-H]-	6-Demethoxy-4'-O-methylcapillarisin rhamnosyl glucoside	Flavonoids	Other Flavonoids	-	3	7.83914e+06	5.73819e+06	3.89797e+06	6.51767e+06	4.84969e+06	9.50344e+06	6664095	4.60014e+06	3.15723e+06	6.55755e+06	5.16372e+06	5.03164e+06	1.75901e+06	1.96418e+06	1.90364e+06	1.40713e+06	1.43695e+06	1.38009e+06	6.7148e+06	7.44477e+06	6.9788e+06
Lahp001956	188.07	118.07	187.063	C11H9O2N	[M+H]+	Pyran[3,4-b]indole-2-ketone	Alkaloids	Plumerane	-	1	6.35404e+06	5.7087e+06	7.2788e+06	9.98718e+06	7.93634e+06	1.19869e+07	121647563	1.19002e+08	1.05864e+08	9.7681e+07	4.75176e+07	1.08066e+08	2.77332e+07	2.33418e+07	2.04909e+07	1.77528e+07	2.11602e+07	1.99157e+07	2.94794e+07	2.88831e+07	3.2948e+07
Lahp002608	188.07	118.07	187.063	C11H9NO2	[M+H]+	3,5-Dihydro-2H-Furo[3,2-C]Quinolin-4-One	Alkaloids	Quinoline alkaloids	-	1	36247.8	23813.5	34358.3	64693.1	49816.6	52831.5	660062	619932	516609	551625	244206	483656	118249	101313	108778	84927.2	96710.3	87845.3	224331	203191	209916
Lahp002797	183.06	123.04	182.058	C9H10O4	[M+H]+	Methyl Orsellinate	Phenolic acids	Phenolic acids	3187-58-4	3	136631	139809	90784.2	27779.5	141141	120628	747402	782868	743738	422750	439457	439196	163988	135281	154335	137309	150139	95927.3	229322	199059	236560
Lahp003147	219.15	131.05	218.142	C13H18N2O	[M+H]+	N,N-cinnamoylbutanediamine	Alkaloids	Phenolamine	-	3	1.81295e+06	2.07189e+06	2.70017e+06	1.12892e+06	1.21886e+06	1.40579e+06	3.39919e+06	3.9477e+06	4.39636e+06	3.89506e+06	4.20484e+06	4.14367e+06	3.54509e+06	3.43823e+06	3.60989e+06	2.93759e+06	2.95765e+06	2.77392e+06	1.70567e+06	1.8278e+06	1.92238e+06
Lahp003733	359.17	197.12	358.163	C17H26O8	[M+H]+	Clausenaglycoside A	Phenolic acids	Phenolic acids	-	3	371610	321775	305620	276420	366114	375120	386345	490850	346357	371972	367228	342613	44131.1	57973	38345	81695	58555.4	39051.7	161322	147229	226608
Lahp003747	274.14	202.08	273.137	C16H19NO3	[M+H]+	Orijanone	Alkaloids	Quinoline alkaloids	-	1	2.14547e+06	1.65788e+06	4.44446e+06	290245	459474	272538	1.85624e+07	1.82307e+07	3.06959e+07	7.39082e+06	1.5437e+07	8.11046e+06	3.66919e+06	1.70106e+07	9.16444e+06	1.0562e+07	8.78261e+06	8.70753e+06	5.03461e+06	4.62841e+06	4.96863e+06
Lahp003986	435.13	273.08	434.121	C21H22O10	[M+H]+	3,4-Dihydro-4-(4'-hydroxyphenyl)-5,7-dihydroxycoumarin glucoside	Lignans and Coumarins	Coumarins	-	2	2.29298e+07	1.47459e+07	1.83521e+07	1.72493e+07	1.59232e+07	1.81533e+07	3.2771e+07	2.80627e+07	2.92106e+07	2.58338e+07	2.5895e+07	2.76593e+07	5.40665e+07	3.53988e+07	3.36697e+07	4.49817e+07	6.96839e+07	6.60147e+07	2.99713e+07	1.85318e+07	2.65074e+07
Lahp004593	493.13	331.08	492.127	C23H24O12	[M+H]+	Flavoyadorinin A	Flavonoids	Flavonols	-	1	591111	648690	1.12965e+06	415681	403107	387513	2.89837e+07	3.51324e+07	2.15748e+07	7.6657e+06	6.00296e+06	6.36012e+06	457199	424116	410759	213906	272249	239897	3.13235e+06	3046456	3.24859e+06
Lahp004712	639.19	331.08	638.185	C29H34O16	[M+H]+	Rhamnosyl-rhamnanthin-3-O-β-D-glucoside	Flavonoids	Flavonols	-	3	88960	55198.9	75553.2	48312.9	69000.4	68011.6	8.24312e+06	1.00154e+07	7.01635e+06	1.98212e+06	1.50162e+06	1.97523e+06	35478.7	93684.1	86700	9	9	9	933140	851552	926261
Lahp007431	355.15	203.03	354.147	C21H22O5	[M+H]+	Lansiumarin C	Lignans and Coumarins	Coumarins	205115-75-9	1	216237	266301	901681	25091.9	94231.4	83647.3	1.72857e+06	2.10802e+06	1.69699e+06	1.42572e+06	614367	1.25106e+06	34854.5	47383.3	57204.3	17746.6	24085.4	5762.3	361735	265349	317477
Lahp007432	373.16	203.03	372.157	C21H24O6	[M+H]+	9-[(E)-6,7-Dihydroxy-3,7-dimethyloct-2-enoxy]furo[3,2-g]chromen-7-one	Lignans and Coumarins	Coumarins	-	2	102360	145207	382015	6530.69	40564.9	35462.8	794207	806838	650967	234791	126852	230652	11697.3	44545.7	29625.3	6051.02	9997.44	4226.69	118159	102378	136837
Lahp007481	272.09	257.07	271.084	C15H13NO4	[M+H]+	Clausine K	Alkaloids	Plumerane	-	3	8338.75	20862.1	841.52	12517.5	6705.94	4600.93	293918	192089	159609	1.80369e+06	474472	1.22708e+06	9	9	9	776.195	3740.49	2492.49	155278	120858	152478
Lahp008046	280.13	131.05	279.125	C18H17NO2	[M+H]+	2'-Dehydroxy-2'-oxo-clausenalansamide B	Alkaloids	Phenolamine	-	2	47701.9	47695.3	53423.5	29634.1	40451.1	21422.1	113653	111407	77542.6	30038.6	31411.3	47280.7	102110	90162.1	110138	85842	96842	60589.4	37641.3	25746.8	43522.9
Lahp010628	299.16	175.04	298.157	C19H22O3	[M+H]+	Gravelliferone	Lignans and Coumarins	Coumarins	-	3	1627.49	16830.8	5226.87	5579.29	19434.9	19258.5	983904	984288	820562	582096	200381	917887	12364.3	16961.9	15057.7	11792.2	5390.67	12795	143840	158863	178172
Lajp003510	271.06	149.02	270.053	C15H10O5	[M+H]+	Furo(2,3-f)-1,3-bewnzodioxole	Phenolic acids	Phenolic acids	-	3	596378	534829	527409	689289	583560	772537	81522.7	80338.6	81519	57622.3	49669.6	45402	174783	188994	348193	525019	163112	298092	205716	247817	160656
Lajp003585	369.12	177.05	368.11	C17H20O9	[M+H]+	Murrayacarpin A glucoside	Lignans and Coumarins	Coumarins	-	3	370631	353830	253065	70020	228482	206085	1.23748e+06	968995	1.02088e+06	525066	506373	511242	112250	151804	159913	156022	148806	174094	279519	305497	300680
Lajp004644	207.07	131.05	206.057	C11H10O4	[M+H]+	Murrayacarpin A	Lignans and Coumarins	Coumarins	120693-43-8	3	520824	621707	574882	472255	487319	588296	1.06631e+06	1.11683e+06	1.10246e+06	1.29402e+06	1.05934e+06	1.27238e+06	802615	697651	587101	554143	528716	571739	428201	365804	341511
Lajp004709	437.14	203.03	436.136	C21H24O10	[M+H]+	Murralongic acid glucoside	Lignans and Coumarins	Coumarins	-	3	157985	53350	114993	9	9	9	186795	163430	173445	298119	183455	283882	25685	32849	46680	40010	30010	68355	28340	40196.2	66685
Lajp005193	567.17	405.12	566.164	C26H30O14	[M+H]+	Gardenin C glucoside	Flavonoids	Flavones	-	2	149637	106017	116783	65020	83365	63350	1.67545e+06	1811455	1.2386e+06	1.00364e+06	826424	689453	70020	242982	113385	60020	154918	107943	217714	654276	630328
Lajp005361	551.17	389.12	550.169	C26H30O13	[M+H]+	5-hydroxy-6,7,8,3',4'-pentamethoxyflavone glucoside*	Flavonoids	Flavones	-	1	1.11489e+06	892631	172523	395213	364469	451140	2.39327e+06	2.17672e+06	1.80751e+06	575393	666778	697487	148807	276940	226850	68355	48345	86700	286109	336684	264719
Lajp005489	551.18	389.13	550.169	C26H30O13	[M+H]+	5-hydroxy-6,7,3',4',5'-pentamethoxyflavone glucoside*	Flavonoids	Flavones	-	1	3.38943e+06	3.74324e+06	1.17849e+07	258164	778728	530069	2.32174e+07	2.55296e+07	1.81597e+07	7.03934e+06	7.27173e+06	6.99609e+06	5.24489e+06	1.99316e+06	5.75928e+06	611835	607398	523623	3.19042e+06	3.14455e+06	3.38679e+06
Lajp005530	653.17	347.08	652.164	C29H32O17	[M+H]+	Gardenin C malonyl glucoside	Flavonoids	Flavones	-	2	5.57499e+06	7.51781e+06	8.97376e+06	3.94737e+06	1.72438e+06	3.31574e+06	1.20542e+08	1.39634e+08	1.04852e+08	45279030	2.67806e+07	4.58254e+07	1.64657e+06	1.702e+06	1.21137e+06	782372	602945	591934	1.33341e+07	1.34748e+07	1.503e+07
Lajp005582	471.19	219.07	470.178	C22H30O11	[M+H]+	Isomexoticin glucoside	Lignans and Coumarins	Coumarins	-	3	448309	386324	350391	589785	478569	584544	1.28832e+06	1.31924e+06	1.49597e+06	994320	673974	1.04377e+06	674752	517570	512076	495231	669954	582866	347524	327370	380150
Lajp005753	493.13	331.08	492.127	C23H24O12	[M+H]+	5,3'-dihydroxy-6,7,4'-trimethoxyflavone-8-O-β-D-glucoside	Flavonoids	Flavones	-	3	951526	787375	1.23009e+06	381908	447788	460485	3.30586e+07	3.33009e+07	2.36309e+07	9.50152e+06	8.48377e+06	9.31548e+06	443173	547005	440989	344633	266369	297995	3.529e+06	3.825e+06	3.96002e+06
Lajp005820	581.18	419.13	580.179	C27H32O14	[M+H]+	Gardenin A glucoside	Flavonoids	Flavones	-	1	398003	395948	319226	171832	153886	176874	4.91723e+07	5.44733e+07	3.99436e+07	7.09407e+06	7.96585e+06	6.98945e+06	645642	498384	669432	79270.3	155222	199163	4.52438e+06	4.43977e+06	5.24634e+06
Lajp005829	557.18	219.06	556.179	C25H32O14	[M+H]+	Isomexoticin malonyl glucoside	Lignans and Coumarins	Coumarins	-	2	14308.3	19254.5	12944.3	10349	28298.4	15005	500152	473016	492678	775472	554495	686427	13340	13120.6	15005	6967.44	7072.02	13318.7	104894	98639.9	110060
Lajp005898	523.14	361.1	522.137	C24H26O13	[M+H]+	5,8,3'-trihydroxy-6,7,4'-trimethoxyflavone-8-O-β-D-glucoside*	Flavonoids	Flavones	-	2	111218	96788.4	220175	40995	154270	68355	1.68778e+06	2.00257e+06	1.41557e+06	417203	441995	394179	51093.3	51234.6	55015	40010	53683.4	111613	260389	288363	228443
Lajp005903	667.18	361.09	666.18	C30H34O17	[M+H]+	Gardenin A malonyl glucoside	Flavonoids	Flavones	-	2	380051	276442	505781	326956	284004	282918	1.21682e+08	1.28643e+08	1.03466e+08	3.71943e+07	2.72471e+07	3.76939e+07	767090	781085	687562	193582	31539	150209	1.0526e+07	1.12863e+07	1.17173e+07
Lajp006054	553.16	391.11	552.148	C25H28O14	[M+H]+	Gardenin E glucoside	Flavonoids	Flavones	-	2	444571	285545	690377	158777	168160	104465	9.51114e+06	9.36817e+06	8.33234e+06	2.68955e+06	3.33854e+06	3.56638e+06	379100	289669	429744	131318	179210	208108	1.51698e+06	1.35344e+06	1.49949e+06
Lajp006112	609.15	361.1	608.138	C27H28O16	[M+H]+	5,8,3'-trihydroxy-6,7,4'-trimethoxyflavone-8-O-malonylglucoside	Flavonoids	Flavones	-	2	26630.9	14130.5	30010	27037.5	25319.1	31130.2	9.15748e+06	9.02598e+06	7.35715e+06	2.28505e+06	1.72288e+06	2.49064e+06	126703	163567	131902	61685	44466.9	23598.7	913244	1.01366e+06	1.07198e+06
Lajp006159	455.19	219.07	454.183	C22H30O10	[M+H]+	Yuehgesin glucoside	Lignans and Coumarins	Coumarins	-	3	401827	446663	311559	492526	573800	644324	288171	325462	399489	168321	501088	293714	743705	645410	735739	1.00654e+06	1.01923e+06	938678	270963	276334	324072
Lajp006279	537.16	375.11	536.153	C25H28O13	[M+H]+	5,3'-dihydroxy-6,7,4',5'-tetramethoxyflavone glucoside	Flavonoids	Flavones	-	3	362863	388161	484890	68427.1	80025	96642.5	7.28868e+06	7.78694e+06	5.87754e+06	2.90056e+06	3.14647e+06	2.91683e+06	243635	198903	134515	29453.8	41142.9	23148.8	1.10259e+06	1.08907e+06	1.17403e+06
Lajp006434	507.15	345.1	506.142	C24H26O12	[M+H]+	3',5'-dihydroxy-5,7,4'-trimethoxyflavone glucoside	Flavonoids	Flavones	-	2	326123	323424	619199	60764.5	170156	108589	1.03569e+07	1.18478e+07	7.77455e+06	1.96245e+06	1.75663e+06	1.92954e+06	177572	253869	167711	82183.2	59510.3	90399.9	1.28122e+06	1.37726e+06	1.37212e+06
Lajp006633	537.16	375.11	536.153	C25H28O13	[M+H]+	5,8-dihydroxy-6,7,3',4'-tetramethoxyflavone-8-O-β-D-glucoside	Flavonoids	Flavones	-	3	161859	163349	128716	162659	157435	234104	1.62005e+06	396677	307622	613718	571554	547477	272495	247953	241321	266815	290429	324854	102810	110117	153757
Lajp006702	277.11	205.05	276.1	C15H16O5	[M+H]+	8-(2'-oxo-y-methyl)butoxy-7-methoxycoumarin	Lignans and Coumarins	Coumarins	-	3	8340	13340	7434.28	3349.8	1887.64	6020.14	1.09069e+06	1.13742e+06	746107	57602.2	36182.2	46711.6	28260.2	22226.7	28994.9	5266.2	10927.1	3899.08	127256	112308	102959
Lajp007234	291.12	219.07	290.115	C16H18O5	[M+H]+	Murracarpin	Lignans and Coumarins	Coumarins	120786-76-7	1	129241	120374	190612	205359	188070	239499	2.65258e+07	2.67364e+07	2.25402e+07	3.08834e+06	1.7157e+06	2.77012e+06	450317	917930	510469	103096	154248	96324	4.16828e+06	4.14651e+06	4.36213e+06
Lajp007517	293.14	219.07	292.131	C16H20O5	[M+H]+	7-Methoxy-8-(2'-methoxy-3'-hydroxy-3'-methylbutyl)coumarin	Lignans and Coumarins	Coumarins	-	3	6670	6421.98	4052.7	6670	7601.19	6018.34	406843	844642	673313	266201	203244	327117	9	9	9	18340	7235.62	14425.8	52243.2	104810	82538.2
Lajp008026	293.14	219.06	292.13	C16H20O5	[M+H]+	Yuehgesin	Lignans and Coumarins	Coumarins	-	3	40929.2	35808	23661.8	55683.9	35812.1	34199.9	9	9	9	80290.4	42359.9	37588.6	66024.1	53175.9	47794.6	27053.5	36859.4	38496.8	66551.1	72248.4	67937.9
Lajp008202	261.11	205.05	260.105	C15H16O4	[M+H]+	7-methoxy-8-(3-methyl-2-oxo-3-butenl)coumarin	Lignans and Coumarins	Coumarins	-	3	53793.8	36877.7	20632.5	14678.1	39404.3	27184.5	4.83932e+06	4.78976e+06	3.95647e+06	1.21376e+06	1.13188e+06	1.32132e+06	103048	108054	93059.5	23483.6	22656.2	35653	753307	707180	745854
Lajp008902	291.12	219.07	290.115	C16H18O5	[M+H]+	Omphamurin	Lignans and Coumarins	Coumarins	77790-53-5	1	71617.7	102488	169907	169109	135015	152570	3.27978e+07	3.97196e+07	3.28082e+07	1.24759e+07	7.52945e+06	1.06999e+07	985705	1.47016e+06	963235	376132	397380	375180	4.36549e+06	4.22784e+06	4.09755e+06
Lajp009796	539.22	261.11	538.22	C30H34O9	[M+H]+	Murramarin B	Lignans and Coumarins	Coumarins	-	1	33509.6	23095	28369.7	28624.4	29273.4	15054.5	9.46508e+06	8.5459e+06	7.56069e+06	2.30066e+06	2.35069e+06	2.42927e+06	76531.9	114506	61933.1	13391.9	16452.1	11820	929110	937182	1.05233e+06
Lajp010072	305.14	203.07	304.131	C17H20O5	[M+H]+	Muralatin K	Lignans and Coumarins	Coumarins	-	2	23878.6	14424	68499.7	36452.8	35870.1	19786.9	1.8366e+06	1.85615e+06	1.63373e+06	300298	211077	281299	38193.6	39306.5	36180.8	9499.22	42154.3	24042.7	163894	178046	191265
Lajp010752	275.13	219.07	274.12	C16H18O4	[M+H]+	5,6-dimethoxy-8-(3-methylbut-2-en-1-yl)chromen-2-one	Lignans and Coumarins	Coumarins	-	1	8330.47	5816.94	8891.68	17478.9	7728.56	6717.8	3.72511e+06	3.5361e+06	3.01836e+06	1.88039e+06	1.63849e+06	2.0138e+06	48815.9	21601.3	24525.3	22474.2	14569.8	3786.16	337287	367168	363610
Lajp011784	521.22	189.05	520.21	C30H32O8	[M+H]+	Murradimerin A	Lignans and Coumarins	Coumarins	-	1	26308.4	30382.2	52943.9	22972.5	56682.8	28213	3.27714e+07	2.27297e+07	3.00471e+07	6.09845e+06	6.38929e+06	5.76074e+06	209030	347319	206134	87635.3	51546.9	61535.6	2.02776e+06	1.95076e+06	1.86587e+06
Lajp012572	243.1	131.05	242.094	C15H14O3	[M+H]+	cis-Dehydroosthol	Lignans and Coumarins	Coumarins	109741-40-4	3	6101.86	7736.89	14212.4	5970.88	7329.39	6219.07	884541	910890	747511	338970	348431	318044	13210.9	15153	20619.8	2685.44	3045.25	3516.09	89743.2	89015	88395.2
Lakn002075	431.12	137.02	432.127	C18H24O12	[M-H]-	4-Hydroxybenzoic acid glucosyl xyloside	Phenolic acids	Phenolic acids	-	2	18322.7	12964.3	11051.9	13428.7	10518.4	16921.8	140057	165787	179023	57533.9	99720.6	54828.5	35103.5	41090.7	36801.9	19205.4	25351.1	31996.6	102344	110541	72389.5
Lakn002165	447.12	152.01	448.122	C18H24O13	[M-H]-	Protocatechuic acid glucosyl xyloside	Phenolic acids	Phenolic acids	-	2	694581	451285	299100	218885	293956	378796	1.0908e+07	1.93624e+07	1.10288e+07	2.67638e+06	2.99546e+06	2.36933e+06	618329	2.60454e+06	901421	209233	245718	280339	4.00286e+06	3.72265e+06	2.71651e+06
Lakn003294	343.1	181.05	344.111	C15H20O9	[M-H]-	2-β-D-Glucopyranosyloxy-5-hydroxyphenylacetic acidmethylester	Phenolic acids	Phenolic acids	-	1	754399	523646	442888	465673	444913	770891	824355	926933	882518	533951	494076	572530	584986	592441	477759	556433	724692	717568	641401	699090	660830
Lakn004098	281.14	171.12	282.147	C15H22O5	[M-H]-	Dihydrophaseic acid	Terpenoids	Sesquiterpenoids	41756-77-8	1	5.59093e+06	4.67579e+06	5.46307e+06	5.15058e+06	6.27805e+06	7.77503e+06	1.89744e+06	2.25664e+06	2.13115e+06	4.70447e+06	3.29379e+06	4.04589e+06	2.31589e+06	3.00526e+06	2.14104e+06	1.72761e+06	2.07181e+06	2.16072e+06	3.48573e+06	3.94565e+06	3.19305e+06
Laln002027	431.12	137.02	432.127	C18H24O12	[M-H]-	3,4-dihydroxybenzaldehyde-xylose-glucoside	Phenolic acids	Phenolic acids	-	2	23449.2	13405.4	14795.6	14120.3	11036.7	17180.3	158525	205292	167729	79727.5	73116.2	66198.8	59166.7	73549	62073	45637	49499.2	48775.3	71163	80657.2	69600.5
Lamp006064	639.19	331.08	638.185	C29H34O16	[M+H]+	3-[(3,4-dihydroxyphenyl)methylidene]-5,7-dihydroxy-6-methoxy-2h-1-benzopyran-4-one glucosyl rhamnoside	Flavonoids	Other Flavonoids	-	3	1.07126e+06	740807	646520	288118	279854	353487	1.54445e+07	1.72504e+07	1.27271e+07	6.71749e+06	5.53774e+06	6.43987e+06	131455	221867	190318	9	9	9	1.64717e+06	1.65321e+06	1.86545e+06
Lasp003143	193.09	105.07	192.078	C11H12O3	[M+H]+	1,4-Benzodioxin-6-propanol	Others	Alcohol compounds	-	3	2.04627e+07	2.17553e+07	2.64805e+07	2.31354e+07	2.75576e+07	3.16754e+07	2.42763e+07	2.46015e+07	2.4935e+07	3.61349e+07	2.6101e+07	3.6221e+07	1.89181e+07	2.04447e+07	1.89136e+07	2.04508e+07	2.16654e+07	2.05457e+07	1.2875e+07	1.25062e+07	1.34688e+07
Lasp003707	225.08	119.05	224.069	C11H12O5	[M+H]+	Acropyrone	Phenolic acids	Phenolic acids	-	1	9.88332e+06	9.77784e+06	9.36771e+06	5.31137e+06	6.14455e+06	6613824	9.88761e+06	9.25404e+06	1.04657e+07	1.28582e+07	1.24743e+07	1.2999e+07	8.8621e+06	8.52739e+06	7.35405e+06	6.59173e+06	6.58738e+06	6.3123e+06	5.30856e+06	5.45589e+06	5.54739e+06
Lasp004260	665.17	271.06	664.164	C30H32O17	[M+H]+	Genistein rhamnosyl malonyl glucoside	Flavonoids	Isoflavones	-	3	1.34257e+06	1.56645e+06	844489	785505	636701	1.06088e+06	4.25738e+07	3.95308e+07	2.43182e+07	5.31566e+06	5.25808e+06	5.7345e+06	992877	1.28044e+06	1.21923e+06	1.20999e+06	1.77833e+06	1.06555e+06	3.4843e+06	3.82158e+06	3.71223e+06
Lasp009270	289.11	229.09	288.1	C16H16O5	[M+H]+	Nodakenetin acetate	Lignans and Coumarins	Coumarins	-	2	32384	15005	21965.4	40712.2	16675	11109.7	542886	565539	482669	245630	152098	223698	16223.2	33980	12397.1	23909.3	26860.7	10966.7	76599.6	54455.5	84962
Lasp010305	275.13	219.07	274.12	C16H18O4	[M+H]+	Acronyculatin H	Phenolic acids	Phenolic acids	-	3	10199.6	7063.59	11315.1	11093.3	10763.1	3629.44	3.64045e+06	3.63446e+06	2.99302e+06	1.77505e+06	1.6138e+06	1.97981e+06	48237.8	44000.7	27448	12833.4	14242.3	12515.6	337542	311600	372721
Lasp014619	313.18	257.12	312.173	C20H24O3	[M+H]+	7-methoxy-3-(2-methylbut-3-en-2-yl)-6-(3-methylbut-2-enyl)chromen-2-one	Lignans and Coumarins	Coumarins	-	2	22911.9	25279.8	17936	23610.2	18483.9	21970.3	75940.1	53458.1	59191.5	120043	56974.8	71236	16252	15030.8	19604.3	20965.3	20986.8	15765.1	4170.27	9776.71	6352.9
Latp003004	395.13	233.08	394.126	C19H22O9	[M+H]+	2-Methyl-5-acetonyl-7-hydroxychromone glucoside	Others	Chromone	-	2	1.66581e+07	1.83843e+07	2.21471e+07	2.20578e+07	2.27642e+07	2.75904e+07	1.53651e+07	1.55564e+07	1.56946e+07	2.26624e+07	1.86947e+07	2.51364e+07	14518601	1.56458e+07	1.39076e+07	1.77509e+07	2.04677e+07	1.83742e+07	1.3225e+07	1.35635e+07	1.39283e+07
Latp003160	195.06	117.03	194.057	C10H10O4	[M+H]+	6-Hydroxymellein	Others	Chromone	70901-60-9	1	1.47547e+07	1.29002e+07	7.84981e+06	1.43696e+07	1.09564e+07	1.54945e+07	1.89323e+07	19146727	1.94749e+07	2.32444e+07	1.48199e+07	2.00726e+07	2.76594e+06	3.82074e+06	2.38559e+06	1.2787e+06	1.76297e+06	1.38783e+06	7.22799e+06	7.37688e+06	7.46056e+06
Latp009543	343.15	163.07	342.146	C20H22O5	[M+H]+	Virgaurenolide A	Terpenoids	Sesquiterpenoids	-	3	742228	769061	624358	605624	660414	599509	644285	634276	700071	711956	722156	681652	609592	914016	748161	818049	857313	821679	888520	1.20132e+06	1.19937e+06
Latp011219	149.1	121.06	148.088	C10H12O	[M+H]+	3,5-Dimethyl-2,3-dihydrobenzofuran	Others	Others	-	2	1.56662e+06	1.42403e+06	1.43398e+06	1.398e+06	1.23728e+06	1.33845e+06	1.12553e+06	1.18264e+06	1.13109e+06	1.31748e+06	1.24359e+06	1.2846e+06	1.2888e+06	1.36886e+06	1.38304e+06	1.51501e+06	1.43343e+06	1.38072e+06	1.88973e+06	1.93956e+06	1.69468e+06
Layp001601	418.13	152.07	417.127	C17H23NO11	[M+H]+	Malonyl hydroxymenisdaurin D	Alkaloids	Alkaloids	-	3	3.66206e+06	4.19872e+06	5.24425e+06	3.83365e+06	3.9473e+06	4.67323e+06	4.39052e+06	4.26397e+06	3.13043e+06	2.12238e+06	2.3644e+06	2.45712e+06	3.21912e+06	3.16125e+06	2.66648e+06	2.09747e+06	2.09901e+06	2.31211e+06	1.63967e+06	1.76567e+06	1.72266e+06
Layp005773	521.17	359.11	520.158	C25H28O12	[M+H]+	5,6,7,3',-Tetramethyl-4'-hydroxyflavone glucoside*	Flavonoids	Flavones	-	2	856169	984198	2.5624e+06	174993	358009	629031	6.53924e+06	7.15966e+06	5.78526e+06	9.1235e+06	1.21925e+07	8.99948e+06	1.09785e+06	898204	1.08631e+06	180120	148864	124289	1.29581e+06	1.42178e+06	1.43286e+06
Layp006271	577.15	329.1	576.148	C27H28O14	[M+H]+	5-Hydroxy-3',4',7-trimethoxyflavone malonyl glucoside	Flavonoids	Flavones	-	2	34944.4	57132.1	106971	35389.4	34673.1	13445.7	227785	194146	268589	221381	274453	210645	95825.3	64004.4	119827	181643	138044	174347	80059.9	82084	83662.4
Layp009023	389.12	331.08	388.116	C20H20O8	[M+H]+	6-Hydroxy-3',4',5,4',7-pentamethoxyflavone*	Flavonoids	Flavones	-	1	5630.53	4760.05	4421.57	16656.6	5505.26	5267.11	996775	1.02965e+06	859206	354542	301244	359989	39716.5	14270.1	13673.3	7733.2	4220.22	3728.51	149548	157493	150638
Lazn002030	481.17	271.1	482.179	C23H30O11	[M-H]-	Guaiacylglycerol-β-Guaiacyl Ether glucoside	Lignans and Coumarins	Lignans	-	1	307749	265494	374515	120974	180584	216231	1.26332e+06	2.00174e+06	2.11281e+06	1.03828e+06	1.68879e+06	1.14779e+06	653100	1.26205e+06	665289	685842	621317	622811	969287	943580	963331
Lazn002600	439.16	195.07	440.168	C21H28O10	[M-H]-	Erythro-Guaiacylglycerol-β-threo-syringylglycerol Ether	Lignans and Coumarins	Lignans	1313434-74-0	2	68628.8	54045.9	42582.8	34052.4	26688.7	32230.7	398081	446596	472449	335134	366802	337086	224642	406279	244248	205165	195030	203284	290837	285757	246012
Lazn006152	343.15	105.03	342.147	C20H22O5	[M+H]+	Isoshonanin	Lignans and Coumarins	Lignans	-	1	607181	617749	540724	560443	609086	659044	646946	663991	623479	562172	584863	638369	600728	784885	623435	703298	652808	747887	1.07178e+06	957037	892301
Lazp002140	757.22	449.11	756.211	C33H40O20	[M+H]+	Chrysoeriol glucosyl xylosyl glucoside	Flavonoids	Flavones	-	1	5.76013e+06	5.56247e+06	6.26516e+06	8.98531e+06	6.74537e+06	1.03111e+07	879081	421146	733858	591780	685220	633005	2.93789e+06	4.68729e+06	5.13224e+06	1.4729e+07	5.17567e+06	8.97072e+06	3.00125e+06	2.36274e+06	2559537
Lazp008642	237.18	121.1	236.177	C15H24O2	[M+H]+	1,4-Peroxyaurol-ene	Terpenoids	Sesquiterpenoids	-	3	85034.1	55182.2	112502	23194.3	110648	198153	225502	393273	93532	335673	250791	307898	252376	223321	324365	91661.9	234325	246379	120892	144742	141273
Lchp000003	263.13	105.07	262.12	C15H18O4	[M+H]+	Wutaiensal	Others	Others	85316-67-2	3	1.5666e+06	686715	1.1238e+06	906285	1.02979e+06	872914	157971	219851	434155	319389	199798	452955	1.52845e+06	1.56378e+06	1.11673e+06	942312	1.79377e+06	1.80616e+06	2.01709e+06	2.02244e+06	981863
Lchp000008	328.19	121.06	327.183	C20H25NO3	[M+H]+	Simulansine	Alkaloids	Alkaloids	176520-66-4	3	103418	122854	64288.4	105045	51130.8	113385	60023.1	50243.4	64286.2	32494	80041.1	101710	151223	228447	218828	136419	117461	151750	72351.3	52028.9	65736.8
Lchp000009	458.19	179.05	457.189	C28H27NO5	[M+H]+	Syncarpamide	Alkaloids	Phenolamine	-	3	15275.3	13367.5	15272.9	5005	4829.23	11257	106903	113385	133436	655229	514630	621246	54653.3	52027	88753.1	55469.9	73942.1	100474	48169.4	94753.5	53023.5
Lchp000218	209.08	121.06	208.074	C11H12O4	[M+H]+	(R)-3-ethyl-7-hydroxy-6-methoxyphthalide	Others	Others	-	2	304424	464910	728530	240262	258478	292151	5.32666e+06	5.05023e+06	4.58513e+06	5.77069e+06	6.08823e+06	5.53883e+06	1.61501e+06	1.93597e+06	1.39157e+06	1.86258e+06	1.77965e+06	2.00596e+06	1.26475e+06	1.35646e+06	1.33248e+06
Lcmp123017	167.11	79.05	166.099	C10H14O2	[M+H]+	Dihydrohinokitiol	Terpenoids	Monoterpenoids	-	3	173501	166585	180015	107791	334513	393029	1.31183e+06	1.28293e+06	1.25163e+06	1.31084e+06	963858	1.09171e+06	479452	457767	409543	473833	518688	435268	389460	431146	485974
Lcsn000193	597.22	327.12	598.226	C28H38O14	[M-H]-	isatioxyneolignoside E	Lignans and Coumarins	Lignans	-	1	709991	553677	920807	639575	369240	650377	7.02801e+06	7.61021e+06	8.91764e+06	1.01223e+07	8.67375e+06	9.18657e+06	3.32062e+06	5.34628e+06	4.46105e+06	3.93435e+06	4.93107e+06	3.51875e+06	6.10244e+06	5.10706e+06	4.2507e+06
Lcsn000341	487.18	145.06	488.174	C18H32O15	[M-H]-	3'-Fucosyllactose	Others	Saccharides	41312-47-4	2	299292	272478	348361	180527	294081	255867	458865	292256	294405	370713	647579	360066	1.80604e+06	1.14306e+06	1.25631e+06	2.00495e+06	2.79109e+06	2.33588e+06	433075	393175	409037
Lcsn000415	267.07	59.01	268.079	C9H16O9	[M-H]-	Keto-Deoxy-Nonulonic acid	Organic acids	Organic acids	153666-19-4	2	454246	867952	896554	1.14735e+06	775255	648713	2.91876e+06	4.5275e+06	3.19281e+06	1.50993e+06	1.44534e+06	1.48951e+06	1.85427e+06	1.68341e+06	2.19837e+06	3.70652e+06	2.57799e+06	3.09599e+06	1.22902e+06	2.04704e+06	1.78346e+06
Lcsn000622	573.29	513.27	574.299	C28H46O12	[M-H]-	Tricalysioside O	Terpenoids	Ditepenoids	874332-47-5	3	2.66214e+06	2.18141e+06	3.12778e+06	1.87561e+06	2.98154e+06	2.95611e+06	1.92819e+06	2.4521e+06	2.05314e+06	5.91102e+06	2.91537e+06	4.05459e+06	261293	359833	265420	355432	503124	449415	2.50975e+06	2.41277e+06	2.22744e+06
Lcsn002137	261.01	181.05	262.015	C9H10O7S	[M-H]-	Homovanillic acid sulfate	Organic acids	Organic acids	38339-06-9	2	2.5213e+06	1.62826e+06	1.58827e+06	1.85664e+06	1.9132e+06	2.94018e+06	2.66982e+06	5.77827e+06	3.38489e+06	1.37943e+06	2.04333e+06	1.51717e+06	2.15512e+06	3.18168e+06	2.00156e+06	1.79596e+06	2.40942e+06	2.93809e+06	2.89015e+06	2.92027e+06	2.44566e+06
Lcsp002417	318.2	159.11	317.195	C14H27N3O5	[M+H]+	Ser-Val-Leu	Amino acids and derivatives	Amino acids and derivatives	-	2	122401	132453	91496.2	162411	132296	144665	177115	187164	145506	180945	83565.8	201305	341520	473340	287260	204391	343426	234938	110312	121486	130935
Lcsp013328	324.29	62.06	323.282	C20H37NO2	[M+H]+	linoleoyl ethanolamine	Lipids	LPE	68171-52-8	2	59820	87956.3	83587.2	30592.2	46990.1	36812	269330	396325	298378	153772	240997	189165	819872	491894	638840	1.30126e+06	996298	1.26191e+06	226176	233579	244996
Lcyp000676	355.1	163.04	354.095	C16H18O9	[M+H]+	Isoscopoletin-β-D-glucoside	Lignans and Coumarins	Coumarins	20186-29-2	1	486480	539992	372712	353879	302971	328343	1.83263e+07	1.80563e+07	2.03491e+07	3.4663e+06	3.02759e+06	3.73832e+06	1.01691e+06	888313	858214	797441	680317	649185	4.52111e+06	3.58932e+06	3.51631e+06
Lhbp111734	361.16	137.06	360.157	C20H24O6	[M+H]+	Isolariciresinol	Lignans and Coumarins	Lignans	548-29-8	3	31675	118546	77243.7	250429	220381	237430	106319	68197.6	60020	40167.6	74016.7	28132.3	114241	100868	175280	305382	159563	217558	41964.2	87638.2	78562.4
Lhcp120314	235.17	179.11	234.162	C15H22O2	[M+H]+	7β-H-9(10)-ene-11,12-Epoxy-8-oxoeremophilane	Terpenoids	Sesquiterpenoids	-	3	3.41529e+06	2.40411e+06	2.58019e+06	1.88702e+06	2.16778e+06	2.83465e+06	2.30329e+06	2.02011e+06	2.04143e+06	2.3714e+06	2.02135e+06	2.10133e+06	1.93057e+06	1.92946e+06	2.02685e+06	1.84312e+06	2.75969e+06	2.56706e+06	1.15218e+06	1.15511e+06	1.16971e+06
Lhdp120302	389.22	209.15	388.21	C19H32O8	[M+H]+	Lauroside E	Terpenoids	Monoterpenoids	-	1	9	9	9	64303	164378	55095.9	256677	161765	104169	158920	128466	136119	276010	270369	250225	300508	318398	259152	76328.5	85025.5	68224.2
Lhfp112926	343.15	163.08	342.147	C20H22O5	[M+H]+	Myricatomentogenin	Others	Others	-	3	605657	708946	699062	666299	743711	737460	681243	667800	729007	688060	716845	675432	758705	779740	789447	854734	734726	712009	1.05596e+06	1.1505e+06	1.13788e+06
Lhhp102922	371.15	167.07	370.142	C21H22O6	[M+H]+	Fargesin	Lignans and Coumarins	Lignans	31008-19-2	3	203967	211809	292165	200145	136627	147539	7.64743e+06	7.24085e+06	7.86228e+06	8.06743e+06	8.64804e+06	1.10404e+07	1.81684e+06	3.18668e+06	2.21996e+06	2.61868e+06	2.59184e+06	2.64546e+06	1.70651e+06	1.7331e+06	2.48676e+06
Lhhp120823	193.08	105.07	192.079	C11H12O3	[M+H]+	Eugenyl formate	Others	Others	-	1	12822970	14464895	19638835	4946120	9.22683e+06	4.90492e+06	1.83922e+07	2.11996e+07	2.21681e+07	3.06748e+07	2.80303e+07	3.00921e+07	7.79772e+06	1.10012e+07	8.42694e+06	6.52708e+06	7.92004e+06	6.78816e+06	1.08957e+07	1.07087e+07	1.15736e+07
Lhkp101525	457.13	163.04	456.127	C20H24O12	[M+H]+	Apiosylskimmin (Adicardin)	Lignans and Coumarins	Coumarins	103529-94-8	1	69587.4	60864	100352	20024.4	17504.3	25576.1	2.9142e+06	2.76397e+06	1.9332e+06	666002	625840	554787	9	9	9	160535	137745	30659.9	358181	385301	342640
Lhlp111516	221.19	147.12	220.183	C15H24O	[M+H]+	Dehydroxy-isocalamendiol	Terpenoids	Sesquiterpenoids	-	3	222799	167490	186347	133402	135744	210959	170930	166084	279007	249770	205528	188936	97641.2	168547	187694	133302	149718	136927	86298.2	90938.8	99174.5
Lhmp102844	219.18	159.12	218.167	C15H22O	[M+H]+	1-Cis-5-cis-germacrone	Terpenoids	Sesquiterpenoids	-	2	308991	272907	463031	218423	216299	281208	527930	263404	423647	348651	161408	227679	334987	350406	350779	247944	299833	326717	263717	263815	264268
Lhmp102846	219.18	159.12	218.167	C15H22O	[M+H]+	1-Trans-5-trans-germacrone	Terpenoids	Sesquiterpenoids	-	2	212731	136419	202264	95355.2	174198	150462	292768	256470	307828	443819	215767	319069	177772	164357	196312	108286	214276	214967	95907	93866.5	94843.8
Lhmp121005	521.2	131.05	520.194	C26H32O11	[M+H]+	Symplocosin(iso-01)	Lignans and Coumarins	Lignans	-	1	2.13253e+06	3.37245e+06	4.1853e+06	1.7325e+06	1.43277e+06	1.78265e+06	4.60237e+07	4.53514e+07	5.58769e+07	5.47513e+07	6.34e+07	5.99327e+07	1.88537e+07	2.40396e+07	1.99468e+07	1.6913e+07	1.77878e+07	1.65043e+07	1.83848e+07	1.84447e+07	1.79624e+07
Lhmp122023	441.1	193.05	440.096	C19H20O12	[M+H]+	3-O-caffeoyl malonyl quinic acid	Others	Others	-	3	42257.4	28340	98370	54684.9	65020	46680	6.1118e+06	7.45698e+06	6.03442e+06	5.14079e+06	3.69255e+06	4.91422e+06	219324	509245	403906	157416	168257	150860	1.7339e+06	1.84364e+06	2235876
Lhqp101801	231.1	175.04	230.094	C14H14O3	[M+H]+	Dihydroseselin	Lignans and Coumarins	Coumarins	2221-66-1	3	57705.7	22381.6	26222.1	53080.5	61707.9	50395.1	1.44577e+06	2.11174e+06	956942	138949	86333.1	1.46182e+06	64241.4	68937.2	57323.8	20030.2	46546.9	35812.1	232497	245119	231603
Lhqp101805	325.09	163.04	324.084	C15H16O8	[M+H]+	Skimmin (7-Hydroxycoumarin-7-O-glucoside)	Lignans and Coumarins	Coumarins	93-39-0	1	1.71584e+06	1.65764e+06	2.40585e+06	594514	851382	989043	1.04002e+08	1.1004e+08	8.63676e+07	2.82521e+07	2.47589e+07	2.85599e+07	537020	707842	736002	219140	182983	340526	1.3165e+07	1.35118e+07	1.35947e+07
Lhqp101807	245.12	189.06	244.11	C15H16O3	[M+H]+	Osthole	Lignans and Coumarins	Coumarins	484-12-8	1	14226.3	16307.4	18460.2	11638.9	9283.16	12796.2	6.50697e+06	7.25559e+06	5.08656e+06	2.11278e+06	1.50047e+06	2.1304e+06	73226.5	90497	69938	25289.8	18324	11028.7	901973	836096	814755
Lhqp101814	217.05	202.03	216.042	C12H8O4	[M+H]+	Isobergapten	Lignans and Coumarins	Coumarins	482-48-4	1	255144	273299	430389	128182	133907	148208	1.53897e+08	154658425	1.28964e+08	5.10562e+06	862399	4.69224e+06	1.39158e+06	1.13747e+06	1.38672e+06	274631	250043	190279	2.06669e+07	1.98775e+07	1.98395e+07
Lhqp102841	377.14	197.08	376.137	C16H24O10	[M+H]+	8-Hydroxy-10-hydrosweroside(iso-01)	Others	Others	-	2	194464	141924	185699	100863	118778	147106	322663	424298	314063	71827.9	50015	110963	32181	37772.1	59103.2	88416.5	55270.6	52005.4	137361	137029	128564
Lhsp101905	167.11	93.07	166.099	C10H14O2	[M+H]+	Actinidialactone	Terpenoids	Monoterpenoids	76729-80-1	1	302530	279626	335750	282094	362902	365918	3.95101e+06	3.05856e+06	2.72095e+06	3.71783e+06	2.83696e+06	3.29556e+06	666205	675827	621629	996547	935805	1.01978e+06	889358	1.14422e+06	920687
Li512111	519.11	315.05	520.122	C24H24O13	[M-H]-	Isorhamnetin-3-O-(6''-acetylglucoside)	Flavonoids	Flavonols	-	3	94552.7	72370	43591.3	67156.9	41795	87444.5	82586.9	138958	83596.9	28964.8	44492.2	46273.1	84819.1	88831.4	110748	87156.9	63612.8	98965.1	78004.1	88070.6	84754
Li512113	451.09	391.04	452.096	C20H20O12	[M-H]-	Maleoyl-caffeoylquinic acid	Phenolic acids	Phenolic acids	-	3	64542.5	66271.4	83934.4	76163.6	86523.3	90969.7	77632.5	72227.7	84470.3	40097.6	51448.9	31120.4	42175.1	41127	40769.6	50967.4	41638.2	46399.1	50840.7	62311.3	62488.9
Lkmp122408	457.21	133.1	456.2	C22H32O10	[M+H]+	Malonyl byzantionoside A	Terpenoids	Sesquiterpenoids	-	3	2.34932e+06	3.01834e+06	4.53269e+06	2.03523e+06	3.18532e+06	2.23018e+06	5.14565e+06	3.93122e+06	6.77986e+06	5.80108e+06	5.11638e+06	8.39167e+06	8.23657e+06	1.54427e+07	1.03495e+07	7.99292e+06	7.67381e+06	6.74498e+06	3.11129e+06	2.6408e+06	2.99061e+06
Lmbn000121	113.04	96.01	114.043	C4H6N2O2	[M-H]-	3-Cyano-L-alanine	Amino acids and derivatives	Amino acids and derivatives	6232-19-5	3	126685	111341	106554	107838	150912	166644	93669.6	100009	228000	297358	367502	310335	86099.2	91301	103911	79176.2	71514.6	72340.3	138764	167946	216473
Lmbn000193	103.004	59.0139	104.011	C3H4O4	[M-H]-	Tartronate semialdehyde	Organic acids	Organic acids	2480-77-5	3	24497.3	19302.8	40830.2	78700.1	48280.6	44952	214227	335334	193067	239832	166382	172916	178804	148764	186820	179728	119513	143124	76204.6	67848.7	72396.5
Lmbn000198	133.01	71.01	134.022	C4H6O5	[M-H]-	3-Dehydro-L-Threonic Acid	Others	Saccharides	-	1	6.97039e+06	6.51665e+06	8.50004e+06	6.48262e+06	8.47672e+06	8.13013e+06	772466	1.32187e+06	1.65208e+06	4.39409e+06	3.78607e+06	3.60299e+06	2.13337e+06	3.16434e+06	2.57066e+06	2.12392e+06	2.47065e+06	2.3965e+06	5.94512e+06	4.55055e+06	4.61697e+06
Lmbn000216	147.03	57.0344	148.037	C5H8O5	[M-H]-	3-Methylmalic acid	Organic acids	Organic acids	152204-30-3	3	4.14135e+06	3.24804e+06	2.93905e+06	3.53256e+06	2.62859e+06	4.08571e+06	269288	317826	195574	304961	589955	457141	632287	1.7506e+06	470660	320963	599143	298104	2.86067e+06	3.53117e+06	2.2549e+06
Lmbn001162	339.07	177.02	340.079	C15H16O9	[M-H]-	Esculetin-7-O-glucoside*	Lignans and Coumarins	Coumarins	-	3	44775.2	15284.2	34666.9	13791.6	23857	29050.9	289693	363381	295762	355251	440601	430872	28317.5	46949.5	17893.6	24229.3	30914.1	42462.8	216521	234960	154842
Lmbn001181	531.14	531.13	532.143	C22H28O15	[M-H]-	Fraxetin-7,8-di-O-glucoside	Lignans and Coumarins	Coumarins	-	3	39681.2	46680	17164.7	41680	80802.2	30506.2	226445	367033	200268	145858	131813	130645	137234	55142.7	124617	99441.5	141848	145355	147032	132854	124807
Lmbn001288	131.03	87.04	132.042	C5H8O4	[M-H]-	2-Hydroxy-2-methyl-3-oxobutanoic acid	Organic acids	Organic acids	71698-08-3	3	747934	497458	654397	712389	877624	1.29474e+06	151667	202452	181653	176282	170352	163482	179551	314109	184980	179471	234880	232437	493688	461508	365792
Lmbn001467	158.08	116.07	159.089	C7H13NO3	[M-H]-	5-Acetamidopentanoic Acid	Organic acids	Organic acids	1072-10-2	3	36769.6	27628.7	22806.8	20014.8	26278.1	35256.8	134717	231590	126421	81328.6	74032.9	76276.6	36673.8	45616.7	38705.6	38362.4	34026.7	38253.4	88331	74652	71339.1
Lmbn001609	145.05	83.05	146.058	C6H10O4	[M-H]-	2-Acetyl-2-Hydroxybutanoic Acid	Organic acids	Organic acids	-	3	30746.8	47092.3	47575.8	53704.1	61487.5	57152.7	135062	142570	114724	99861.7	244805	346424	141371	167405	83167.9	60448	144657	172755	153817	197289	213825
Lmbn001930	121.03	77.04	122.037	C7H6O2	[M-H]-	2-Hydroxybenzaldehyde (Salicylaldehyde)	Phenolic acids	Phenolic acids	90-02-8	3	113238	112472	78059.8	84032.3	41614.1	79232.4	500634	526819	382649	460097	472384	535807	177685	209332	202577	148577	188549	205696	310217	288377	335760
Lmbn001981	137.02	93.03	138.032	C7H6O3	[M-H]-	2,5-Dihydroxybenzaldehyde	Others	Aldehyde compounds	1194-98-5	2	669694	654396	621222	565483	690199	603344	1.32666e+06	1.64443e+06	1.30311e+06	536525	987827	1.20106e+06	892450	1.02339e+06	904272	905857	941170	1.00726e+06	1.01654e+06	1.04984e+06	1.0506e+06
Lmbn002072	159.07	97.07	160.074	C7H12O4	[M-H]-	2-Propylsuccinic acid*	Organic acids	Organic acids	618-57-5	3	102007	87821.6	48651.8	80732.8	57528.9	92823.7	114462	116766	126159	95191.5	106559	107795	152315	172648	153197	138016	154215	219181	123704	127108	145092
Lmbn002644	119.05	93.03	120.058	C8H8O	[M-H]-	4-Methylbenzaldehyde*	Others	Aldehyde compounds	104-87-0	3	30117.4	20879.5	13387.6	26416.9	33795.6	27725	26678.7	30710.7	27736	23964.2	16786.9	16226	36844.5	13922.4	42280.5	13937.2	42264.6	31170.8	31155.5	17136	28472
Lmbn002648	163.04	119.05	164.047	C9H8O3	[M-H]-	α-Hydroxycinnamic Acid*	Phenolic acids	Phenolic acids	5801-57-0	3	354955	223437	180023	387011	373669	758087	126687	130113	65642.8	28370	32264.1	74984.9	101929	131458	86198.4	33714.5	47649.7	44880.1	166799	223007	148862
Lmbn002737	119.05	93.03	120.058	C8H8O	[M-H]-	3-Methylbenzaldehyde*	Others	Aldehyde compounds	620-23-5	3	30117.4	20879.5	13387.6	26416.9	33795.6	27725	26678.7	30710.7	27736	23964.2	16786.9	16226	36844.5	13922.4	42280.5	13937.2	42264.6	31170.8	31155.5	17136	28472
Lmbn004240	329.23	199.13	330.241	C18H34O5	[M-H]-	9,10-Dihydroxy-12,13-epoxyoctadecanoic acid	Lipids	Free fatty acids	-	3	8377.16	18741	14610.9	19396	8493.87	17018.5	10946.7	13498.4	6869.91	15648.5	17516.7	13112.1	9440.32	15392	7571.59	15194.3	18713.6	14045	18867.5	19400.4	18678.2
Lmbn004790	209.08	179.03	210.089	C11H14O4	[M-H]-	Methyl 3-(3-hydroxy-4-methoxyphenyl)propanoate	Phenolic acids	Phenolic acids	129150-61-4	3	41796.5	66403.3	65887.4	68355	38457.9	66697.2	715571	545611	736286	786274	486926	685539	171982	311919	175729	180612	219166	234108	330748	361607	324814
Lmbn004847	179.07	146.04	180.079	C10H12O3	[M-H]-	4-Methoxyphenylpropionic acid	Phenolic acids	Phenolic acids	-	3	21031.8	13206.9	12624.2	7368.38	13867.5	19728.7	83077	93369.2	74376.9	99541.3	86396.6	57638.4	36898.1	46779.4	24439.7	21223.2	32877.5	47567.2	55218.3	55737.8	47972
Lmbn005172	165.06	119.05	166.063	C9H10O3	[M-H]-	2,6-Dimethoxybenzaldehyde	Others	Aldehyde compounds	3392-97-0	3	38030.5	30583.7	67502	43179.9	60955.7	67001.8	172311	276203	156996	72442.6	57436.1	81513.2	40205.9	29291	24822	19358.8	30774.7	31069.4	85545.2	75002.2	58927.6
Lmbn005369	295.23	195.14	296.235	C18H32O3	[M-H]-	13(S)-HODE;13(S)-Hydroxyoctadeca-9Z,11E-dienoic acid*	Lipids	Free fatty acids	10219-69-9	1	48816.2	36869.4	31578.5	30322.5	44927.4	37656	154187	284124	144855	72859.1	73655.3	91733	65873.7	97551.2	56749.8	54170.4	72301.2	65216.5	88415	82999.9	80617.3
Lmbn005487	313.24	251.24	314.246	C18H34O4	[M-H]-	12,13-DHOME; (9Z)-12,13-Dihydroxyoctadec-9-enoic acid	Lipids	Free fatty acids	263399-35-5	3	29229.2	19342.6	23697.2	23019.3	19574.3	19529.2	33031.4	39358	33491	20609.2	63999.9	29891	27829.9	30557.7	23096.8	31662.6	36605.2	29476.8	33971.2	33036.5	29780.4
Lmbn005923	277.217	59.0139	278.225	C18H30O2	[M-H]-	Crepenynic acid	Lipids	Free fatty acids	2277-31-8	3	36733.5	15387	34640.6	36571.1	15798.4	24426.6	110845	154529	117417	94220.3	75858.6	80959.1	24750.9	38678	18466.5	40755.2	20301.4	30083.8	60284.9	53427.6	50479.6
Lmbn006032	301.04	149.02	302.043	C15H10O7	[M-H]-	Hypolaetin	Flavonoids	Flavones	27696-41-9	3	148724	103268	101106	346400	277693	429838	328384	280583	271656	263144	173916	247881	58986.8	62718.1	79325.2	151026	79809.6	124929	180498	263420	304284
Lmbn006152	279.233	59.0133	280.24	C18H32O2	[M-H]-	(9Z,11E)-Octadecadienoic acid*	Lipids	Free fatty acids	2540-56-9	1	29411.3	60468.9	23379	16922.1	28237.8	56098.6	58734.3	79054.2	70139.7	49056	46851	47636.9	35068.1	31832.7	30893.4	27397.3	32059.5	22139.2	37192.6	41621.4	32664.9
Lmbn007891	313.24	183.14	314.246	C18H34O4	[M-H]-	Hydroxy ricinoleic acid	Lipids	Free fatty acids	-	3	5979.98	6634.24	3967.07	6185.63	8068.44	6466.03	15948	24167.9	11515.5	9894.53	8452.24	10731.7	6953.6	6312.67	6704.9	7000.65	7351.57	7060.75	8605.76	9414.19	10626.8
Lmbn014696	301.22	301.22	302.225	C20H30O2	[M-H]-	Pimaric acid*	Terpenoids	Ditepenoids	127-27-5	1	146004	146032	227029	521083	382940	619049	234182	352258	224902	122352	214602	199242	294404	396249	354288	271348	234173	277291	329716	358411	355266
Lmbp000123	164.07	56.05	163.067	C6H13NO2S	[M+H]+	L-Homomethionine	Amino acids and derivatives	Amino acids and derivatives	25148-30-5	3	335710	272552	418778	142480	166794	153877	47153.1	54239.7	30415.3	37025.3	47166.3	41581.7	183132	187429	173425	132845	147746	154598	209936	217942	208001
Lmbp000668	124.04	78.03	123.032	C6H5NO2	[M+H]+	Isonicotinic acid	Others	Vitamin	55-22-1	3	811910	604434	928102	687706	926987	668734	1.26851e+06	1.90087e+06	1.30567e+06	1.44496e+06	1.27918e+06	1.89947e+06	922899	698612	951711	407597	456975	562013	695665	696695	649474
Lmbp000728	121.06	77.04	120.058	C8H8O	[M+H]+	(S)-2-Phenyloxirane	Phenolic acids	Phenolic acids	20780-54-5	2	407713	142267	459423	122089	339299	159910	567748	1.03184e+06	450118	534871	442439	1.65293e+06	316144	126009	496644	99783.5	79847.2	338637	192722	234576	159615
Lmbp002255	371.1	209.05	370.09	C16H18O10	[M+H]+	Fraxetin-8-O-glucoside (Fraxin)	Lignans and Coumarins	Coumarins	524-30-1	2	308677	286373	495971	378753	369494	194655	699861	788082	810707	1.11741e+06	999251	1.06085e+06	946241	1.01888e+06	1.15603e+06	1.15983e+06	1.20642e+06	1.064e+06	581292	636031	609061
Lmbp002336	611.16	303.05	610.153	C27H30O16	[M+H]+	Quercetin-3-O-(2''-O-rhamnosyl)galactoside	Flavonoids	Flavonols	-	3	9.71154e+06	1.122e+07	7.8873e+06	8.01346e+06	5.57347e+06	8.39462e+06	3.73436e+06	4.11097e+06	3.13914e+06	2.39044e+06	2.59675e+06	2.37715e+06	1.25586e+06	1.78583e+06	1.34486e+06	753869	728670	760002	1.87043e+06	1.93913e+06	2.2752e+06
Lmbp002592	611.16	287.05	610.153	C27H30O16	[M+H]+	Kaempferol-3,7-O-diglucoside	Flavonoids	Flavonols	25615-14-9	3	1.96568e+06	2.71196e+06	1.99432e+06	3.53174e+06	2.83387e+06	4.79102e+06	193060	301668	356387	379448	291139	338675	319359	477780	677363	923094	465239	577276	629848	630536	691682
Lmbp002962	209.05	194.02	208.037	C10H8O5	[M+H]+	Isofraxetin	Lignans and Coumarins	Coumarins	50656-75-2	3	66325.5	135070	143599	90842	16675	99229.6	156583	146228	119654	174509	207417	298843	128884	127288	42308	108189	106981	105163	55015	93547.7	141215
Lmbp003208	385.12	223.06	384.106	C17H20O10	[M+H]+	Fraxidin-8-O-glucoside	Lignans and Coumarins	Coumarins	-	3	2.49728e+06	1.78481e+06	1.69998e+06	1.84914e+06	1.55703e+06	1.86009e+06	7.3116e+06	6.2447e+06	7.0206e+06	9.74064e+06	8.09476e+06	8.69367e+06	1.28286e+06	1.10132e+06	1.26725e+06	693888	926324	1.03284e+06	2.92274e+06	2.77621e+06	2.92693e+06
Lmbp003668	419.1	287.05	418.09	C20H18O10	[M+H]+	Kaempferol-3-O-arabinoside	Flavonoids	Flavonols	-	3	334006	289694	231719	436073	368577	455749	36675	15005	45794.9	29211.8	125581	51044.2	395545	314015	275997	378046	437329	420522	129837	88612.5	121835
Lmbp102601	163.04	89.04	162.032	C9H6O3	[M+H]+	7-Hydroxycoumarin;Umbelliferone	Lignans and Coumarins	Coumarins	93-35-6	3	3.77336e+06	4.28345e+06	3.16864e+06	3.29042e+06	2.78856e+06	3.42878e+06	534685	1.38195e+06	1.4344e+06	658357	713292	564113	3.81758e+06	3.16037e+06	3.60018e+06	3.6491e+06	3.86585e+06	3.39624e+06	1.94727e+06	2.0551e+06	1.97757e+06
Lmcn008512	205.16	189.13	206.167	C14H22O	[M-H]-	2,4-Di-Tert-Butylphenol*	Phenolic acids	Phenolic acids	96-76-4	1	183367	118444	124705	111308	122291	166486	132551	192473	153690	171406	148772	143098	146215	169640	168431	113783	167042	177749	171122	163951	132290
Lmcp000282	162.11	85.03	161.105	C7H15NO3	[M+H]+	L-Carnitine	Alkaloids	Alkaloids	541-15-1	3	354640	382582	529718	544677	513287	532965	332876	351730	292853	487519	340519	408406	520128	197399	505494	360639	265456	247264	375008	345858	327575
Lmcp002302	312.13	180.09	311.123	C12H17N5O5	[M+H]+	N6-(2-Hydroxyethyl)adenosine	Nucleotides and derivatives	Nucleotides and derivatives	4338-48-1	3	74689.4	95711.1	76878.8	66288.7	48075.7	63448.2	102940	141629	117788	149104	130369	164768	56906.7	67990	58078.4	61779.3	47200.7	51716	47954.6	46999.8	48883.8
Lmcp003402	479.12	317.06	478.111	C22H22O12	[M+H]+	Tamarixetin-3-O-glucoside (Tamarixin)	Flavonoids	Flavonols	27542-39-8	3	3.78201e+07	3.79662e+07	2.94575e+07	5.3762e+07	3.09531e+07	4.87036e+07	1.36412e+07	1.42203e+07	1.13501e+07	1.31468e+07	8.23429e+06	1.1416e+07	1.0835e+07	1.72898e+07	1.18962e+07	1.37034e+07	1.16658e+07	13760420	1.01534e+07	1.21777e+07	1.05917e+07
Lmcp004624	301.07	258.05	300.063	C16H12O6	[M+H]+	3-Methylkaempferol*	Flavonoids	Flavonols	1592-70-7	3	171201	162059	93370	102009	65203.1	94358.4	1.44892e+06	1.23874e+06	1.26044e+06	549938	556762	562867	41793.2	101501	39705.9	73488.3	112360	34594.2	220604	223975	195746
Lmcp004693	301.071	258.048	300.063	C16H12O6	[M+H]+	Kaempferide (3,5,7-Trihydroxy-4'-methoxyflavone)*	Flavonoids	Flavonols	491-54-3	3	181512	152893	46680	95106.1	66735.2	98198.3	1.42698e+06	1.34466e+06	1.12688e+06	638692	477197	544534	82270.8	40010	151192	56685	76514	95731.6	257404	213257	259617
Lmcp007240	343.12	313.08	342.11	C19H18O6	[M+H]+	5,6,7,4'-Tetramethoxyflavone	Flavonoids	Flavones	1168-42-9	1	56193.8	55331.6	78690.7	58681.8	73595.2	46433.1	2.38309e+07	2.27214e+07	1.90736e+07	1.15373e+07	7.43795e+06	1.08749e+07	180579	274675	155314	50873.4	51187.4	28359.5	3.66898e+06	3.42037e+06	3.86353e+06
Lmcp007265	389.125	359.076	388.116	C20H20O8	[M+H]+	3'-Demethylnobiletin	Flavonoids	Flavones	112448-39-2	3	393622	544447	489157	356756	293550	341908	1.47096e+08	1.42471e+08	115322230	4.09703e+07	3.56922e+07	3.97726e+07	1.55356e+06	1.68701e+06	1.48034e+06	272130	432736	280828	1.88938e+07	1.85546e+07	1.94336e+07
Lmdn003756	193.05	135.05	194.058	C10H10O4	[M-H]-	Methyl caffeate	Phenolic acids	Phenolic acids	3843-74-1	2	2.08837e+06	1.47544e+06	1.78398e+06	1.04486e+06	1.26465e+06	1.8969e+06	121625	150886	157755	122784	110521	123245	225063	414339	227454	121722	189729	174998	633024	698653	636928
Lmdp002969	481.1	319.06	480.09	C21H20O13	[M+H]+	Myricetin-3-O-galactoside*	Flavonoids	Flavonols	15648-86-9	3	1.25056e+06	1.31109e+06	239067	266019	1.15173e+06	346630	752710	656953	782145	248618	467873	314300	350435	428985	360837	2.17279e+06	1.02218e+06	1208445	353388	350435	499306
Lmdp003146	167.11	93.07	166.099	C10H14O2	[M+H]+	Rhododendrol	Phenolic acids	Phenolic acids	501-96-2	3	319358	259444	185125	362922	285290	471474	4.76148e+06	7313165	4.22135e+06	3.92627e+06	3.19881e+06	3.93724e+06	897051	899009	796231	1.39078e+06	1.54255e+06	1.59768e+06	1.39474e+06	1.29264e+06	1.4904e+06
Lmdp003286	465.102	303.061	464.096	C21H20O12	[M+H]+	Isohyperoside*	Flavonoids	Flavonols	35589-21-0	1	4.26867e+06	3.84227e+06	2.86608e+06	2.76834e+06	2.65917e+06	2.47843e+06	1.76496e+06	1.54977e+06	1.44194e+06	4.60282e+06	2.2e+06	5.90636e+06	3.45331e+06	9274325	11642620	7.88246e+06	4.97282e+06	5.73562e+06	2.8511e+06	1.74658e+06	2.48576e+06
Lmdp003509	435.09	303.06	434.085	C20H18O11	[M+H]+	Quercetin-3-O-xyloside (Reynoutrin)*	Flavonoids	Flavonols	549-32-6	3	67326.9	67171.5	40010	76503.2	55415.6	33909	98867.5	45211.3	87626.3	138405	211121	128395	176780	128864	146745	118829	104618	105124	71690	77477.1	67358.3
Lmdp003808	317.07	302.04	316.058	C16H12O7	[M+H]+	Azaleatin (5-O-Methylquercetin)	Flavonoids	Flavonols	529-51-1	3	4.75232e+06	3.49915e+06	2.60836e+06	3.19954e+06	2.41131e+06	3.49131e+06	6.8152e+06	7.73108e+06	5.18782e+06	2.86128e+06	1.84849e+06	2.52255e+06	5.99707e+06	5.01116e+06	7.41339e+06	5.39403e+06	4.60109e+06	5.57623e+06	2.09101e+06	1.35876e+06	2.64339e+06
Lmdp004267	611.14	147.04	610.132	C30H26O14	[M+H]+	Quercetin-3-O-(6''-O-p-Coumaroyl)glucoside	Flavonoids	Flavonols	-	3	107412	111098	64850.9	92936.6	74022.5	85873.6	324019	423796	357172	406820	589807	547383	225433	301219	268882	179327	308048	307264	209329	160321	230227
Lmdp004892	535.11	287.05	534.101	C24H22O14	[M+H]+	Kaempferol-3-O-(6''-malonyl)galactoside*	Flavonoids	Flavonols	-	3	2.21394e+07	2.09098e+07	2.02276e+07	1.1481e+07	1.25016e+07	1.50324e+07	6.89422e+06	6.6656e+06	7.622e+06	1.58002e+07	9.43944e+06	1.63957e+07	1.4098e+07	1.34986e+07	1.3474e+07	1.35671e+07	1.80452e+07	1.46011e+07	6.77843e+06	7368834	7.11272e+06
Lmdp006479	331.08	298.04	330.074	C17H14O7	[M+H]+	5,6,4'-Trihydroxy-7,3'-dimethoxyflavone	Flavonoids	Flavones	-	2	4984.22	7957.78	3492.79	9	9	9	693107	789313	530697	390843	123950	367316	5644.51	15030.8	21784.4	6016.34	2180.92	2446.96	80902.2	82502.9	97274
Lmdp007826	345.1	297.03	344.09	C18H16O7	[M+H]+	5,6-Dihydroxy-7,3',4'-Trimethoxyflavone	Flavonoids	Flavones	-	2	23852.9	34344.3	18553.9	29082	14219.9	19757.3	7.83989e+06	8.47912e+06	5.99845e+06	3.713e+06	2.62212e+06	3.36053e+06	99592	107526	71411.5	16787.1	12388.1	3340	1.02943e+06	1.00629e+06	1.05481e+06
Lmfn000604	331.067	169.014	332.074	C13H16O10	[M-H]-	6-O-Galloyl-β-D-glucose*	Phenolic acids	Phenolic acids	13186-19-1	3	206978	227305	351406	32087.5	270160	242011	609207	912551	625697	532495	430428	542795	294304	387230	272479	290363	400893	422539	420983	417191	351279
Lmfn002465	499.15	337.09	500.153	C22H28O13	[M-H]-	1,2,4-Trihydroxynaphthalene-1,4-di-glucoside (Lawsoniaside)	Others	Others	116964-02-4	2	45651.8	8947.35	14905.2	9	9	9	123540	148651	128794	83442.4	128615	111144	25720.7	43345	72797	89283.1	84443.1	107561	61116.5	41738.1	84470.3
Lmfn003035	325.09	145.03	326.1	C15H18O8	[M-H]-	6-O-p-Coumaroyl-β-D-glucose*	Phenolic acids	Phenolic acids	114297-65-3	1	3.92366e+07	2.74546e+07	2.55936e+07	2.77725e+07	24543968	4.26376e+07	3.83094e+07	4.45466e+07	4.07986e+07	6.12229e+07	2.77765e+07	5.79764e+07	4.87958e+06	8.361e+06	5.65913e+06	2348699	3.74818e+06	3.74061e+06	3.47712e+07	3.65042e+07	3.3432e+07
Lmfn004093	435.13	315.09	436.137	C21H24O10	[M-H]-	Phloretin-4'-O-glucoside (Trilobatin)	Flavonoids	Chalcones	4192-90-9	3	59239.3	44288.5	38424.8	53888.5	57519.8	86021.7	1.50289e+06	2.21281e+06	1.37376e+06	845512	665242	686110	174650	242390	206762	232764	270970	289608	484080	550955	569870
Lmfp002421	773.21	303.05	772.206	C33H40O21	[M+H]+	Quercetin-3-O-[rhamnosyl(1→2)glucosyl]-5-O-glucoside*	Flavonoids	Flavonols	-	1	6.67783e+06	6.55991e+06	4.87214e+06	4.73791e+06	4.37613e+06	6.21942e+06	2.62515e+06	2.70505e+06	1.94875e+06	1.76818e+06	1.42388e+06	1.3917e+06	543567	1.19894e+06	877337	544630	519781	428428	1.26178e+06	1.42744e+06	1.36588e+06
Lmgn000160	131.05	70.03	132.054	C4H8N2O3	[M-H]-	3-Ureidopropionic Acid	Organic acids	Organic acids	462-88-4	1	7.08152e+06	6.48094e+06	6.45102e+06	6.84981e+06	8.83031e+06	8.27336e+06	5.74151e+06	5.69027e+06	1.19522e+07	1.85882e+07	2.04727e+07	1.97139e+07	4.39585e+06	5.28877e+06	5.18536e+06	3.39422e+06	3.85154e+06	3.85941e+06	8.01978e+06	7.41652e+06	1.11338e+07
Lmgn000188	89.02	59.01	90.0317	C3H6O3	[M-H]-	D-Lactic Acid	Organic acids	Organic acids	10326-41-7	3	19105.4	23419.5	39590.7	39011.1	43636.7	56231.9	7307.78	17493.3	11098.3	46958.2	10354.7	16882	20127.9	13622.7	23185.3	12499.3	25039.1	6542.9	38966.8	38663.4	23970.8
Lmgn000219	101.02	55.02	102.032	C4H6O3	[M-H]-	Succinic semialdehyde	Organic acids	Organic acids	692-29-5	3	87430.6	70441.5	63328.7	70441.5	86439.9	77821.1	133593	95231.3	110719	84451.6	96653.1	80449.3	53641	50547.5	51271.6	33710.3	53184.6	36302.3	56872.3	73805	63698.5
Lmgn000224	145.01	57.03	146.022	C5H6O5	[M-H]-	2-Methyl-3-oxosuccinic acid	Organic acids	Organic acids	-	3	14431.5	17858.4	18290.4	15027	20839.4	18888.8	32749.7	38633.6	26795.7	29346.7	48050.5	40491	96592.1	58322.6	101933	108205	103643	111664	26961.8	19558.5	44225.2
Lmgn002091	173.05	93.03	174.053	C7H10O5	[M-H]-	2-Methyl-3-oxoadipic acid*	Organic acids	Organic acids	-	3	94344	52257.1	38231.2	74510.3	142739	34137.7	161376	183240	246792	174680	58872.5	70679	102894	180314	63869.2	42639.7	275876	113226	146999	173217	64347.5
Lmgn002184	173.05	93.03	174.053	C7H10O5	[M-H]-	2-Oxoheptanedionic acid*	Organic acids	Organic acids	17126-90-8	3	86118.3	58549.3	33877.4	60960.9	157261	28223.3	155289	174134	234206	143556	47899	85376.9	107422	166592	70646	51990.2	251654	115637	137199	177164	66767.8
Lmgn007652	329.23	211.13	330.241	C18H34O5	[M-H]-	Tianshic acid	Organic acids	Organic acids	-	2	317615	362683	258063	266696	301335	261630	491367	751261	461798	335205	364720	373435	352698	393013	329300	314374	371699	323336	377670	381498	359182
Lmgp000659	136.08	91.05	135.068	C8H9NO	[M+H]+	2-Phenylacetamide	Alkaloids	Alkaloids	103-81-1	3	2.01375e+07	1.51622e+07	2.79589e+07	1.76582e+07	3.08779e+07	2.34538e+07	2.31286e+07	2.52484e+07	2.25935e+07	1.7405e+07	1.21731e+07	2.21046e+07	1.36519e+07	1.11263e+07	1.50024e+07	9.31962e+06	9.54363e+06	1.22524e+07	1.02133e+07	1.18187e+07	1.07658e+07
Lmgp001898	162.06	116.05	161.048	C9H7NO2	[M+H]+	4,6-Dihydroxyquinoline	Alkaloids	Quinoline alkaloids	3517-61-1	3	338740	822917	502555	559171	702228	697286	1.21839e+06	1.36335e+06	1.56065e+06	1.69257e+06	1.66118e+06	1.86445e+06	454591	659429	581156	442531	557965	478529	605574	625668	565361
Lmgp002593	123.04	77.04	122.037	C7H6O2	[M+H]+	3-hydroxybenzaldehyde	Phenolic acids	Phenolic acids	100-83-4	3	3.43999e+06	4.40124e+06	2.75811e+06	4.21384e+06	4.83515e+06	5.39073e+06	1.42324e+07	1.46699e+07	1.81954e+07	3.01186e+07	1.78428e+07	2.58553e+07	5.61612e+06	6.39109e+06	5.64412e+06	4.52277e+06	5.48309e+06	3.94027e+06	6.21483e+06	6.00502e+06	7.50742e+06
Lmgp003803	655.19	331.08	654.18	C29H34O17	[M+H]+	5,7,4'-Trihydroxy-6,8-dimethoxyisoflavone-7-O-galactoside-rhamnose	Flavonoids	Isoflavones	-	3	268979	184216	523757	55389.7	57503.9	64429	2.88538e+06	2.79637e+06	2.22263e+06	1.50242e+06	2.63108e+06	1.27324e+06	53350	55015	33207	18340	15005	21318.7	511638	377578	542978
Lmgp003989	499.13	163.04	498.116	C25H22O11	[M+H]+	Dicaffeoylshikimic acid	Phenolic acids	Phenolic acids	-	3	82788.6	86700	77962.8	36132.2	59405.3	84450.1	29827.5	27549.4	32482.5	52795.2	44555.8	68355	38613.3	28745.7	23439.1	23340	46680	31436.8	93600.1	120055	85030
Lmgp004152	595.17	445.11	594.159	C27H30O15	[M+H]+	Diosmetin-8-C-(2''-O-arabinosyl)glucoside	Flavonoids	Flavones	-	3	4.06505e+06	3.79165e+06	3.56204e+06	3.13272e+06	2.61916e+06	4.09893e+06	1.53117e+07	1.64498e+07	9.88632e+06	4.00576e+06	8.17821e+06	4.31808e+06	1.09171e+07	8.65055e+06	1.03415e+07	5.90574e+06	6.48293e+06	6.25654e+06	3.54893e+06	3.70332e+06	3.7978e+06
Lmgp004167	291.09	139.04	290.079	C15H14O6	[M+H]+	3',4,4',5,7-Pentahydroxyflavan (Luteoforol)	Flavonoids	Flavanols	13392-26-2	3	173265	163128	107480	127209	58773.5	150075	188887	151752	145005	208490	171523	132871	203976	177785	195860	149871	226367	165955	165988	162838	187878
Lmgp004217	609.18	445.11	608.174	C28H32O15	[M+H]+	Diosmetin-8-C-(2''-O-rhamnosyl)glucoside	Flavonoids	Flavones	98891-92-0	3	281381	286139	174129	215731	181663	153420	958270	847190	595492	348775	417367	300408	715270	675960	750761	357068	463021	444455	228421	229058	241746
Lmgp004474	579.17	271.06	578.164	C27H30O14	[M+H]+	Genistein-7-O-galactoside-rhamnose	Flavonoids	Isoflavones	-	3	480473	364093	267552	298198	158262	289325	1.73665e+07	2.08752e+07	1.40055e+07	3.30326e+06	2.33854e+06	3.09715e+06	377270	207375	305178	337238	309211	316006	3.6674e+06	3.496e+06	3.78244e+06
Lmgp004731	433.11	271.06	432.106	C21H20O10	[M+H]+	Genistein-7-O-galactoside	Flavonoids	Isoflavones	-	3	1317740	1057250	780470	2.18852e+06	1.76244e+06	822184	1.30397e+08	148455352	1.28787e+08	1.65039e+07	1.26439e+07	1.89711e+07	3.84304e+06	1.24577e+06	3.06732e+06	3.05687e+06	3.42966e+06	2.8303e+06	9.80336e+06	9.63089e+06	13118165
Lmgp004959	639.19	331.08	638.185	C29H34O16	[M+H]+	Tricin-7-O-neohesperidoside*	Flavonoids	Flavones	53766-40-8	1	990184	897681	827159	314325	258575	420241	1.83601e+07	1.89366e+07	1.51906e+07	7.9142e+06	6.28407e+06	7.38131e+06	160658	303738	176528	164561	45504.5	142818	1.86015e+06	1.96627e+06	2.0606e+06
Lmhn001477	311.04	179.04	312.048	C13H12O9	[M-H]-	2-Caffeoyl-L-tartaric acid (Caftaric acid)	Phenolic acids	Phenolic acids	67879-58-7	3	32612.8	20990.7	23577.5	29301.8	32841.6	32733.6	72287.1	92247.1	55313.7	48869.4	59982.7	53778.9	110050	139857	100551	87060.2	114509	127383	75506.5	89469.5	68321.5
Lmhn001580	355.07	223.06	356.074	C15H16O10	[M-H]-	Sinapoyltartaric acid	Phenolic acids	Phenolic acids	-	3	40309.5	42364.4	48296.6	31273.8	22440.3	31516.1	190899	308168	204814	93525.4	102383	109052	43172.8	65494.2	49529.2	28366.6	28975.9	37217.9	70769.5	73586.3	82059.7
Lmhn002573	399.09	205.04	400.101	C17H20O11	[M-H]-	Sinapoylglucuronic acid	Phenolic acids	Phenolic acids	-	1	1.35085e+06	565325	347193	584187	557397	1.89749e+06	1.75632e+06	5.45447e+06	1.69775e+06	912485	607269	595516	102416	240356	77920.7	24747.6	35996.3	22956.8	843651	882461	341175
Lmhn002895	487.09	193.06	488.096	C23H20O12	[M-H]-	Feruloylcaffeoyltartaric acid	Phenolic acids	Phenolic acids	-	3	46757.8	25087	12045	47037.7	31255.6	44801.3	37274	53765.5	47280.5	25343.3	33410.9	28190	17851.4	22111.5	26982	26651.5	24816.1	52293.3	34156.6	34681.1	39881.3
Lmhn003074	309.06	193.05	310.069	C14H14O8	[M-H]-	Feruloylmalic acid	Phenolic acids	Phenolic acids	-	3	4071.75	1637.27	4328.88	8340	1558.21	10134.5	70716.1	174577	99573.4	74189.9	130065	43060.8	1670	2680.41	6670	2179.68	3667.54	8340	27258.5	29406.6	20790.2
Lmhn003240	237.04	121.03	238.048	C11H10O6	[M-H]-	Benzoylmalic acid	Phenolic acids	Phenolic acids	22138-51-8	3	39512.6	34772.6	30562	37409.3	31011.1	38359.8	584020	1.02688e+06	626208	398109	408648	356772	16847.7	56389.5	37932.6	21191.6	49280.1	44600.7	209525	211818	204636
Lmhn003439	367.1	193.06	368.111	C17H20O9	[M-H]-	Phellodenol H	Lignans and Coumarins	Coumarins	917092-48-9	2	456604	310496	239063	140748	144644	238455	3.99297e+06	8.38104e+06	3.79782e+06	1.04802e+06	1.14604e+06	1.09313e+06	118871	230868	107994	102007	168893	145861	1.36254e+06	1.19411e+06	892416
Lmhn003990	367.1	191.07	368.111	C17H20O9	[M-H]-	Phellodenol E	Lignans and Coumarins	Coumarins	778637-83-5	2	99624.6	57179.1	51509.9	14519.7	16921.3	27219.5	6.26566e+06	1.26243e+07	5.86362e+06	448197	559394	470285	461870	567329	395359	158692	252870	244258	1.39771e+06	1.62487e+06	1.06325e+06
Lmhn004976	299.06	284.02	300.063	C16H12O6	[M-H]-	Aracarpene 2*	Flavonoids	Isoflavones	-	3	19192.3	17643.2	13354.4	13854.4	23283.8	17006	663104	1.0924e+06	685932	318724	235944	304247	60779.1	75030.8	14827.1	26866.3	35580.5	46956.1	194056	188273	172907
Lmhn005110	299.06	284.02	300.063	C16H12O6	[M-H]-	Aracarpene 1*	Flavonoids	Isoflavones	1261245-78-6	3	34052.1	18356.8	12554.9	11695.5	11567.7	20634.5	1.00326e+06	1.83877e+06	1.04799e+06	257387	225291	238576	45105.3	55624	25001.4	30057.6	34179.6	44832.1	294502	334462	261609
Lmhp001670	231.17	72.08	230.163	C11H22N2O3	[M+H]+	L-Valyl-L-Leucine	Amino acids and derivatives	Amino acids and derivatives	3989-97-7	3	142109	129556	105477	58592.1	87644.7	142229	518920	529276	414927	429207	369849	533441	664731	967643	537920	475854	707416	557390	197689	216791	260160
Lmhp001671	355.1	163.04	354.095	C16H18O9	[M+H]+	Noreugenin-7-O-glucoside	Others	Others	-	1	595700	558222	332945	425251	303796	383148	2.19043e+07	1.97739e+07	2.13095e+07	4.24023e+06	3.06596e+06	4.25069e+06	732035	1.01172e+06	900811	829098	691592	577313	5.3419e+06	4.24517e+06	3.80246e+06
Lmhp001732	263.14	70.06	262.132	C14H18N2O3	[M+H]+	L-Prolyl-L-Phenylalanine	Amino acids and derivatives	Amino acids and derivatives	13589-02-1	3	139849	75849.5	17986.6	96257.8	109024	103429	114700	289401	257754	132317	107445	83222.6	145409	185056	139922	115782	123236	112599	66511	67385.2	75154.8
Lmhp002031	245.19	86.1	244.179	C12H24N2O3	[M+H]+	L-Leucyl-L-Leucine	Amino acids and derivatives	Amino acids and derivatives	3303-31-9	1	139711	174450	146430	97690.1	175674	206780	556462	620000	540510	665240	600078	746290	2.11926e+06	3.09273e+06	1.61384e+06	1.18047e+06	2.00413e+06	1.25972e+06	444863	466241	431310
Lmhp002501	281.15	177.05	280.142	C14H20N2O4	[M+H]+	N-Feruloylhydroxyputrescine	Alkaloids	Phenolamine	-	2	403844	265701	309674	216472	65802.7	336252	165537	490196	389572	317485	311320	368449	699928	301906	461267	92898.8	234173	493342	267551	211123	272101
Lmhp002800	641.17	317.07	640.164	C28H32O17	[M+H]+	2'-Hydoxy-5-methoxyGenistein-4',7-O-diglucoside	Flavonoids	Isoflavones	-	3	5.19347e+06	4.54237e+06	2.44982e+06	5.08918e+06	2.96679e+06	5.05746e+06	2.5715e+06	2.83926e+06	2.46849e+06	1.10192e+06	873505	935696	684616	967660	772221	372877	440186	435283	1.17594e+06	1.163e+06	1.13138e+06
Lmhp003013	279.17	177.05	278.163	C15H22N2O3	[M+H]+	N-Feruloyl-Cadaverine	Alkaloids	Phenolamine	-	2	213026	337070	278610	163330	152965	271109	3.59659e+06	3.27475e+06	2.73765e+06	2.84344e+06	1.70238e+06	3.83975e+06	464746	595739	400243	520448	510665	532561	615802	501525	599446
Lmhp003162	787.23	625.17	786.222	C34H42O21	[M+H]+	Chrysoeriol-6,8-di-C-glucoside-4'-O-glucoside	Flavonoids	Flavones	-	2	5.5043e+06	5.2462e+06	3.42794e+06	5.27564e+06	4.08322e+06	6.7945e+06	1.77141e+06	2.10172e+06	2.04223e+06	2.77369e+06	2.35483e+06	2.58916e+06	1.29467e+06	1.8184e+06	1.32939e+06	1.00527e+06	1.11136e+06	1.19586e+06	1.61212e+06	1.73053e+06	1.59226e+06
Lmhp003658	577.15	329.1	576.148	C27H28O14	[M+H]+	Monohydroxy-trimethoxyflavone-O-(6''-malonyl)glucoside	Flavonoids	Flavones	-	2	244839	265022	471825	78817.9	161799	95044.8	903257	987531	782658	307233	326484	97997.5	72736.8	69443.5	88093.2	15770.1	42001.4	13269	165647	147240	181542
Lmhp005550	441.2	177.05	440.195	C24H28N2O6	[M+H]+	N,N'-Diferuloylputrescine	Alkaloids	Phenolamine	42369-86-8	3	57028.2	81778	122872	21207.9	77770.7	98456.5	144562	76690.4	154393	215810	163210	267231	179011	183613	160389	116125	170575	192647	90169	79603.2	100189
Lmhp005872	455.22	177.05	454.21	C25H30N2O6	[M+H]+	Diferuloylcadaverine	Alkaloids	Phenolamine	-	3	505213	463250	385602	463460	684426	696814	416376	441064	531505	256324	593487	461536	905677	717855	776983	1.11641e+06	1.088e+06	1.09748e+06	361176	370243	363166
Lmhp007840	534.36	184.07	533.348	C27H52NO7P	[M+H]+	LysoPC 19:2	Lipids	LPC	-	3	81529.7	98719.2	66079.2	51712.7	69463	103946	413568	394891	299590	1.07761e+06	475541	636832	95986.9	185867	112017	62136.8	79779.3	73584	130057	106727	129665
Lmhp008273	438.26	297.24	437.254	C20H40NO7P	[M+H]+	LysoPE 15:1(2n isomer)	Lipids	LPE	-	2	110045	58712	109815	34095.8	25633.2	50264.2	353391	390914	270246	59772.3	65402.8	157647	89676.4	44605.1	41829	17906.3	24580.2	27416.6	44958.9	39759.8	39685.5
Lmhp008440	438.26	297.24	437.254	C20H40NO7P	[M+H]+	LysoPE 15:1	Lipids	LPE	-	2	138653	153892	102523	84916.5	60894.8	113300	476735	605924	390537	305199	270494	310617	141260	153374	157122	78878.6	98220.2	82245.7	109147	116660	114326
Lmhp008513	677.37	261.22	676.367	C33H56O14	[M+H]+	2-α-Linolenoyl-glycerol-1,3-di-O-glucoside	Lipids	Glycerol ester	-	3	3637.29	667.32	9	9	1982.97	992.468	182208	179365	145871	179364	163434	164948	4535.93	4476.94	2641.97	4236.09	2165.23	1268.42	39802.2	39709.8	52802.7
Lmhp008589	476.28	335.26	475.27	C23H42NO7P	[M+H]+	LysoPE 18:3(2n isomer)	Lipids	LPE	-	1	124759	123621	64385.7	47085.9	44554.6	54313.6	1.79265e+06	1.61498e+06	1.23044e+06	3.79787e+06	1.62731e+06	1.81784e+06	74075.3	106010	100587	53175.2	63044.3	51130.7	582146	557498	543161
Lmhp008718	506.32	184.07	505.317	C25H48NO7P	[M+H]+	LysoPC 17:2	Lipids	LPC	-	1	392686	408663	238574	207964	159203	246610	5.21079e+06	4.46924e+06	3.88975e+06	9.31956e+06	3.29785e+06	5.26174e+06	237088	492461	363125	151940	153727	113681	1.05167e+06	1.05796e+06	1.12951e+06
Lmhp008763	452.28	311.26	451.27	C21H42NO7P	[M+H]+	LysoPE 16:1(2n isomer)	Lipids	LPE	-	1	1.69064e+06	1.53119e+06	741614	795229	856066	1.12639e+06	1.96218e+06	1.614e+06	1.46571e+06	6.60216e+06	2.44161e+06	3.14786e+06	473112	769253	602359	258689	230468	178129	811757	772258	801621
Lmhp008801	476.28	335.26	475.27	C23H42NO7P	[M+H]+	LysoPE 18:3	Lipids	LPE	-	1	128926	114179	58260.7	43392.7	45536.9	61946.4	1.77656e+06	1.80465e+06	1.32369e+06	3.78641e+06	1.62527e+06	2.03514e+06	69234	132584	85876.4	73856.1	73509.7	54470.6	645359	585722	628779
Lmhp008833	494.32	184.07	493.317	C24H48NO7P	[M+H]+	LysoPC 16:1(2n isomer)	Lipids	LPC	-	1	1.04216e+07	9.93792e+06	4.33597e+06	4.97091e+06	4.42269e+06	5.76423e+06	9.20176e+06	6.98814e+06	6.38483e+06	3.26528e+07	1.13732e+07	1.76465e+07	2.54461e+06	4.52908e+06	3.1014e+06	1.35769e+06	1.44159e+06	1.2699e+06	4.03002e+06	4.07958e+06	4.57776e+06
Lmhp008885	440.28	299.26	439.27	C20H42NO7P	[M+H]+	LysoPE 15:0(2n isomer)	Lipids	LPE	-	1	502489	559328	410263	252459	232198	373306	2.05442e+06	2.31627e+06	1.42258e+06	632356	721082	761012	627440	767616	611761	520422	501154	438642	432759	418909	465851
Lmhp009034	452.28	311.26	451.27	C21H42NO7P	[M+H]+	LysoPE 16:1	Lipids	LPE	-	1	2.38709e+06	2.45795e+06	1.42549e+06	1.24975e+06	1.19921e+06	1.58535e+06	3.23556e+06	3.59381e+06	2.45576e+06	1.84279e+06	1.49849e+06	1.81138e+06	801108	1.4023e+06	983908	511003	572823	499535	850319	871558	897596
Lmhp009129	482.32	184.07	481.317	C23H48NO7P	[M+H]+	LysoPC 15:0(2n isomer)	Lipids	LPC	-	3	670297	703130	482042	362617	440044	495758	1.53764e+06	1.89772e+06	1.00327e+06	486056	464044	603477	1.01137e+06	1.42004e+06	1.0775e+06	661085	768008	612090	466770	423900	459869
Lmhp009187	440.28	299.26	439.27	C20H42NO7P	[M+H]+	LysoPE 15:0	Lipids	LPE	-	1	530331	548010	425567	274425	240995	324810	1.95025e+06	2.38972e+06	1.5263e+06	687877	750690	787300	591592	781794	629937	435733	574517	492500	407075	407025	433594
Lmhp009349	502.29	361.27	501.286	C25H44NO7P	[M+H]+	LysoPE 20:4(2n isomer)	Lipids	LPE	-	2	71575.5	68199.4	36001.7	64371.3	25347.6	97566.1	567498	527358	477166	1.20599e+06	527591	640436	65896.1	77797.1	55159.6	27309.1	19516.2	36163.9	191484	154307	201188
Lmhp009464	466.29	325.27	465.286	C22H44NO7P	[M+H]+	LysoPE 17:1(2n isomer)	Lipids	LPE	-	1	508796	146783	401499	320218	278900	404008	2.12213e+06	2.34283e+06	1.68912e+06	1.24256e+06	1.00971e+06	1.20288e+06	879374	1.37895e+06	943154	578825	696016	682079	450712	463177	455062
Lmhp009497	502.29	361.27	501.286	C25H44NO7P	[M+H]+	LysoPE 20:4	Lipids	LPE	-	2	81383.5	74128.7	42779.1	65577.1	30079.5	98385	597003	559632	447645	1.17141e+06	545658	723501	80111	78736	70602	52357.3	32029.2	38663	206517	189661	173955
Lmhp009526	515.32	261.22	514.314	C27H46O9	[M+H]+	2-α-Linolenoyl-glycerol-1-O-glucoside*	Lipids	Glycerol ester	-	1	3310.02	12317.3	602.769	5164.72	2399.4	14229.6	244010	206672	220537	291180	253826	207316	4732.51	5596.26	8089.48	3198.66	3729.01	5060.89	95724.2	81113	99294
Lmhp009590	508.34	184.07	507.332	C25H50NO7P	[M+H]+	LysoPC 17:1	Lipids	LPC	-	1	534653	529798	336792	315534	260928	338497	9.07169e+06	7.48417e+06	6.45227e+06	1.62023e+07	6.96849e+06	9.23575e+06	1.00772e+06	1.57796e+06	1.06842e+06	519116	700090	612741	1.86709e+06	1.88767e+06	1.99787e+06
Lmhp009769	466.29	325.27	465.286	C22H44NO7P	[M+H]+	LysoPE 17:1	Lipids	LPE	-	1	557488	609816	410945	335955	281005	427459	2.22104e+06	2.65398e+06	1.82481e+06	1.19896e+06	1.03341e+06	1.12437e+06	932390	1.26824e+06	914717	553536	658111	630117	406097	455056	456953
Lmhp009773	515.32	261.22	514.314	C27H46O9	[M+H]+	1-α-Linolenoyl-glycerol-3-O-glucoside*	Lipids	Glycerol ester	-	1	2190.39	4153.97	905.273	3519.62	6125.29	9159.35	240449	191590	230981	299951	226181	228760	2793	6505.32	8305.66	710.033	3731.33	6315.34	59073	74976.7	59275
Lmhp009802	504.31	363.29	503.301	C25H46NO7P	[M+H]+	LysoPE 20:3(2n isomer)	Lipids	LPE	-	3	34271.2	30997	18161.5	29558	34622.6	24483.7	200670	254205	155736	106584	78434.9	127352	33166.7	29498.1	32665.8	28227.2	21177.1	18235.2	38461.6	30190.1	35768.2
Lmhp009890	546.36	184.07	545.348	C28H52NO7P	[M+H]+	LysoPC 20:3	Lipids	LPC	1199257-41-4	3	85480.1	145892	40870.3	75602.3	35509.6	78058	256506	313738	304079	159629	35610.9	75209.8	136750	126708	102941	128895	95592.6	74551.3	285728	183173	250464
Lmhp010040	504.31	363.29	503.301	C25H46NO7P	[M+H]+	LysoPE 20:3	Lipids	LPE	-	3	36027.1	38369.2	18462.8	23306.8	17452.9	21550.4	215233	236378	179158	97347.1	87058.9	105532	40530.8	41778.3	20795	31466.2	19793.6	24139.6	44512.7	40966.7	44098.8
Lmhp010162	468.31	327.29	467.301	C22H46NO7P	[M+H]+	LysoPE 17:0	Lipids	LPE	-	2	100689	153089	129975	112710	92055.8	158283	2.07925e+06	2.88144e+06	1.30042e+06	567328	339246	728768	446207	416425	250196	169022	213652	172134	291573	283365	312526
Lmhp010190	522.36	184.07	521.348	C26H52NO7P	[M+H]+	LysoPC 18:1(2n isomer)	Lipids	LPC	-	1	5.59285e+06	5.2991e+06	3.03351e+06	2.93836e+06	2.33712e+06	3.2131e+06	5.63886e+07	4.59839e+07	3.89138e+07	8.04891e+07	3.96675e+07	4.51362e+07	8.99947e+06	1.11372e+07	8.56365e+06	5.29469e+06	6.88578e+06	5.76754e+06	1.13313e+07	1.11649e+07	1.18806e+07
Lmhp010514	506.32	365.31	505.317	C25H48NO7P	[M+H]+	LysoPE 20:2(2n isomer)	Lipids	LPE	-	3	121610	120297	76912.8	58749.8	56857.1	79271.6	228890	277062	181601	147475	117985	139495	70311.3	94476	64958.7	32625.7	36282.3	46165.3	58731	58300.5	67492.7
Lmhp010515	510.36	184.07	509.348	C25H52NO7P	[M+H]+	LysoPC 17:0(2n isomer)	Lipids	LPC	-	1	366123	479802	302440	250479	256934	348449	2.84763e+06	3.52823e+06	1.74677e+06	915707	614341	1.21423e+06	1.058e+06	1.57379e+06	895737	512708	648882	571972	575636	550126	567759
Lmhp010757	506.32	365.31	505.317	C25H48NO7P	[M+H]+	LysoPE 20:2	Lipids	LPE	-	3	108051	109564	66296.6	57626.4	60958.5	64967.1	245871	288991	196596	154833	118582	172151	72016.9	85593.2	74731.3	38595.2	37542.5	55201.2	57227.2	57637.8	56458.1
Lmhp010908	536.37	184.07	535.364	C27H54NO7P	[M+H]+	LysoPC 19:1	Lipids	LPC	-	3	126119	114770	79514.5	73540.2	57643.8	113510	1.05503e+06	986481	801565	1.79322e+06	691043	937061	201401	279175	194720	143296	174344	138279	213003	226569	240016
Lmhp011388	353.27	261.22	352.261	C21H36O4	[M+H]+	2-α-Linolenoyl-glycerol*	Lipids	Glycerol ester	55268-58-1	3	78385.8	99831.1	54225.8	61525.9	73449.2	48620.2	2.47021e+06	2.09403e+06	2.06575e+06	2.24594e+06	1.76828e+06	1.95814e+06	108159	123520	117252	159956	120390	126758	440494	424563	453293
Lmhp011549	550.39	184.07	549.379	C28H56NO7P	[M+H]+	LysoPC 20:1	Lipids	LPC	-	1	380950	410099	231727	181790	229148	254684	910316	967539	309059	164923	163636	215189	338965	490016	327146	178348	215488	188847	174334	232381	265234
Lmhp011562	353.27	261.22	352.261	C21H36O4	[M+H]+	1-α-Linolenoyl-glycerol*	Lipids	Glycerol ester	-	3	65093.4	98027.4	49774.2	57714.3	60638.8	44463.1	2.42404e+06	2.01063e+06	2.0675e+06	2.40957e+06	1.78248e+06	1.93879e+06	117911	114971	118238	161176	129536	140384	428776	470319	469023
Lmhp012042	355.28	263.24	354.277	C21H38O4	[M+H]+	2-Linoleoylglycerol*	Lipids	Glycerol ester	3443-82-1	3	16655.3	13913.3	13345.7	10585.6	11552.7	9219.89	218613	197144	175345	180479	132110	161767	24807.8	18799.1	23653.8	18566.2	16453.9	16804.2	30135.2	35976.4	33713.5
Lmhp112042	355.28	263.24	354.277	C21H38O4	[M+H]+	1-Linoleoylglycerol*	Lipids	Glycerol ester	2277-28-3	3	10077.8	13337	12265.9	7283.78	9670.53	8898.14	209557	176518	170625	197516	171433	151204	28303.6	20646.5	21650.1	22177	20099.8	18910.2	35647.2	38640.2	42779.2
Lmhp206353	493.13	331.08	492.127	C23H24O12	[M+H]+	Tricin-4'-O-glucoside	Flavonoids	Flavones	-	3	951526	787375	1.23009e+06	381908	447788	460485	3.30586e+07	3.33009e+07	2.36309e+07	9.50152e+06	8.48377e+06	9.31548e+06	443173	547005	440989	344633	266369	297995	3.529e+06	3.825e+06	3.96002e+06
Lmjn005592	343.08	313.04	344.09	C18H16O7	[M-H]-	Cirsilineol (4',5-Dihydroxy-3',6,7-trimethoxyflavone)	Flavonoids	Flavanones	41365-32-6	3	88015.5	59106.1	31751.8	60725	42032.4	40671.1	2.0202e+07	3.21951e+07	1.80445e+07	7.83655e+06	6.98025e+06	6.27075e+06	233506	347125	167288	41785.1	56556.4	56289	5.6429e+06	5.93865e+06	4.88627e+06
Lmjn010508	277.18	205.16	278.188	C17H26O3	[M-H]-	Fusarester B	Others	Ketone compounds	-	3	125657	110167	152178	182143	224602	127881	165364	311809	305772	198311	205461	178217	247882	283843	237648	220514	123672	199371	95466.1	97667.5	92656.2
Lmjp002596	597.14	303.05	596.138	C26H28O16	[M+H]+	Quercetin-3-O-sambubioside*	Flavonoids	Flavonols	83048-35-5	3	40010	46680	27795.6	90103.6	14671.3	35010	158160	131595	63350	146934	146565	169376	188571	170157	127856	127233	181623	63350	85456.1	77732.6	114742
Lmjp002721	375.14	345.05	374.137	C20H22O7	[M+H]+	5,7,3',4',5'-Pentamethoxyflavanone	Flavonoids	Flavanones	-	3	13492.5	16541.6	22187.9	10066.5	7297.13	12603	1.58531e+06	1.64326e+06	1.41643e+06	690041	577820	1.05751e+06	22150.7	60837.2	52535	7294.86	10119.9	11797.8	308261	234700	319913
Lmjp002906	479.12	317.07	478.111	C22H22O12	[M+H]+	Rhamnetin-3-O-Glucoside	Flavonoids	Flavonols	27875-34-9	2	7.59536e+06	9.93941e+06	6.69801e+06	1.24028e+07	1.19541e+07	3.7052e+07	4.69698e+06	4.95969e+06	6.11826e+06	2.17506e+06	3.34073e+06	3.84859e+06	7.91805e+06	8.40327e+06	1.11657e+07	8.97948e+06	8559900	1.16214e+07	3.36918e+06	3.50104e+06	5334785
Lmjp003044	479.118	317.062	478.111	C22H22O12	[M+H]+	Isorhamnetin-3-O-Glucoside*	Flavonoids	Flavonols	5041-82-7	3	13633430	2.5643e+07	6.74568e+06	1.22749e+07	1.18279e+07	1.5706e+07	5.89892e+06	6.774e+06	1.4584e+07	2.26883e+06	3.40439e+06	3.62477e+06	8.3039e+06	11700420	9.97216e+06	15634570	8100825	16522070	5084195	9.07415e+06	4.77903e+06
Lmjp003090	385.11	223.06	384.106	C17H20O10	[M+H]+	Isofraxidin-7-O-glucoside	Lignans and Coumarins	Coumarins	483-91-0	3	1.18898e+06	1.24319e+06	1.19487e+06	785440	1.02316e+06	1.02896e+06	981393	812600	874574	1.30657e+06	1.54502e+06	1.40903e+06	1.78465e+06	1.39128e+06	1.86017e+06	2.09453e+06	2.0586e+06	2.20139e+06	914971	900022	892096
Lmjp003231	495.11	333.07	494.106	C22H22O13	[M+H]+	Patuletin-3-O-glucoside	Flavonoids	Flavonols	-	3	595495	559985	786929	151750	520559	605334	3.19475e+06	4.29637e+06	2.78303e+06	2.43635e+06	2.36906e+06	1.91373e+06	576251	699142	523940	365939	338741	401703	821283	589065	573405
Lmjp003655	463.12	301.08	462.116	C22H22O11	[M+H]+	6-C-MethylKaempferol-3-glucoside	Flavonoids	Flavones	-	2	2.86514e+06	3.56712e+06	3.36347e+06	4.94614e+06	2.68017e+06	4.3007e+06	9.56492e+07	7.30584e+07	6.83881e+07	3.54828e+07	2.81591e+07	3.14921e+07	2.82445e+06	3.03059e+06	3.41794e+06	1.61773e+06	1.78885e+06	1.42019e+06	1.6024e+07	1.43645e+07	1.65631e+07
Lmjp003722	375.14	357.13	374.137	C20H22O7	[M+H]+	2'-Hydroxy-3,4,5,4',6'-pentamethoxychalcone	Flavonoids	Chalcones	-	3	454349	383028	282972	421002	487650	578545	94066	164268	168230	205126	197477	206557	557199	631141	534690	314526	347430	336609	318473	346455	356500
Lmjp003731	531.15	177.06	530.142	C26H26O12	[M+H]+	3,4-O-Dicaffeoylquinic Acid Methyl Ester	Phenolic acids	Phenolic acids	-	3	51103.9	28903.2	38345	57758.2	57004.6	45010	147267	198356	179854	141253	156037	145537	76434.8	94708.3	78151.2	60048	61548.5	79002.3	64649.7	81669.8	60385.8
Lmjp004941	301.07	286.05	300.063	C16H12O6	[M+H]+	3,5,4'-Trihydroxy-7-methoxyflavone (Rhamnocitrin)	Flavonoids	Flavonols	569-92-6	3	30871.5	38182.4	17700.6	30812.9	14728.7	8958.11	3.47163e+06	3.38892e+06	2.43165e+06	645365	399236	559851	81510	95037.4	45292.8	37882.2	53024.4	74223.3	284646	357456	350146
Lmjp005108	375.14	221.08	374.137	C20H22O7	[M+H]+	6,7,8,3',4'-Pentamethoxyflavanone	Flavonoids	Flavanones	-	3	60651.7	62521.3	34373.7	62871.1	68270.5	79150.8	25406.7	43089.9	34998.6	30981.8	52449.6	39856.5	96520.4	70652.5	74743.7	116126	122413	120792	42169.1	43135.2	49173.6
Lmjp007279	359.11	326.08	358.105	C19H18O7	[M+H]+	Penduletin 4'-Methyl Ether (5-Hydroxy-3,6,7,4'-Tetramethoxyflavone)	Flavonoids	Flavones	14787-34-9	3	13016	20969.8	28248.3	23158.9	17622.9	7460.96	5.10144e+06	5.64594e+06	4.59407e+06	2.42134e+06	2.21316e+06	2.48427e+06	109013	79929	55864.9	26469.2	32321.1	20768.4	610934	716374	651839
Lmjp101101	291.12	219.06	290.115	C16H18O5	[M+H]+	7-Methoxy-8-(l'-methoxy-2'-hydroxy-3'-methyl-3'-butenyl)coumarin	Lignans and Coumarins	Coumarins	-	1	59205.7	92487.6	139896	131787	156859	121690	3.01665e+07	3.83647e+07	3.14505e+07	1.14641e+07	7.25277e+06	1.18341e+07	940117	1.39811e+06	910227	411338	352299	318746	3.94376e+06	3.88689e+06	3.95876e+06
Lmjp101102	291.12	219.07	290.115	C16H18O5	[M+H]+	5,6-Dimethoxy-8-(3'-methyl-2'-oxobutyl)coumarin	Lignans and Coumarins	Coumarins	-	1	83220.2	127612	162603	308599	262070	269914	4.01163e+07	4.64758e+07	4.21547e+07	8.92385e+06	5.75213e+06	1.08123e+07	782295	823154	982006	231379	331339	259949	3.29528e+06	3.02648e+06	3.14416e+06
Lmjp101205	275.13	219.05	274.12	C16H18O4	[M+H]+	8-Isopentenyllimettin	Lignans and Coumarins	Coumarins	-	1	17874.9	12949.1	19525	17167.2	7009.01	16291.4	3.94693e+06	4.05089e+06	3.51048e+06	2.1552e+06	1.76997e+06	2.21043e+06	52994.7	67945.2	53442.3	18090.9	20181.9	11775	435027	454903	480281
Lmjp101206	277.11	189.05	276.1	C15H16O5	[M+H]+	Murpaniculol	Lignans and Coumarins	Coumarins	-	3	21269.3	40015.6	81934.7	21675	30838.2	47759	1.32785e+06	1.50832e+06	1.15588e+06	770815	610021	693967	23386.2	20684.1	31675	36675	23340	26675	204833	273180	327642
Lmjp101207	277.11	189.05	276.1	C15H16O5	[M+H]+	(S)-Murpanidin	Lignans and Coumarins	Coumarins	-	3	40583.3	36437.6	29615.1	52341.8	107826	112815	1.45565e+06	1.03601e+06	1.12008e+06	852865	566660	828181	21675	14173.3	31675	41680	16119.4	19250.8	231594	214880	187058
Lmjp101303	291.123	219.065	290.115	C16H18O5	[M+H]+	5,7-Dimethoxy-8-(3'-methyl-2'-oxobutyl)coumarin	Lignans and Coumarins	Coumarins	-	3	132960	171542	270626	375775	311310	339192	4.18049e+07	4.6675e+07	3.97904e+07	1.11366e+07	5.59483e+06	1.06847e+07	706104	1.29772e+06	914405	288033	321942	255627	4.77212e+06	4.66761e+06	4.77484e+06
Lmjp101401	535.2	287.05	534.189	C30H30O9	[M+H]+	Bismurrangatin	Lignans and Coumarins	Coumarins	-	2	1.99476e+07	2.25894e+07	1.81638e+07	9.46993e+06	1.32375e+07	1.57212e+07	8.31423e+06	8.3203e+06	7.9844e+06	1.66588e+07	1.03607e+07	1.86204e+07	1.43506e+07	1.40589e+07	1.34754e+07	1.37528e+07	1.7521e+07	1.53359e+07	7.06702e+06	6.99442e+06	7.09769e+06
Lmjp101407	315.16	187.04	314.152	C19H22O4	[M+H]+	5-Geranyloxy-1,3-dihydroxyxanthone	Lignans and Coumarins	Coumarins	-	3	11212.3	29317.2	27763.7	8573.64	22071.9	3405.03	3.31885e+06	3.33399e+06	2.67447e+06	567234	343897	521666	74052.5	106061	64260.3	23935.3	14892	13032.2	365183	389271	372257
Lmln001951	595.13	300.03	596.138	C26H28O16	[M-H]-	Quercetin-3-O-(6''-O-arabinosyl)glucoside	Flavonoids	Flavonols	-	3	5360.89	7731.06	6696.99	8571.22	10224.6	8234.69	6273.27	14164.6	3750.01	12342.9	4071.75	11908.9	11742.2	1634.26	13290.1	18095.1	14912.8	17842.4	8571.22	9408.33	9714.41
Lmln010063	205.158	189.129	206.167	C14H22O	[M-H]-	2,6-Di-tert-butylphenol*	Phenolic acids	Phenolic acids	128-39-2	1	194401	117490	124562	118318	89172.1	182982	139331	222542	147929	177475	153351	145307	146990	168533	170887	116495	178992	190795	176753	160747	120127
Lmlp001118	448.2	286.15	447.189	C23H29NO8	[M+H]+	3'-Glucosyl-6,7-dihydroxy-N-methyl-benzyltetrahydroisoquinoline	Alkaloids	Isoquinoline alkaloids	-	3	1.40332e+06	1.49892e+06	1.86367e+06	915691	960538	1.10302e+06	204166	231640	170493	390314	446887	466100	124872	194558	194565	168819	159630	150335	314892	269364	374361
Lmlp002038	408.13	246.08	407.122	C19H21NO9	[M+H]+	Glycohaplopine	Alkaloids	Quinoline alkaloids	74201-15-3	3	50052.5	78360	101710	66685	47885.6	41680	296422	165100	440397	1.06137e+06	1.08794e+06	888767	76690	100165	76690	41680	58350	71690	176036	151006	157483
Lmlp002765	229.12	201.13	228.115	C15H16O2	[M+H]+	Stilbostemin B; 3,5-Dihydroxy-4-Methylbibenzyl	Others	Stilbene	162411-67-8	3	1.84958e+06	1.98412e+06	1.73903e+06	1.36209e+06	1.78786e+06	1.89033e+06	530245	461237	546444	812110	821888	1.0273e+06	1.36894e+06	1.44527e+06	1.23183e+06	1.44033e+06	1.58357e+06	1.58081e+06	523233	535403	622047
Lmlp002990	595.17	313.07	594.159	C27H30O15	[M+H]+	Isosaponarin(Isovitexin-4'-O-glucoside)	Flavonoids	Flavones	19416-87-6	1	2.96208e+06	2.82175e+06	2.6515e+06	1.61113e+06	1.29424e+06	1.70658e+06	2.1929e+06	2.3523e+06	1.39167e+06	513817	787498	413059	7.62497e+06	6.47189e+06	7.28105e+06	4.98443e+06	5.35647e+06	5.32833e+06	1.70836e+06	1.90701e+06	1.95229e+06
Lmlp003161	265.15	177.06	264.147	C14H20N2O3	[M+H]+	N-Feruloylputrescine	Alkaloids	Phenolamine	501-13-3	2	4.1954e+08	4.21863e+08	415549364	3.94309e+08	3.97018e+08	412744562	5.22917e+08	5.3086e+08	5.12222e+08	4.91491e+08	4.57737e+08	5.03425e+08	5.45306e+08	5.61084e+08	5.14105e+08	448560076	4.47572e+08	4.51768e+08	3.73776e+08	3.86671e+08	3.88467e+08
Lmlp003531	449.108	287.058	448.101	C21H20O11	[M+H]+	Luteolin-3'-O-glucoside*	Flavonoids	Flavones	-	3	459794	441100	353258	388507	295018	446215	205926	306795	261910	464703	272637	325998	544032	547440	522793	1.03867e+06	644484	806074	312996	339915	356002
Lmlp005236	451.12	289.08	450.116	C21H22O11	[M+H]+	Dihydrokaempferol-3-O-glucoside	Flavonoids	Flavanonols	31049-08-8	3	4.52969e+06	4.41129e+06	2.8527e+06	3.8765e+06	3.15193e+06	3.95946e+06	3.48595e+06	3.39105e+06	3.68215e+06	1.44664e+06	3.26181e+06	3.36529e+06	6.61085e+06	5.55665e+06	2.98288e+06	2.62489e+06	6.6451e+06	3.29824e+06	1.54464e+06	3.15999e+06	3.41064e+06
Lmlp005572	433.11	271.06	432.106	C21H20O10	[M+H]+	Galangin-7-O-glucoside	Flavonoids	Flavones	-	3	1494470	995135	849105	3.02486e+06	2.29118e+06	993460	1.26924e+08	1.53512e+08	1.05711e+08	1.95948e+07	17058600	2.08058e+07	3.13877e+06	2.26974e+06	3.87934e+06	2.72418e+06	3.42479e+06	3.07566e+06	9.81588e+06	7.22868e+06	10420482
Lmlp006828	219.06	161.06	218.058	C12H10O4	[M+H]+	Lanceolune C	Others	Others	1363158-24-0	3	97332	112853	94586	98771.4	95954.2	144476	5.03591e+06	4.7774e+06	4.14317e+06	823804	463497	948652	174718	350711	196896	46322.8	64289.8	57970.6	590266	605251	544832
Lmmn000214	487.17	341.11	488.174	C18H32O15	[M-H]-	Solatriose	Others	Saccharides	528-40-5	3	1.82717e+06	1.56785e+06	1.85609e+06	1.211e+06	1.63579e+06	1.59332e+06	2.44604e+06	2.10145e+06	1.67525e+06	2.36476e+06	3.77676e+06	2.37773e+06	1.12439e+07	6.24452e+06	9.68719e+06	1.31821e+07	1.41044e+07	1.14481e+07	2.38825e+06	2.38006e+06	2.85564e+06
Lmmn000774	343.1	181.05	344.111	C15H20O9	[M-H]-	Dihydrocaffeoylglucose	Phenolic acids	Phenolic acids	-	3	751643	552523	532290	513900	539743	981523	895156	1.09156e+06	1.08751e+06	607259	673648	644655	650847	649943	610733	620127	825112	860324	858001	826118	706454
Lmmn000806	131.03	87.05	132.042	C5H8O4	[M-H]-	Dimethylmalonic acid*	Organic acids	Organic acids	595-46-0	3	782486	477666	621157	687217	9.17505e+06	1.2458e+07	1.61758e+06	248558	207738	195684	174669	168053	1.84118e+06	3.28831e+06	204972	196341	219314	230383	467492	418018	318317
Lmmn001294	331.1	153.02	332.111	C14H20O9	[M-H]-	Koaburaside	Phenolic acids	Phenolic acids	41653-73-0	3	138218	185772	188825	192608	90179.8	223412	614144	771812	670683	673190	621473	652173	140803	290421	141665	208273	215699	240423	427923	386610	349861
Lmmn001643	163.04	119.05	164.047	C9H8O3	[M-H]-	2-Hydroxycinnamic acid*	Phenolic acids	Phenolic acids	583-17-5	3	388251	230941	180049	305005	314008	678469	64054.3	73943.3	87048.8	23918.8	38761.5	55871.3	91010	111155	63119.8	27019.1	29343.1	39462	205939	183651	135532
Lmmn002164	131.035	87.0452	132.042	C5H8O4	[M-H]-	Monomethyl succinate	Organic acids	Organic acids	3878-55-5	3	680647	442816	526219	711107	877757	1.21376e+06	166927	224756	204633	178474	180761	176626	186209	331373	174030	187163	244825	255732	474545	410589	359852
Lmmn002260	551.21	389.17	552.221	C27H36O12	[M-H]-	5'-Methoxyisolariciresinol-9'-O-glucoside	Lignans and Coumarins	Lignans	-	2	498522	525879	663846	351962	221111	378476	427719	560515	521014	527727	567978	499725	188883	828894	190745	188077	527706	190846	525113	595997	547932
Lmmn002274	521.2	359.15	522.21	C26H34O11	[M-H]-	Isolariciresinol-9'-O-glucoside	Lignans and Coumarins	Lignans	63358-12-3	2	195720	201942	315103	146415	104243	183011	279753	285987	301887	380067	494764	393436	487446	541473	475836	359899	441518	404919	292314	330259	347119
Lmmn003088	331.1	127.04	332.111	C14H20O9	[M-H]-	2,6-Dimethoxyhydroquinone-1-O-glucoside	Others	Others	-	3	147469	112431	117086	90081.7	106359	127335	130746	201111	121371	118213	144586	145064	184187	203610	155903	178990	234884	259776	165948	156404	144260
Lmmn003323	271.23	225.22	272.235	C16H32O3	[M-H]-	2-Hydroxyhexadecanoic acid	Organic acids	Organic acids	764-67-0	1	228954	116652	99555.2	157166	164838	136145	239744	447677	271760	338387	307190	410144	214442	189810	172796	263244	330728	351177	390854	365395	302243
Lmmn003398	489.11	285.04	490.111	C23H22O12	[M-H]-	Kaempferol-3-O-(6''-O-acetyl)glucoside	Flavonoids	Flavonols	-	3	113166	93041.1	58606.1	44205.1	108770	94686.2	193389	317481	452111	239555	247102	284924	337701	373974	289734	236774	356734	434299	173738	172231	300860
Lmmn003663	329.088	167.036	330.095	C14H18O9	[M-H]-	5-Glucosyloxy-2-Hydroxybenzoic acid methyl ester	Phenolic acids	Phenolic acids	-	3	1.07391e+07	6.32153e+06	3.89402e+06	8.29881e+06	6.57992e+06	1.17948e+07	1.73125e+07	2.17973e+07	2.06356e+07	1.40626e+07	1.57938e+07	1.68462e+07	8.07715e+06	8.66213e+06	7.30804e+06	9.28346e+06	1.16291e+07	1.24915e+07	1.42787e+07	1.51244e+07	1.28284e+07
Lmmn004032	163.11	148.06	164.12	C11H16O	[M-H]-	Cis-Jasmone	Others	Ketone compounds	488-10-8	3	23754.3	28566.8	11272.1	15870.3	20320.5	24230.5	33217.4	39056.6	41708.6	32203.6	41504.7	44496.7	31447.6	32165.2	22981.1	25489.6	17273.1	27880.6	29849.2	33086.8	33208.7
Lmmn004625	449.11	287.06	450.116	C21H22O11	[M-H]-	Dihydrokaempferol-7-O-glucoside	Flavonoids	Flavanonols	-	3	188733	124027	123446	145683	99147.6	159658	1.4818e+06	1.56827e+06	1.30411e+06	665937	509588	491616	539974	868978	808275	1.81853e+06	1.92626e+06	1.78326e+06	734644	1.18289e+06	1.27205e+06
Lmmn004951	329.23	171.1	330.241	C18H34O5	[M-H]-	2-Hydroxy-4-methyl-3-undecanoyloxypentanoic acid methyl ester	Lipids	Free fatty acids	-	2	428275	394386	364808	400155	423433	354107	442635	499220	451186	392473	406028	435700	426789	459717	404910	394190	439530	418537	406722	429912	412434
Lmmn005168	335.22	335.22	336.23	C20H32O4	[M-H]-	Siegesbeckic acid	Terpenoids	Ditepenoids	-	3	20915.4	55339.5	24523.1	39022.6	40869.9	52985.8	58872.2	166326	92750.9	32521.7	35397.3	137113	48222.4	55456.7	40870.6	61067.9	46867.3	59570.7	53299.1	51059	43272
Lmmn006246	337.23	157.12	338.246	C20H34O4	[M-H]-	7β-Hydroxydarutigenol	Terpenoids	Ditepenoids	1188281-99-3	1	20475	11233.8	11124.7	10241.3	12039.1	16511.8	17313.7	25017.6	19661.5	13378.6	13148.6	13840.5	14524.5	14847.7	17273.2	11384.8	24153.1	21091.8	14984.4	14639.9	13798.9
Lmmp000647	505.17	145.05	504.169	C18H32O16	[M+H]+	Glucan	Others	Saccharides	9041-22-9	1	154165	256140	270101	229708	202468	238393	99581.3	188873	218594	106683	265267	168012	1.28509e+06	509406	1.03474e+06	1.158e+06	1.09603e+06	1.33857e+06	348112	310078	352703
Lmmp000897	611.14	287.05	610.132	C30H26O14	[M+H]+	Gallocatechin-(4α→8)-gallocatechin	Flavonoids	Flavanols	-	3	2.23839e+06	2.0209e+06	1.92648e+06	3.87266e+06	2.83318e+06	4.38203e+06	237879	362779	258248	278610	226122	520285	275802	532815	597093	703210	569002	786427	461937	717805	496248
Lmmp001410	253.15	165.05	252.147	C13H20N2O3	[M+H]+	Dihydrocaffeoylputrescine	Alkaloids	Phenolamine	-	3	75966.4	77706.6	125746	58150.1	61854.8	73645.6	294686	304122	300319	434407	320953	427996	30400.8	41384.1	38210.4	48607.1	65613.2	55945.6	89002	96003.6	116842
Lmmp002013	267.17	179.07	266.163	C14H22N2O3	[M+H]+	Dihydroferuloylputrescine	Alkaloids	Phenolamine	-	2	5.54337e+07	5.76649e+07	5.16328e+07	4.40775e+07	4.45095e+07	5.64658e+07	8.94048e+07	8.65665e+07	8.55565e+07	6.4355e+07	6.29533e+07	6.99036e+07	1.03938e+08	1.03903e+08	9.68741e+07	7.76518e+07	7.37457e+07	7.8653e+07	4.2809e+07	4.1128e+07	4.50001e+07
Lmmp002080	193.13	105.03	192.126	C11H16N2O	[M+H]+	N-(4-Aminobutyl)benzamide	Alkaloids	Alkaloids	5692-23-9	2	1.96013e+07	2.16343e+07	2.07175e+07	1.60143e+07	1.60995e+07	2.18734e+07	275896	188346	247428	503299	392907	382143	1.79833e+06	2.84733e+06	2.03123e+06	1.10213e+06	1.46692e+06	1.22318e+06	4.02599e+06	3.86662e+06	4.53173e+06
Lmmp002334	773.21	303.05	772.206	C33H40O21	[M+H]+	Quercetin-3-O-rutinoside-7-O-glucoside	Flavonoids	Flavonols	-	2	7.05359e+06	6.17012e+06	4.09043e+06	4.53318e+06	4.36049e+06	5.54123e+06	2.39262e+06	2.56119e+06	1.73301e+06	1.66296e+06	1.32498e+06	1.49608e+06	671057	1.12821e+06	914882	577769	479756	446350	1.38556e+06	1.40122e+06	1.47689e+06
Lmmp002463	625.18	317.07	624.169	C28H32O16	[M+H]+	Sexangularetin-3-O-glucoside-7-O-rhamnoside	Flavonoids	Flavonols	-	1	7.64537e+07	6.79882e+07	5.4794e+07	7.12622e+07	3.80486e+07	6.32828e+07	7.34531e+06	8026800	6926175	1.22816e+07	1.02244e+07	5995310	3.33291e+07	2.97501e+07	1.75922e+07	1.91537e+07	2.62105e+07	1.68071e+07	1.99315e+07	1.77864e+07	2.02099e+07
Lmmp003091	611.16	303.05	610.153	C27H30O16	[M+H]+	Quercetin-3-O-(4''-O-glucosyl)rhamnoside	Flavonoids	Flavonols	59262-54-3	3	425325	338883	381347	1.05987e+06	755759	1.04424e+06	863691	809053	702130	1.71807e+06	1.33123e+06	3605070	753980	1541640	427356	1.08006e+06	416711	884519	586154	767770	894558
Lmmp003349	371.21	209.15	370.199	C19H30O7	[M+H]+	Byzantionoside A	Others	Ketone compounds	189109-41-9	3	821630	950866	1.14657e+06	1.17111e+06	1.04982e+06	957450	3.75147e+06	3.61726e+06	4.32053e+06	3.26562e+06	2.81913e+06	3.40622e+06	2.57871e+06	2.65113e+06	3.02171e+06	3.71135e+06	3.24735e+06	3.42762e+06	2.11915e+06	1.81216e+06	2.09204e+06
Lmmp003783	479.09	303.05	478.075	C21H18O13	[M+H]+	Quercetin-3-O-glucuronide	Flavonoids	Flavonols	22688-79-5	3	101906	90283	77248.1	113539	75876.5	80017.7	142036	134717	81695	144157	135739	53194	113148	122474	171569	86174.7	153214	78607.2	115251	128102	104908
Lmmp003817	535.11	287.05	534.101	C24H22O14	[M+H]+	Kaempferol-3-O-(6''-malonyl)glucoside*	Flavonoids	Flavonols	-	3	2.05989e+07	2.35994e+07	1.87392e+07	1.12521e+07	1.3206e+07	1.67278e+07	8.33491e+06	7.42238e+06	7.911e+06	1.84865e+07	10642947	1.87815e+07	1.52623e+07	1.40688e+07	1.21765e+07	1.37066e+07	1.70961e+07	1.43929e+07	6.85966e+06	6.80776e+06	8.01666e+06
Lmmp003903	491.12	287.05	490.111	C23H22O12	[M+H]+	Kaempferol-3-O-(2''-O-acetyl)glucoside	Flavonoids	Flavonols	-	3	895157	825606	729606	755284	741090	822708	3.17279e+06	2.81713e+06	3.05414e+06	3.47361e+06	3.03593e+06	3.59527e+06	1.60073e+06	1.83694e+06	1.99109e+06	2.29671e+06	2.3181e+06	2.00406e+06	1.56332e+06	1.45918e+06	1.63599e+06
Lmmp004504	287.06	153.02	286.048	C15H10O6	[M+H]+	2'-Hydroxygenistein	Flavonoids	Isoflavones	1156-78-1	3	2.57098e+06	2.51382e+06	2.96794e+06	2.36657e+06	2.2553e+06	3.11635e+06	3.00402e+07	3.14588e+07	2.9247e+07	2.64979e+07	2.43185e+07	2.80937e+07	1.97217e+07	1.9152e+07	2.24675e+07	3.56399e+07	3.32256e+07	3.46835e+07	1.24027e+07	1.31303e+07	1.37346e+07
Lmnn102608	537.2	195.06	538.205	C26H34O12	[M-H]-	Sinenoside	Terpenoids	Monoterpenoids	-	2	67608.8	63613.4	74990.1	21799.8	40745.7	49283	702552	702243	697996	740164	1.21015e+06	660085	315534	536848	425922	413362	373506	362613	390883	484327	381597
Lmnp002584	625.18	463.13	624.169	C28H32O16	[M+H]+	Hispidulin-8-C-(2''-O-glucosyl)glucoside	Flavonoids	Flavones	-	3	5.72809e+06	7.03373e+06	5.30023e+06	5.38868e+06	4.81345e+06	7.78819e+06	1.46533e+07	1.67742e+07	1.02445e+07	6040495	7.16682e+06	4.62776e+06	1.9199e+07	1.37489e+07	1.43542e+07	8.83057e+06	8.77578e+06	8.45873e+06	4402204	4.83209e+06	4.7419e+06
Lmnp002845	463.13	343.09	462.116	C22H22O11	[M+H]+	Hispidulin-8-C-glucoside	Flavonoids	Flavones	-	1	4.26436e+06	4.27082e+06	2.77774e+06	3.59533e+06	2.887e+06	4.67764e+06	6.14195e+07	5.89709e+07	4.20608e+07	1.51662e+07	1.42881e+07	1.42894e+07	4.19603e+06	2.80971e+06	3.03593e+06	2.25909e+06	2.53038e+06	2.44642e+06	6.23912e+06	7.31586e+06	7.21748e+06
Lmnp002961	493.14	373.1	492.127	C23H24O12	[M+H]+	Cirsiliol-8-C-glucoside	Flavonoids	Flavones	-	3	46680	66287.4	165100	51156.6	46201.4	76223.7	7.28448e+06	6.95094e+06	4.87762e+06	2.48974e+06	1.90563e+06	2463112	71690	125932	126717	41769.3	132720	50015	816496	680734	804469
Lmnp003080	565.16	433.11	564.148	C26H28O14	[M+H]+	Hispidulin-8-C-(2''-O-xylosyl)xyloside	Flavonoids	Flavones	-	2	4.84391e+06	4.46695e+06	4.33825e+06	2.60646e+06	2.16877e+06	3.3661e+06	3.55768e+06	3.31267e+06	2.18711e+06	742908	1.03786e+06	506950	1.43105e+07	1.15691e+07	1.44668e+07	8.87653e+06	8.77018e+06	9.09755e+06	2.98086e+06	2.65736e+06	3.22063e+06
Lmnp102580	565.16	433.11	564.148	C26H28O14	[M+H]+	Apigenin-6-C-(2''-xylosyl)glucoside*	Flavonoids	Flavones	-	3	1.47749e+06	1.68976e+06	1.46203e+06	741143	793417	1.0889e+06	1.58353e+06	1.65144e+06	956440	253546	531511	192155	4.20559e+06	2.91552e+06	3.45615e+06	2.03587e+06	2.24877e+06	2.76676e+06	1.06681e+06	1.32255e+06	1.03878e+06
Lmnp202580	565.155	433.11	564.148	C26H28O14	[M+H]+	Apigenin-8-C-(2''-xylosyl)glucoside*	Flavonoids	Flavones	-	3	1.33379e+06	1.6683e+06	1.34979e+06	691994	788251	1.13328e+06	1.58382e+06	1.62668e+06	958422	229391	547535	208242	4.06538e+06	3.07856e+06	3.37363e+06	2.52702e+06	2.31202e+06	2.64946e+06	1.08979e+06	1.20727e+06	1.17912e+06
Lmpp003268	757.22	287.06	756.211	C33H40O20	[M+H]+	Kaempferol-3-O-rutinoside-7-O-glucoside	Flavonoids	Flavonols	34336-18-0	3	2.03648e+06	1.81936e+06	1.0892e+06	1.77632e+06	800088	2.11342e+06	1.26554e+06	580371	908460	774517	779681	641485	399426	431172	423021	763046	434114	572375	561877	619884	573083
Lmpp003465	481.1	319.04	480.09	C21H20O13	[M+H]+	Myricetin-3-O-β-D-glucoside*	Flavonoids	Flavonols	19833-12-6	3	147378	150883	179684	121517	222030	130265	7.80549e+06	2.64435e+06	2.47548e+06	8.36554e+06	6.99641e+06	8.19649e+06	9	9	9	9	9	9	1.61896e+06	1.72973e+06	1.8557e+06
Lmpp003662	611.14	303.05	611.139	C30H27O14+	[M]+	Delphinidin-3-O-(6''-O-p-coumaroyl)glucoside	Flavonoids	Anthocyanidins	-	3	4.1831e+07	4.21071e+07	2.98807e+07	4.89808e+07	3.78213e+07	5.82419e+07	9.8753e+06	1.0071e+07	9.52903e+06	6.78588e+06	5.14594e+06	5032400	8.99916e+06	1.02871e+07	9.50833e+06	8.12935e+06	7.21432e+06	9.5026e+06	1.06634e+07	1.09946e+07	1.15962e+07
Lmpp003929	609.16	301.07	609.16	C31H29O13+	[M]+	Peonidin-3-O-(6''-O-p-coumaroyl)glucoside	Flavonoids	Anthocyanidins	-	3	294193	285872	197534	234217	149876	282650	4.43573e+06	4.15197e+06	2.76603e+06	1.69006e+06	1.60894e+06	1.59749e+06	141775	103748	117487	139057	86675.7	129848	669641	772426	699716
Lmpp003930	579.15	271.06	578.142	C30H26O12	[M+H]+	Apigenin-7-O-(6''-p-Coumaryl)glucoside	Flavonoids	Flavones	-	2	430070	420500	300609	278024	208711	323145	1.71572e+07	1.8108e+07	1.20664e+07	2.9167e+06	2.14528e+06	2.79397e+06	249264	283595	354474	226000	297204	285666	3.62419e+06	3.57052e+06	3.99734e+06
Lmqn000213	665.21	341.11	666.222	C24H42O21	[M-H]-	Stachyose	Others	Saccharides	470-55-3	3	30954.2	22686.7	27502.5	20838	24304.5	22670	48764.6	52610.4	77387.6	41102.3	59019.8	55693.8	120667	66301.3	110122	125307	134393	146947	31020.8	42822.1	48689.6
Lmqn000351	325.11	59.01	326.121	C12H22O10	[M-H]-	Rutinose	Others	Saccharides	90-74-4	3	252483	224970	263347	208131	243924	292255	378253	413921	341619	355547	311593	348580	407275	400410	351740	297152	349928	337755	264225	286633	368953
Lmqn000432	333.06	333.06	334.067	C9H19O11P	[M-H]-	1-(sn-Glycero-3-phospho)-1D-myo-inositol	Others	Saccharides	-	1	1.92147e+06	2.58872e+06	2.16133e+06	3.5237e+06	1.59954e+06	1.51886e+06	1.26966e+07	1.83462e+07	8.78839e+06	1.89966e+07	1.86451e+07	1.87217e+07	3.96627e+06	4.15531e+06	4.37612e+06	4.08612e+06	4.25394e+06	4.63511e+06	3.33988e+06	5.68578e+06	7.987e+06
Lmqn000780	606.08	384.98	607.082	C17H27N3O17P2	[M-H]-	Uridine 5'-diphospho-N-acetylglucosamine	Nucleotides and derivatives	Nucleotides and derivatives	528-04-1	2	655796	619666	506752	411351	490537	510136	481533	586543	468304	501879	699131	439759	936830	679662	839115	960143	842650	829320	666610	447461	601452
Lmqn001932	579.21	417.16	580.216	C28H36O13	[M-H]-	Syringaresinol-4'-O-glucoside; Acanthoside B	Lignans and Coumarins	Lignans	7374-79-0	3	569252	639045	627173	278192	551753	401415	1.36797e+06	1.46594e+06	860700	1.94422e+06	3.18136e+06	2.51927e+06	1.51442e+06	2.00535e+06	1.71956e+06	1.78832e+06	2.41778e+06	2.16141e+06	1.52349e+06	1.52129e+06	1.52374e+06
Lmqn003292	355.1	193.05	356.111	C16H20O9	[M-H]-	4,5,8-Trihydroxy-α-tetralone-5-O-glucoside	Quinones	Quinones	-	2	1.03665e+07	7.35703e+06	4.45205e+06	8.14064e+06	7.60535e+06	9.82205e+06	1.17117e+07	1.26769e+07	1.32359e+07	1.54935e+07	1.2198e+07	1.52143e+07	1.74124e+06	3.53959e+06	1.81215e+06	840880	1.54013e+06	1.37397e+06	7.60878e+06	8.89817e+06	8.77452e+06
Lmqn008288	299.26	299.26	300.266	C18H36O3	[M-H]-	3-Hydroxyoctadecanoic Acid	Lipids	Free fatty acids	45261-96-9	2	1.16312e+06	888738	967298	1.11254e+06	1.08863e+06	1.08281e+06	1.26702e+06	1.29847e+06	1.23382e+06	1.04049e+06	1.06644e+06	1.17175e+06	1.16323e+06	1.10763e+06	1.15371e+06	1.10065e+06	1.1682e+06	1.18881e+06	1.01862e+06	1.1656e+06	1.17908e+06
Lmqp000329	296.07	104.11	295.057	C8H14N3O7P	[M+H]+	5-Aminoimidazole ribonucleotide	Nucleotides and derivatives	Nucleotides and derivatives	25635-88-5	1	2.51652e+07	2.17413e+07	1.94577e+07	1.81545e+07	1.85219e+07	2.02788e+07	2.78869e+06	3.3274e+06	2.09324e+06	5.23084e+06	3.78283e+06	6.2172e+06	8.29863e+06	9.51449e+06	8.17214e+06	4.5174e+06	5.01332e+06	4.48861e+06	1.06707e+07	1.19152e+07	1.15753e+07
Lmqp000427	146.08	82.07	145.074	C6H11NO3	[M+H]+	N-Methyl-Trans-4-Hydroxy-L-Proline	Amino acids and derivatives	Amino acids and derivatives	4252-82-8	2	579585	548671	181538	572992	306731	180221	956430	1.0344e+06	1.01976e+06	698495	737090	740337	774809	772410	808229	946743	653127	877286	718664	573566	607859
Lmqp002170	773.21	449.11	772.206	C33H40O21	[M+H]+	Kaempferol-3-O-sophorotrioside	Flavonoids	Flavonols	80714-53-0	3	120721	160882	185620	256587	221036	362767	40010	22285.1	16279.9	18092.1	8191.7	28340	45258.1	89512	117888	133483	80098.1	123468	61112.9	47785.1	45708.5
Lmqp006281	475.12	287.06	474.116	C23H22O11	[M+H]+	Kaempferol-3-O-(4''-O-acetyl)rhamnoside	Flavonoids	Flavonols	-	3	28177.3	23272.1	5235.64	7660.05	20300.1	9727.82	29757.1	14104.6	34742.1	13981.9	20224.5	18587	13500.5	7744.03	30446.1	58751	22251.3	60168.2	5531.78	5601.18	7742.28
Lmqp006559	330.34	312.33	329.329	C20H43NO2	[M+H]+	2-Amino-1,3-eicosanediol	Others	Alcohol compounds	-	3	5.56342e+06	4.51449e+06	4.85093e+06	4.27918e+06	3.7135e+06	5.28682e+06	2.43491e+06	2.64626e+06	1.65476e+06	1.95378e+06	2.16819e+06	1.33933e+06	3.85552e+06	4.17189e+06	2.31381e+06	3.40838e+06	3.46325e+06	2.98104e+06	4.29655e+06	4.26274e+06	4.6999e+06
Lmqp008175	163.08	103.05	162.068	C10H10O2	[M+H]+	Methyl Cinnamate	Phenolic acids	Phenolic acids	103-26-4	3	769302	646843	197000	97731.8	65533.1	98138	2.03724e+06	2.71222e+06	1.64182e+06	8.34776e+06	1.76186e+06	6.06036e+06	228568	333443	366819	350137	245114	282576	1.00892e+06	1.03956e+06	1.0938e+06
Lmrj002793	277.12	120.08	276.111	C14H16N2O4	[M+H]+	Cyclo(Phe-Glu)	Amino acids and derivatives	Amino acids and derivatives	-	3	117521	78580.7	77867.4	106702	94921	118230	86379.3	111861	101267	127468	102883	148001	57485.1	88502.7	61607.6	52395.4	74344.3	29737.3	54516.6	40896	56639.9
Lmrn002746	131.07	85.07	132.079	C6H12O3	[M-H]-	2-Hydroxy-4-methylpentanoic acid	Organic acids	Organic acids	498-36-2	3	21866.4	21340	16035.1	5005	22103.9	29132.3	12921.3	35272.8	35280.2	26335.7	13262.9	22021.2	19409.7	26462.8	23854.4	15546.3	24013.7	27299.1	15687.2	15407.7	22332.7
Lmrn003000	165.06	103.06	166.063	C9H10O3	[M-H]-	2-Hydroxy-3-phenylpropanoic acid	Phenolic acids	Phenolic acids	7326-19-4	3	38635.1	24900.8	64226.8	51285.9	47829.9	61782.1	167912	301801	186750	66717.3	45843.6	74269.3	26394	25747.7	29877.4	22411.4	33859.6	29380.2	79167	63300.2	55243.1
Lmsn000363	325.13	145.07	326.137	C16H22O7	[M-H]-	Raspberryketone glucoside	Phenolic acids	Phenolic acids	38963-94-9	1	8.44064e+06	6.5541e+06	4.63694e+06	4.08821e+06	6.39522e+06	8.29654e+06	1.37398e+07	1.48731e+07	1.81388e+07	9.3418e+06	1.63627e+07	1.05697e+07	2.61961e+07	1.78533e+07	3.29048e+07	30870390	3.09885e+07	2.6232e+07	1.05708e+07	9.33784e+06	1.37971e+07
Lmsn000381	341.11	89.02	342.116	C12H22O11	[M-H]-	D-Maltose	Others	Saccharides	69-79-4	1	2.01196e+06	1.74119e+06	1.91228e+06	1.79006e+06	1.78681e+06	1.2501e+06	609413	549635	784196	1.09028e+06	1.17994e+06	783952	2.36801e+06	1.89382e+06	2.63783e+06	2.73819e+06	2.06744e+06	2.13094e+06	1.68905e+06	1.25153e+06	1.18358e+06
Lmsn000954	207.09	59.01	208.095	C8H16O6	[M-H]-	Dambonitol	Others	Saccharides	523-94-4	3	28253.8	29808.9	20121.6	18489	25063.9	34869.6	222456	306047	259531	173545	175401	161773	64718.1	82104.2	107089	113570	78312.5	69069.6	40243.3	26647.3	43590.2
Lmsn002288	503.14	341.09	504.148	C21H28O14	[M-H]-	1-O-Caffeoyl-(6-O-glucosyl)-β-D-glucose	Phenolic acids	Phenolic acids	-	1	1.35951e+07	9.01275e+06	6.26455e+06	7.16197e+06	6.73189e+06	1.17498e+07	4.04419e+06	7.56202e+06	5.56849e+06	3.60329e+06	3.30977e+06	2.85233e+06	1.15463e+07	1.40027e+07	1.05633e+07	8.34085e+06	1.01062e+07	1.27673e+07	9.3141e+06	8.12128e+06	6.75747e+06
Lmsn002548	341.09	161.02	342.095	C15H18O9	[M-H]-	1-O-Caffeoyl-β-D-glucose	Phenolic acids	Phenolic acids	14364-08-0	1	4.75448e+07	3.31907e+07	2.53923e+07	2.38455e+07	2.13083e+07	4.21482e+07	4.88775e+07	5.32853e+07	5.44932e+07	4.99219e+07	3.22771e+07	4.23135e+07	7.66982e+06	1.16822e+07	7.49102e+06	4.25434e+06	6.07631e+06	6.83672e+06	3.67693e+07	3.67874e+07	3.182e+07
Lmsn002815	593.15	285.04	594.159	C27H30O15	[M-H]-	Kaempferol-3-O-rutinoside(Nicotiflorin)*	Flavonoids	Flavonols	17650-84-9	3	1.28124e+07	1.08446e+07	7.6669e+06	1.09431e+07	9.53676e+06	1.34007e+07	1.25141e+07	1.33073e+07	1.54227e+07	1.04735e+07	1.1008e+07	1.0768e+07	1.85225e+07	1.79108e+07	1.68933e+07	1.69023e+07	2.16099e+07	2.17604e+07	1.24725e+07	1.30231e+07	1.35933e+07
Lmsn003111	325.09	145.03	326.1	C15H18O8	[M-H]-	1-O-p-Coumaroyl-β-D-glucose*	Phenolic acids	Phenolic acids	7139-64-2	1	4.67743e+07	2.99964e+07	2.79726e+07	3.16281e+07	2.78499e+07	4.82886e+07	4.11129e+07	4.72884e+07	4.63993e+07	6.71309e+07	2.89348e+07	6.20478e+07	5.45908e+06	9.15805e+06	6.00471e+06	2.76118e+06	4.04704e+06	4.11461e+06	3.65215e+07	3.90129e+07	3.40465e+07
Lmsn003297	449.11	287.06	450.116	C21H22O11	[M-H]-	3,4,2',4',6'-Pentahydroxychalcone-4'-O-glucoside	Flavonoids	Chalcones	-	2	2.44271e+06	1.99357e+06	395839	668812	1.46411e+06	889764	1.41088e+06	1.99401e+06	1.70819e+06	1.00586e+06	1.41703e+06	1.21599e+06	4.46852e+06	3.56978e+06	3.39888e+06	3.41806e+06	3.32072e+06	5.39998e+06	2.65689e+06	2.81876e+06	925023
Lmsn003318	355.103	175.04	356.111	C16H20O9	[M-H]-	1-O-Feruloyl-β-D-glucose	Phenolic acids	Phenolic acids	7196-71-6	3	9.87935e+07	7.28166e+07	4.78234e+07	8.391e+07	7.62794e+07	1.0586e+08	1.18483e+08	1.17522e+08	1.24407e+08	1.2924e+08	111963898	1.28456e+08	1.80247e+07	3.14909e+07	1.8967e+07	9.58677e+06	1.45256e+07	1.22723e+07	7.92e+07	8.91523e+07	9.12987e+07
Lmsn003628	547.17	223.06	548.174	C23H32O15	[M-H]-	6'-O-Sinapoylsucrose	Phenolic acids	Phenolic acids	-	2	479752	346722	483410	140927	185652	257780	205657	216189	243689	453775	551472	463157	189334	274215	224863	148608	174838	183334	290600	326324	311379
Lmsn004132	329.09	167.04	330.11	C18H18O6	[M-H]-	Hamiltone A	Flavonoids	Flavanones	6626-61-5	2	9.62964e+06	5.88069e+06	3.84543e+06	7.28949e+06	6.46205e+06	1.16543e+07	1.66259e+07	2.02884e+07	1.93734e+07	1.40406e+07	1.40913e+07	1.44887e+07	7.40618e+06	7.9416e+06	7.08386e+06	8.59083e+06	1.08828e+07	1.30893e+07	1.41826e+07	1.46733e+07	1.16961e+07
Lmsn015919	658.85	482.93	659.861	C6H18O24P6	[M-H]-	Phytic acid	Organic acids	Organic acids	83-86-3	3	1893.19	2921.36	5313.25	9698.18	6540.3	5009.87	3626.16	2227.91	4337.06	7914.83	12937.3	13020.8	4138.53	4740.84	5069.3	4985.62	5293.5	4615.29	1674.59	4585.44	3218.57
Lmsp002982	773.213	303.051	772.206	C33H40O21	[M+H]+	Quercetin-3-O-sophoroside-7-O-rhamnoside*	Flavonoids	Flavonols	-	1	7.44593e+06	6.93605e+06	4.5906e+06	5.15341e+06	4.73783e+06	6.33612e+06	2.41041e+06	2.64432e+06	1.86058e+06	1.78818e+06	1.56977e+06	1.38616e+06	697383	1.1637e+06	833527	596579	531197	507490	1.53249e+06	1.40133e+06	1.55727e+06
Lmsp003161	757.22	287.06	756.211	C33H40O20	[M+H]+	Kaempferol-3-O-sophoroside-7-O-rhamnoside*	Flavonoids	Flavonols	-	3	4.33749e+06	3.07002e+06	3.22799e+06	2.64407e+06	2.46004e+06	4.32504e+06	782909	909743	476399	733363	437988	611517	1.35851e+06	1.48601e+06	1.96969e+06	3.42391e+06	1.8438e+06	2.99709e+06	993065	1.27112e+06	1.52038e+06
Lmsp003252	641.171	317.066	640.164	C28H32O17	[M+H]+	Isorhamnetin-3-O-sophoroside	Flavonoids	Flavonols	-	3	1.84929e+07	1.56718e+07	1.2338e+07	2.31411e+07	1.5231e+07	1.91403e+07	3.53711e+06	3.36037e+06	2.35145e+06	2.71297e+06	2.01222e+06	2.52052e+06	5.56522e+06	6.11002e+06	5.57804e+06	6.72631e+06	5.03709e+06	6.04859e+06	4.59739e+06	4.70073e+06	4.57174e+06
Lmsp003655	521.2	131.05	520.194	C26H32O11	[M+H]+	Dehydrodiconiferyl alcohol-gamma'-O-glucoside*	Lignans and Coumarins	Lignans	-	1	2.6899e+06	4.11473e+06	4.9383e+06	2.03394e+06	1.70841e+06	2.10002e+06	5.24643e+07	5.60268e+07	7.1178e+07	6.8202e+07	7.17308e+07	6.36191e+07	2.18835e+07	2.90026e+07	2.44367e+07	1.93519e+07	2.08479e+07	1.94873e+07	2.14248e+07	2.32239e+07	2.08913e+07
Lmsp003729	627.16	319.05	626.148	C27H30O17	[M+H]+	Myricetin-3-O-rutinoside	Flavonoids	Flavonols	-	2	928204	522630	466743	1.47075e+06	981225	1.5348e+06	169638	238540	175115	143410	75138.4	96705	417227	651070	496128	1.31e+06	419154	976206	413073	440685	330390
Lmsp003790	787.23	317.07	786.222	C34H42O21	[M+H]+	Isorhamnetin-3-O-sophoroside-7-O-rhamnoside*	Flavonoids	Flavonols	41328-75-0	1	9.57545e+06	4.29548e+06	3.82942e+06	8733310	3.21342e+06	4.87223e+06	3.00788e+06	2.92412e+06	2.21069e+06	3.67541e+06	3.39753e+06	4.07023e+06	2.31759e+06	3.29892e+06	2.51367e+06	3.2383e+06	2.30713e+06	3.05321e+06	3.73543e+06	3.26813e+06	3.70968e+06
Lmsp003881	741.22	287.06	740.216	C33H40O19	[M+H]+	Kaempferol-3-O-rutinoside-7-O-rhamnoside	Flavonoids	Flavonols	-	1	2.45289e+06	1.36581e+06	2.35744e+06	2.63843e+06	1.39274e+06	4.50144e+06	4.39498e+06	3.63235e+06	3.83964e+06	1.90581e+06	1.65776e+06	1.75978e+06	797121	1.78516e+06	1.42155e+06	2.19231e+06	714992	1.35392e+06	988028	1.17155e+06	1.18188e+06
Lmsp003939	625.18	317.07	624.169	C28H32O16	[M+H]+	Isorhamnetin-3-O-galactoide-7-O-rhamnoside*	Flavonoids	Flavonols	-	3	4625610	4865065	1.13987e+07	1.64287e+07	1.14884e+07	1.40584e+07	6.74703e+06	7.60359e+06	6.39605e+06	9.69041e+06	7.51084e+06	8.75082e+06	3.08942e+06	4.37432e+06	3.51661e+06	2.91463e+06	2.68696e+06	3.06856e+06	4.6415e+06	5.06232e+06	5376084
Lmsp004045	625.18	317.07	624.169	C28H32O16	[M+H]+	Isorhamnetin-3-O-glucoside-7-O-rhamnoside*	Flavonoids	Flavonols	17331-71-4	3	1.04381e+07	9.97244e+06	3.92315e+06	9.79602e+06	6.46424e+06	9.07272e+06	809182	623262	722260	734888	624663	660064	1.238e+06	1.825e+06	1.15581e+06	671857	773895	652923	1.49289e+06	1.59137e+06	1.77379e+06
Lmsp004137	289.07	163.04	288.063	C15H12O6	[M+H]+	3,4,2',4',6'-Pentahydroxychalcone	Flavonoids	Chalcones	73692-51-0	2	1.41158e+07	18819940	10762160	10807045	10097650	11799820	3.55518e+07	4.05638e+07	4.65066e+07	3.51357e+07	3.7857e+07	3.71667e+07	6.891e+07	6.09253e+07	6.02407e+07	6.2049e+07	6.77581e+07	6.23478e+07	3.25409e+07	3.52723e+07	3.29215e+07
Lmsp004166	611.16	303.05	610.153	C27H30O16	[M+H]+	Quercetin-3-O-glucoside-7-O-rhamnoside*	Flavonoids	Flavonols	-	1	3.89578e+07	4.04024e+07	2.83862e+07	4.78208e+07	3.52723e+07	6.0662e+07	8.40483e+06	9.20063e+06	8.88016e+06	7.10577e+06	7.30795e+06	6.68689e+06	9.18262e+06	1.01973e+07	1.08169e+07	9.35582e+06	7.39214e+06	1.00577e+07	9.45573e+06	1.09757e+07	6.8273e+06
Lmsp004301	451.12	289.07	450.116	C21H22O11	[M+H]+	3',5,5',7-Tetrahydroxyflavanone-7-O-glucoside	Flavonoids	Flavanones	-	1	4.92423e+06	4.73471e+06	2.90824e+06	4.19066e+06	3.7276e+06	4.43721e+06	3.70615e+06	3.68215e+06	3.68964e+06	4.0476e+06	3.04307e+06	1.74824e+06	6.37857e+06	2.93759e+06	3.10443e+06	2.98698e+06	6.93549e+06	3.80745e+06	1.79084e+06	3.51049e+06	2.04077e+06
Lmsp004670	595.17	287.06	594.159	C27H30O15	[M+H]+	Kaempferol-3-O-glucoside-7-O-rhamnoside*	Flavonoids	Flavonols	2392-95-2	3	1.66155e+07	1.6279e+07	9.39428e+06	8.08408e+06	8559900	7.80125e+06	1.41742e+08	1.16228e+08	9.56595e+07	5.80132e+07	5.37712e+07	5.12223e+07	6.54201e+06	6.76682e+06	5.31642e+06	5.06433e+06	5.49471e+06	5.36665e+06	3.0642e+07	2.8095e+07	3.14353e+07
Lmsp004721	625.18	317.07	624.169	C28H32O16	[M+H]+	Tamarixetin-3-O-glucoside-7-O-rhamnoside	Flavonoids	Flavonols	-	3	29095425	22895135	21756845	35030925	1.83384e+07	2.65537e+07	6.47199e+06	8.77244e+06	7.05751e+06	3.30757e+06	3.21981e+06	3.12655e+06	20728680	15212205	27960730	1.76774e+07	13309810	37316415	6.48928e+06	6.41083e+06	9382770
Lmsp008264	329.1	268.08	328.095	C18H16O6	[M+H]+	4'-Hydroxy-5,6,7-trimethoxyflavone	Flavonoids	Flavones	6938-18-7	1	21773.7	38783.3	28849	23237.3	20189.8	19936.7	1.45462e+07	1.4802e+07	1.02516e+07	5.00719e+06	5.39445e+06	5.01556e+06	75340.3	122795	62621.6	15843.1	11111.8	12058.2	1.53354e+06	1.49097e+06	1.57356e+06
Lmsp009013	317.1	197.05	316.095	C17H16O6	[M+H]+	4',6-Dihydroxy-5,7-dimethoxyflavanone	Flavonoids	Flavanones	6951-57-1	3	61929.7	64517	55315.1	70873.4	52835.4	62749.3	891202	878642	722511	256419	208083	256024	68677	35298.7	39627.1	39324.5	49693.7	13659.4	126726	105920	137769
Lmsp009245	347.11	197.05	346.105	C18H18O7	[M+H]+	3',5-Dihydroxy-4',6,7-Trimethoxyflavanone	Flavonoids	Flavanones	-	3	74542.4	81856.5	76530.5	92364.2	91013.2	89960	7.91041e+06	7.90973e+06	6.90335e+06	2.48555e+06	1.72693e+06	2.317e+06	213305	278542	211061	78773.2	69131.9	63423.2	1.04525e+06	1.06537e+06	1.13781e+06
Lmsp009394	375.144	211.072	374.137	C20H22O7	[M+H]+	3',4',5,6,7-Pentamethoxyflavanone	Flavonoids	Flavanones	-	3	303748	297841	225003	419270	376351	413830	724022	715759	689536	124108	258115	351796	527631	546558	479271	237072	358143	332773	346291	320611	387094
Lmsp010098	361.13	197.06	360.121	C19H20O7	[M+H]+	5-Hydroxy-6,7,3',4'-tetramethoxyflavanone	Flavonoids	Flavanones	-	2	44763.2	69776.9	58039.1	46131.6	26705.5	61181.4	1.10516e+07	1.05146e+07	9.69945e+06	5.49217e+06	4.07693e+06	5.63485e+06	204291	295170	225202	78317.1	91979.9	69049.7	1.59952e+06	1.46195e+06	1.51963e+06
Lmsp010393	359.11	298.09	358.105	C19H18O7	[M+H]+	Eupatorin-5-methylether (3'-hydroxy-5,6,7,4'-tetramethoxyflavone)	Flavonoids	Flavones	21764-09-0	2	4969.71	6670	3340	14187.8	6911.08	11929	1.50685e+06	1.36435e+06	1.25522e+06	663534	531120	642639	36656	34727.6	15177	8271.61	12060	5492.59	253591	227880	229195
Lmsp010424	373.13	211.02	372.121	C20H20O7	[M+H]+	3,4',5,6,7-Pentamethoxyflavone	Flavonoids	Flavones	4472-73-5	1	8249.46	23844.8	23502.4	25852.9	12258.9	26607.4	4.38001e+06	4.84891e+06	4.42497e+06	2.46882e+06	1.70432e+06	2.25193e+06	54601.7	89013	55024.2	23654.3	21041.1	17478.6	697696	668166	674538
Lmsp011263	329.1	268.08	328.095	C18H16O6	[M+H]+	6-Hydroxy-5,7,4'-trimethoxyflavone	Flavonoids	Flavones	6938-19-8	2	7378.71	9674.81	10447.1	23464.8	10550.9	9905.28	1.55994e+06	1.49183e+06	1.40404e+06	903349	747881	884746	33188.3	30116.5	26370.5	5624.14	6677.09	4570.81	214977	213437	230284
Lmtn000940	345.08	139.04	346.09	C14H18O10	[M-H]-	1-O-(3,4-Dihydroxy-5-methoxy-benzoyl)-glucoside	Phenolic acids	Phenolic acids	-	3	159446	80543.9	140024	118572	132835	96337.3	426495	484290	307186	116746	320793	383939	377612	674379	483980	329647	350884	430986	368340	340396	325477
Lmtn001569	474.16	312.1	475.169	C20H29NO12	[M-H]-	2-Glucosyl-glucosyloxy-2-phenylacetic acid amide	Alkaloids	Alkaloids	-	2	508635	416925	409377	317617	356181	509693	39597.2	52698.9	54168	44232.1	38269.3	15404.6	70950.4	98594.5	63612.5	47155.2	56140.4	51323.4	201173	171893	149413
Lmtn002233	327.11	165.05	328.116	C15H20O8	[M-H]-	Androsin	Phenolic acids	Phenolic acids	531-28-2	3	429199	374799	317020	296124	330914	421022	889255	1.08009e+06	1.12662e+06	772063	1.17681e+06	1.55869e+06	375592	436698	401635	463929	449474	505576	780752	788195	722263
Lmtn002324	431.15	269.1	432.163	C19H28O11	[M-H]-	Benzyl-(2''-O-glucosyl)glucoside*	Phenolic acids	Phenolic acids	-	3	9	9	9	8657.66	11521.8	16675	81170.9	103518	88993.8	50752.9	45977	47919.7	41155.3	32596.8	15891	25678.3	43093.9	30476.3	32564.1	56829.1	46389.1
Lmtn002796	449.11	287.06	450.116	C21H22O11	[M-H]-	Aromadendrin-7-O-glucoside	Flavonoids	Flavanonols	28189-90-4	2	2.17486e+06	1.34756e+06	873318	1.17942e+06	1.07668e+06	2.03309e+06	245974	700845	777701	1.13991e+06	540909	601648	1.7151e+06	2.29813e+06	2.44276e+06	4.06825e+06	1.46594e+06	4.34398e+06	1.6e+06	1.96585e+06	1.80592e+06
Lmtn003096	523.22	361.14	524.226	C26H36O11	[M-H]-	Secoisolariciresinol 4-O-glucoside	Lignans and Coumarins	Lignans	-	2	1.36689e+07	1.62455e+07	9.54159e+06	6.84685e+06	4.9524e+06	1.22342e+07	4.8108e+06	5.30081e+06	6.07252e+06	5.15516e+06	7.34962e+06	5.41647e+06	2.72124e+07	2.93778e+07	2.11636e+07	1.40022e+07	1.73419e+07	1.89933e+07	1.07116e+07	1.29191e+07	1.37158e+07
Lmtn003598	367.14	205.08	368.147	C18H24O8	[M-H]-	3-Prenyl-4-O-glucosyloxy-4-hydroxybenzoic acid	Phenolic acids	Phenolic acids	-	3	59852.8	57123.8	130164	10005	56792.3	73243.7	140112	154897	144009	92222.8	89751.6	74199.4	70681.2	75259.6	20672.3	66934.6	48752.5	68999.2	96151.9	85749.8	109341
Lmtn004049	263.13	204.12	264.136	C15H20O4	[M-H]-	Abscisic acid	Organic acids	Organic acids	21293-29-8	1	5.79229e+06	4.4193e+06	3.63671e+06	3.50623e+06	4.64124e+06	5.95971e+06	1.51984e+06	1.85518e+06	1.82882e+06	2.49002e+06	2.52865e+06	2.57373e+06	3.88626e+06	5.03807e+06	3.71751e+06	3.8732e+06	4.81029e+06	5.39554e+06	3.72674e+06	4.09161e+06	3.53733e+06
Lmtp002474	565.16	427.1	564.148	C26H28O14	[M+H]+	Apigenin-6-C-(2''-glucosyl)arabinoside	Flavonoids	Flavones	-	3	157800	106731	93362.4	114974	117052	131785	356820	283050	302564	111577	75930.4	91398.5	211602	181756	217989	137608	127752	133069	72376.8	80693.1	87618.1
Lmtp002642	565.16	457.11	564.148	C26H28O14	[M+H]+	Apigenin-8-C-(2''-glucosyl)arabinoside	Flavonoids	Flavones	-	3	93566.7	132212	61882.8	25433.9	23617.1	35984.4	45653	61159.9	23479.8	18912.6	35249.2	13695.9	150452	165400	169129	132382	110125	125968	50795.6	45343.6	48937.5
Lmtp004044	597.14	303.04	596.138	C26H28O16	[M+H]+	Quercetin-3-O-apiosyl(1→2)galactoside*	Flavonoids	Flavonols	-	3	145486	49263.8	86673.5	92252.1	97165.4	132259	159137	196552	140407	97562.2	206375	126991	204520	127447	41455.2	113750	182603	105830	91946.9	71712.6	56685
Lmtp004722	333.06	153.02	332.053	C16H12O8	[M+H]+	Mearnsetin	Flavonoids	Flavones	16805-10-0	3	99440.4	88155.2	99029.5	84220.3	127474	96592.7	201587	266920	290300	462420	524300	315875	137766	196498	211423	159751	184492	196549	203657	137802	246847
Lmtp004915	491.15	329.1	490.147	C24H26O11	[M+H]+	3,5-Dihydroxy-3',4'-diacetoxylstilbene-3-O-glucoside	Others	Stilbene	-	3	2.06302e+06	2.28011e+06	1.79531e+06	1.27511e+06	1.24371e+06	1.4423e+06	714504	855422	819465	481945	378330	488727	1.9306e+06	2.17399e+06	2.01777e+06	622367	682352	827624	504405	439993	560232
Lmtp007747	235.17	161.13	234.162	C15H22O2	[M+H]+	Santalic acid	Terpenoids	Sesquiterpenoids	73590-17-7	1	6.12382e+06	4.97611e+06	8.79319e+06	1.59644e+06	2.82611e+06	6.08791e+06	2.20223e+06	4.77291e+06	6.88688e+06	6.93177e+06	3.5991e+06	4.92452e+06	5.95771e+06	5.81019e+06	8.14475e+06	2.60616e+06	5.6239e+06	6.39075e+06	2.28338e+06	2.39143e+06	2.50204e+06
Lmwn102907	483.17	421.16	484.173	C26H28O9	[M-H]-	Evodol	Terpenoids	Triterpene	22318-10-1	2	61697.6	38405.5	35230.3	62151.3	74350.9	105779	9284.28	15640.4	12252.1	36207	40523.6	37048.8	108226	130334	72009.5	30544.9	56228.4	51513.6	100725	101735	86887.6
Lmwp003442	449.11	287.06	448.101	C21H20O11	[M+H]+	Amoenin	Flavonoids	Flavonols	-	3	4.001e+06	2.63563e+06	2.33741e+06	3.41691e+06	3.66203e+06	5.05784e+06	4.78278e+06	5.83788e+06	3.47953e+06	2.06004e+06	2.11611e+06	1.79995e+06	1.34618e+06	1.65108e+06	1.90572e+06	6.07429e+06	2.85371e+06	3.87143e+06	2.01243e+06	2.5114e+06	2.44852e+06
Lmwp004293	935.25	303.05	934.238	C42H46O24	[M+H]+	Quercetin-3-O-(2'''-O-p-coumaroyl)sophoroside-7-O-glucoside	Flavonoids	Flavonols	-	3	175115	83598.2	61721.6	708041	914600	786703	151627	206355	352718	2151130	669819	757977	40010	96705	185125	792200	136735	405580	332060	264948	541030
Lmwp102013	229.12	173.13	228.115	C15H16O2	[M+H]+	Dehydrolindestrenolide	Terpenoids	Sesquiterpenoids	-	1	2.26529e+06	2.38482e+06	2.24627e+06	1.53477e+06	1.7689e+06	2.02581e+06	4.34886e+06	3.82775e+06	3.67575e+06	7.01239e+06	4.12636e+06	7.08443e+06	2.95466e+06	2.56559e+06	2.24247e+06	2.82813e+06	3.62852e+06	3.15594e+06	1.31933e+06	1.75108e+06	1.49611e+06
Lmwp102712	225.19	67.06	224.178	C14H24O2	[M+H]+	Goshuyic acid	Lipids	Free fatty acids	39039-37-7	3	362130	283276	266374	237594	344840	381899	345425	252173	195958	374232	465765	591230	541715	479250	465913	528221	555666	442629	206747	269969	211117
Lmwp102713	265.11	173.06	264.1	C14H16O5	[M+H]+	(S)-Peucedanol	Lignans and Coumarins	Coumarins	-	3	2.04797e+06	2.56676e+06	1.88018e+06	1.59953e+06	1.74194e+06	1.68861e+06	631483	474633	626938	940556	1.0919e+06	1.15614e+06	1.72994e+06	1.66453e+06	1.4337e+06	1.62255e+06	1.90335e+06	1724784	751110	830717	738825
Lmwp102812	387.2	207.14	386.194	C19H30O8	[M+H]+	Austroside B	Others	Others	-	3	970217	660087	1.27531e+06	1.20953e+06	879390	1.09318e+06	948642	919200	937374	1.1926e+06	1.02575e+06	1.06355e+06	890957	746556	493837	639779	801160	605474	467938	430040	457872
Lmwp102904	219.15	174.09	218.142	C13H18N2O	[M+H]+	N,N-Dimethyl-5-methoxytryptamine	Alkaloids	Plumerane	1019-45-0	3	283961	415027	434676	249984	181262	239508	265261	281842	287041	362241	374156	357343	935547	974381	892898	486949	531330	448220	409298	170489	402646
Lmxn006423	150	122.01	151.009	C7H5NOS	[M-H]-	2(3H)-Benzothiazolone	Alkaloids	Alkaloids	934-34-9	1	82517.6	53583.1	58494.6	19711.9	35455.1	69515.8	16038.4	50878.6	52823.8	36662.7	24920.1	32178.8	38514.9	41266.5	61434.9	22058.1	44477.4	45004.3	42102.8	46556.3	41905.6
Lmxn007456	359.08	329.03	360.084	C18H16O8	[M-H]-	Acerosin	Flavonoids	Flavones	15835-74-2	2	13526.8	5634.34	3791.29	1586.16	1571.19	2978.85	1.37173e+06	2.17583e+06	1.14712e+06	242520	344475	201162	12611.9	19622.5	12798.8	1435.21	4911.57	3938.27	320956	310290	253909
Lmxn007955	359.08	329.03	360.084	C18H16O8	[M-H]-	Sudachitin	Flavonoids	Flavones	4281-28-1	2	19296.5	5048.62	2565.72	2355.56	3059.26	2779.39	1.27064e+06	2.3286e+06	1.16511e+06	268013	376609	245839	17007.7	20615.2	14228.8	707.061	3530.54	5635.45	363158	322853	287369
Lmxn015337	269.25	251.24	270.256	C17H34O2	[M-H]-	Methyl palmitate	Lipids	Free fatty acids	112-39-0	3	6910.66	8591.19	7437.11	4696.53	8827.26	5313.35	12078.2	9137.58	9474.34	5110.6	11874.9	10660	11428	9220.24	8705.4	6137.49	11735.2	4901.82	8163.47	9783.92	9772.27
Lmxp000429	198.12	95.06	197.116	C9H15N3O2	[M+H]+	Hercynine	Alkaloids	Alkaloids	534-30-5	2	6.34619e+06	5.48781e+06	5.0025e+06	2.48194e+06	3.41224e+06	2.54419e+06	2.79403e+06	2.34545e+06	2.66284e+06	2.65613e+06	5.65569e+06	2.64283e+06	6.97263e+06	7.18757e+06	6.54061e+06	2.98405e+06	3.00562e+06	3.24674e+06	4.07641e+06	4.01797e+06	3.8716e+06
Lmxp000939	136.06	119.04	135.054	C5H5N5	[M+H]+	Zarzissine	Alkaloids	Alkaloids	160568-14-9	3	1.24173e+06	1.00963e+06	1.28762e+06	1.07625e+06	1.39771e+06	1.34171e+06	1.37213e+06	1.01392e+06	1.33788e+06	916143	953474	997617	657714	854977	877300	665366	697600	799995	657807	811344	731164
Lmxp004495	163.04	89.04	162.032	C9H6O3	[M+H]+	8-Hydroxycoumarin	Lignans and Coumarins	Coumarins	2442-31-1	2	1.1752e+06	1.23544e+06	819020	1.43766e+06	851578	1.08725e+06	1.33925e+06	1.41043e+06	1.76547e+06	1.06657e+06	1.39004e+06	938770	1.22473e+06	1.06585e+06	1.0366e+06	549395	477470	1.01159e+06	1.02873e+06	1.61132e+06	774324
Lmxp011770	279.159	149.023	278.152	C16H22O4	[M+H]+	Diisobutyl phthalate*	Phenolic acids	Phenolic acids	84-69-5	1	2.05411e+06	1.96256e+06	1.72428e+06	1.75534e+06	1.74447e+06	1.99655e+06	1.84855e+06	2.1531e+06	1.95118e+06	1.67021e+06	1.88018e+06	1.75884e+06	1.81954e+06	2.08207e+06	2.09752e+06	2.06075e+06	2.05562e+06	2.08351e+06	1.9559e+06	1.95952e+06	1.84083e+06
Lmyn000160	237.06	87.01	238.069	C8H14O8	[M-H]-	Mucic acid Dimethyl Ester	Phenolic acids	Phenolic acids	-	3	1.58435e+06	3.0666e+06	2.80643e+06	4.73936e+06	2.51234e+06	1.71398e+06	3.84004e+07	5.47344e+07	3.21372e+07	3.69234e+07	3.016e+07	3.16659e+07	4.09946e+06	3.63557e+06	4.47144e+06	5.67883e+06	6.00036e+06	5.7918e+06	1.13317e+07	1.47285e+07	1.2447e+07
Lmyn002403	313.09	101.02	314.1	C14H18O8	[M-H]-	Mandelic acid-β-glucoside	Organic acids	Organic acids	-	2	671685	429810	308427	489320	586560	837864	2.74999e+06	6.40971e+06	3.69697e+06	3.9153e+06	2.18424e+06	3.52064e+06	623829	762311	458507	205001	470398	392048	1.95646e+06	1.93492e+06	1.37356e+06
Lmyn002540	368.1	162.06	369.106	C16H19NO9	[M-H]-	Dioxindole-3-acetyl-3-O-glucoside	Alkaloids	Plumerane	-	2	62341.8	27618.4	41354.8	39192.6	29063.8	52956.9	319892	632872	378916	185404	123968	165007	59045.1	102623	50599.4	16723	30909	26639.9	171138	158062	98756.8
Lmyn003028	431.16	269.1	432.163	C19H28O11	[M-H]-	Benzyl-β-gentiobioside*	Phenolic acids	Phenolic acids	56775-64-5	3	44724.6	14463.6	33844.2	12911.9	22970.7	10447.4	24310.9	16157.8	22949.7	16563.6	16779.9	24200.6	41106.8	111034	36703.7	79803.3	84563.3	56824.1	23400.2	21408.4	19769
Lmyn003971	521.2	359.15	522.21	C26H34O11	[M-H]-	Dihydrodehydrodiconiferyl alcohol-4-O-glucoside	Lignans and Coumarins	Lignans	-	2	167196	178000	305257	132267	127191	191060	218062	249182	293438	353815	405066	405469	498917	560345	509615	359879	405027	405460	294815	328657	324773
Lmyn005006	595.15	287.06	596.153	C30H28O13	[M-H]-	Eriodictyol-7-O-(6''-O-p-coumaroyl)glucoside	Flavonoids	Flavanones	-	3	570857	370488	265471	321545	294833	411632	1.92877e+06	2.62144e+06	2.10774e+06	1.37195e+06	1.3012e+06	1.54694e+06	1.18088e+06	1.25067e+06	1.20824e+06	1.65104e+06	1.79925e+06	2.06526e+06	1.5408e+06	1.49998e+06	1.29882e+06
Lmyn012331	281.25	281.25	282.256	C18H34O2	[M-H]-	Petroselinic acid*	Lipids	Free fatty acids	593-39-5	1	1.54658e+06	772053	786268	1.25596e+06	2.33998e+06	1.65301e+06	5.8379e+06	7.86477e+06	6.11762e+06	4.72815e+06	4.87863e+06	4.73113e+06	2.44971e+06	1.78056e+06	1.87506e+06	1.28898e+06	2.69828e+06	1.81557e+06	3.46361e+06	4.40503e+06	3.73906e+06
Lmyp003387	192.07	146.06	191.058	C10H9NO3	[M+H]+	2-Oxo-3,4-dihydro-1H-quinoline-3-carboxylic acid	Alkaloids	Quinoline alkaloids	246867-17-4	3	374947	527235	328086	482616	450305	606362	661189	714640	636787	683477	650095	717764	248422	301049	245961	323761	283544	328893	246256	276160	257958
Lmyp003500	601.12	287.06	600.111	C28H24O15	[M+H]+	Kaempferol-3-O-(2''-galloyl)galactoside*	Flavonoids	Flavonols	-	3	47948.7	36711.5	24723.7	37947.6	25005	88365	356041	352495	256792	428354	281248	396357	181407	143731	172494	161966	180590	167914	142926	191800	135065
Lmyp003599	601.12	287.06	600.111	C28H24O15	[M+H]+	Kaempferol-3-O-(6''-galloyl)glucoside*	Flavonoids	Flavonols	56317-05-6	3	93370	40457.2	36711.5	40305.4	63350	39073.4	400873	326300	324142	374433	512590	427558	177555	138785	180944	172603	241157	162106	157700	119613	140541
Lmyp003837	741.22	313.07	740.216	C33H40O19	[M+H]+	Isovitexin-7-O-glucoside-2''-O-rhamnoside	Flavonoids	Flavones	-	3	11088.6	16986.8	22770.5	16305.2	18156.8	18340	73019.6	51467.9	47295.9	41680	39566.4	58703.5	60970.1	26675	72874.4	13376	30389.4	51680	15297.6	21778.7	39202.9
Lmyp003873	617.114	153.018	616.106	C28H24O16	[M+H]+	Quercetin-3-O-(2''-O-galloyl)glucoside	Flavonoids	Flavonols	69624-79-9	3	61842.5	15089.8	32595.1	49124.2	26166.9	34392.6	67247.2	81065.8	33340	78642	63762.6	49494.2	119367	118348	167900	99780.4	130916	158927	45561.6	46674.6	45476.4
Lmyp004081	579.17	313.07	578.164	C27H30O14	[M+H]+	Isovitexin-2''-O-rhamnoside	Flavonoids	Flavones	-	3	2.24917e+06	2.43609e+06	2.13613e+06	1.44943e+06	1.38433e+06	1.83342e+06	1.76137e+06	1.6712e+06	1.34269e+06	306387	337121	363800	2584920	4.86201e+06	7.15645e+06	5.17621e+06	4.8265e+06	5.11446e+06	1.81203e+06	1.76408e+06	1.79154e+06
Lmyp004318	595.14	287.06	594.137	C30H26O13	[M+H]+	Kaempferol-3-O-(6''-p-Coumaroyl)galactoside*	Flavonoids	Flavonols	-	3	220477	196888	220516	242075	191218	257834	2.34184e+06	2.01797e+06	2.21663e+06	1.46087e+06	1.74769e+06	2.0283e+06	1.28952e+06	1.53982e+06	1.27466e+06	2.70752e+06	2.37578e+06	1.75215e+06	879313	987044	928256
Lmyp004407	595.14	287.05	594.137	C30H26O13	[M+H]+	Kaempferol-3-O-(2''-p-Coumaroyl)galactoside*	Flavonoids	Flavonols	-	3	220067	173291	208133	212870	189061	189915	2.53092e+06	2.18631e+06	2.17566e+06	1.49074e+06	1.71585e+06	1.96875e+06	1.2553e+06	1.52982e+06	1.30387e+06	2.62378e+06	2.41538e+06	2.04908e+06	844720	974450	935243
Lmzn001582	387.17	207.1	388.173	C18H28O9	[M-H]-	5'-Glucosyloxyjasmanic acid	Phenolic acids	Phenolic acids	-	1	964687	928667	1.214e+06	658323	644887	876871	1.5168e+06	1.74383e+06	1.71879e+06	2.16825e+06	2.07944e+06	2.209e+06	1.0644e+06	1.17497e+06	985040	828075	1.17953e+06	1.09962e+06	1.44753e+06	1.56262e+06	1.41119e+06
Lmzn001875	741.23	579.18	742.232	C33H42O19	[M-H]-	Naringenin-7-O-Rutinoside-4'-O-glucoside	Flavonoids	Flavanones	-	2	1.10381e+06	746086	562997	480906	639678	842694	2.21873e+06	2.74262e+06	2.67358e+06	2.13493e+06	2.57988e+06	2.34787e+06	2.48174e+06	2.6025e+06	2.11519e+06	1.99156e+06	2.17203e+06	2.3478e+06	2.28589e+06	2.15011e+06	1.84491e+06
Lmzn001961	437.11	311.08	438.116	C20H22O11	[M-H]-	Loquatoside	Flavonoids	Flavanones	74046-15-4	1	624792	565152	544642	402734	425704	607569	8.72645e+06	1.01209e+07	8.59346e+06	4.27463e+06	5.08044e+06	4.18536e+06	1.66199e+06	1.95292e+06	1.72551e+06	1711359	2.15665e+06	2.33814e+06	3.59416e+06	3.96693e+06	3.74732e+06
Lmzn001983	375.13	135.05	376.137	C16H24O10	[M-H]-	D-Threo-guaiacylglycerol-7-O-β-D-glucoside	Phenolic acids	Phenolic acids	-	3	41766	37484.5	38339.5	23502.8	28940.9	22398.2	35892	47243.8	71562.9	56351.7	34916.5	56852.7	76233	48527.2	61954.8	70501.4	91485.1	107276	68681.6	68846.2	56880.7
Lmzn002177	771.25	725.23	772.243	C34H44O20	[M-H]-	Monoglucosyl hesperidin	Flavonoids	Flavanones	-	2	28821	17876.4	18346.4	31013.4	33570.3	36767.7	38895.6	48205.5	53642.3	31440.1	37358.8	31969.1	54718.5	57287.4	38370.8	40468.5	41514.9	33114.4	54703.8	45843.8	54345.9
Lmzn002255	741.23	709.27	742.232	C33H42O19	[M-H]-	Naringenin-7-O-Rutinoside-5-O-glucoside	Flavonoids	Flavanones	-	3	19094.8	8565.76	7875.3	12973.6	27646.5	30624.1	11600.5	27800.3	20384.3	8340	29430	23535.2	14319.7	18123.9	16266.3	9762.86	16227.5	11120.2	121734	144531	145724
Lmzn003560	489.22	471.2	490.22	C26H34O9	[M-H]-	Sudachinoid A	Terpenoids	Ditepenoids	-	2	228019	134483	93766	211228	289615	421460	44868.2	80893	60044.8	50959	103365	69506.3	306752	503223	254351	128187	218860	168204	273718	305377	271357
Lmzn003953	531.23	489.21	532.231	C28H36O10	[M-H]-	Nomilinic acid	Others	Lactones	35930-20-2	3	231118	116938	74864.5	261298	346993	611212	12758.9	14719.5	14866.6	4363.8	11699.2	8818.53	155545	243285	137588	91903.4	147900	100852	139157	168534	130439
Lmzp002365	465.14	303.09	464.132	C22H24O11	[M+H]+	Hesperetin-7-O-glucoside	Flavonoids	Flavanones	31712-49-9	1	6.76728e+07	1.20995e+08	1.03197e+08	1.68273e+08	8.49242e+07	1.84788e+08	3.2916e+08	3.21101e+08	3.32546e+08	4.0088e+08	3.79847e+08	4.01723e+08	2.38063e+08	2.42495e+08	2.46258e+08	2.92352e+08	2.62077e+08	288670857	1.9116e+08	1.97691e+08	207213552
Lmzp003012	331.12	313.11	330.11	C18H18O6	[M+H]+	3-Hydroxy-4',5,7-Trimethoxyflavanone	Flavonoids	Flavanonols	76792-94-4	2	73914.6	97834.2	33672.8	30503.6	152333	82973.2	901457	866092	768454	203292	135959	224240	106343	122078	76211.5	18618.5	92648.2	86238.4	212777	203055	240674
Lmzp003497	333.17	163.04	332.162	C19H24O5	[M+H]+	Marmin[7-(6',7'-Dihydroxygeranyloxy)coumarin]	Lignans and Coumarins	Coumarins	14957-38-1	2	14797.6	26343.5	46075.6	16495.6	14006.4	23674.8	5.79211e+06	5.66129e+06	4.45282e+06	289310	214372	251264	77826	115345	74796.9	23311.4	19823.8	7178.22	661773	644071	702960
Lmzp003694	473.22	427.21	472.21	C26H32O8	[M+H]+	Obacunoic acid	Terpenoids	Triterpene	751-29-1	3	1.39254e+07	1.34315e+07	1.04475e+07	1.65216e+07	1.87247e+07	2.08353e+07	2.71875e+06	3.32673e+06	3.88071e+06	6.46924e+06	7.82845e+06	7.67322e+06	2.2696e+07	2.33506e+07	1.82183e+07	1.11801e+07	1.38224e+07	1.28394e+07	1.20423e+07	1.19783e+07	1.2242e+07
Lnrp102163	757.21	303.05	756.211	C33H40O20	[M+H]+	Quercetin-3-O-rutinoside-7-O-rhamnoside	Flavonoids	Flavonols	-	2	1.03016e+06	927641	770273	896732	960372	985543	1.90529e+06	1.91228e+06	1.68283e+06	2.20885e+06	1.85185e+06	2.03398e+06	2296710	2171435	1.08445e+06	750552	793718	1.57055e+06	1.21609e+06	749171	986057
Lscp211209	387.2	207.14	386.194	C19H30O8	[M+H]+	neosedumoside I	Others	Others	-	3	239126	255944	282496	297032	268147	384155	910473	1546690	1.27322e+06	941510	842070	716891	585476	583848	431289	1.08578e+06	639739	592399	330692	328523	373365
Lsjp211201	209.15	137.1	208.146	C13H20O2	[M+H]+	3S-3-hydroxy-β-damascon	Others	Others	-	1	90436.2	156111	226965	128395	136735	141740	396870	409754	503528	511811	482368	533789	313048	257989	255604	242810	246691	321594	94960.7	151524	132603
Lsjp211202	225.15	123.08	224.141	C13H20O3	[M+H]+	Blumenol A	Others	Others	23526-45-6	2	499432	609863	509889	466687	465118	573654	847835	803045	1139545	788296	624865	751058	1.08037e+06	960022	494013	1.89027e+06	1.94238e+06	1.89824e+06	620626	617369	504904
Lsjp211242	256.13	135.08	255.126	C16H17NO2	[M+H]+	N-(1-hydroxymethyl-2-phenylethyl)benzamide	Alkaloids	Alkaloids	4503-96-2	3	6831.41	14972.2	20239.8	17404	20325.7	17045.7	7.10728e+06	8.8881e+06	4.75825e+06	7.41229e+06	111464	3.45791e+06	110146	160891	123334	41710.7	28481.4	28404.3	890022	1.01622e+06	1.04193e+06
Lskp211395	387.2	207.14	386.194	C19H30O8	[M+H]+	Corchoionoside C	Others	Others	-	1	706581	1.18624e+06	1.0019e+06	360066	657796	905178	1.2712e+06	1.40024e+06	1.08719e+06	1.56068e+06	1.02502e+06	1.86787e+06	1.08344e+06	973476	1.16469e+06	1.15996e+06	1.20959e+06	1.21505e+06	727566	616012	584694
Lsmp121506	260.13	188.07	259.121	C15H17NO3	[M+H]+	Ribalinine	Alkaloids	Quinoline alkaloids	7688-58-6	3	106625	50719.4	74042.7	124829	69264.4	125965	25988.2	24690.3	14845.6	11670	12988.7	25005	23340	42063.1	61099.7	68658.5	42511.6	62387.3	26593	31395.8	20573.6
Lsmp121507	260.13	188.07	259.121	C15H17NO3	[M+H]+	Folifine	Alkaloids	Quinoline alkaloids	62928-56-7	3	260312	180206	232361	264020	205902	303489	46269.9	48898.9	66887	24644.9	8720.22	23413.7	40513.3	56868.2	54338.5	93097.6	76098.8	74281.5	52483.8	44967.3	47982.2
Lsmp121512	276.12	204.06	275.116	C15H17NO4	[M+H]+	Ribaline	Alkaloids	Quinoline alkaloids	6872-52-2	3	68746.5	70583.6	195551	22138.7	19465.4	20261.7	683669	620327	1.01514e+06	287170	512493	316895	118636	664959	299622	389366	334320	257956	143492	170355	215486
Lsmp121605	322.13	177.05	321.121	C16H19NO6	[M+H]+	Dihydroxybalfourodine	Alkaloids	Quinoline alkaloids	-	3	6.20908e+06	6.71676e+06	5.81242e+06	2.9945e+06	3.92247e+06	4.24731e+06	8.33509e+06	8.93371e+06	8.52745e+06	6.92283e+06	6.30628e+06	8.03796e+06	1.02218e+07	1.39713e+07	1.13579e+07	6.42734e+06	5.52367e+06	6.17779e+06	3.58119e+06	3.52047e+06	3.71338e+06
Lsmp121622	249.11	193.05	248.105	C14H16O4	[M+H]+	Evodinnol	Others	Others	529-70-4	3	1.07294e+06	855317	978345	780090	1.01596e+06	1.11148e+06	816576	858847	874140	851373	745248	741519	809155	745901	850109	860284	1.02325e+06	963758	423351	475549	456672
Lsmp121711	555.21	247.1	554.2	C26H34O13	[M+H]+	Marmesin Rutinoside	Lignans and Coumarins	Coumarins	159650-11-0	3	28340	18340	39382.7	9	9	9	723986	1184915	1258880	273858	216696	387378	15005	25771.4	23340	23014.2	6670	21675	159873	117394	233394
Lsmp122007	411.16	249.11	410.158	C20H26O9	[M+H]+	Rudicoumarin C glucoside	Lignans and Coumarins	Coumarins	-	3	615773	773463	448004	738591	737639	817171	85030	163113	146745	173445	236958	9	480141	511271	454401	523371	641223	583692	214666	198703	251076
Lsmp122008	427.16	265.11	426.153	C20H26O10	[M+H]+	Hydroxyrudicoumarin C glucoside	Lignans and Coumarins	Coumarins	-	2	1.88721e+07	1.82078e+07	1.82357e+07	1.75611e+07	1.8098e+07	2.34369e+07	1.9981e+07	1.78786e+07	1.8784e+07	3.13084e+07	2.59783e+07	4.14012e+07	4.13966e+07	3.51238e+07	4.1303e+07	4.23534e+07	4.22389e+07	4.77253e+07	1.85011e+07	1.54526e+07	1.88422e+07
Lsmp122012	497.16	249.11	496.158	C23H28O12	[M+H]+	Rudicoumarin C malonyl glucoside	Lignans and Coumarins	Coumarins	-	2	962946	1.1761e+06	1.53558e+06	651775	807709	765833	830412	578200	634971	500567	439643	447817	506100	621803	590864	463909	657132	545267	441038	408145	433879
Lssp210052	773.21	303.05	772.206	C33H40O21	[M+H]+	Quercetin-3-rutinoside-7-galactoside	Flavonoids	Flavonols	50867-29-3	2	1.87257e+06	2.78097e+06	3.217e+06	3.64673e+06	2.97689e+06	4.37445e+06	157447	182239	161916	140767	166655	70328.3	633065	1.06584e+06	1.24376e+06	1.40263e+06	928093	1.08213e+06	858156	819213	687567
Lssp210058	611.16	303.06	610.153	C27H30O16	[M+H]+	Quercetin-3-O-robinobioside*	Flavonoids	Flavonols	52525-35-6	1	3.63263e+07	3.99258e+07	2.56884e+07	4.30002e+07	3.67059e+07	5.45323e+07	8.64886e+06	9.03788e+06	8.17566e+06	6.75522e+06	4.33671e+06	6.26113e+06	9.54447e+06	8.58941e+06	1.06411e+07	8.9489e+06	6.86608e+06	9.48578e+06	9.0377e+06	9.74792e+06	9.77801e+06
Lwhp010601	274.14	202.09	273.137	C16H19NO3	[M+H]+	glyconone	Alkaloids	Piperidine alkaloids	-	1	2.0984e+06	1.64207e+06	4.5025e+06	264650	440026	343147	1.88827e+07	1.82198e+07	3.14038e+07	6.77685e+06	1.54882e+07	7.64611e+06	3.69863e+06	1.69411e+07	9.31529e+06	1.09114e+07	7.98154e+06	8.27936e+06	4.42206e+06	4.69234e+06	5.15963e+06
Lwhp010603	469.19	187.08	468.178	C26H28O8	[M+H]+	Dehydroxyevodol	Terpenoids	Terpene	-	3	236995	209378	145154	286004	254635	284212	30646.6	26493.4	20014	30012.9	56443.8	33834.9	181588	209695	246802	178623	216704	198887	101129	94193.7	120953
Lwhp010630	244.17	159.07	243.162	C16H21NO	[M+H]+	Methyl-1-methyl-2-pentyl-4-(1H)-quinolone	Alkaloids	Quinoline alkaloids	-	3	4518.93	17295.1	20909.3	11693.5	16750.1	6670	4.88117e+06	5.00521e+06	4.26473e+06	456030	287785	367918	92922.4	128110	80373	18038.1	25451.4	16364.1	425752	416846	373128
Lwhp011001	422.18	242.12	421.174	C21H27NO8	[M+H]+	4-methoxy-3-(3-methylbut-2-en-1-yl)-2-quinolone-8-O-b-D-glucopyranoside	Alkaloids	Quinoline alkaloids	-	3	113857	97121	162048	80704.8	65764	84117.7	632684	675235	869485	271028	449067	240136	242906	431252	335069	1.06923e+06	1.12037e+06	1.05725e+06	196907	145530	187953
Lwhp011003	503.23	471.2	502.22	C27H34O9	[M+H]+	Clauemargine A	Terpenoids	Terpene	-	3	966004	927646	664177	1.38885e+06	1.4637e+06	1.4378e+06	103812	93161.4	106283	170073	204994	208562	1.08149e+06	1.445e+06	914013	345074	445566	366764	548158	674533	622348
MA10039492	173.01	71.03	174.016	C6H6O6	[M-H]-	Dehydroascorbic acid	Others	Vitamin	490-83-5	3	85377.8	81838.8	93481	93460.5	102180	74780.9	1.04357e+06	701265	745104	765108	586520	609353	155211	194311	280896	250527	197357	375154	177761	200962	235781
MA10039641	341.11	89.02	342.116	C12H22O11	[M-H]-	D-Lactose	Others	Saccharides	63-42-3	1	1.85733e+06	1.82024e+06	1.76102e+06	1.79511e+06	1.81651e+06	1.44037e+06	712718	574222	790703	1.03456e+06	1.53606e+06	898507	2.37304e+06	1.8797e+06	2.47731e+06	2.79741e+06	1.99396e+06	2.74745e+06	2.05352e+06	1.19578e+06	1.21095e+06
mad1424	427.05	295.05	426.043	C17H14O13	[M+H]+	Ditartaroyl-hydroxycoumarin	Lignans and Coumarins	Coumarins	-	3	205699	208046	197613	197539	163499	191269	526204	527936	465557	527847	423161	572760	471168	377549	358747	337790	394334	364041	161573	148644	172311
mad2085	457.08	295.04	458.085	C22H18O11	[M-H]-	Caffeoyl-p-coumaroyltartaric acid	Phenolic acids	Phenolic acids	-	3	45054.1	32486.5	36170.1	14370.7	23917.7	29890.9	333291	617134	375640	257353	271580	167985	27994	44366.3	24294.7	11670	23340	25505.6	145735	181709	156839
mad2116	441.08	295.05	442.09	C22H18O10	[M-H]-	Bis(p-Coumaroyl)tartaric acid	Phenolic acids	Phenolic acids	-	3	4635.09	4409.84	5005	11155	3343.6	11919.2	112981	147522	143676	52903	49550	45684.2	3779.3	7704.69	4895.55	2329.93	2894.38	3340	25491.3	40330.7	38609.4
MEDTN00717	373.2	291.19	314.188	C20H26O3	[M+CH3COO]-	4-Oxoretinoic acid	Organic acids	Organic acids	64907-22-8	3	45535	33035.8	25354.2	14662.3	20396.8	16779.6	3.21589e+06	5.16625e+06	3.27727e+06	4.1468e+06	1.51466e+06	3.19765e+06	44816.2	65030.1	34939.5	34678	38551.8	38273.8	1.52281e+06	1.36775e+06	1.20858e+06
ML10171848	147.03	85.03	148.037	C5H8O5	[M-H]-	D-Arabinono-1,4-lactone	Others	Saccharides	2782-09-4	1	7.10719e+06	6.90446e+06	5.6774e+06	7.17285e+06	8.15227e+06	8.22382e+06	623395	787322	664957	1.6992e+06	916551	1.32009e+06	2.91258e+06	5.02209e+06	2.82994e+06	792337	1.34298e+06	1.0446e+06	5.35813e+06	4.25406e+06	4.68716e+06
ML10172161	103	59.01	104.011	C3H4O4	[M-H]-	Hydroxypyruvic acid	Organic acids	Organic acids	1113-60-6	3	24497.3	19302.8	40830.2	78700.1	48280.6	44952	214227	335334	193067	239832	166382	172916	178804	148764	186820	179728	119513	143124	76204.6	67848.7	72396.5
ML10174588	233.16	233.16	234.162	C15H22O2	[M-H]-	Confertifoline	Terpenoids	Sesquiterpenoids	1811-23-0	2	1.02041e+07	6.52742e+06	6.68526e+06	5.84055e+06	7.22112e+06	8.72466e+06	7.33506e+06	7.60952e+06	6.274e+06	6.50238e+06	6.65144e+06	5.89282e+06	6.24944e+06	5.56791e+06	6.15325e+06	6.458e+06	7.95469e+06	8.29334e+06	5.24379e+06	5.93274e+06	5.45425e+06
ML10176345	171.03	109.03	172.037	C7H8O5	[M-H]-	3-Dehydroshikimic acid	Organic acids	Organic acids	2922-42-1	3	103677	73774	45241.2	83919.4	50966	70028.7	2.49321e+06	2.05268e+06	1.915e+06	1.65189e+06	1.1502e+06	1.32365e+06	104825	102115	130487	274602	260432	259995	548877	431031	560666
ML10177402	152.03	108.05	153.043	C7H7NO3	[M-H]-	4-Aminosalicylic acid	Phenolic acids	Phenolic acids	65-49-6	3	68441	73831.6	52799.3	42963.4	41867.3	45105.8	568116	557256	483133	428046	409544	490771	73067.3	162095	120900	61777.1	61649.9	56333.4	295780	307456	290917
ML10179289	105.07	77.04	122.073	C8H10O	[M-H2O+H]+	2-Phenylethanol	Phenolic acids	Phenolic acids	60-12-8	2	1.10374e+07	1.21291e+07	9.88241e+06	1.15535e+07	1.26579e+07	1.30079e+07	3.24543e+07	3.29548e+07	3.15998e+07	4.26994e+07	3.45478e+07	4.42005e+07	1.77584e+07	1.9425e+07	1.81804e+07	2.35757e+07	2.60784e+07	2.45926e+07	1.86348e+07	1.89304e+07	1.97065e+07
ML10180524	244.09	112.05	243.085	C9H13N3O5	[M+H]+	Cytarabine	Nucleotides and derivatives	Nucleotides and derivatives	147-94-4	3	8.78294e+06	1.62455e+06	1.23883e+06	1.31578e+06	2.32401e+06	2.28558e+06	226506	350071	215676	298297	68399.6	501038	925004	759038	528315	195573	181558	351340	343254	478855	514029
ML10181668	130.09	84.08	129.079	C6H11NO2	[M+H]+	Cycloleucine	Amino acids and derivatives	Amino acids and derivatives	52-52-8	1	7.41875e+06	5.77278e+06	5.52565e+06	4.99364e+06	6.01731e+06	6.08603e+06	1.88095e+07	1.81991e+07	1.94442e+07	1.13904e+07	1.2378e+07	1.44818e+07	8.86741e+06	8.26078e+06	8.27045e+06	5.93526e+06	5.56949e+06	7.95957e+06	8.15734e+06	7.88207e+06	8.34972e+06
ML10195036	300.3	60.05	299.282	C18H37NO2	[M+H]+	3-Dehydrosphinganine	Lipids	Sphingolipids	16105-69-4	3	1.22741e+06	1.03428e+06	883152	1.16799e+06	925843	1.33562e+06	70255.4	61023.9	45373.9	61254.5	57218.6	73045	172188	231973	191528	86764.4	83230.5	90908.2	195658	194674	223655
ML10198895	88.04	88.04	89.0477	C3H7NO2	[M-H]-	N-Methylglycine	Amino acids and derivatives	Amino acids and derivatives	107-97-1	3	321126	367695	339791	402713	308007	299981	215695	255301	350689	408559	326603	389175	281927	399958	373149	268386	270597	238138	276472	379890	428947
MW0000332	473.24	413.21	414.215	C23H30N2O5	[M+CH3COO]-	Methyl reserpate	Alkaloids	Plumerane	2901-66-8	3	7.26133e+06	12410609	2.0921e+07	6.69488e+06	1.06342e+07	9.23425e+06	714176	612869	812346	2.92238e+06	1.42545e+06	2.67052e+06	1.92018e+06	2.67346e+06	1.86205e+06	2.99689e+06	3.45451e+06	3.42547e+06	3.42004e+06	5.12873e+06	5817387
MW0004191	239.13	157.12	180.115	C11H16O2	[M+CH3COO]-	3-tert-Butyl-4-hydroxyanisole	Phenolic acids	Phenolic acids	121-00-6	3	1.11115e+06	799398	790841	712857	785098	1.10225e+06	1.07599e+06	1.35683e+06	1.17648e+06	908441	824510	790120	995018	996199	1.09996e+06	867495	1.37825e+06	1.20904e+06	860273	1.01592e+06	935605
MW0010655	685.27	625.24	686.279	C32H46O16	[M-H]-	Secoisolariciresinol diglucoside	Lignans and Coumarins	Lignans	158932-33-3	3	1.26999e+06	845236	1.20962e+06	740507	962344	1.37253e+06	294237	399050	277365	314796	440722	345680	4.24375e+06	4.03712e+06	3.01562e+06	1.31445e+06	1.68497e+06	1.86082e+06	1.43645e+06	1.41568e+06	1.42258e+06
MW0013542	237.06	87.01	178.048	C6H10O6	[M+CH3COO]-	2-Keto-3-deoxygluconate	Organic acids	Organic acids	17510-99-5	3	1.58435e+06	3.0666e+06	2.80643e+06	4.73936e+06	2.51234e+06	1.71398e+06	3.84004e+07	5.47344e+07	3.21372e+07	3.69234e+07	3.016e+07	3.16659e+07	4.09946e+06	3.63557e+06	4.47144e+06	5.67883e+06	6.00036e+06	5.7918e+06	1.13317e+07	1.47285e+07	1.2447e+07
MW0017099	291.2	165.12	292.204	C18H28O3	[M-H]-	9s,13r-12-Oxophytodienoic Acid	Lipids	Free fatty acids	71606-07-0	3	42099.3	41280.6	65803.2	18658.2	23824.8	21924.2	2.80881e+06	4.44511e+06	2.8753e+06	3.62157e+06	1.16543e+06	2.78257e+06	41279.4	52820.5	29805.1	32462.1	37221.5	36544.8	1.22936e+06	1.1972e+06	1.04151e+06
MW0113143	325.09	133.01	326.1	C15H18O8	[M-H]-	4-O-beta-D-glucosyl-4-coumaric acid	Organic acids	Organic acids	14364-05-7	3	15976.6	21719.8	9798.67	22814.7	29549.7	42801.5	155217	135555	67085.9	122265	148858	117233	8521.37	48909.2	61932.4	23566	31683.1	13340	36912.6	59085.1	53349.5
MW0123471	335.14	59.01	336.147	C20H20N2O3	[M-H]-	9H-Pyrrolo[1',2':2,3]isoindolo[4,5,6-cd]indol-9-one, 10-acetyl-2,6,6a,7,11a,11b-hexahydro-11-hydroxy-7,7-dimethyl-, (6aR,11aS,11bR)-	Organic acids	Organic acids	-	3	21675	44552.7	36041.9	9	9	9	115443	158071	105232	194399	62330.6	250269	45104.8	11412.3	13671.1	9	9	9	78803.9	80721.5	79113
MW0135131	313.07	283.02	254.058	C15H10O4	[M+CH3COO]-	4',6-Dihydroxyflavone	Flavonoids	Flavones	63046-09-3	3	50745.6	27771.4	15792.7	29155.1	25292.3	34588.3	1.08739e+07	2.05871e+07	9.86077e+06	3.71839e+06	3.86692e+06	3.09819e+06	102459	129208	62420.1	23835.8	22723.3	49069	3.13955e+06	3.04531e+06	2.46844e+06
MW0139483	609.15	301.03	610.153	C27H30O16	[M-H]-	Quercetin 3-(2-glucosylrhamnoside)	Flavonoids	Flavones	143016-74-4	3	3.99639e+06	3.00565e+06	2.92599e+06	4.39086e+06	4.20962e+06	7.02462e+06	708163	890201	835226	674507	752138	671349	961697	1.20537e+06	1.05753e+06	1.00155e+06	886920	1.0298e+06	2.2079e+06	2.17257e+06	1.76889e+06
MW0150223	523.21	463.21	524.212	C23H32N4O10	[M-H]-	Glu-Val-Tyr-Asp	Amino acids and derivatives	Amino acids and derivatives	-	3	260216	189505	290964	228921	243168	312765	1.44952e+07	1.76598e+07	1.48769e+07	8.15876e+06	8.52219e+06	9.17272e+06	1.16856e+06	1.85444e+06	1.25728e+06	1.29628e+06	1.58863e+06	1.85085e+06	4.81917e+06	8.09764e+06	5.43336e+06
MW0153108	515.25	395.2	456.237	C24H32N4O5	[M+CH3COO]-	Lys-Phe-Tyr	Amino acids and derivatives	Amino acids and derivatives	63958-93-0	3	6.53459e+06	6.47926e+06	1.08959e+07	3.73434e+06	5.81776e+06	7.50457e+06	240616	241001	219892	1.13816e+06	609148	862207	872341	1.54453e+06	734137	734454	1.05691e+06	969586	2.89268e+06	3.07492e+06	2.73087e+06
mws0001	133.06	74.02	132.054	C4H8N2O3	[M+H]+	L-Asparagine	Amino acids and derivatives	Amino acids and derivatives	70-47-3	1	1.85942e+07	1.62417e+07	1.69176e+07	1.49542e+07	22426635	1.19082e+07	1.15318e+07	3.53759e+07	2.93649e+07	9.23653e+07	1.12614e+08	1.07454e+08	5.20657e+07	5.16792e+07	4.82766e+07	4.43401e+07	3.38606e+07	3.92678e+07	1.07683e+08	8.62481e+07	8.84465e+07
mws0011	371.13	209.08	372.142	C17H24O9	[M-H]-	Syringin	Phenolic acids	Phenolic acids	118-34-3	2	572563	475702	368932	432193	473893	680756	3.57092e+06	4.12014e+06	3.33591e+06	4.19274e+06	1.23225e+06	3.66759e+06	344513	668577	325233	227247	285365	304535	2.23372e+06	2.14941e+06	1.7038e+06
mws0014	193.05	134.04	194.058	C10H10O4	[M-H]-	Ferulic acid*	Phenolic acids	Phenolic acids	537-98-4	3	89022.1	57019.8	43704.6	54352.8	48562.4	65546.8	213991	507575	382185	175439	205930	301990	121725	116745	101710	41662.5	61685	70020	111381	135744	120600
mws0017	146.17	72.08	145.158	C7H19N3	[M+H]+	Spermidine	Alkaloids	Alkaloids	124-20-9	3	8.85684e+06	18195464	5.0423e+06	1.56166e+07	3.17865e+06	8.27282e+06	413929	434030	459589	226870	567509	146705	3.16453e+06	4.81763e+06	3.33197e+06	715477	883842	854918	2.19594e+06	1.82023e+06	2.16305e+06
mws0018	203.22	84.08	202.216	C10H26N4	[M+H]+	Spermine	Alkaloids	Alkaloids	71-44-3	3	944319	761311	1.20647e+06	1.02377e+06	485451	1.78025e+06	861910	887229	623590	1.05428e+06	801999	1.2059e+06	705664	829953	686210	891280	549492	800665	755612	639932	733684
mws0024	169.01	125.02	170.022	C7H6O5	[M-H]-	Gallic acid	Phenolic acids	Phenolic acids	149-91-7	3	272022	256705	72632.8	199492	70635.6	69463.9	1.51993e+06	1.32182e+06	978003	1.05655e+06	1.04838e+06	1.15789e+06	116475	498084	315775	226855	200236	234543	773736	817077	737723
mws0028	167.03	108.02	168.042	C8H8O4	[M-H]-	Vanillic acid	Phenolic acids	Phenolic acids	121-34-6	2	151586	99369.9	112318	94962	101881	157178	374926	604062	355226	191957	158016	197639	249831	273497	207222	139212	206587	218594	283330	286152	242360
mws0032	319.04	153.02	318.038	C15H10O8	[M+H]+	Myricetin	Flavonoids	Flavonols	529-44-2	3	259664	357311	175010	487897	182756	214125	9	9	9	103318	507916	129266	373512	284286	126841	304434	341241	368614	158425	152876	234688
mws0042	305.07	169.01	306.074	C15H14O7	[M-H]-	Epigallocatechin	Flavonoids	Flavanols	970-74-1	3	43036.3	48536.3	40295.3	39754.5	40349.1	53008.6	51201.6	48008.6	46823.1	48198.8	47454.7	55639.6	59807.4	67939.1	47854.3	43529.2	50848.9	56331.4	47314.8	46180.8	52283.1
mws0046	579.17	271.06	580.179	C27H32O14	[M-H]-	Naringenin-7-O-Neohesperidoside(Naringin)*	Flavonoids	Flavanones	10236-47-2	1	5.23091e+06	3.96011e+06	4.15198e+06	4.63835e+06	4.31105e+06	6.15328e+06	4.4679e+06	4.27889e+06	4.88106e+06	3.80951e+06	3.75529e+06	3.80561e+06	5.14525e+06	5.17041e+06	5.27032e+06	5.2079e+06	5.50443e+06	5.86163e+06	5.16969e+06	4.67237e+06	4.53243e+06
mws0051	285.08	242.05	284.068	C16H12O5	[M+H]+	Acacetin	Flavonoids	Flavones	480-44-4	3	3341.23	9486.47	10537.7	34069.8	14125.8	10029.3	231823	237527	218394	135119	61683.5	109856	16496.3	29316.3	6687.34	17974.6	18220.3	30832.1	87041.1	77977.2	68119.9
mws0055	373.13	343.09	372.121	C20H20O7	[M+H]+	Tangeretin (4',5,6,7,8-Pentamethoxyflavone)*	Flavonoids	Flavones	481-53-8	1	24984	45738.7	69105.7	36640.2	27011	39562.9	1.04661e+07	1.14894e+07	9.69018e+06	6.46538e+06	4.405e+06	4.91549e+06	161008	185703	144209	51574.6	60431.5	59680.9	1.87316e+06	1.73951e+06	1.80877e+06
mws0057	451.12	289.07	450.116	C21H22O11	[M+H]+	Eriodictyol-7-O-glucoside	Flavonoids	Flavanones	38965-51-4	3	3.37267e+07	2.48369e+07	1.93146e+07	3.1637e+07	2.58453e+07	3.18946e+07	5.20952e+07	4.99732e+07	4.71139e+07	2.4658e+07	2.91105e+07	2.95517e+07	3.44782e+07	2.90886e+07	4.9296e+07	4.23213e+07	3.20226e+07	3.01418e+07	2.15662e+07	2.36574e+07	23051872
mws0058	299.06	284.03	300.063	C16H12O6	[M-H]-	Diosmetin (5,7,3'-Trihydroxy-4'-methoxyflavone)*	Flavonoids	Flavones	520-34-3	2	6620.89	3925.4	5506.73	3035.52	2984.7	4671.57	1.19739e+06	1.84278e+06	713051	119803	48132.9	96544.1	19377.6	30481.8	12008.3	6992.06	7831.24	10381.7	308300	300209	242792
mws0064	287.06	135.05	288.063	C15H12O6	[M-H]-	Eriodictyol (5,7,3',4'-Tetrahydroxyflavanone)	Flavonoids	Flavanones	552-58-9	3	12410.6	11647.9	8674.22	5727.43	9420.84	13350.1	52732	79111.9	54833.6	26724.1	26251.3	25332.8	52916.9	74434.3	58280.3	67387	117747	89306.7	49274.4	56483.1	49132.1
mws0072	433.11	271.06	432.106	C21H20O10	[M+H]+	Apigenin-5-O-glucoside	Flavonoids	Flavones	28757-27-9	3	2.74722e+06	2.28773e+06	2.40052e+06	2.61725e+06	2.25549e+06	2.98259e+06	194544285	199983925	191828185	3499145	2311955	49547850	2.93007e+06	3.63469e+06	3.65831e+06	1.96819e+06	2.56413e+06	2.52631e+06	2140980	2186665	2693575
mws0089	447.09	285.04	448.101	C21H20O11	[M-H]-	Kaempferol-7-O-glucoside*	Flavonoids	Flavonols	16290-07-6	3	156450	138551	113853	60960.2	127798	109851	87676.1	162949	115050	93220.2	77869.1	42092.9	347046	374913	353698	722428	265765	622041	133623	164943	126539
mws0093	179.07	146.04	180.079	C10H12O3	[M-H]-	Coniferyl alcohol	Phenolic acids	Phenolic acids	458-35-5	3	77644.5	57034	51231.3	30338	67487.8	61162.8	153308	154272	225415	416634	370114	247529	160819	188616	112748	128636	183718	162486	150234	219790	184132
mws0097	357.13	151.04	358.142	C20H22O6	[M-H]-	Pinoresinol*	Lignans and Coumarins	Lignans	487-36-5	3	21412.7	32380.6	10227.8	5589.81	7568.12	10749.4	187735	448589	227138	565758	134437	425822	75499.9	87953.9	63721.6	58956.8	78154.7	77441.4	180885	170043	158776
mws0120	258.11	104.11	257.103	C8H20NO6P	[M+H]+	Choline Alfoscerate	Lipids	PC	28319-77-9	3	2.29774e+07	1.27948e+07	1.03302e+07	9.98433e+06	1.36798e+07	7.15714e+06	2.99034e+06	1.0198e+07	4.39791e+06	1.39204e+07	1.80856e+07	1.53275e+07	7.10906e+07	7.41555e+07	6.47491e+07	4.37432e+07	4.84638e+07	4.41159e+07	4.68433e+07	2.42045e+07	3.27146e+07
mws0126	524.37	184.07	523.364	C26H54NO7P	[M+H]+	LysoPC 18:0	Lipids	LPC	19420-57-6	1	950980	1.87276e+06	751668	1.01971e+06	663226	848038	3.83508e+06	5.24616e+06	3.59674e+06	1.51129e+06	1.10544e+06	1.90394e+06	2.20695e+06	3.14351e+06	2.10044e+06	2.08331e+06	1.68966e+06	1.9566e+06	2.86083e+06	1.70211e+06	2.2146e+06
mws0133	123.06	80.05	122.048	C6H6N2O	[M+H]+	Nicotinamide	Others	Vitamin	98-92-0	3	514854	623452	486724	352829	400385	462692	631269	913235	1.12394e+06	533898	519979	430359	931233	871174	806006	274307	330691	273906	357827	394594	377785
mws0145	151.04	93.03	152.047	C8H8O3	[M-H]-	O-Anisic acid (2-Methoxybenzoic acid)	Phenolic acids	Phenolic acids	529-75-9	3	1067.46	3217.22	1609.21	4698.07	2154.3	9326.99	545871	680549	416861	213700	204288	218480	6427.21	36299.9	8566.06	9543.88	10005	9104.98	141880	164619	150132
mws0147	117.06	59.01	118.063	C5H10O3	[M-H]-	β-Hydroxyisovaleric acid	Organic acids	Organic acids	625-08-1	3	516016	304861	268320	282623	297700	328576	414318	483621	483667	434581	363540	222418	602113	557065	454057	349323	402203	505626	467602	409373	306306
mws0154	173.05	93.03	174.053	C7H10O5	[M-H]-	Shikimic acid	Organic acids	Organic acids	138-59-0	3	228493	233547	138446	221433	206474	193018	3.3295e+06	4.15484e+06	2.74469e+06	1.69832e+06	1.6969e+06	1.55679e+06	613403	529801	883900	1.49464e+06	1.42602e+06	1.73572e+06	759350	753037	794107
mws0159	163.04	91.06	164.047	C9H8O3	[M-H]-	Phenylpyruvic acid	Organic acids	Organic acids	156-06-9	3	103054	103379	118102	139278	147541	144640	211126	287995	232005	132325	128382	131379	130025	160023	34175.8	142529	144729	135361	142272	134687	155773
mws0178	353.09	191.06	354.095	C16H18O9	[M-H]-	Chlorogenic acid (3-O-Caffeoylquinic acid)*	Phenolic acids	Phenolic acids	327-97-9	3	779239	441602	329147	299443	333105	531588	2.0489e+07	2.95075e+07	2.13533e+07	2.9852e+06	2.71924e+06	2.48888e+06	938080	871949	496504	553526	494474	742070	6.15682e+06	5.55414e+06	3.941e+06
mws0179	367.1	190.9	368.111	C17H20O9	[M-H]-	Chlorogenic acid methyl ester	Phenolic acids	Phenolic acids	29708-87-0	2	82468	45845.8	52095.9	23810.3	25757.4	27494.1	4.98534e+06	1.07849e+07	4.9162e+06	379309	449381	404488	385145	573121	305946	151249	226258	184268	1.28565e+06	1.29889e+06	911125
mws0180	153.02	109.03	154.027	C7H6O4	[M-H]-	2,5-Dihydroxybenzoic acid; Gentisic Acid*	Phenolic acids	Phenolic acids	490-79-9	3	58936	31512.7	100994	6656.22	116587	24888.4	36644	46216.6	56252.3	112956	20562.7	40877	124542	200895	138655	135402	70730.7	151318	60303.6	60559.3	43088.6
mws0183	153.02	109.03	154.027	C7H6O4	[M-H]-	3,4-Dihydroxybenzoic acid (Protocatechuic acid)*	Phenolic acids	Phenolic acids	99-50-3	3	58936	31512.7	100994	6656.22	116587	24888.4	36644	46216.6	56252.3	112956	20562.7	40877	124542	200895	138655	135402	70730.7	151318	60303.6	60559.3	43088.6
mws0192	117.019	73.0295	118.027	C4H6O4	[M-H]-	Succinic acid*	Organic acids	Organic acids	110-15-6	2	2.71452e+07	2.16872e+07	3.3288e+07	2.21569e+07	2.95265e+07	3.08875e+07	1.45677e+07	1.68504e+07	1.66556e+07	2.11614e+07	1.6401e+07	1.94711e+07	9.07236e+06	1.32245e+07	1.05015e+07	9.5821e+06	1.05882e+07	1.19609e+07	1.92313e+07	2.02841e+07	1.70542e+07
mws0193	190.12	84.08	189.111	C7H15N3O3	[M+H]+	L-Homocitrulline	Amino acids and derivatives	Amino acids and derivatives	1190-49-4	3	103104	114616	166641	116890	93001.7	95212.9	97017.1	128277	87005.3	246269	265174	285852	336824	394657	351211	330925	337186	368912	159824	155108	165757
MWS0205	157.04	97	158.044	C4H6N4O3	[M-H]-	Allantoin	Organic acids	Organic acids	97-59-6	3	37448	102324	148848	120377	130720	33079.4	150038	206481	57099.7	331879	335858	323210	286457	338757	288613	310693	300684	312457	241769	283240	281683
mws0214	181.07	71.01	182.079	C6H14O6	[M-H]-	D-Sorbitol	Others	Saccharides	50-70-4	3	80564	66355.8	64622	71303.3	74098.8	81868.6	238508	203454	205611	96387.9	135746	103831	102128	80984.2	90863	100731	108291	110684	115260	106419	109023
mws0216	132.07	86.06	131.058	C5H9NO3	[M+H]+	Trans-4-Hydroxy-L-proline	Amino acids and derivatives	Amino acids and derivatives	51-35-4	2	1.03022e+06	782752	704628	1.8335e+06	940331	675205	1.74162e+06	3.21253e+06	2.40846e+06	3.90529e+06	5.45361e+06	4.68053e+06	5.23916e+06	3.42165e+06	5.17344e+06	5.71625e+06	4.67867e+06	5.84774e+06	3.78598e+06	2.73909e+06	3.25087e+06
mws0219	132.03	88.04	133.037	C4H7NO4	[M-H]-	L-Aspartic Acid	Amino acids and derivatives	Amino acids and derivatives	56-84-8	1	2.64725e+06	2.91777e+06	2.98054e+06	3.3264e+06	2.57317e+06	2.26756e+06	1.68068e+06	1.89764e+06	3.13629e+06	3.29675e+06	2.76643e+06	3.41578e+06	2.07043e+06	3.29022e+06	2.59652e+06	1.99407e+06	1.98774e+06	2.12975e+06	2.28447e+06	2.94878e+06	3.72399e+06
mws0224	150.06	61.01	149.051	C5H11NO2S	[M+H]+	DL-Methionine	Amino acids and derivatives	Amino acids and derivatives	59-51-8	3	3.82463e+06	3.24773e+06	3.28805e+06	3.14345e+06	3.76999e+06	3.25422e+06	1.10818e+06	1.04123e+06	1.25751e+06	1.80384e+06	2.15841e+06	1.7239e+06	5.80073e+06	5.07398e+06	5.97825e+06	5.10605e+06	4.89068e+06	5.4688e+06	3.04374e+06	2.61862e+06	2.75011e+06
mws0227	132.1	86.1	131.095	C6H13NO2	[M+H]+	L-Leucine*	Amino acids and derivatives	Amino acids and derivatives	61-90-5	1	1.83578e+07	17140171	1.54324e+07	1.59905e+07	1.47632e+07	1.77725e+07	1.17747e+07	1.18191e+07	9.70886e+06	1.29327e+07	1.04308e+07	1.26776e+07	3.58032e+06	1.96987e+07	3.98483e+07	1.39672e+07	1.71441e+07	1.4641e+07	9.02316e+06	9.95046e+06	9.09605e+06
mws0232	377.15	243.09	376.138	C17H20N4O6	[M+H]+	Riboflavin (Vitamin B2)	Others	Vitamin	83-88-5	1	20005	236301	192363	74102.8	166507	243599	1.37269e+06	1.26379e+06	1.10257e+06	581021	504135	773524	738777	1.18139e+06	750366	428724	562800	366274	350866	273716	388876
mws0236	124.01	79.96	125.015	C2H7NO3S	[M-H]-	2-Aminoethanesulfonic acid	Organic acids	Organic acids	107-35-7	3	203947	182730	180677	255227	262449	192526	339029	282909	714115	463163	219305	234696	559266	535900	550785	367558	879108	681129	378420	347066	443902
mws0237	187.1	125.1	188.105	C9H16O4	[M-H]-	Azelaic acid	Organic acids	Organic acids	123-99-9	3	2.13496e+06	2.08478e+06	2.0893e+06	2.08698e+06	2.24618e+06	1.82151e+06	1.3796e+06	1.4551e+06	1.52105e+06	1.57521e+06	1.53905e+06	1.61212e+06	2.07146e+06	2.39042e+06	2.06285e+06	1.84437e+06	2.04176e+06	1.91431e+06	1.36089e+06	1.67047e+06	1.72777e+06
mws0242	173.08	111.08	174.089	C8H14O4	[M-H]-	Suberic Acid	Organic acids	Organic acids	505-48-6	3	124984	122354	105752	135852	135504	125679	81486.3	80133	99620.5	78552.8	70495.4	65774.2	92984.4	128460	105653	85687.3	88903.9	97155.4	100261	109741	94621.5
mws0248	243.06	110.02	244.07	C9H12N2O6	[M-H]-	Uridine	Nucleotides and derivatives	Nucleotides and derivatives	58-96-8	3	71097.1	47323.2	75917.6	39798.1	87130.8	76916.1	392585	73821.8	377510	279662	200123	279937	253267	490618	510025	197043	223045	373319	212703	131444	181875
mws0250	182.08	136.08	181.074	C9H11NO3	[M+H]+	L-Tyrosine	Amino acids and derivatives	Amino acids and derivatives	60-18-4	1	1.0732e+06	912963	1.26488e+06	971453	1.51903e+06	1.20383e+06	678725	923705	718277	594136	375659	778972	576267	457550	587763	409724	464345	535525	558566	541959	500319
mws0251	127.05	110.02	126.043	C5H6N2O2	[M+H]+	Thymine	Nucleotides and derivatives	Nucleotides and derivatives	65-71-4	2	560185	647100	185845	183740	332676	575030	1.19961e+06	1.8089e+06	1.24717e+06	1.75326e+06	1.23113e+06	2.04588e+06	848646	744997	815750	544264	836352	528396	367858	650176	641757
mws0254	156.08	110.07	155.07	C6H9N3O2	[M+H]+	L-Histidine	Amino acids and derivatives	Amino acids and derivatives	71-00-1	1	1.61288e+07	1.72279e+07	1.84083e+07	1.21679e+07	1.3248e+07	8.87151e+06	6.2044e+06	6.85959e+06	6.68673e+06	9.75061e+06	1.05064e+07	1.12289e+07	3.61741e+07	2.55254e+07	7.67701e+06	4.1758e+07	3.60054e+07	4.30693e+07	1.7502e+07	1.80646e+07	1.78327e+07
mws0255	112.05	95.02	111.043	C4H5N3O	[M+H]+	Cytosine	Nucleotides and derivatives	Nucleotides and derivatives	71-30-7	3	2.43483e+06	2.98039e+06	2.05466e+06	3.88014e+06	1.64309e+06	4.31809e+06	611137	757595	622315	736520	513817	904124	1.20459e+06	3.15393e+06	3.00964e+06	297677	1.35461e+06	260089	2.29238e+06	2.19238e+06	2.18032e+06
mws0256	118.09	72.08	117.079	C5H11NO2	[M+H]+	L-Valine	Amino acids and derivatives	Amino acids and derivatives	72-18-4	3	7.55181e+07	6.12218e+07	6.60979e+07	5.45967e+07	6.57445e+07	6.12939e+07	6.33118e+07	7.93622e+07	5.70419e+07	6.23807e+07	6.20528e+07	7.28336e+07	1.1524e+08	8.53137e+07	1.05499e+08	1.01651e+08	9.58949e+07	1.05683e+08	6.35384e+07	5.6661e+07	5.57521e+07
mws0258	132.102	86.0964	131.095	C6H13NO2	[M+H]+	L-Isoleucine*	Amino acids and derivatives	Amino acids and derivatives	73-32-5	1	1.90382e+07	1.68909e+07	1.49307e+07	1.7447e+07	1.48523e+07	1.75887e+07	1.01871e+07	1.13857e+07	9.66568e+06	1.26941e+07	1.01104e+07	12376129	1.6878e+07	1.98373e+07	3.67049e+07	1.4511e+07	16802777	1.51233e+07	9.04261e+06	9.93021e+06	9.09271e+06
mws0262	149.01	87.01	150.016	C4H6O6	[M-H]-	L-Tartaric acid	Organic acids	Organic acids	87-69-4	3	54343.1	121386	108271	151860	180668	68355	537436	721688	581543	453630	415839	440330	258969	274759	155252	217502	242630	224742	301437	334456	291903
mws0263	128.04	82.03	129.043	C5H7NO3	[M-H]-	5-Oxo-L-Proline*	Amino acids and derivatives	Amino acids and derivatives	98-79-3	3	339438	297320	254703	376060	304536	313660	273032	302958	380916	155709	172640	150874	272039	289694	334854	297936	298010	292816	200354	227968	301130
mws0264	341.11	119.03	342.116	C12H22O11	[M-H]-	D-Trehalose	Others	Saccharides	99-20-7	1	1.44413e+06	1.17306e+06	1.4144e+06	1.23956e+06	1.33637e+06	978923	565110	519544	897030	939643	913308	737998	1.92928e+06	1.34393e+06	1.83227e+06	1.93295e+06	1.4071e+06	2.02058e+06	1.30498e+06	994096	1.03031e+06
mws0267	105.02	105.02	106.027	C3H6O4	[M-H]-	DL-Glyceric Acid	Organic acids	Organic acids	473-81-4	3	116363	101710	9	148891	85030	45137.9	171398	227059	9	745262	360137	579320	278251	188369	663102	9	9	9	106710	76144.8	183539
MWS0274	165.06	119.05	166.063	C9H10O3	[M-H]-	DL-3-Phenyllactic acid	Organic acids	Organic acids	828-01-3	3	35262.4	39497.3	67914.9	31193.4	57931.2	78083.1	187985	312144	165051	55337.9	52395.4	71452.7	31674.1	26142.8	18232.3	20988	25657.8	30182.5	56980	73135.6	58930.6
mws0275	133.01	71.01	134.022	C4H6O5	[M-H]-	L-Malic acid	Organic acids	Organic acids	97-67-6	1	6.90472e+06	6.36151e+06	8.48839e+06	6.25803e+06	8.87234e+06	8.09907e+06	1.65747e+06	1.0911e+06	1.17704e+06	4.32928e+06	3.82737e+06	3.54565e+06	2.06297e+06	3.17767e+06	1.66843e+06	2.07981e+06	2.45968e+06	2.54294e+06	5.8194e+06	4.64872e+06	4.86013e+06
mws0277	191.06	85.03	192.063	C7H12O6	[M-H]-	Quinic Acid	Organic acids	Organic acids	77-95-2	1	4.48583e+06	4.71352e+06	3.56517e+06	4.42407e+06	8.6106e+06	4.46366e+06	199033	193377	216759	630545	193893	392575	1.38874e+06	2.54244e+06	1.59186e+06	354334	505882	434527	3.4088e+06	2.32518e+06	1.9845e+06
mws0281	191.02	111.01	192.027	C6H8O7	[M-H]-	Citric Acid	Organic acids	Organic acids	77-92-9	1	3.02152e+08	2.36161e+08	3.05768e+08	2.50787e+08	3.4625e+08	308032397	6.10426e+07	101988540	6.489e+07	5.6419e+07	4.38703e+07	7.46843e+07	1.90295e+08	4.32212e+08	1.50953e+08	1.15684e+08	1.76968e+08	1.52782e+08	2.95977e+08	3.02616e+08	3.59418e+08
mws0282	203.08	116.05	204.09	C11H12N2O2	[M-H]-	L-Tryptophan	Amino acids and derivatives	Amino acids and derivatives	73-22-3	1	3.03453e+06	1.71699e+06	2.20497e+06	3.05604e+06	2.99147e+06	4.92335e+06	4.12637e+07	5.6573e+07	4.32732e+07	2.8851e+07	1.63359e+07	3.05016e+07	9.89213e+06	1.14829e+07	8.03035e+06	6.33193e+06	8.08429e+06	9016046	1.8405e+07	1.82428e+07	1.67811e+07
mws0289	480.31	339.29	479.301	C23H46NO7P	[M+H]+	LysoPE 18:1	Lipids	LPE	89576-29-4	3	98411.6	116101	56133.8	46951.4	44276.1	63262.3	177953	146906	109496	130177	80998.1	79479.3	49883.5	68701.1	51927	34548.9	46777.9	37598.5	60035	43583	42247.2
mws0336	137.04	93.05	138.043	C6H6N2O2	[M-H]-	Urocanic acid	Organic acids	Organic acids	104-98-3	3	9	9	9	43068.3	84881.8	61355.4	710090	573189	414604	269958	216055	455784	221008	184650	342542	509107	466038	530841	166038	170611	185028
mws0341	131.07	85.07	132.079	C6H12O3	[M-H]-	2-Hydroxyisocaproic acid	Organic acids	Organic acids	20312-37-2	3	301148	201245	223643	172005	171389	245577	181641	300665	316793	152120	187370	140457	192836	252303	226070	99066.6	186871	223567	215229	202839	200596
mws0344	165.04	75.01	166.048	C5H10O6	[M-H]-	D-Xylonic acid	Others	Saccharides	526-91-0	1	4.43749e+07	3.84226e+07	2.30006e+07	3.20464e+07	3.24059e+07	3.41379e+07	6.14492e+07	72739592	5.67062e+07	6.41894e+07	5.85672e+07	5.42394e+07	1.64984e+08	1.32865e+08	1.52101e+08	1.26936e+08	1.26789e+08	1.30184e+08	7.97052e+07	6.98744e+07	6.62954e+07
mws0355	441.08	169.01	442.09	C22H18O10	[M-H]-	Catechin gallate*	Flavonoids	Flavanols	130405-40-2	3	12923.4	11493.7	20005	21675	12427.8	12919.8	10253.5	9333.76	12506.5	20872.4	11433.2	24845.4	14413.7	15005	31675	20175.3	26112.7	26528.8	9353.41	22072.1	16000.3
mws0359	241.22	241.22	242.225	C15H30O2	[M-H]-	Pentadecanoic Acid	Lipids	Free fatty acids	1002-84-2	2	476015	330423	378576	479329	537243	512178	437102	544660	521087	379596	479134	457813	495755	509328	444993	427163	518702	477002	372475	475329	473326
mws0366	277.22	277.22	278.225	C18H30O2	[M-H]-	γ-Linolenic Acid*	Lipids	Free fatty acids	506-26-3	3	3.3812e+06	2.15394e+06	1.83712e+06	1.6677e+06	3.53596e+06	2.93512e+06	3.39412e+07	4.80383e+07	3.53134e+07	2.91458e+07	2.44975e+07	2.41563e+07	5.12413e+06	8.22387e+06	5.17352e+06	3.19965e+06	4.70195e+06	5.04699e+06	1.68452e+07	1.71944e+07	1.35684e+07
mws0367	277.22	277.22	278.225	C18H30O2	[M-H]-	α-Linolenic Acid*	Lipids	Free fatty acids	463-40-1	3	2.49597e+06	1.41139e+06	1.12175e+06	1.23607e+06	2.61596e+06	2.10254e+06	2.69276e+07	3.80664e+07	2.93407e+07	2.36641e+07	1.92014e+07	1.90569e+07	3.97643e+06	6.33769e+06	4.17767e+06	2.43538e+06	3.90082e+06	3.85734e+06	1.33498e+07	1.27232e+07	1.05733e+07
mws0371	327.23	283.24	328.24	C22H32O2	[M-H]-	Cis-4,7,10,13,16,19-Docosahexaenoic Acid	Lipids	Free fatty acids	6217-54-5	3	56302.3	20342.6	22996.4	32476.2	28195.7	22712.6	60988	28579.4	37702.6	26282.9	32626.7	21610.5	26620.1	33829	36773.8	31799.9	33669	34207.4	19626.1	16505	24187.5
mws0376	115	71.01	116.011	C4H4O4	[M-H]-	Fumaric acid	Organic acids	Organic acids	110-17-8	3	1.63974e+07	1.44781e+07	1.87966e+07	1.58413e+07	2.30535e+07	2.00981e+07	6.43463e+06	7.54183e+06	6.94326e+06	1.34287e+07	1.28141e+07	1.245e+07	8.48261e+06	1.05343e+07	1.12779e+07	9.87001e+06	1.00122e+07	4.69375e+06	1.55802e+07	1.5494e+07	1.62824e+07
mws0393	325.19	160.08	324.184	C20H24O2N2	[M+H]+	Quinine	Alkaloids	Quinoline alkaloids	130-95-0	3	7387.02	13340	6670	5281.85	3151.62	5568.28	40010	41680	34079	25849	46933.7	36675	38940.5	60496.2	63350	50196.6	95112.5	63889.5	16305.2	14027.9	25201.5
mws0396	281.25	281.25	282.256	C18H34O2	[M-H]-	Elaidic Acid*	Lipids	Free fatty acids	112-79-8	1	7.54621e+06	5.79066e+06	4.90153e+06	6.93028e+06	9.03995e+06	6.78392e+06	1.89079e+07	2.72855e+07	2.15541e+07	1.63908e+07	1.89754e+07	1.55244e+07	9.29126e+06	1.04577e+07	7.15906e+06	6.7123e+06	1.00851e+07	8.15246e+06	1.21659e+07	1.52311e+07	1.35466e+07
mws0425	129.02	85.03	130.027	C5H6O4	[M-H]-	Citraconic acid	Organic acids	Organic acids	498-23-7	3	1.22311e+07	8.95223e+06	1.18252e+07	8.92761e+06	9.05856e+06	1.36468e+07	347921	1.01086e+06	261688	1.38363e+06	657297	893008	1.67497e+06	3.74093e+06	2.20319e+06	595793	835885	625300	5.6711e+06	5.78756e+06	4.55645e+06
mws0437	151.06	59.01	152.069	C5H12O5	[M-H]-	D-Arabitol	Others	Saccharides	488-82-4	3	91591.9	94919.7	77843.8	85582.8	98579.5	104807	60648.3	66027.9	80080.3	74433.6	95080.1	86744.6	55467.9	59128.3	59329.8	35972.8	56448.2	48577.5	90907.8	67393.6	73479.2
MWS04412	175.12	70.07	174.137	C8H18N2O2	[M+H]+	N(6),N(6)-Dimethyl-L-lysine	Amino acids and derivatives	Amino acids and derivatives	2259-86-1	2	375066	852357	1.18546e+06	1.23041e+06	861374	1.34214e+06	53977.1	39596.1	37117.4	183891	128842	119638	396106	602484	360238	299711	291860	295031	1.22899e+06	1.23372e+06	1.13421e+06
MWS0442	527.16	365.1	504.169	C18H32O16	[M+Na]+	Maltotriose	Others	Saccharides	1109-28-0	3	5.04524e+07	3.99937e+07	4.76522e+07	3.58269e+07	3.42303e+07	3.52593e+07	2.62511e+07	2.77429e+07	3.74365e+07	1.46628e+07	5.23289e+07	3.4838e+07	1.16587e+08	8.04617e+07	1.21069e+08	1.30183e+08	1.16194e+08	128361250	6.92116e+07	7.53254e+07	7.31821e+07
MWS04447	130.09	70.07	129.079	C6H11NO2	[M+H]+	Homoproline	Amino acids and derivatives	Amino acids and derivatives	56879-46-0	3	6.76875e+06	5.7152e+06	5.80701e+06	4.70366e+06	6.44214e+06	5.37649e+06	230290	444382	568844	1.08315e+06	1.17118e+06	1.27192e+06	3.80393e+06	4.64354e+06	3.5574e+06	1.98282e+06	3.25332e+06	3.18134e+06	3.67253e+06	4.02307e+06	3.89504e+06
MWS04555g	132.1	86.1	131.095	C6H13NO2	[M+H]+	D-Allo-Isoleucine*	Amino acids and derivatives	Amino acids and derivatives	1509-35-9	1	1.83578e+07	17140171	1.54324e+07	1.59905e+07	1.47632e+07	1.77725e+07	1.17747e+07	1.18191e+07	9.70886e+06	1.29327e+07	1.04308e+07	1.26776e+07	3.58032e+06	1.96987e+07	3.98483e+07	1.39672e+07	1.71441e+07	1.4641e+07	9.02316e+06	9.95046e+06	9.09605e+06
MWS04559g	182.08	136.08	181.074	C9H11NO3	[M+H]+	3-Hydroxy-L-phenylalanine	Amino acids and derivatives	Amino acids and derivatives	587-33-7	2	965865	767555	1.14136e+06	845308	1.42647e+06	1.1612e+06	708753	806024	666580	551941	369522	688630	506225	405209	523929	332587	352588	425249	509315	519264	570369
mws0458	151.04	136.02	152.047	C8H8O3	[M-H]-	Vanillin; 4-Hydroxy-3-Methoxybenzaldehyde	Others	Aldehyde compounds	121-33-5	3	651303	516710	437475	461028	458234	532531	806190	818246	840126	740481	917080	733059	526055	412837	478552	493753	685845	643424	611646	648776	692801
mws0467	165.06	119.05	166.063	C9H10O3	[M-H]-	3-(4-Hydroxyphenyl)-propionic acid	Phenolic acids	Phenolic acids	501-97-3	3	26771.7	15281.8	15224.6	9899.96	25005	18703.8	45310.5	91684.5	44259.2	23939.8	22248.9	25821.3	10515.1	15287.6	15750.4	12687.1	13016.8	12502.2	25754.3	27918.9	22077
mws0470	117.02	73.03	118.027	C4H6O4	[M-H]-	Methylmalonic acid*	Organic acids	Organic acids	516-05-2	2	2.71452e+07	2.16872e+07	3.3288e+07	2.21569e+07	2.95265e+07	3.08875e+07	1.45677e+07	1.68504e+07	1.66556e+07	2.11614e+07	1.6401e+07	1.94711e+07	9.07236e+06	1.32245e+07	1.05015e+07	9.5821e+06	1.05882e+07	1.19609e+07	1.92313e+07	2.02841e+07	1.70542e+07
mws0473	131.03	87.05	132.042	C5H8O4	[M-H]-	2-Methylsuccinic acid*	Organic acids	Organic acids	498-21-5	3	782486	477666	621157	687217	9.17505e+06	1.2458e+07	1.61758e+06	248558	207738	195684	174669	168053	1.84118e+06	3.28831e+06	204972	196341	219314	230383	467492	418018	318317
MWS0559	161.05	71.01	162.053	C6H10O5	[M-H]-	1,6-anhydro-β-D-glucose	Others	Saccharides	498-07-7	3	668389	546723	560261	616335	701060	731859	1.1723e+06	958905	968021	607137	720995	700448	429003	498126	480936	410805	409228	323285	567690	580826	679324
mws0567	146.09	87.04	145.085	C5H11N3O2	[M+H]+	4-Guanidinobutyric acid	Organic acids	Organic acids	463-00-3	3	1.0692e+06	1.11251e+06	1.25599e+06	936511	771108	824798	2.27769e+06	2.88318e+06	2.74884e+06	1.48861e+06	1.77518e+06	1.98246e+06	2.80674e+06	2.17578e+06	3.11684e+06	3.75659e+06	4.21279e+06	3.69495e+06	1.95121e+06	1.42092e+06	1.88681e+06
mws0572	126.07	109.04	125.059	C5H7N3O	[M+H]+	5-Methylcytosine	Nucleotides and derivatives	Nucleotides and derivatives	554-01-8	3	516451	325214	416067	408236	475232	481861	20576.5	27383.7	40767.7	47561.4	26186.1	48917.5	51945	88966.2	49944.5	33867.2	20368.8	23111.2	72432.9	73911.6	93500.4
mws0582	322.11	130.05	321.099	C11H19N3O6S	[M+H]+	S-(Methyl)glutathione	Amino acids and derivatives	Amino acids and derivatives	2922-56-7	1	5.65306e+06	6.30624e+06	6.42756e+06	6.32014e+06	5.81249e+06	7.15716e+06	1.66836e+06	1.68286e+06	1.57458e+06	3.0079e+06	2.54252e+06	2.82153e+06	1.40764e+06	2.0147e+06	1.60917e+06	1.10755e+06	1.03204e+06	1.00438e+06	2.18415e+06	2.12466e+06	2.19342e+06
mws0596	154.05	136.04	153.043	C7H7NO3	[M+H]+	3-Hydroxyanthranilic acid	Alkaloids	Phenolamine	548-93-6	3	26342.6	124825	40010	32372.6	41349.1	61225.9	346966	343478	238887	166090	125755	236182	136391	115868	100655	116765	115368	160181	116763	148487	129928
mws0609	344.04	150.04	345.047	C10H12N5O7P	[M-H]-	Guanosine 3',5'-cyclic monophosphate	Nucleotides and derivatives	Nucleotides and derivatives	7665-99-8	3	49169.1	55283.4	44433.3	43031.9	65336.6	78327.7	84986.6	110547	105100	160082	133178	174889	112089	133324	97897.2	101360	147200	122196	78382.7	101806	99269.7
mws0620	175.12	144.08	174.116	C11H14N2	[M+H]+	N-Methyltryptamine	Alkaloids	Plumerane	61-49-4	3	672190	748140	93049.3	48358.6	34648.4	63092.1	58384.6	38723.8	16874.8	82654.7	115544	127760	55442.4	141551	55886.7	110430	18570.6	48294.3	89682.2	105810	97158
mws0628	121.03	92.03	122.037	C7H6O2	[M-H]-	4-Hydroxybenzaldehyde	Others	Aldehyde compounds	123-08-0	3	317645	278493	265426	307342	337541	364756	542533	669079	570047	429389	423076	415469	281275	380556	308623	307022	377045	386187	391335	384203	331794
mws0629	281.11	166.09	280.106	C13H16N2O5	[M+H]+	L-Aspartyl-L-Phenylalanine	Amino acids and derivatives	Amino acids and derivatives	13433-09-5	2	781061	769506	653595	726717	773294	926959	331433	372756	328937	683263	553217	640724	139311	360129	155821	118775	140441	132144	261233	273612	256349
mws0636	313.15	166.09	312.147	C18H20N2O3	[M+H]+	L-Phenylalanyl-L-phenylalanine	Amino acids and derivatives	Amino acids and derivatives	2577-40-4	3	58103.9	45072.2	12831.2	43027.1	44494.9	38511	98370	63336	57530.5	36629.4	64236.1	96513	158489	195910	117804	137842	158522	126092	47806.5	35140.8	36675
mws0639	153.02	109.03	154.027	C7H6O4	[M-H]-	2,3-Dihydroxybenzoic Acid*	Phenolic acids	Phenolic acids	303-38-8	3	58936	31512.7	100994	6656.22	116587	24888.4	36644	46216.6	56252.3	112956	20562.7	40877	124542	200895	138655	135402	70730.7	151318	60303.6	60559.3	43088.6
mws0668	283.07	151.03	284.076	C10H12N4O6	[M-H]-	Xanthosine	Nucleotides and derivatives	Nucleotides and derivatives	146-80-5	3	661785	556737	325302	453301	534243	661400	1.49911e+06	2.56139e+06	1.81328e+06	1.70123e+06	1.61589e+06	1.55171e+06	167830	420621	188149	109950	150537	131097	1.06452e+06	1.0291e+06	890693
mws0671	120.07	74.06	119.058	C4H9NO3	[M+H]+	L-Homoserine	Amino acids and derivatives	Amino acids and derivatives	672-15-1	3	1.65879e+06	1.39412e+06	1.5894e+06	1.35844e+06	1.89714e+06	1205208	3.07692e+06	6.04647e+06	4.51802e+06	3.57946e+06	5.88004e+06	4.21235e+06	1.26207e+07	8.83941e+06	1.16106e+07	1.55916e+07	1.18602e+07	13878864	7.49778e+06	5.9526e+06	5.82524e+06
mws0675	335.06	123.06	334.057	C11H15N2O8P	[M+H]+	β-Nicotinamide mononucleotide	Nucleotides and derivatives	Nucleotides and derivatives	1094-61-7	3	481294	208939	202023	136653	201599	143191	60792.4	257084	272533	314003	392758	267251	706488	823499	938325	428093	842898	669632	423834	429310	512860
mws0677	219.11	160.08	218.106	C12H14N2O2	[M+H]+	N-Acetyl-5-hydroxytryptamine	Alkaloids	Plumerane	1210-83-9	3	233400	225314	186613	207530	176796	211191	1.24592e+06	1.16365e+06	1.01807e+06	1.10158e+06	719842	1.42729e+06	302736	250518	262425	286320	288601	291073	315644	315079	340237
mws0704	140.01	78.96	141.019	C2H8NO4P	[M-H]-	O-Phosphorylethanolamine	Alkaloids	Alkaloids	1071-23-4	3	833852	867309	671247	859478	447252	533505	2.47668e+06	3.89953e+06	3.43272e+06	2.44213e+06	1.88286e+06	2.68184e+06	3.25927e+06	2.18125e+06	3.76567e+06	3.92707e+06	2.88569e+06	4.20693e+06	1.18897e+06	1.9919e+06	2.01362e+06
mws0712	130.05	86.06	131.058	C5H9NO3	[M-H]-	N-Propionylglycine	Amino acids and derivatives	Amino acids and derivatives	21709-90-0	3	1.52111e+06	1.64016e+06	864799	1.67583e+06	661818	2.24826e+06	151682	147395	226671	437818	222966	332643	784265	1.36478e+06	544746	285386	273134	290720	1.23194e+06	1.36787e+06	1.3726e+06
mws0748	353.09	191.06	354.095	C16H18O9	[M-H]-	1-Caffeoylquinic acid	Phenolic acids	Phenolic acids	1241-87-8	1	139032	84300.7	82042.4	30858	77389.6	116864	3.76001e+06	7.34002e+06	4.13981e+06	816873	681044	647670	135256	131852	106871	110770	107707	147071	1.23981e+06	1.28578e+06	800572
mws0749	137.02	93.03	138.032	C7H6O3	[M-H]-	4-Hydroxybenzoic acid	Phenolic acids	Phenolic acids	99-96-7	2	1.05087e+06	1.1009e+06	1.02216e+06	1.09207e+06	1.10697e+06	927235	2.02684e+06	1.97551e+06	1.6618e+06	1.52308e+06	1.12042e+06	1.69934e+06	1.31613e+06	1.53776e+06	1.43506e+06	1.40051e+06	1.68502e+06	1.52355e+06	1.4818e+06	1.52529e+06	1.41848e+06
mws0752	185.15	185.16	186.162	C11H22O2	[M-H]-	Undecylic Acid	Lipids	Free fatty acids	112-37-8	3	1.25552e+06	1.09723e+06	1.19008e+06	1.12188e+06	1.13342e+06	1.15971e+06	1.56828e+06	1.87164e+06	1.55645e+06	1.18688e+06	1.1578e+06	1.29199e+06	1.15467e+06	1.20399e+06	1.14037e+06	1.06646e+06	1.21157e+06	1.1918e+06	1.24414e+06	1.24456e+06	1.29318e+06
mws0791	593.19	285.08	594.195	C28H34O14	[M-H]-	Poncirin (Isosakuranetin-7-O-neohesperidoside)*	Flavonoids	Flavanones	14941-08-3	1	1.82853e+07	1.1883e+07	1.31762e+07	1.36468e+07	1.37372e+07	2.09146e+07	1.94459e+08	2.19095e+08	1.99719e+08	152755042	1.48719e+08	1.63019e+08	1.19837e+08	1.27003e+08	1.2579e+08	1.65805e+08	187228742	1.87067e+08	1.53057e+08	1.58024e+08	1.4419e+08
mws0805	308.1	87.01	309.106	C11H19NO9	[M-H]-	N-Acetylneuraminic acid	Amino acids and derivatives	Amino acids and derivatives	131-48-6	3	16890.7	27715	17487	17784.3	30833.5	26674.1	54038	88810	51611	48930.8	83771.4	39931.6	47585.3	48322.2	26516.4	65480.4	70420.7	43954.3	60630	39907.4	31777.5
MWS0811	130.09	84.08	129.079	C6H11NO2	[M+H]+	L-Pipecolic Acid	Organic acids	Organic acids	3105-95-1	1	6.74499e+06	6.70651e+06	5.59346e+06	5.79385e+06	5.41533e+06	5.9204e+06	1.82027e+07	1.7789e+07	1.91794e+07	1.19362e+07	1.2983e+07	1.31101e+07	7.04503e+06	7.34252e+06	6.64017e+06	6.08319e+06	5.87361e+06	6.31922e+06	7.37943e+06	8.53884e+06	9.05816e+06
MWS0813	128.04	82.03	129.043	C5H7NO3	[M-H]-	5-Oxoproline*	Amino acids and derivatives	Amino acids and derivatives	149-87-1	3	339438	297320	254703	376060	304536	313660	273032	302958	380916	155709	172640	150874	272039	289694	334854	297936	298010	292816	200354	227968	301130
mws0847	150.08	133.05	149.07	C6H7N5	[M+H]+	1-Methyladenine	Nucleotides and derivatives	Nucleotides and derivatives	5142-22-3	2	238059	206111	233251	210311	223430	226338	37128.8	35209.2	30520.2	72398.1	80601.5	83586.8	167145	167637	145610	136396	137373	152266	80731.2	74419.2	87233.1
mws0853	209.08	179.07	210.089	C11H14O4	[M-H]-	Sinapyl alcohol	Phenolic acids	Phenolic acids	537-33-7	3	45529.8	99531.1	158642	34805.2	114823	92650.9	1.06689e+06	976558	984165	1.13123e+06	1.08304e+06	1.11605e+06	241719	315721	243283	231068	239178	402225	408595	548770	399362
mws0856	463.09	301.04	464.096	C21H20O12	[M-H]-	Quercetin-4'-O-glucoside (Spiraeoside)*	Flavonoids	Flavonols	20229-56-5	3	185668	169041	109764	190742	129737	231566	248555	304370	296980	9	9	9	231938	304800	309411	410277	260190	471348	158296	246318	273316
mws0863	213.02	96.97	214.024	C5H11O7P	[M-H]-	2-Deoxyribose-5'-phosphate*	Nucleotides and derivatives	Nucleotides and derivatives	102916-66-5	3	147425	330675	327496	339200	336160	162097	367945	689550	386250	229078	112988	110349	115211	280362	87565.8	155354	179943	153937	146867	125992	178895
mws0866	259.022	96.9696	260.03	C6H13O9P	[M-H]-	D-Glucose 6-phosphate*	Others	Saccharides	56-73-5	1	3.78469e+07	4.7681e+07	4.31926e+07	4.25181e+07	2.95117e+07	2.51238e+07	4.47025e+07	1.00797e+08	5.75821e+07	9.20405e+07	7.81486e+07	8.56677e+07	8.24444e+07	1.03393e+08	8.92243e+07	6.86495e+07	6.66996e+07	6.75072e+07	4.32874e+07	7.44091e+07	6.6866e+07
mws0874	346.06	211	347.063	C10H14N5O7P	[M-H]-	3'-Adenylic Acid	Nucleotides and derivatives	Nucleotides and derivatives	84-21-9	3	19025.2	27763.7	25197.3	27769.7	31879.3	29212.3	3340	6796.58	12355.6	10290.3	11689	19028.3	13033.9	9258.17	2184.66	9915.8	14084.5	9655.56	10438.4	12484.7	16768.1
mws0875	179.05	76.02	178.041	C5H10N2O3S	[M+H]+	L-Cysteinyl-L-glycine	Amino acids and derivatives	Amino acids and derivatives	19246-18-5	3	786825	750971	745609	667998	815840	649633	452353	437202	457155	557541	629561	564018	619037	591451	673261	601857	536595	589098	415131	468683	428841
mws0884	328.05	134.05	329.053	C10H12N5O6P	[M-H]-	Cyclic 3',5'-Adenylic acid	Nucleotides and derivatives	Nucleotides and derivatives	60-92-4	3	11879.3	9834.68	11484.3	4115.55	15407.7	13810.9	37357.5	48502.4	44360	21346.3	19885.9	20912.4	57754.6	78942.4	55513.2	34780.5	46604.9	36343.6	22599.4	22397.8	19890.5
mws0889	135.03	75.01	136.037	C4H8O5	[M-H]-	D-Threonic Acid	Others	Saccharides	3909-12-4	3	1.32665e+06	1.22769e+06	1.49948e+06	1.31948e+06	1.54203e+06	1.39297e+06	7.12435e+06	7.04066e+06	7.08316e+06	1.00695e+07	9.13979e+06	9.1402e+06	769037	1.17076e+06	405476	1.1327e+06	1.59396e+06	2.00737e+06	2.4045e+06	2.47078e+06	2.89398e+06
mws0895	431.1	269.05	432.106	C21H20O10	[M-H]-	Genistein-7-O-Glucoside (Genistin)	Flavonoids	Isoflavones	529-59-9	3	50413.6	40785.5	29489.1	33776	40807.5	46066.4	146811	229409	195072	117742	140441	118260	43123.8	52281.8	20413	28893.4	34249.3	32672.9	82574	84227.5	81194.2
mws0906	341.12	179.07	342.132	C16H22O8	[M-H]-	Coniferin	Phenolic acids	Phenolic acids	531-29-3	2	3.03306e+07	1.3899e+07	1.39688e+07	1.19068e+07	1.18538e+07	2.32236e+07	7.66134e+06	9.46274e+06	7.65849e+06	6.44339e+06	8.63762e+06	7182589	8.59203e+06	9.47516e+06	8.07127e+06	7.57084e+06	7.48141e+06	8.32436e+06	1.26229e+07	1.06457e+07	1.11772e+07
mws0913	447.09	285.04	448.101	C21H20O11	[M-H]-	Kaempferol-3-O-galactoside (Trifolin)*	Flavonoids	Flavonols	23627-87-4	3	157518	114337	92975.4	92422.6	70807.6	137852	239538	182194	165100	79505	73850.8	80025	266720	400050	369224	576532	264989	665197	152348	192883	122305
mws0914	271.061	151.003	272.068	C15H12O5	[M-H]-	3,5,7-Trihydroxyflavanone (Pinobanksin)*	Flavonoids	Flavanonols	548-82-3	2	50424.7	35019.9	30476.1	28188.5	36003.8	32751.9	267484	442171	207253	130339	145736	88868.3	104517	222778	157621	115178	207676	231615	151851	172478	134308
mws0918	283.06	268.04	284.068	C16H12O5	[M-H]-	Prunetin (5,4'-Dihydroxy-7-methoxyisoflavone)	Flavonoids	Isoflavones	552-59-0	3	19789.2	10402.1	7311.22	20510	14816.7	25367.5	1.27065e+06	2.01404e+06	1.17788e+06	229698	198342	208608	29872.8	40856.4	15627	12706.6	13313.3	19849.7	269072	279542	231398
mws0920	301.04	151	302.043	C15H10O7	[M-H]-	Tricetin (5,7,3',4',5'-Pentahydroxyflavone)	Flavonoids	Flavones	520-31-0	3	907372	725022	658264	1.87741e+06	1.39502e+06	2.4859e+06	1.73964e+06	1.63589e+06	1.59494e+06	1.60799e+06	1.23272e+06	1.58293e+06	262711	784111	496888	722586	419756	528973	985944	1.32653e+06	1.28781e+06
mws0921	149.06	131.05	150.068	C9H10O2	[M-H]-	p-Coumaryl alcohol	Phenolic acids	Phenolic acids	3690-05-9	3	42839.3	35960.8	39008.3	16065.8	31362.5	46047	101706	193054	147919	199326	69816.3	152833	10712	29847	7887.94	10077.1	11676.8	19730.1	73346.9	93202.8	82220
mws0924	145.05	101.06	146.058	C6H10O4	[M-H]-	2-Methylglutaric acid	Organic acids	Organic acids	617-62-9	3	460063	304132	335633	359741	330902	398225	481883	419839	444308	515148	529249	602593	333038	399694	367870	323573	416082	383576	478118	444188	396452
MWS0933	170.09	124.09	169.085	C7H11N3O2	[M+H]+	1-Methylhistidine*	Amino acids and derivatives	Amino acids and derivatives	332-80-9	3	194417	171203	178630	178200	198439	134865	291908	156640	99157.8	288197	334676	252608	453299	305581	328182	468616	403902	456027	193855	338203	228597
mws0976	243.06	153.03	244.07	C9H12N2O6	[M-H]-	β-Pseudouridine	Nucleotides and derivatives	Nucleotides and derivatives	1445-07-4	3	123392	140901	82237.9	96989.3	86011.5	103381	253794	301361	257122	264756	427858	190596	265263	306172	442194	428856	369960	511658	167385	124176	239811
mws0982	126.1	68.05	125.095	C6H11N3	[M+H]+	1-Methylhistamine	Alkaloids	Alkaloids	501-75-7	3	501703	469542	421936	401776	367946	394263	468595	499567	431620	441519	439411	443417	460097	421076	418018	412937	441645	427769	477462	421490	473429
mws0983	326.31	62.06	325.298	C20H39NO2	[M+H]+	N-Oleoylethanolamine	Alkaloids	Alkaloids	111-58-0	1	14374.8	29585.5	16343.7	10263.1	6123.49	9787.47	73103.9	93670.8	69448	36462.5	54092.3	49722.8	293299	152522	213617	555109	469289	561220	67421.4	69042.2	68971.5
mws1014	209.04	149.02	208.037	C10H8O5	[M+H]+	Fraxetin (7,8-Dihydroxy-6-methoxycoumarin)	Lignans and Coumarins	Coumarins	574-84-5	2	944273	942254	1.01586e+06	614351	747925	409098	3.84029e+06	3.62142e+06	4.05162e+06	4.51667e+06	3.81043e+06	4.53289e+06	616851	937829	684570	865780	840056	908135	988895	1.69113e+06	950339
mws1035	741.22	433.11	740.216	C33H40O19	[M+H]+	Kaempferol-3-O-robinoside-7-O-rhamnoside (Robinin)	Flavonoids	Flavonols	301-19-9	1	4.88066e+06	4.32121e+06	3.14031e+06	2.70939e+06	2.60095e+06	3.31648e+06	6.62799e+07	6.65334e+07	4.79694e+07	2.01461e+07	1.88586e+07	1.78351e+07	2.51358e+06	2.63697e+06	3.1607e+06	2.62106e+06	2.61742e+06	2.49221e+06	1.22578e+07	1.08538e+07	1.31502e+07
mws1038	277.12	146.08	278.13	C11H22N2O4S	[M-H]-	Pantetheine	Alkaloids	Alkaloids	496-65-1	3	221734	211980	201175	104290	130038	164810	278198	322666	305904	266594	230342	249688	167365	149826	120478	103946	105699	85316.5	180664	211180	186685
mws1050	148.06	88.04	147.053	C5H9NO4	[M+H]+	O-Acetylserine	Amino acids and derivatives	Amino acids and derivatives	5147-00-2	3	429461	334378	321489	543005	699673	488344	512142	861384	740834	481857	801444	587628	1.33956e+06	1.10254e+06	1.02638e+06	3.34301e+06	2.82142e+06	3.36044e+06	1.41066e+06	1.29195e+06	1.37753e+06
mws1051	399.14	250.09	399.144	C15H23N6O5S+	[M]+	S-Adenosylmethionine	Amino acids and derivatives	Amino acids and derivatives	485-80-3	3	1.08988e+07	7.73351e+06	7.22896e+06	7.69085e+06	8.61724e+06	6.59537e+06	8.14181e+06	1.36347e+07	1.00202e+07	1.97567e+07	1.53409e+07	1.95954e+07	1.02101e+07	1.29423e+07	1.15305e+07	1.07046e+07	8.93418e+06	9.37766e+06	9.62208e+06	8.44294e+06	9.95319e+06
mws1066	579.17	271.06	580.179	C27H32O14	[M-H]-	Naringenin-7-O-Rutinoside(Narirutin)*	Flavonoids	Flavanones	14259-46-2	1	5.14041e+06	3.9787e+06	4.13592e+06	4.51529e+06	4.24227e+06	6.41023e+06	3.75305e+06	5.03155e+06	4.92711e+06	3.62034e+06	3.72846e+06	3.65605e+06	5.24593e+06	5.25589e+06	4.82654e+06	5.59471e+06	5.52052e+06	6.32838e+06	5.20466e+06	4.86059e+06	4.32902e+06
mws1073	595.17	457.13	594.159	C27H30O15	[M+H]+	Apigenin-6,8-di-C-glucoside (Vicenin-2)	Flavonoids	Flavones	23666-13-9	1	1.0772e+06	1.1183e+06	794996	777268	841868	913891	3.02132e+06	2.71087e+06	1.86525e+06	735005	643614	556725	1.2609e+06	1.14123e+06	1.26079e+06	687697	733675	745964	903680	929423	933159
mws1077	355.1	193.05	354.095	C16H18O9	[M+H]+	Scopoletin-7-O-glucoside (Scopolin)	Lignans and Coumarins	Coumarins	531-44-2	1	1.18892e+06	981311	2.3555e+06	259707	491915	444235	2.47095e+07	2.76537e+07	2.35205e+07	1.97621e+07	1.77404e+07	2.77965e+07	292433	673866	345808	534249	493839	713138	4.61844e+06	4.68399e+06	5.19065e+06
mws1080	341.11	179.06	342.116	C12H22O11	[M-H]-	Galactinol	Others	Saccharides	3687-64-7	1	5.54357e+06	5.32075e+06	5.20906e+06	5.73458e+06	4.9638e+06	4.58556e+06	2.44673e+06	2.09354e+06	2.83449e+06	3.26183e+06	4.40067e+06	3.14854e+06	7.25475e+06	6.55095e+06	6.40435e+06	7.7981e+06	7.31469e+06	9.23497e+06	5.21118e+06	4.24616e+06	4.10684e+06
mws1089	421.08	241.01	422.082	C12H23O14P	[M-H]-	Sucrose-6-phosphate	Others	Saccharides	-	3	847450	364977	271154	1.2956e+06	292825	404560	646151	627025	503710	799583	651196	241197	787530	912751	883329	1.11037e+06	754011	869848	327098	292838	559108
mws1090	259.02	96.97	260.03	C6H13O9P	[M-H]-	D-Glucose-1-phosphate*	Others	Saccharides	59-56-3	1	3.63751e+07	5.085e+07	4.51895e+07	4.65976e+07	2.91587e+07	3.14424e+07	4.66782e+07	1.06723e+08	5.80873e+07	9.83541e+07	82020318	8.96295e+07	8.73519e+07	1.20757e+08	9.8293e+07	7.35691e+07	7.1082e+07	7.983e+07	4.07971e+07	7.47868e+07	7.45625e+07
mws1150	785.25	623.22	786.258	C35H46O20	[M-H]-	Echinacoside	Phenolic acids	Phenolic acids	82854-37-3	3	4.21118e+06	3.06087e+06	2.20565e+06	5.43282e+06	3.55692e+06	7.36212e+06	481017	635098	532824	489995	427237	356081	1.07159e+06	1.47011e+06	1.30034e+06	1.51311e+06	1.0402e+06	1.51719e+06	1.92186e+06	2.13135e+06	2.017e+06
mws1155	181.07	101.02	182.079	C6H14O6	[M-H]-	D-Mannitol	Others	Saccharides	69-65-8	3	31897.7	20005.3	24346.5	27874.1	32317.4	32748.5	86561.3	99874.5	98226.2	35764.2	43680.8	44656.5	46367.1	38263.2	46167.5	62534.8	66965.6	67400.2	50757.6	42530.3	53714.8
mws1164	179.06	59.01	180.063	C6H12O6	[M-H]-	D-Fructose	Others	Saccharides	57-48-7	1	1.0657e+07	8.87454e+06	8.29255e+06	1.16697e+07	1.07677e+07	1.33856e+07	2.52118e+07	2.24059e+07	2.33969e+07	1.07728e+07	1.3771e+07	1.10651e+07	7.24061e+06	9.53809e+06	8.93069e+06	9.0108e+06	9.58958e+06	8.5223e+06	1.2596e+07	1.10751e+07	1.29903e+07
mws1167	131	59.01	132.006	C4H4O5	[M-H]-	Oxalacetic acid	Organic acids	Organic acids	328-42-7	3	77116.9	96559.7	98721.9	83253.5	103016	114172	96947.3	69551.9	100859	123674	166550	129197	98737.1	78084.3	99189.6	22229	25789.7	23806	86692.9	101267	124469
mws1174	313.07	253.05	314.079	C17H14O6	[M-H]-	3-O-Acetylpinobanksin	Flavonoids	Flavanonols	52117-69-8	3	41076.8	20059.2	27343	160545	53482.8	49400.7	22057.9	39938.1	24943.4	20010.3	37353.4	33443.5	19553.5	17244.6	31735.7	16825.9	25478.9	11469.6	38538.4	37278	32154.1
mws1179	433.11	271.07	434.121	C21H22O10	[M-H]-	Naringenin-7-O-glucoside (Prunin)*	Flavonoids	Flavanones	529-55-5	3	478889	465261	147224	478184	225271	527885	1.06665e+06	1.90543e+06	1.75305e+06	788823	942619	664903	1.20999e+06	748707	1.16164e+06	952131	1.30341e+06	972003	636191	1.41172e+06	847005
mws1189	193.04	72.99	194.043	C6H10O7	[M-H]-	D-Galacturonic acid*	Others	Saccharides	685-73-4	1	2.73563e+06	2.50753e+06	2.38716e+06	3.47235e+06	2.6619e+06	2.55506e+06	6.61305e+06	8.47713e+06	8.52885e+06	5.2942e+06	4.9314e+06	4.73919e+06	2.85166e+06	2.89743e+06	3.48039e+06	3.52934e+06	3.5073e+06	3.7115e+06	3.19746e+06	4.51671e+06	4.5454e+06
mws1290	593.13	285.04	594.137	C30H26O13	[M-H]-	Kaempferol-3-O-(6''-p-Coumaroyl)glucoside (Tiliroside)	Flavonoids	Flavonols	20316-62-5	3	9.69219e+06	1.01414e+07	8.6125e+06	1.08183e+07	8.92864e+06	1.50779e+07	165013203	1.98616e+08	1.70511e+08	7.86646e+07	1.34083e+08	142428912	1.03576e+08	7.29928e+07	7.07062e+07	1.49995e+08	1.61446e+08	1.70858e+08	1.3132e+08	1.34872e+08	1.23483e+08
mws1299	449.11	299.05	448.101	C21H20O11	[M+H]+	Luteolin-8-C-glucoside (Orientin)*	Flavonoids	Flavones	28608-75-5	2	312015	691006	178062	96114	262563	338740	828978	1.20041e+06	638328	238671	1.00819e+06	470780	1.19034e+06	907195	910720	388907	461399	425816	138278	205269	221033
mws1313	373.13	312.1	372.121	C20H20O7	[M+H]+	Sinensetin (5,6,7,3',4'-pentamethoxyflavone)*	Flavonoids	Flavones	2306-27-6	1	94050.4	113551	96927.8	89844.8	90660	102942	4.02672e+07	3.63961e+07	3.27606e+07	1.2462e+07	7.89202e+06	1.30768e+07	354602	593749	370981	114505	162557	131229	4.02016e+06	3.8744e+06	4.31079e+06
mws1329	463.09	301.04	464.096	C21H20O12	[M-H]-	Quercetin-7-O-glucoside*	Flavonoids	Flavonols	491-50-9	3	183455	66685	36254.1	54919.3	52382.8	90828.6	628589	934019	1.21571e+06	800199	1.04804e+06	890245	759388	473807	744196	807758	829290	988155	551848	550016	441708
mws1333	341.11	113.02	342.116	C12H22O11	[M-H]-	Melibiose	Others	Saccharides	585-99-9	1	3.83103e+07	3.79764e+07	3.2177e+07	4.04872e+07	3.32514e+07	2.8756e+07	2.19831e+07	2.09388e+07	2.77437e+07	2.47332e+07	4.10981e+07	2.41199e+07	5.66761e+07	4.88033e+07	5.27319e+07	7.23034e+07	6.38906e+07	7.04222e+07	3.32934e+07	3.31728e+07	3.63243e+07
mws1336	138.06	120.04	137.048	C7H7NO2	[M+H]+	4-Aminobenzoic acid	Phenolic acids	Phenolic acids	150-13-0	3	1.43865e+06	982895	864967	1.02987e+06	677261	1.30954e+06	953262	1.03018e+06	742013	843688	542377	711644	281746	443758	243940	338531	279309	317894	474221	486864	529785
mws1337	220.12	90.05	219.111	C9H17NO5	[M+H]+	D-Pantothenic Acid	Others	Vitamin	79-83-4	1	3.76339e+07	4.30379e+07	3.93529e+07	3.78523e+07	3.93279e+07	4.9336e+07	3.93413e+07	3.82144e+07	3.28486e+07	4.10624e+07	3.20636e+07	4.29599e+07	1.28283e+07	1.42156e+07	1.19706e+07	1.40957e+07	1.69914e+07	1.49624e+07	1.52648e+07	1.44916e+07	1.65011e+07
mws1346	162.08	98.06	161.069	C6H11NO4	[M+H]+	DL-2-Aminoadipic acid	Alkaloids	Alkaloids	542-32-5	3	597572	102693	556342	701721	670325	94759.3	663037	868982	731121	617503	761053	700100	932117	1.06367e+06	1.05652e+06	1.05828e+06	903714	974015	626462	663875	659506
mws1359	255.1	197.06	256.11	C16H16O3	[M-H]-	Pterostilbene	Others	Stilbene	537-42-8	3	9	9	9	9115.9	1580.67	924.858	231616	327337	221519	88642.9	55424.4	72742.8	3157.72	8755.43	6149.14	1454.76	7387.61	4727.6	80174.9	72112	67087.2
mws1361	449.11	303.08	450.116	C21H22O11	[M-H]-	Taxifolin-3-O-rhamnoside (Astilbin)	Flavonoids	Flavanonols	29838-67-3	3	4349.9	8170.95	5228.04	6427.21	20005	11207.3	25385.4	15281.1	40722	15281.1	20360.9	10710.4	2550.93	7249.39	5227.2	3340	1934.41	3340	7730.41	14266.9	12852.8
mws1375	304.15	185.09	303.143	C12H21N3O6	[M+H]+	Nicotianamine	Alkaloids	Alkaloids	34441-14-0	3	1.61714e+06	890149	678990	902172	1.29887e+06	644429	1.31308e+07	3.66776e+07	2.17747e+07	1.91694e+07	3.59116e+07	2.07712e+07	1.50658e+07	1.19425e+07	1.28628e+07	2.21345e+07	1.84081e+07	2.12119e+07	1.55066e+07	1.0368e+07	1.28417e+07
mws1383	243.09	145.08	242.08	C12H10N4O2	[M+H]+	Lumichrome	Alkaloids	Alkaloids	1086-80-2	3	154032	149066	86962.5	169760	176732	116991	646470	611315	621355	372426	351934	360460	48152.5	59054	107746	52587.6	90035	53350	84504.9	111694	96317.3
mws1397	441.08	169.02	442.09	C22H18O10	[M-H]-	Epicatechin gallate*	Flavonoids	Flavanols	1257-08-5	3	17581.5	9929.9	13330.4	8437.37	13423.4	18994.3	10514.7	13578.1	10564.6	11670	5005	34740.2	18084.5	17264	9583.06	21935.1	21155.6	21213.3	14463.2	21135.6	17079.9
mws1422	275.091	107.049	274.084	C15H14O5	[M+H]+	Epiafzelechin	Flavonoids	Flavanols	24808-04-6	3	44198.7	31627.4	60020	29354.7	12969.8	38345	312124	321469	390787	314961	355540	345385	55775.5	128437	77238.7	104916	85302	87307	140322	111968	135908
mws1474	345.1	284.07	344.09	C18H16O7	[M+H]+	5,7-Dihydroxy-3',4',5'-trimethoxyflavone	Flavonoids	Flavones	18103-42-9	3	77772	43494.6	28488.2	79233.7	62906.1	91364.4	2.4959e+07	2.4033e+07	2.03394e+07	7.52551e+06	5.77484e+06	7.76938e+06	276922	259917	161085	54984.4	58784.5	43057.2	2.84327e+06	2.70424e+06	2.86464e+06
mws1478	163.12	130.07	162.116	C10H14N2	[M+H]+	Nicotine	Alkaloids	Pyridine alkaloids	54-11-5	1	8.22617e+06	3.94934e+06	9.65533e+06	1.10805e+06	4.79439e+06	7.15323e+06	979195	1.6361e+06	1.81296e+06	1.84844e+06	1.02718e+06	1.39041e+06	2.08902e+06	1.7001e+06	3.91141e+06	899316	1.53143e+06	2.07372e+06	1.71832e+06	1.70435e+06	1.74587e+06
mws1488	255.23	237.22	256.24	C16H32O2	[M-H]-	Palmitic acid	Lipids	Free fatty acids	57-10-3	2	128867	97137.7	103441	132369	131183	139550	101005	132939	105194	109523	114442	118554	131465	139529	110891	102402	136220	128181	99380.9	107651	103257
mws1489	283.26	283.26	284.272	C18H36O2	[M-H]-	Stearic Acid	Lipids	Free fatty acids	57-11-4	2	8.82992e+07	3.5256e+07	2.0422e+07	5.11506e+07	4.00517e+07	3.65305e+07	8.54305e+07	2.17516e+07	4.3796e+07	2.97331e+07	3.00341e+07	4.14727e+07	2.07519e+07	4.61622e+07	4.64798e+07	3.91725e+07	3.29104e+07	3.99045e+07	2.17493e+07	1.7713e+07	2.07507e+07
mws1491	279.23	59.01	280.24	C18H32O2	[M-H]-	Linoleic acid*	Lipids	Free fatty acids	60-33-3	1	29411.3	60468.9	23379	16922.1	28237.8	56098.6	58734.3	79054.2	70139.7	49056	46851	47636.9	35068.1	31832.7	30893.4	27397.3	32059.5	22139.2	37192.6	41621.4	32664.9
mws1499	149.046	59.0131	150.053	C5H10O5	[M-H]-	D-Arabinose	Others	Saccharides	10323-20-3	3	936854	691800	672994	825477	818746	1.0087e+06	831288	490240	628778	1.25626e+06	456692	241831	719474	170911	292332	115419	207925	615679	286908	310412	459129
mws1503	133.06	115.05	132.058	C9H8O	[M+H]+	Cinnamaldehyde	Phenolic acids	Phenolic acids	14371-10-9	3	43383.8	160621	38710.6	102383	83923.3	35766.3	74473.9	34924.8	54801.4	97819.3	104904	54199.2	245356	165240	256817	108820	191091	187848	74348.6	68844.7	87204.3
mws1515	193.16	175.15	192.151	C13H20O	[M+H]+	α-Ionone	Others	Ketone compounds	127-41-3	3	121569	56842.3	117903	91485.4	101412	92224.9	164840	201740	191898	430098	215082	148191	575255	596405	884552	308965	606880	673239	146053	164957	175041
mws1521	285.1	121.03	286.105	C13H18O7	[M-H]-	Salicin	Phenolic acids	Phenolic acids	138-52-3	3	285948	333491	277244	330872	390703	341233	1.50543e+06	390252	1.26241e+06	1.54819e+06	1.67783e+06	1.79068e+06	1.02709e+06	1.13952e+06	1.03707e+06	902256	1.19136e+06	1.21767e+06	860292	1.01349e+06	1.27437e+06
mws1584	515.12	191.03	516.127	C25H24O12	[M-H]-	1,3-O-Dicaffeoylquinic Acid (Cynarin)	Phenolic acids	Phenolic acids	30964-13-7	2	326987	229906	269216	231336	295204	413396	338737	485330	321113	203606	198220	213305	158871	244248	132689	115266	119551	147624	235177	298097	244543
mws1587	132.1	86.1	131.095	C6H13NO2	[M+H]+	L-Norleucine*	Amino acids and derivatives	Amino acids and derivatives	327-57-1	1	3.62509e+07	3.11893e+07	2.8566e+07	1.21751e+07	2.90423e+07	3.29281e+07	1.86937e+07	1.90535e+07	1.76527e+07	2.48453e+07	8.04915e+06	2.52857e+07	3.56914e+07	3.47689e+07	3.20245e+07	1.0026e+07	1.38199e+07	3.00342e+07	7.37904e+06	6.91085e+06	6.99285e+06
mws1589	503.16	179.06	504.169	C18H32O16	[M-H]-	D-Panose	Others	Saccharides	33401-87-5	3	857382	684651	955871	667145	507589	747633	1.35104e+06	1.40522e+06	1.66315e+06	1.6035e+06	2.19634e+06	1.94161e+06	5.57926e+06	2.73747e+06	4.32191e+06	6.16522e+06	5.29519e+06	5.81554e+06	1.09465e+06	1.21717e+06	1.87325e+06
mws1593	665.21	161.04	666.222	C24H42O21	[M-H]-	D-Maltotetraose	Others	Saccharides	34612-38-9	3	16778	13979.8	15784.5	15414.2	13082.1	6792.72	66269.6	84296.2	57161.4	40234.8	59502.8	49135.2	209240	87064.2	181565	188009	197988	207373	28853.1	38474.2	49410.6
mws1595	163.06	59.01	164.069	C6H12O5	[M-H]-	D-Fucose	Others	Saccharides	3615-37-0	3	74272.6	67325.9	24016.2	99236.1	76071.2	70396.4	185730	186678	172345	199433	152942	169360	105549	102213	120356	123826	112128	121041	106680	141228	116000
mws1603	741.26	579.21	742.268	C34H46O18	[M-H]-	Eleutheroside E	Lignans and Coumarins	Lignans	39432-56-9	2	3.86919e+07	3.0368e+07	2.45091e+07	2.28337e+07	2.7784e+07	3.56221e+07	9.63166e+07	1.2927e+08	1.14367e+08	80339088	9.30801e+07	8.46721e+07	1.06371e+08	102513663	9.3227e+07	8.60204e+07	9.78533e+07	1.04576e+08	8.07644e+07	8.73674e+07	8.86562e+07
mws1668	187.04	131.05	186.032	C11H6O3	[M+H]+	Angelicin*	Lignans and Coumarins	Coumarins	523-50-2	2	112602	57801.1	118358	54846.3	68571.3	118047	755520	714187	724465	296165	168819	189212	152493	150234	193485	57145	140956	201690	185648	167473	89162.4
mws1715	252.11	136.06	251.102	C10H13N5O3	[M+H]+	Cordycepin (3'-Deoxyadenosine)*	Nucleotides and derivatives	Nucleotides and derivatives	73-03-0	3	105281	110647	117754	194518	93133.8	154107	244765	117960	114865	105301	105463	109933	185863	155843	102105	89922.9	76263.1	59868.9	56284.4	51336.1	50959.6
MWS1771	196.1	91.05	195.089	C10H13NO3	[M+H]+	L-Tyrosine methyl ester	Amino acids and derivatives	Amino acids and derivatives	1080-06-4	3	113296	93291	103900	96105.4	91902.1	92763.7	413419	460935	385492	410512	374263	571378	210585	104274	165414	191081	220929	230408	143382	160240	143426
MWS1840	102.13	58.07	101.12	C6H15N	[M+H]+	Triethylamine	Alkaloids	Alkaloids	121-44-8	2	3.03724e+07	2.53827e+07	1.92643e+07	2.51786e+07	3.37208e+07	1.78569e+07	3.49772e+07	3.24117e+07	3.07661e+07	3.3885e+07	2.04852e+07	3.29046e+07	33440465	3.17729e+07	3.23077e+07	3.06618e+07	2.89757e+07	3.23916e+07	3.3921e+07	2.54924e+07	18069379
MWS1844	203.14	129.07	202.136	C14H18O	[M+H]+	2-Pentyl-3-phenyl-2-propenal	Others	Aldehyde compounds	122-40-7	3	669748	396700	452317	311508	413281	444997	409543	347299	374984	406829	329509	309385	313621	319918	308901	301567	451087	378817	115649	118025	118202
MWS1846	151.04	93.0347	152.047	C8H8O3	[M-H]-	Phenoxyacetic acid	Phenolic acids	Phenolic acids	122-59-8	3	12634.3	1946.55	6670	6435.76	10216.8	6670	947545	1.49897e+06	1.07084e+06	466266	403994	430838	13397.1	40069.1	15526.8	18945.1	18523.2	8033.21	315547	330658	275815
MWS1848	135.05	92.03	136.052	C8H8O2	[M-H]-	Phenyl acetate	Phenolic acids	Phenolic acids	122-79-2	3	141640	158026	148381	159054	148197	184873	136659	159813	179017	187415	178551	182729	409858	751550	504108	235088	270402	233463	219562	244251	252829
MWS1872	225.05	105.03	224.047	C14H8O3	[M+H]+	1-Hydroxyanthraquinone	Quinones	Anthraquinone	129-43-1	3	113273	101824	147803	25212.8	118517	101871	101327	97020.1	125017	119926	87954.7	149539	67048.6	107945	108094	89682.1	92550.5	70442.5	57469.7	41272.9	49363.3
MWS1875	143.05	115.05	144.058	C10H8O	[M-H]-	2-Naphthol*	Phenolic acids	Phenolic acids	135-19-3	3	174021	176578	185618	175589	178329	178744	148774	148833	155292	149039	167027	168483	178566	197267	184238	151206	180505	169203	167591	165463	165551
MWS1882	132.03	88.0403	133.037	C4H7NO4	[M-H]-	Iminodiacetic acid	Organic acids	Organic acids	142-73-4	3	3.66015e+07	4.10812e+07	4.14195e+07	4.63785e+07	3.59408e+07	3.61072e+07	2.45661e+07	2.92758e+07	4.30861e+07	4.83606e+07	4.02582e+07	4.70518e+07	3.00046e+07	4.63064e+07	3.63515e+07	2.77019e+07	2.75953e+07	2.68323e+07	3.10962e+07	4.409e+07	5.64348e+07
MWS1900	215.13	153.13	216.136	C11H20O4	[M-H]-	Undecanedioic acid	Lipids	Free fatty acids	1852-04-6	3	78396.7	76674.3	77995.7	79180.5	75786.6	78224.5	75000.4	76264.1	76531.7	66041.8	72613	68974.4	72319.9	79423.2	75656.4	74262.1	92579.2	74465.9	63755.2	71287.9	77457.5
MWS1962	153.13	83.05	152.12	C10H16O	[M+H]+	cis-Citral	Terpenoids	Monoterpenoids	5392-40-5	3	721109	640098	699788	667305	709574	705917	519477	522120	485722	831739	805739	798622	498188	488193	461872	503305	549469	487636	459584	449077	469560
MWS1983	343.12	89.03	344.132	C12H24O11	[M-H]-	Maltitol	Others	Saccharides	585-88-6	3	7.22308e+06	6.81436e+06	6.79719e+06	7.16315e+06	6.489e+06	6.60351e+06	5.50312e+06	3.44424e+06	4.80994e+06	4.28473e+06	6.66744e+06	4.2532e+06	1.29718e+07	1.06573e+07	1.28125e+07	1.27936e+07	1.31341e+07	1.35679e+07	6.25882e+06	6.09415e+06	7.41648e+06
MWS201387	289.16	175.12	288.155	C10H20N6O4	[M+H]+	Asn-Arg	Amino acids and derivatives	Amino acids and derivatives	2478-01-5	2	346045	271998	254594	252743	272786	187791	687139	511440	905441	558999	735253	622602	323287	360246	331292	283196	292642	300586	151264	193244	247589
MWS201394	283.13	136.08	282.122	C13H18N2O5	[M+H]+	Thr-Tyr	Amino acids and derivatives	Amino acids and derivatives	145295-02-9	2	527714	667516	625030	524831	540215	580179	2.2897e+06	2.16052e+06	1.96455e+06	4.27207e+06	2.71236e+06	4.27896e+06	365301	424518	287319	294252	342432	292429	929091	869454	966095
MWS201403	218.15	84.08	217.143	C9H19N3O3	[M+H]+	Lys-Ala	Amino acids and derivatives	Amino acids and derivatives	17043-71-9	2	307253	322116	469555	345863	332741	383039	365084	286032	315232	347013	362388	356173	292200	139905	269263	310562	286402	285786	305642	323525	319553
MWS201437	247.13	86.1	246.122	C10H18N2O5	[M+H]+	Leu-Asp	Amino acids and derivatives	Amino acids and derivatives	32949-40-9	3	757905	692757	211811	509406	202214	673695	1.57402e+06	1.53697e+06	1.5205e+06	1.99728e+06	1.60278e+06	1.93957e+06	3.31719e+06	4.35048e+06	522914	2.03799e+06	3.13867e+06	2.46808e+06	1.20428e+06	1.14119e+06	1.11347e+06
MWS201458	279.17	120.09	278.163	C15H22N2O3	[M+H]+	Phe-Ile	Amino acids and derivatives	Amino acids and derivatives	22951-94-6	3	191708	222214	210011	110376	157804	216760	611550	591661	512895	614149	656114	673532	1.56703e+06	2.34539e+06	989904	950105	1.67489e+06	1.13915e+06	366001	418955	419038
MWS201478	253.12	120.09	252.111	C12H16N2O4	[M+H]+	Phe-Ser	Amino acids and derivatives	Amino acids and derivatives	16053-39-7	1	128870	153019	101378	106580	135750	149992	323851	303386	253803	311683	299513	329601	1.25385e+06	2.021e+06	919717	761878	1.36856e+06	836138	288556	306294	317942
MWS201479	239.1	136.08	238.095	C11H14N2O4	[M+H]+	Tyr-Gly	Amino acids and derivatives	Amino acids and derivatives	673-08-5	3	216297	218154	153949	210727	222919	239487	276703	269462	245737	265339	249627	262420	854006	1.2375e+06	675516	602731	997972	623830	238722	232687	254628
MWS20148	433.11	271.07	432.106	C21H20O10	[M+H]+	Apigenin-4'-O-glucoside*	Flavonoids	Flavones	-	3	3.01662e+06	2.56912e+06	2.77455e+06	676610	459075	2.96908e+06	1.34416e+08	1.5944e+08	1.04928e+08	1.96747e+07	1.62579e+07	2.08615e+07	3.40727e+06	2.13159e+06	3.17626e+06	3.23474e+06	3.83367e+06	3.3901e+06	1.0322e+07	1.10319e+07	1.26474e+07
MWS20152	417.16	402.1	418.163	C22H26O8	[M-H]-	Syringaresinol	Lignans and Coumarins	Lignans	21453-71-4	3	9222.5	8550.72	10368.4	4214.6	5424.3	5801.14	631357	894936	568389	281155	280330	359035	8851.7	14182.9	7278.55	2430.53	1557.07	2185.29	178267	242236	231804
MWS20178	223.06	190.03	222.053	C11H10O5	[M+H]+	isofraxidin	Lignans and Coumarins	Coumarins	486-21-5	3	6900.78	8384.45	13340	13587.7	23340	16995.7	29672.5	14140.8	14794.4	85296.1	13307.9	3.1573e+06	6482.32	8872.43	15352.8	26191.4	20927	28160.6	66559.1	94974.9	108908
MWS20182	195.07	136.05	196.074	C10H12O4	[M-H]-	Dihydroferulic Acid	Phenolic acids	Phenolic acids	1135-23-5	3	139922	181273	172791	221901	198511	134872	81829.9	54428	77908.5	105626	123751	98308	164977	130570	159538	202750	162160	167871	85930.5	112960	123655
MWS20190	361.09	346.07	360.084	C18H16O8	[M+H]+	5,7,4'-trihydroxy-6,3',5'-trimethoxyisoflavone	Flavonoids	Isoflavones	-	3	34031.1	8504.16	13618.7	5172.02	2837.15	4062.35	2.57631e+06	2.78448e+06	1835343	549766	711899	584976	16234.6	34706.1	17057.5	6670	2946.77	2550.55	264627	297606	244704
MWS2032	137.07	65.04	136.064	C7H8N2O	[M+H]+	6-Methylnicotinamide	Alkaloids	Pyridine alkaloids	6960-22-1	3	1.07044e+06	377579	960515	355304	941982	493813	1.31048e+06	2.26636e+06	814641	953935	1.12939e+06	2.39221e+06	898537	403999	1.42321e+06	165577	281728	821753	369524	448093	377675
MWS2066	143.05	115.06	144.058	C10H8O	[M-H]-	1-Naphthol*	Phenolic acids	Phenolic acids	90-15-3	3	152902	172371	169066	158242	179896	181753	158918	152193	159411	166254	162412	144558	166679	202954	172926	174160	171354	168102	164622	150274	171710
MWS2070	179.07	92.03	180.079	C10H12O3	[M-H]-	Propyl 4-hydroxybenzoate	Phenolic acids	Phenolic acids	94-13-3	3	83242.9	68244.5	100670	57175.7	63332.8	75138.2	80137.1	65159.7	103546	71674.5	81384.7	56036.6	65240.6	120798	62627.8	42038.5	74352.7	50954.5	69793.2	62105.7	76191.1
mws2104	193.07	59.01	194.079	C7H14O6	[M-H]-	D-Pinitol	Others	Saccharides	10284-63-6	2	5.61084e+06	5.3898e+06	5.12014e+06	5.71907e+06	4.46044e+06	4.16875e+06	1.16882e+07	1.36853e+07	1.15746e+07	8.47574e+06	8.53476e+06	8.35457e+06	3.50543e+06	3.75635e+06	4.17527e+06	4.36259e+06	4.16426e+06	4.57072e+06	5.45651e+06	6.87628e+06	6.99698e+06
mws2108	353.09	191.06	354.095	C16H18O9	[M-H]-	Cryptochlorogenic acid (4-O-Caffeoylquinic acid)*	Phenolic acids	Phenolic acids	905-99-7	3	313897	177640	99347.2	89379.2	138462	163688	1.27864e+07	1.92766e+07	1.35244e+07	1.80647e+06	1.73319e+06	1.73415e+06	434141	546502	327903	250042	320548	337837	4.24245e+06	3.92337e+06	2.44886e+06
mws2118	435.13	167.04	436.137	C21H24O10	[M-H]-	Phloretin-2'-O-glucoside (Phlorizin)	Flavonoids	Chalcones	60-81-1	3	16987.7	10356.9	22696.7	20877.1	27629.9	20515.7	81898.3	117413	96854.8	74115.2	75531.9	82886.2	54999.1	45863	55455.7	48730.1	54663.4	50958.5	54269.1	63892.9	61511
mws2124	154.98	78.96	155.982	C2H5O6P	[M-H]-	2-Phosphoglycolate	Organic acids	Organic acids	13147-57-4	3	525290	382943	186016	427550	407361	459762	408716	274976	987017	1.22488e+06	365519	291967	1.03225e+06	1.0161e+06	1.84785e+06	474507	353567	175533	457042	379191	359933
mws2125	166.98	78.96	167.982	C3H5O6P	[M-H]-	Phosphoenolpyruvate	Organic acids	Organic acids	138-08-9	3	1.08335e+06	878944	1.51819e+06	1.29579e+06	1.40539e+06	1.63801e+06	201203	213824	293442	1.91291e+06	721636	1.27526e+06	1.50025e+06	1.13404e+06	1.40187e+06	792179	547571	676355	1.51356e+06	1.57978e+06	1.28701e+06
mws2186	435.09	303.05	434.085	C20H18O11	[M+H]+	Avicularin(Quercetin-3-O-α-L-arabinofuranoside)*	Flavonoids	Flavonols	572-30-5	3	127216	100047	74087	93788.1	94580.1	80973.1	9	9	9	46596.6	33340	66196.5	149298	105423	183691	9	9	9	47144.1	29384.4	39817.6
mws2212	179.03	135.05	180.042	C9H8O4	[M-H]-	Caffeic acid	Phenolic acids	Phenolic acids	331-39-5	3	374904	486856	233415	534396	588831	253258	188856	126029	228906	477868	1.17276e+06	333470	628054	559817	520001	796925	666909	743137	438856	446114	569728
mws2218	195.09	83.06	194.08	C8H10N4O2	[M+H]+	Caffeine	Alkaloids	Alkaloids	58-08-2	3	110219	58526.3	106238	106251	60632.5	87472.5	125242	161233	232384	180357	128478	111666	416444	575411	498395	142623	179628	166295	93603	87010.4	124134
mws2367	299.11	119.05	300.121	C14H20O7	[M-H]-	Salidroside	Phenolic acids	Phenolic acids	10338-51-9	1	427414	292332	405301	364122	398830	510978	5.03474e+06	5.94277e+06	4.6409e+06	2.6196e+06	2.08937e+06	2.96169e+06	2.63523e+06	2.23884e+06	2.20212e+06	2.84169e+06	3.72858e+06	3.71936e+06	2.8009e+06	2.96006e+06	2.72545e+06
MWS2430	241.22	241.21	242.225	C15H30O2	[M-H]-	13-methylmyristic acid	Lipids	Free fatty acids	2485-71-4	1	199642	129319	196158	232924	256361	227935	246884	261165	245894	195654	215179	141225	246355	252167	249594	139620	232955	229212	199291	251662	251350
MWS2442	259.02	96.97	260.03	C6H13O9P	[M-H]-	D-Fructose 6-Phosphate*	Others	Saccharides	643-13-0	1	1.75074e+07	3.0647e+07	2.78772e+07	2.63188e+07	1.71035e+07	1.51776e+07	3.11184e+07	6.58509e+07	3.68806e+07	5.73014e+07	4.95685e+07	4.76885e+07	5.93301e+07	7.27732e+07	6.114e+07	4.17124e+07	4.38737e+07	5.34336e+07	2.99079e+07	4.4368e+07	4.10675e+07
mws2523	421.08	241.01	422.082	C12H23O14P	[M-H]-	Trehalose 6-phosphate	Others	Saccharides	4484-88-2	2	2.46063e+06	2.82182e+06	2.57348e+06	2.27489e+06	1.60568e+06	1.65315e+06	1.14818e+06	1.50758e+06	1.25933e+06	2.02156e+06	2.23678e+06	1.67418e+06	2.87841e+06	3.87178e+06	2.6115e+06	2.57023e+06	2.86197e+06	3.02036e+06	1.92757e+06	2.66511e+06	2.39571e+06
mws2608	222.1	84.05	221.09	C8H15NO6	[M+H]+	N-Acetyl-D-galactosamine	Others	Saccharides	1811-31-0	3	52385.5	35240.3	34775.4	38734.1	49262	27748.9	129692	442280	223269	153491	293042	181953	406116	289946	403086	376965	415125	421176	232283	165025	168039
mws2623	281.25	281.25	282.256	C18H34O2	[M-H]-	11-Octadecanoic acid(Vaccenic acid)*	Lipids	Free fatty acids	506-17-2	1	2.27437e+06	1.56888e+06	1.34718e+06	1.99914e+06	2.66033e+06	1.83312e+06	5.79882e+06	8.70235e+06	6.54204e+06	5.03042e+06	5.64348e+06	4.96835e+06	2.90439e+06	3.30694e+06	2.03507e+06	1.89057e+06	2.91857e+06	2.41774e+06	3.71265e+06	4.5743e+06	4.10156e+06
mws2628	118.09	87.05	117.079	C5H11NO2	[M+H]+	N-Methyl-4-aminobutyric acid	Organic acids	Organic acids	1119-48-8	3	21060.7	17750.4	31784.4	21053.4	23923.6	24355.2	61775.3	71384.5	78240.2	77240.3	58420.2	65648.7	87989.8	62931.7	86479.8	100698	87717.4	129573	56857	39560.5	52265.9
MWS2673	339.25	121.1	338.246	C20H34O4	[M+H]+	5,6-DiHETrE[(±)5,6-dihydroxy-8Z,11Z,14Z-eicosatrienoic acid]	Lipids	Free fatty acids	213382-49-1	3	84413.1	20934.5	14390.9	250945	20061.9	10148.1	941421	1.15903e+06	1.125e+06	1.62888e+06	1.07433e+06	1.11908e+06	521481	98810.8	70133.9	73170.7	74640.7	47602.8	281169	284998	291855
MWS2984	153.05	136.03	152.045	C4H4N6O	[M+H]+	8-Azaguanine	Nucleotides and derivatives	Nucleotides and derivatives	134-58-7	2	118628	134071	280544	96962.9	169107	142170	139362	136899	123939	113848	147395	150111	61683.2	80046.3	61688.5	62215.3	57367.8	55063.7	110020	102369	94294.1
MWS3020	145.13	86.1	144.126	C7H16N2O	[M+H]+	N-Acetylcadaverine	Alkaloids	Alkaloids	32343-73-0	3	1.50355e+06	1.56359e+06	1.10348e+06	1.93609e+06	1.89661e+06	1.73815e+06	1.22597e+07	1.12195e+07	7.31392e+06	5.92833e+06	4.06581e+06	5.41467e+06	1.69792e+06	2.20773e+06	1.94439e+06	1.70983e+06	2.24416e+06	2.14034e+06	2.46493e+06	2.33832e+06	2.54868e+06
MWS3036	147.03	85.03	148.037	C5H8O5	[M-H]-	3-Hydroxyglutaric acid	Organic acids	Organic acids	638-18-6	2	5.34631e+06	4.29852e+06	7.46899e+06	4.96743e+06	5.7784e+06	6.08139e+06	407865	339310	606805	781246	457060	1.62784e+06	3.47874e+06	6.34044e+06	3.10836e+06	883482	1.70136e+06	1.24021e+06	4.0715e+06	3.08319e+06	4.29175e+06
MWS3166	312.26	74.03	313.262	C18H35NO3	[M-H]-	N-Palmitoylglycine	Amino acids and derivatives	Amino acids and derivatives	2441-41-0	3	12810.1	6450.05	6974.34	9913.07	9815.54	8551.06	7780.38	10571.5	7738.88	9761.63	8713.19	13682.5	10297.7	14197.7	10383.2	7153.8	10521	9906.19	10044.5	9738.76	8093.29
MWS3270	166.02	79.96	167.022	C7H5NO4	[M-H]-	Quinolinic Acid	Alkaloids	Pyridine alkaloids	89-00-9	3	293719	318359	290603	352380	347215	403898	764855	1.15097e+06	718430	1.03642e+06	1.12052e+06	1.01084e+06	262536	364318	228569	309504	469355	433623	512718	504039	404295
mws4002	154.09	137.06	153.079	C8H11NO2	[M+H]+	Dopamine	Alkaloids	Phenolamine	51-61-6	3	108562	66406.6	37958.5	44586.8	53141.8	62226	6.10298e+06	6.92892e+06	3.5772e+06	1.10397e+06	2.81797e+06	1.03655e+06	753317	589423	796130	391404	414351	401279	838186	704697	794034
mws4052	102.06	56.05	101.048	C4H7NO2	[M+H]+	1-Aminocyclopropane-1-carboxylic acid	Organic acids	Organic acids	22059-21-8	3	349306	222701	249912	253870	307520	193120	510769	1.10886e+06	818971	781956	1.02398e+06	848591	2.66708e+06	1.7106e+06	2.31768e+06	2.63184e+06	2.12659e+06	2.46581e+06	1.5446e+06	1.15855e+06	1.20003e+06
mws4085	223.06	193.02	224.069	C11H12O5	[M-H]-	Sinapic acid	Phenolic acids	Phenolic acids	530-59-6	3	41039.9	34112	25590.4	9595.8	8007.3	14939.2	52860	56044	38363.2	27723.5	40407.1	33083.6	35764.7	50630.4	17103.7	15477.6	18154.3	12262.7	23451.6	33210.4	22967.9
mws4134	611.14	306.08	612.152	C20H32N6O12S2	[M-H]-	Oxiglutatione	Amino acids and derivatives	Amino acids and derivatives	27025-41-8	3	275879	276571	221853	203935	194815	346710	350775	480161	437478	660186	501363	617955	119450	300441	144364	101545	49202.9	71456.6	146218	190737	188591
mws4163	665.21	485.15	666.222	C24H42O21	[M-H]-	Nystose	Others	Saccharides	13133-07-8	3	9978	6799.08	12242.8	14588.2	8309.78	7259.68	41207.3	31742.4	47444.5	36522.9	37418.5	34977.4	109338	47770.1	105035	91181.4	89895.3	107175	19241	30504	34979.9
mws4170	179.056	59.0139	180.063	C6H12O6	[M-H]-	D-Glucose	Others	Saccharides	50-99-7	1	1.0431e+07	9.06089e+06	8.4447e+06	8.75357e+06	1.057e+07	1.18392e+07	2.0823e+07	1.70008e+07	2.15369e+07	1.23804e+07	1.35899e+07	1.14308e+07	7.33405e+06	8.31918e+06	8.79344e+06	8.72178e+06	8.82413e+06	8.5667e+06	1.06381e+07	1.03204e+07	1.1005e+07
mws4173	207.07	192.04	206.058	C11H10O4	[M+H]+	5,7-Dimethoxycoumarin (Limettin)(Citropten)	Lignans and Coumarins	Coumarins	487-06-9	3	18340	7899.74	20825.3	9140.66	15367.3	8866.52	2.55939e+06	2.50426e+06	2.0824e+06	121082	103627	139015	54249.2	12543.8	45453.9	9	9	9	211704	188400	163823
mws4175	175.02	85.03	176.032	C6H8O6	[M-H]-	D-Glucurono-6,3-lactone	Others	Saccharides	32449-92-6	3	441365	327390	389843	304242	422436	461551	590205	1.03545e+06	998094	590816	470734	558951	48876.6	173174	102725	109308	65813.6	116963	358313	396761	343309
mws4176	237.12	120.09	236.116	C12H16N2O3	[M+H]+	L-Alanyl-L-Phenylalanine	Amino acids and derivatives	Amino acids and derivatives	3061-90-3	2	135723	140416	73702.1	81766	93602.7	130781	379040	371471	370924	489987	353578	622688	211988	160061	193308	209284	255470	223966	141655	157877	151352
MWS4296	223.11	120.08	222.1	C11H14N2O3	[M+H]+	Glycylphenylalanine	Amino acids and derivatives	Amino acids and derivatives	3321-03-7	2	266262	247469	183781	209703	127866	282668	548987	648809	544169	572630	492095	630073	1.03159e+06	1.64194e+06	839943	672047	1.13685e+06	802945	320670	292959	331497
MWS4471	173.06	58.03	174.064	C6H10N2O4	[M-H]-	N-Alpha-Acetyl-L-Asparagine	Amino acids and derivatives	Amino acids and derivatives	4033-40-3	3	1.0018e+06	954240	959371	930801	1.0262e+06	1.05346e+06	134230	56138.6	86611.7	68716.5	88154.1	70705.9	326853	445130	329286	254143	249777	264534	545225	640648	588191
mws4516	130.05	84.05	129.043	C5H7NO3	[M+H]+	Pyroglutamic acid	Amino acids and derivatives	Amino acids and derivatives	4042-36-8	2	1.55351e+06	3.24807e+06	2.80186e+06	2.31334e+06	2.68693e+06	2.88036e+06	6.03249e+06	4.23278e+06	5.69263e+06	4.33077e+06	4.31183e+06	3.39339e+06	1.90781e+06	1.21987e+06	1.79323e+06	1.01312e+06	1.00016e+06	1.9134e+06	1.89301e+06	1.65807e+06	2.58752e+06
MWS4525	166.07	124.05	165.065	C6H7N5O	[M+H]+	6-O-methylguanine	Nucleotides and derivatives	Nucleotides and derivatives	20535-83-5	3	245150	180041	308683	211997	351269	274294	199203	185799	200959	154522	83529.1	175407	116386	125290	159290	125576	108190	118575	108742	121683	129662
mws5035	279.17	120.08	278.163	C15H22N2O3	[M+H]+	L-Leucyl-L-phenylalanine	Amino acids and derivatives	Amino acids and derivatives	56217-82-4	3	291173	272734	268073	112687	237539	258347	854849	935756	766178	993940	824283	1.10841e+06	2.14437e+06	3.57838e+06	1.76246e+06	1.53394e+06	2.37172e+06	1.54538e+06	551295	651405	655845
mws5038	341.109	89.0249	342.116	C12H22O11	[M-H]-	Isomaltulose	Others	Saccharides	13718-94-0	1	1.78911e+06	1.59359e+06	1.80505e+06	1.97314e+06	1.51709e+06	1.36054e+06	702187	622590	797221	991237	1.46851e+06	875885	2.22081e+06	1.75853e+06	2.32598e+06	2.45005e+06	2.38633e+06	2.25399e+06	1.59791e+06	1.48131e+06	1.33031e+06
MWS5083	455.1	96.97	456.105	C17H21N4O9P	[M-H]-	Flavin Single Nucleotide(FMN)	Nucleotides and derivatives	Nucleotides and derivatives	6184-17-4	1	158085	127064	108529	91872.3	105836	134463	37174.4	78709.1	47082.8	102677	84779	76925.7	33322.1	92711.6	55168.9	23716.1	52864.5	35347	98116.9	114339	82752.6
MWS5164	203.15	70.07	202.143	C8H18N4O2	[M+H]+	N,N'-Dimethylarginine;SDMA*	Amino acids and derivatives	Amino acids and derivatives	30344-00-4	3	3.5168e+06	3.10431e+06	3.23082e+06	2.63358e+06	3.31014e+06	2.73916e+06	1.25571e+06	1.88878e+06	1.42685e+06	3.63208e+06	2.93364e+06	3.54875e+06	5.20676e+06	3.8845e+06	3.35849e+06	5.04394e+06	4.5954e+06	5.19067e+06	2.59015e+06	2.32541e+06	2.52503e+06
MWS5173	112.05	70.03	111.043	C4H5N3O	[M+H]+	Isocytosine	Nucleotides and derivatives	Nucleotides and derivatives	108-53-2	3	265804	309070	294822	264748	242459	234647	304263	490687	504034	553927	613812	620281	156372	281632	133458	327959	342776	335514	712079	707712	761730
MWS5231	243.16	181.16	244.167	C13H24O4	[M-H]-	Tridecanedioic acid	Lipids	Free fatty acids	505-52-2	3	116161	98803.2	102121	112768	106176	132565	132235	126417	126861	117698	105965	117622	122017	134855	111459	148014	133343	153862	81692.5	113225	114365
MWS5235	299.26	253.25	300.266	C18H36O3	[M-H]-	12-Hydroxyoctadecanoic acid	Lipids	Free fatty acids	106-14-9	3	59376.5	43669.1	41429.4	51347.4	50644	41872.8	44018.6	43755	41578.5	44913.3	42219.4	48204.4	42518.4	41859.1	40762.2	44607.7	48350.9	44041.8	40269.7	42783.3	41897.5
MWSHC20110	301.07	286.05	300.063	C16H12O6	[M+H]+	8-Methoxyapigenin	Flavonoids	Flavones	57096-02-3	3	16663.7	10703.2	6390.26	9998.86	11730.3	8521.59	1.97292e+06	2.14967e+06	1.42731e+06	234858	85324.8	191740	36965.7	32793.7	33330.1	8205.83	11331.3	11730.3	278251	275256	280900
MWSHC20125	335.08	135.05	336.084	C16H16O8	[M-H]-	5-O-Caffeoylshikimic acid	Phenolic acids	Phenolic acids	73263-62-4	1	133105	108115	69676.5	49929.4	67700	92427.9	492982	1.34024e+06	507808	901369	248732	739318	70085.8	72408	64482.6	50078.6	47292.1	77635.4	331849	352907	248171
MWSHC20163	255.24	255.24	256.24	C16H32O2	[M-H]-	Cetostearic acid	Lipids	Free fatty acids	-	1	4.74484e+07	3.24079e+07	3.53817e+07	4.74291e+07	4.97491e+07	5.37192e+07	3.63942e+07	4.82333e+07	3.90699e+07	3.91264e+07	3.97372e+07	4.21812e+07	4.8145e+07	4.9705e+07	4.32177e+07	4.19433e+07	5.11044e+07	4.99743e+07	3.4801e+07	4.28897e+07	3.84321e+07
MWSHC20172	193.05	178.03	192.042	C10H8O4	[M+H]+	Isoscopoletin (6-Hydroxy-7-Methoxycoumarin)	Lignans and Coumarins	Coumarins	776-86-3	3	73355	98370	147043	70831.2	60020	61349.3	190961	246752	193686	133167	139964	250154	102969	142915	122021	96395	119275	79566.4	113385	76077.9	91003.7
MWSHC20189	357.13	151.04	358.142	C20H22O6	[M-H]-	Epipinoresinol*	Lignans and Coumarins	Lignans	24404-50-0	3	25226.2	26286.5	8164.5	7059.9	8730.75	13724.6	216280	493113	258285	638026	144455	484980	78372.8	95042.7	75808.4	63076.1	90632.5	85094.4	193865	194821	185831
MWSHC2053	373.13	312.1	372.121	C20H20O7	[M+H]+	5-Demethoxynobiletin; 3',4',6,7,8-Pentamethoxyflavone*	Flavonoids	Flavones	42206-91-7	1	75743.1	82562.9	86654.1	75485.7	65290.2	103127	3.42875e+07	3.1529e+07	2.91884e+07	1.17396e+07	7.17231e+06	1.20205e+07	316031	471280	354927	84824	86704.6	93272.4	3.71819e+06	3.61278e+06	4.13454e+06
MWSHC2054	136.06	119.04	135.054	C5H5N5	[M+H]+	Adenine	Nucleotides and derivatives	Nucleotides and derivatives	73-24-5	3	1.24173e+06	1.00963e+06	1.28762e+06	1.07625e+06	1.39771e+06	1.34171e+06	1.37213e+06	1.01392e+06	1.33788e+06	916143	953474	997617	657714	854977	877300	665366	697600	799995	657807	811344	731164
MWSHC2062	355.1	193.05	356.111	C16H20O9	[M-H]-	Ferulic β-glucoside	Phenolic acids	Phenolic acids	14364-12-6	3	1.03665e+07	7.35703e+06	4.45205e+06	8.14064e+06	7.60535e+06	9.82205e+06	1.17117e+07	1.26769e+07	1.32359e+07	1.54935e+07	1.2198e+07	1.52143e+07	1.74124e+06	3.53959e+06	1.81215e+06	840880	1.54013e+06	1.37397e+06	7.60878e+06	8.89817e+06	8.77452e+06
MWSHC2097	471.2	425.2	470.194	C26H30O8	[M+H]+	limonin	Terpenoids	Triterpene	1180-71-8	1	1.84893e+06	1.561e+06	1.17792e+06	1.91465e+06	2.11722e+06	2.23712e+06	234030	315315	331469	522938	733345	716314	2.14748e+06	2.50022e+06	1733427	972804	1.33288e+06	1.11669e+06	1.65037e+06	1.72936e+06	1.71536e+06
MWSHY0008	433.11	313.07	432.106	C21H20O10	[M+H]+	Apigenin-6-C-glucoside (Isovitexin)*	Flavonoids	Flavones	38953-85-4	1	2.81558e+06	2.90529e+06	2.76534e+06	2.47063e+06	1.14592e+06	3724760	4.65547e+07	3.70892e+07	2.76147e+07	5.49451e+06	5.0508e+06	6.14637e+06	1.00321e+07	9.62401e+06	12965030	6.15961e+06	6.733e+06	7.11335e+06	5.26144e+06	7581685	6.0821e+06
MWSHY0010	743.24	435.14	742.232	C33H42O19	[M+H]+	Troxerutin	Flavonoids	Flavones	7085-55-4	2	94971.3	222958	33340	9	9	9	301990	629842	782929	9	9	9	1.70221e+06	633861	469268	583379	988205	760903	246625	460330	343640
MWSHY0016	449.11	299.06	448.101	C21H20O11	[M+H]+	Luteolin-6-C-glucoside (Isoorientin)*	Flavonoids	Flavones	4261-42-1	2	253443	180439	261730	249469	165492	175692	820080	1.18639e+06	560767	646351	986010	156102	1.05817e+06	653188	619063	394058	373752	347568	423601	203016	390540
MWSHY0018	403.14	373.1	402.132	C21H22O8	[M+H]+	Nobiletin (5,6,7,8,3',4'-Hexamethoxyflavone)*	Flavonoids	Flavones	478-01-3	1	31878.5	39484.2	48145	49934.7	41186.7	57645.3	1.27435e+07	1.22456e+07	9.05542e+06	4.1444e+06	3.19953e+06	3.91479e+06	136983	237467	118890	41833	59922.9	51542.2	2.21408e+06	2.18438e+06	2.22121e+06
MWSHY0035	463.09	287.06	462.08	C21H18O12	[M+H]+	Scutellarein-7-O-glucuronide (Scutellarin)	Flavonoids	Flavones	27740-01-8	3	88306.4	110495	109033	124855	137885	123859	104446	75025	105747	96685.1	114595	90309.7	108211	101655	100572	32815.1	107173	109184	62443.3	51033.4	27797.9
MWSHY0046	465.1	303.05	464.096	C21H20O12	[M+H]+	Quercetin-3-O-glucoside (Isoquercitrin)*	Flavonoids	Flavonols	482-35-9	1	51432255	1.05204e+08	52766515	1.53546e+08	6.01304e+07	1.5423e+08	80773045	2.29196e+08	2.7505e+08	136486415	114486045	146376565	65301940	84674365	1.72484e+08	123304705	63777770	103399485	58859670	50379590	65144845
MWSHY0054	345.1	312.06	344.09	C18H16O7	[M+H]+	Eupatorin; 3',5-Dihydroxy-4',6,7-Trimethoxyflavone	Flavonoids	Flavones	855-96-9	3	32556.1	33007.8	28813.2	35620.5	45059.8	40612.8	1.6473e+07	1.67373e+07	1.26841e+07	5.28585e+06	3.55216e+06	5.12559e+06	138877	152926	110827	31549.3	37023.6	30212.5	1.8933e+06	1.84185e+06	1.95574e+06
MWSHY0061	595.16	287.06	594.159	C27H30O15	[M+H]+	Kaempferol-3-O-neohesperidoside*	Flavonoids	Flavonols	32602-81-6	3	1.77223e+07	1.74685e+07	8.77497e+06	7.95988e+06	6.44641e+06	7.81676e+06	1.3588e+08	1.17086e+08	9.40721e+07	6.00386e+07	5.26654e+07	4.94611e+07	6.1303e+06	7.15039e+06	5.26285e+06	4.77998e+06	4.93789e+06	5.30816e+06	3.12901e+07	2.48672e+07	3.07593e+07
MWSHY0064	625.17	317.07	624.169	C28H32O16	[M+H]+	Isorhamnetin-3-O-neohesperidoside*	Flavonoids	Flavonols	55033-90-4	3	7.62443e+07	4.67586e+07	4.81829e+07	4.46016e+07	3.4855e+07	5.54339e+07	7.52582e+06	6.49588e+06	5.26775e+06	6287525	1.12924e+07	5651670	18228020	3.07752e+07	3.47993e+07	27719520	2.76081e+07	1.88869e+07	1.93376e+07	14084375	2.11918e+07
MWSHY0067	611.16	303.05	610.153	C27H30O16	[M+H]+	Quercetin-3-O-rutinoside (Rutin)*	Flavonoids	Flavonols	153-18-4	1	1.22269e+07	4.09161e+07	2.87003e+07	4.60901e+07	3.73198e+07	5.425e+07	8.32279e+06	7.77662e+06	7.61986e+06	5.57578e+06	3.23259e+06	5.21494e+06	1.00481e+07	9.18477e+06	1.02078e+07	9.65514e+06	7.59922e+06	9.59004e+06	9.92119e+06	1.04985e+07	1.04054e+07
MWSHY0069	301.07	286.05	300.063	C16H12O6	[M+H]+	Hispidulin (5,7,4'-Trihydroxy-6-methoxyflavone)*	Flavonoids	Flavones	1447-88-7	2	30871.5	38182.4	17700.6	30812.9	14728.7	8958.11	3.47163e+06	3.38892e+06	2.43165e+06	645365	399236	559851	81510	95037.4	45292.8	37882.2	53024.4	74223.3	284646	357456	350146
MWSHY0080	595.17	287.06	594.159	C27H30O15	[M+H]+	Luteolin-7-O-neohesperidoside (Lonicerin)*	Flavonoids	Flavones	25694-72-8	3	1.75341e+07	1.74034e+07	9.41234e+06	8.26868e+06	6.70267e+06	7.85199e+06	1.40473e+08	1.24661e+08	1.00049e+08	6.44567e+07	5.58286e+07	5.63681e+07	6.56804e+06	6.68658e+06	5.5626e+06	5.33639e+06	5.37419e+06	5.05267e+06	2.91145e+07	2.81639e+07	3.19843e+07
MWSHY0089	287.09	167.03	286.084	C16H14O5	[M+H]+	5,4'-Dihydroxy-7-methoxyflavanone (Sakuranetin)	Flavonoids	Flavanones	2957-21-3	1	26137.8	24521.9	23338.1	12041.4	49440.2	36211	82888.8	80011.1	68575.9	82154.2	13200	28819.2	80953.7	133622	24435.4	76000.6	86504.3	163153	57273.3	31960.2	31920.6
MWSHY0091	455.21	409.2	454.199	C26H30O7	[M+H]+	Obacunone	Terpenoids	Triterpene	751-03-1	3	72964	116024	119499	66471.2	165350	108479	2.73102e+06	2.66773e+06	2.34824e+06	1.52677e+06	1.40635e+06	1.58911e+06	203324	335418	275149	119847	59684	113482	806636	730148	812544
MWSHY0092	597.18	289.07	596.174	C27H32O15	[M+H]+	Eriodictyol-7-O-Rutinoside (Eriocitrin)	Flavonoids	Flavanones	13463-28-0	1	1.26978e+06	545247	417280	549395	285290	925437	1.65602e+06	1.74634e+06	1.66908e+06	1.60432e+06	1.41773e+06	1.96968e+06	1765885	1.95619e+06	2.03606e+06	1.80119e+06	2.24218e+06	2.10434e+06	1.26337e+06	1.13674e+06	1.42963e+06
MWSHY0093	725.23	579.17	724.221	C33H40O18	[M+H]+	Ligustroflavone(Nuezhenoside)	Flavonoids	Flavones	260413-62-5	1	7.58466e+06	7.75351e+06	6.82974e+06	7.49608e+06	6.14792e+06	9.27837e+06	8.13082e+07	8.26104e+07	6.4737e+07	1.34697e+07	8.63731e+06	1.61469e+07	2.96044e+06	2.80964e+06	3.63737e+06	2.19733e+06	2.28172e+06	2.27623e+06	1.18713e+07	9.24439e+06	1.13603e+07
MWSHY0094	459.09	139.04	458.085	C22H18O11	[M+H]+	Gallocatechin gallate	Flavonoids	Flavanols	4233-96-9	3	133169	13340	76081.6	60979.1	44605.4	6670	6097.06	8422.91	1670	11670	20362.7	8340	5005	1356.71	6670	3181.35	5799.72	2376.74	16513.9	18340	8804.25
MWSHY0104	449.11	287.06	448.101	C21H20O11	[M+H]+	Luteolin-7-O-glucoside (Cynaroside)*	Flavonoids	Flavones	5373-11-5	3	574962	398913	421420	420583	357894	543216	224161	382185	235731	359312	307790	447221	537123	648148	654729	1.41001e+06	752128	1.1668e+06	454645	358206	419377
MWSHY0113	465.1	303.06	464.096	C21H20O12	[M+H]+	Quercetin-3-O-galactoside (Hyperin)*	Flavonoids	Flavonols	482-36-0	1	3.56166e+07	3.60896e+07	3.16404e+07	8.43333e+07	7.54708e+07	9.43939e+07	5.94424e+07	7.12361e+07	7.45439e+07	9.93882e+07	1.05035e+08	1.04494e+08	4.14541e+07	50766870	64217945	105228155	58662235	64548215	46577025	4.48408e+07	47771600
MWSHY0116	611.2	303.09	610.19	C28H34O15	[M+H]+	Hesperetin-7-O-rutinoside (Hesperidin)	Flavonoids	Flavanones	520-26-3	1	3.97756e+06	3.7877e+06	2.64397e+06	3.49467e+06	3.31156e+06	4.70837e+06	1.3668e+07	1.28131e+07	1.27609e+07	1.40531e+07	1.29106e+07	1.31949e+07	9.33251e+06	6.86871e+06	8.07388e+06	6.07732e+06	8.20519e+06	8.25339e+06	5.72442e+06	6.74334e+06	6.1105e+06
MWSHY0132	449.11	303.05	448.101	C21H20O11	[M+H]+	Quercetin-3-O-rhamnoside(Quercitrin)	Flavonoids	Flavonols	522-12-3	2	1.85218e+07	1.54857e+07	1.35707e+07	8.37359e+06	7.45404e+06	15695800	3.91347e+07	41800563	4.37873e+07	5.22002e+07	3.14847e+07	5.28785e+07	2.64682e+07	3.0063e+07	3.19308e+07	4.23139e+07	3.0944e+07	3.57337e+07	2.3781e+07	2.06061e+07	2.78893e+07
MWSHY0135	625.18	317.08	624.169	C28H32O16	[M+H]+	Isorhamnetin-3-O-rutinoside (Narcissin)*	Flavonoids	Flavonols	604-80-8	3	7.3954e+07	5.21704e+07	3.23694e+07	4.81599e+07	4.22566e+07	5.49073e+07	7.42021e+06	7.3615e+06	6.46417e+06	6418165	4.72747e+06	1.13623e+07	1.43644e+07	3.12755e+07	3.49179e+07	30236435	17066090	23738310	1.94997e+07	13996280	2.13626e+07
MWSHY0136	449.108	287.055	448.101	C21H20O11	[M+H]+	Kaempferol-3-O-glucoside (Astragalin)*	Flavonoids	Flavonols	480-10-4	3	540823	484584	453027	388683	343137	503502	395555	222671	353775	394122	313920	443984	597544	716023	717707	1.26142e+06	639512	943003	470001	323267	433686
MWSHY0141	163.04	107.05	162.032	C9H6O3	[M+H]+	7-Hydroxy-4-chromone	Others	Chromone	59887-89-7	3	248496	317211	334282	223683	238306	330390	602939	682786	738273	900966	709039	863152	474703	232145	341756	282860	318556	243440	290404	290461	235192
MWSHY0162	627.16	303.06	626.148	C27H30O17	[M+H]+	Quercetin-3-O-sophoroside (Baimaside)	Flavonoids	Flavonols	18609-17-1	3	459058	612261	364949	537007	460270	674116	232502	120855	158425	79241.5	216503	123390	237067	162094	144903	160072	136682	138137	193152	183070	169627
MWSHY0163	289.07	215.07	288.063	C15H12O6	[M+H]+	Aromadendrin (Dihydrokaempferol)	Flavonoids	Flavanonols	480-20-6	3	142869	147467	125401	153673	170134	231551	87907.7	37272.4	70438.1	96052	41218.4	26675	194501	169068	148061	179556	199328	182539	45930.1	103038	101422
MWSHY0165	449.14	287.1	448.137	C22H24O10	[M+H]+	Isosakuranetin-7-O-glucoside (Isosakuranin)	Flavonoids	Flavonols	491-69-0	3	1.82792e+06	1.33573e+06	1.70675e+06	1.65323e+06	1.01961e+06	1.50018e+06	1.2386e+07	1.08874e+07	1.35348e+07	1.30239e+07	1.06229e+07	1.50135e+07	1.09198e+07	1.14222e+07	1.60948e+07	2.10777e+07	1.95227e+07	2.24969e+07	8.25245e+06	6.80858e+06	8.19814e+06
MWSHY0167	291.086	139.04	290.079	C15H14O6	[M+H]+	Catechin*	Flavonoids	Flavanols	154-23-4	3	84497	61164.2	34880.2	69924.4	46655	53932.1	101121	146632	110839	106357	124884	115068	53654.8	41419.4	89506.3	70873.4	66045.5	45896.4	319785	265298	181810
MWSHY0181	433.113	313.072	432.106	C21H20O10	[M+H]+	Apigenin-8-C-Glucoside (Vitexin)*	Flavonoids	Flavones	3681-93-4	1	3.11827e+06	4249145	2.51284e+06	2.50816e+06	3043860	3606780	4.76942e+07	3.83544e+07	2.69163e+07	5.48457e+06	5.12309e+06	5.92834e+06	9.51261e+06	9.79059e+06	8.71169e+06	8.24949e+06	7.21813e+06	7.2328e+06	5.6776e+06	8494480	6.26636e+06
MWSHY0189	433.11	271.07	432.106	C21H20O10	[M+H]+	Apigenin-7-O-glucoside(Cosmosiin)*	Flavonoids	Flavones	578-74-5	3	3.01662e+06	2.56912e+06	2.77455e+06	676610	459075	2.96908e+06	1.34416e+08	1.5944e+08	1.04928e+08	1.96747e+07	1.62579e+07	2.08615e+07	3.40727e+06	2.13159e+06	3.17626e+06	3.23474e+06	3.83367e+06	3.3901e+06	1.0322e+07	1.10319e+07	1.26474e+07
MWSHY0190	609.18	301.08	608.174	C28H32O15	[M+H]+	Diosmetin-7-O-rutinoside (Diosmin)*	Flavonoids	Flavones	520-27-4	1	305343	263182	177193	210204	164930	247848	4.20787e+06	3.28961e+06	2.91584e+06	1.88982e+06	1.71831e+06	1.52093e+06	134226	142952	122196	82843.3	145739	107699	757510	698901	635094
MWSmce001	181.05	107.05	180.042	C9H8O4	[M+H]+	5-Acetylsalicylic acid	Phenolic acids	Phenolic acids	13110-96-8	3	97763.4	108380	127556	78372.1	145455	107711	140075	164256	191800	254016	211826	155791	143410	159674	119507	148212	207810	281733	85030	83365	110045
MWSmce017	179.03	133.03	178.027	C9H6O4	[M+H]+	Daphnetin	Lignans and Coumarins	Coumarins	486-35-1	3	133858	108278	90227.9	129707	117789	108907	198593	449095	451642	188099	349588	178421	197934	195892	225305	282570	287428	236309	176878	179922	157824
MWSmce040	153.05	65.04	152.047	C8H8O3	[M+H]+	Isovanillin	Others	Aldehyde compounds	621-59-0	3	277526	289201	388011	253037	193231	303750	1.16235e+06	1.07413e+06	1.02809e+06	680288	595225	670980	208659	300320	176888	273600	342364	303660	541727	553904	446583
MWSmce042	217.04	202.03	216.042	C12H8O4	[M+H]+	Bergapten	Lignans and Coumarins	Coumarins	484-20-8	1	194573	255048	420454	117252	123309	124104	1.45171e+08	1.52864e+08	1.25153e+08	5.04428e+06	784094	4.70457e+06	1.26872e+06	1.1516e+06	1.27614e+06	218152	216926	181343	1.88762e+07	1.95927e+07	1.96676e+07
MWSmce056	205.09	146.06	204.09	C11H12N2O2	[M+H]+	DL-Tryptophan	Amino acids and derivatives	Amino acids and derivatives	54-12-6	1	75486.6	55611.7	70980.6	118735	81975.4	119081	1.35497e+06	1.41097e+06	1.11814e+06	1.23732e+06	566079	1.19477e+06	321905	244130	251565	171557	228523	188359	460723	403177	424883
MWSmce061	237.07	176.05	236.069	C12H12O5	[M+H]+	Dimethylfraxetin; 6,7,8-Trimethoxycoumarin*	Lignans and Coumarins	Coumarins	6035-49-0	3	3451.72	7191.56	6882.86	2828.83	2738.39	2609.44	521414	602047	364931	24982.7	10013.1	121118	14303.7	11272.4	7678.8	5118.36	1885.88	5005	34536.3	31625.9	48712.7
MWSmce082	207.06	151.07	206.058	C11H10O4	[M+H]+	Scoparone	Lignans and Coumarins	Coumarins	120-08-1	1	231670	269082	139381	68441.8	115133	610151	329770	262519	261007	2.78164e+06	118318	7.63237e+06	190535	511845	197878	104017	138701	416327	387775	375980	456102
MWSmce083	207.07	133.03	208.074	C11H12O4	[M-H]-	Ferulic acid methyl ester	Phenolic acids	Phenolic acids	2309-07-1	3	17497.6	14317.6	11145.8	9180.74	5960.91	17477	337526	542603	335969	190619	170616	169140	15746.2	6401.85	12496.5	13408.8	12565.1	11017.4	36646.6	36083.3	31891.7
MWSmce089	284.12	147.04	283.121	C17H17NO3	[M+H]+	p-Coumaroyltyramine	Alkaloids	Phenolamine	36417-86-4	3	25597	41910.1	20289.8	29860.7	32881.4	24446.1	23477.5	31572.5	48915.7	33340	20576.2	26715.3	21373.1	24282.1	22688.4	25481.2	21206.6	25083.6	23011.1	11007.8	26675
MWSmce096	219.17	81.07	218.167	C15H22O	[M+H]+	Nootkatone	Terpenoids	Sesquiterpenoids	4674-50-4	1	398181	831582	877872	461942	297321	362490	3.01371e+07	1.91696e+07	2.8024e+07	1.09292e+08	2.7988e+07	9.30775e+07	456769	617974	539182	232336	338558	287354	7.20291e+06	7.10333e+06	7.5197e+06
MWSmce116	252.1	136.06	251.102	C10H13N5O3	[M+H]+	5'-Deoxyadenosine*	Nucleotides and derivatives	Nucleotides and derivatives	4754-39-6	3	308917	216508	165926	128095	104480	113971	97881.5	65892.8	64816.9	151664	147619	118863	91517.1	83740.9	119605	135383	117787	148186	96885.8	107005	133168
MWSmce118	127.05	81.04	126.043	C5H6N2O2	[M+H]+	Imidazole-4-Acetic Acid*	Alkaloids	Alkaloids	645-65-8	2	1.39972e+07	1.20423e+07	1.15036e+07	1.32246e+07	1.11287e+07	4.76286e+06	4.30442e+06	6.05384e+06	4.21211e+06	4.59472e+06	4.85278e+06	4.64727e+06	1.06345e+07	6.67731e+06	1.23061e+07	9.34029e+06	8.10573e+06	1.02924e+07	9.03009e+06	8.74211e+06	8.2297e+06
MWSmce119	175.11	70.06	174.112	C6H14N4O2	[M+H]+	L-Arginine	Amino acids and derivatives	Amino acids and derivatives	74-79-3	1	136967	189702	151607	161407	112046	188192	10005	7787.34	7794.34	10753	74191	9269.63	77892.3	91155	112619	269470	82372.5	53032.4	262578	255600	253884
MWSmce160	231.1	175.04	230.094	C14H14O3	[M+H]+	Demethylsuberosin	Lignans and Coumarins	Coumarins	21422-04-8	3	121304	101448	116925	103381	93871.4	90616.2	102823	96094.8	84846.9	162083	110449	125269	87210.8	83427.4	106626	100812	114121	102313	43304.6	41222.9	51622.1
MWSmce165	165.08	59.02	166.084	C6H14O5	[M-H]-	L-Fucitol	Others	Saccharides	13074-06-1	2	2.52082e+06	3.78658e+06	2.57032e+06	3.10499e+06	3.43254e+06	3.17035e+06	7.93562e+06	9.21759e+06	7.49943e+06	7.57701e+06	7.05789e+06	6.36335e+06	2.77309e+07	1.91126e+07	2.40679e+07	1.69928e+07	1.84517e+07	1.8693e+07	9.41409e+06	9.05602e+06	8.10183e+06
MWSmce190	148.09	74.02	147.089	C6H13NO3	[M+H]+	4-Hydroxy-L-Isoleucine	Amino acids and derivatives	Amino acids and derivatives	781658-23-9	3	177557	77041.8	110970	108844	90765.9	125614	147216	319312	265858	209358	250869	228866	478439	389543	488294	438778	387098	425296	394482	295081	418445
MWSmce203	341.12	73.03	342.116	C12H22O11	[M-H]-	D-Cellobiose	Others	Saccharides	528-50-7	1	4.57533e+06	4.46477e+06	4.80121e+06	4.17933e+06	4.50316e+06	4.25676e+06	2.89897e+06	2.163e+06	3.18476e+06	2.73629e+06	4.24885e+06	2.78317e+06	7.42156e+06	6.66806e+06	7.70595e+06	9.31695e+06	8.34809e+06	8.57651e+06	3.31569e+06	3.92298e+06	4.39228e+06
MWSmce207	123.05	81.04	122.048	C6H6N2O	[M+H]+	Acetylpyrazine	Alkaloids	Alkaloids	22047-25-2	3	517422	574938	646010	504671	554856	495410	1.30495e+06	372742	323374	462575	468450	464523	1.52095e+06	1.45918e+06	1.71523e+06	1.95081e+06	1.7392e+06	2.58265e+06	1.20389e+06	1.09919e+06	1.06724e+06
MWSmce221	193.05	91.05	192.042	C10H8O4	[M+H]+	5,7-Dihydroxy-4-methylcoumarin	Lignans and Coumarins	Coumarins	2107-76-8	3	372070	463213	327148	314687	361354	463915	297312	397424	466947	810237	384411	798583	532665	307000	211830	318695	408925	220446	118984	175846	162852
MWSmce224	299.16	163.04	298.157	C19H22O3	[M+H]+	Aurapten	Lignans and Coumarins	Coumarins	495-02-3	1	49246.9	41855.6	125909	53100.8	39638.3	41514.5	1.77633e+07	1.75906e+07	1.54044e+07	8.24458e+06	7.21349e+06	8.25154e+06	194984	157707	124320	67768.6	58182.2	50177.2	2.54356e+06	2.56597e+06	2.49074e+06
MWSmce248	163.04	119.05	164.047	C9H8O3	[M-H]-	3-Hydroxycinnamic Acid*	Phenolic acids	Phenolic acids	14755-02-3	3	375251	244116	186102	353733	325531	720762	57574.8	126061	54264.7	32725.3	30847.9	100111	101100	133129	85543.9	29109.6	38952.2	34894.9	190647	218006	161466
MWSmce295	245.07	113.03	244.07	C9H12N2O6	[M+H]+	1-beta-D-Arabinofuranosyluracil	Nucleotides and derivatives	Nucleotides and derivatives	3083-77-0	3	464985	548405	553704	562491	723242	663258	541833	628563	633975	740913	763421	828424	589598	528390	542738	627034	482285	604960	392395	396068	366429
MWSmce310	339.15	203.03	338.152	C21H22O4	[M+H]+	Bergamottin	Lignans and Coumarins	Coumarins	7380-40-7	1	70618.2	126582	749746	5783.62	8807	4834.9	2.44949e+06	2.20082e+06	2.06651e+06	826092	657197	800570	34219.9	34499.5	19799.6	8059.09	6050.18	7100.22	320887	285667	325249
MWSmce314	134.06	106.07	133.053	C8H7NO	[M+H]+	Oxindole	Alkaloids	Plumerane	59-48-3	2	208552	271217	164845	235350	298481	90940.2	3.5746e+06	3.53786e+06	2.9327e+06	5.94613e+06	1.16051e+06	5.29045e+06	252144	284927	302754	9	9	9	959505	962350	1.12073e+06
MWSmce324	187.04	131.05	186.032	C11H6O3	[M+H]+	Psoralen*	Lignans and Coumarins	Coumarins	66-97-7	2	45255.4	60557.7	86711.5	22996.9	25217.4	105810	530996	562734	573243	166660	146690	154463	153454	147531	186481	81508.3	134770	137863	69273.5	72938.1	148358
MWSmce331	102.05	56.05	101.048	C4H7NO2	[M+H]+	Azetidine-2-carboxylic acid	Alkaloids	Alkaloids	2517-04-6	3	1.00622e+06	661359	698557	842918	1.18485e+06	552173	4.03074e+06	3.48651e+06	2.33232e+06	2.28183e+06	3.19285e+06	2.5137e+06	7.6429e+06	4.88624e+06	6.73071e+06	7.7914e+06	6.2087e+06	7.08196e+06	4.50062e+06	3.72539e+06	3.41451e+06
MWSmce338	146.08	70.06	145.074	C6H11NO3	[M+H]+	N-Hydroxypipecolic acid	Alkaloids	Piperidine alkaloids	115819-92-6	3	502794	486151	340406	611509	643731	645494	225491	542489	802856	589908	603088	578523	687382	676797	560903	638860	563550	543122	412401	416928	450404
MWSmce360	342.17	192.11	342.17	C20H24NO4+	[M]+	Phellodendrine	Alkaloids	Isoquinoline alkaloids	6873-13-8	3	25005	12985.1	12985.1	10005	6670	7503.89	61784.6	56934.7	60813.6	109737	92135.3	75391.7	13340	24014	35951.2	21501.9	18340	20005	38998.4	26073	28487.2
MWSmce388	203.03	147.05	202.027	C11H6O4	[M+H]+	Xanthotoxol; 8-Hydroxypsoralen	Lignans and Coumarins	Coumarins	2009-24-7	3	1.86562e+06	2.57921e+06	3.87554e+06	1.07307e+06	1.56888e+06	1.73981e+06	431013	453949	310716	980636	551205	854905	277463	327255	273244	238091	237601	261310	394639	326283	424711
MWSmce415	315.09	282.06	314.079	C17H14O6	[M+H]+	Cirsimaritin (4',5-dihydroxy-6,7-dimethoxyflavone)*	Flavonoids	Flavones	6601-62-3	1	49565.6	49804.2	24234.2	77960.4	39669	60150.7	1.26026e+07	1.3295e+07	1.08071e+07	6.8056e+06	6.28747e+06	6.69858e+06	203474	180090	105536	51149.9	45560.3	61621.7	2.02858e+06	1.97741e+06	2.10008e+06
MWSmce448	127.052	81.0449	126.043	C5H6N2O2	[M+H]+	Imidazol-1-yl-acetic acid*	Alkaloids	Alkaloids	22884-10-2	2	1.2193e+07	1.08084e+07	6.1082e+06	1.23187e+07	6.78413e+06	5.3963e+06	4.55498e+06	6.18717e+06	4.43594e+06	4.35242e+06	5.06087e+06	5.20351e+06	1.24221e+07	6.46593e+06	1.20103e+07	9.44702e+06	7.44485e+06	1.27313e+07	8.98513e+06	1.00959e+07	1.01892e+07
MWSmce466	135.05	92.03	136.052	C8H8O2	[M-H]-	4-Hydroxyacetophenone	Others	Ketone compounds	99-93-4	3	169958	173102	212575	197251	174941	224331	187261	181649	199345	229154	195338	210288	473905	791055	571187	304359	315521	320135	265698	305077	295394
MWSmce484	405.12	137.02	406.126	C20H22O9	[M-H]-	Astringin	Others	Stilbene	29884-49-9	3	6670	7427.73	1088.84	1670	2643.85	2854.85	156015	186465	169844	103499	92993	96458.8	4311.49	16435.4	19276.6	10606.1	8704.65	7618.33	53417.3	62135	77555.2
MWSmce486	503.16	383.12	504.169	C18H32O16	[M-H]-	Manninotriose	Others	Saccharides	13382-86-0	3	11346.7	14077.6	17394.1	20647.9	18014.2	21220.8	58247.8	63032.3	101737	44350.3	56960	55153.7	151278	59873.6	149947	130997	124523	178302	29878.7	39205.7	47815.9
MWSmce498	579.17	271.07	578.164	C27H30O14	[M+H]+	Apigenin-7-O-neohesperidoside (Rhoifolin)*	Flavonoids	Flavones	17306-46-6	1	492486	406591	302203	299770	161952	301394	1.85052e+07	1.7248e+07	1.20306e+07	3.44626e+06	2.10172e+06	2.87082e+06	282873	286897	294832	228383	324724	322533	3.9221e+06	4.29001e+06	3.62642e+06
MWSmce526	161.09	143.08	160.085	C6H12N2O3	[M+H]+	Daminozide	Alkaloids	Alkaloids	1596-84-5	3	920647	583774	570969	474598	680215	431899	1.12279e+06	1.66143e+06	1.23943e+06	1.38894e+06	1.73702e+06	1.58618e+06	1.59953e+06	1.31451e+06	1.32567e+06	1.36667e+06	1.23316e+06	1.3103e+06	926022	785346	925387
MWSmce548	118.09	58.07	117.079	C5H11NO2	[M+H]+	Betaine	Alkaloids	Alkaloids	107-43-7	3	5.42146e+06	4.35213e+06	4.02338e+06	6.76866e+06	1.01141e+07	5.6524e+06	3.02506e+06	5.86065e+06	4.104e+06	8.49145e+06	9.72487e+06	8.88147e+06	8.55152e+06	7.29608e+06	8.20343e+06	2.09728e+07	2.08774e+07	1.95778e+07	9.96712e+06	6.43375e+06	8.0368e+06
MWSmce556	136.08	91.06	135.068	C8H9NO	[M+H]+	2'-Aminoacetophenone	Others	Ketone compounds	551-93-9	3	64505.8	103699	176403	72698.2	98157.2	74556.4	3.00679e+06	2.61505e+06	2.37712e+06	946016	343960	1.01731e+06	223110	293737	281547	143002	220491	166778	440818	405875	416877
MWSmce583	165.02	91.02	166.027	C8H6O4	[M-H]-	Piperonylic acid	Organic acids	Organic acids	94-53-1	3	320464	210507	288374	203117	217022	226309	243583	306653	295596	236380	291893	216732	444926	492557	434014	425251	425814	485163	220196	236822	223953
MWSmce585	104.07	59.01	103.063	C4H9NO2	[M+H]+	Methyl 3-aminopropanoate	Amino acids and derivatives	Amino acids and derivatives	4138-35-6	2	8.48553e+06	7.28911e+06	8.20062e+06	5.07473e+06	5.99813e+06	5.12562e+06	3.52147e+07	3.49026e+07	3.73301e+07	2.57033e+07	2.95371e+07	2.72118e+07	2.25442e+07	1.5814e+07	2.08345e+07	3.02188e+07	2.25777e+07	2.90169e+07	1.44304e+07	1.61435e+07	1.5594e+07
MWSmce591	235.17	105.07	234.162	C15H22O2	[M+H]+	Curcumenol	Terpenoids	Sesquiterpenoids	19431-84-6	2	130575	154666	164858	26569.5	98570.9	99199.5	153064	250230	234029	274710	153316	295317	260865	272624	347720	129261	250640	297031	82382.5	108124	84032.9
MWSmce617	247.1	175.04	246.089	C14H14O4	[M+H]+	Marmesin	Lignans and Coumarins	Coumarins	13849-08-6	3	723371	789649	689927	563068	635686	780363	5.14506e+06	5.44698e+06	4.99286e+06	2.03141e+06	2.46945e+06	2.27821e+06	614540	676972	634524	536759	631431	627903	947873	1.17829e+06	1.17876e+06
MWSmce674	451.36	89.06	450.35	C31H46O2	[M+H]+	Phylloquinone (Vitamin K1)	Others	Vitamin	84-80-0	3	45375.7	45919.1	33726.4	26532.5	44716	31463.6	22091.2	22244.8	30723.1	27816.4	31934.4	24692.9	41802.6	67572.6	42299.9	34181.2	41690.9	50811.7	24016.1	26634	25198.7
MWSmce675	271.08	108.02	272.09	C12H16O7	[M-H]-	Arbutin	Phenolic acids	Phenolic acids	497-76-7	3	27673.5	18097.4	13869.1	12070.4	44514.7	7381.86	85806.4	67265.8	95245.9	80101.5	35704.7	65510.9	101962	57112	42683.7	33033.2	178123	62206.6	110040	95560.5	54453.5
MWSmce682	149.046	59.0141	150.053	C5H10O5	[M-H]-	DL-Xylose	Others	Saccharides	25990-60-7	3	191274	607558	721367	822690	227913	1.08499e+06	1.86917e+06	1.90464e+06	1.62241e+06	1.29257e+06	1.42998e+06	1.15501e+06	748018	342418	884422	695173	605702	674998	719849	677536	810246
MWSmce690	175.02	59.01	176.032	C6H8O6	[M-H]-	Erythorbic Acid; Isoascorbic Acid	Others	Vitamin	89-65-6	1	2.56812e+06	1.61883e+06	2.36619e+06	1.70761e+06	1.7833e+06	2.63914e+06	3.00389e+06	5.91727e+06	5.83377e+06	2.92515e+06	2.32065e+06	2.32292e+06	166100	417853	143776	127185	204545	154414	2.12054e+06	2.59026e+06	1.13774e+06
MWSmce701	135.08	79.05	134.073	C9H10O	[M+H]+	4-Ethylbenzaldehyde	Others	Aldehyde compounds	4748-78-1	3	250058	169594	371128	126989	133041	154389	9	9	9	540098	72011.9	148578	305877	328783	434540	298591	397509	282350	326344	241190	312151
MWSmce706	129.07	56.05	128.059	C5H8N2O2	[M+H]+	Cyclo(Ala-Gly)	Amino acids and derivatives	Amino acids and derivatives	4526-77-6	3	5.68374e+06	1.34183e+07	1.37718e+07	1.49921e+07	1.36883e+07	1.13262e+07	8.22376e+06	1.07055e+07	1.05959e+07	3.78065e+06	1.57016e+07	4.43096e+06	2.03377e+07	1.81856e+07	1.88955e+07	1.94794e+07	1.87308e+07	1.77727e+07	2.29596e+07	2.13837e+07	2.01359e+07
MWSmce709	130.06	103.05	129.058	C9H7N	[M+H]+	Isoquinoline	Alkaloids	Isoquinoline alkaloids	119-65-3	3	236077	258257	241570	202244	140327	260820	930042	649626	672135	751171	579783	1.01055e+06	283819	493601	282095	336885	453751	335758	427989	248048	238673
MWSprf004	355.1	163.04	354.095	C16H18O9	[M+H]+	Neochlorogenic acid (5-O-Caffeoylquinic acid)	Phenolic acids	Phenolic acids	906-33-2	1	458801	527647	400219	370141	265436	302378	2.33778e+07	1.84507e+07	1.41924e+07	2.91461e+06	2.82256e+06	3.79964e+06	837741	816406	714180	779959	570340	609742	4.92465e+06	4.08941e+06	4.11053e+06
MWSprf050	625.21	317.1	624.205	C29H36O15	[M+H]+	Methylhesperidin	Flavonoids	Flavanones	11013-97-1	1	6.82459e+07	6.72866e+07	3.96196e+07	6.5369e+07	5.2434e+07	8.01681e+07	9.13569e+06	1.02363e+07	9.10507e+06	7.51907e+06	6.95643e+06	7.91288e+06	1.79403e+07	2.12945e+07	2.03944e+07	2.56034e+07	1.52765e+07	2.23721e+07	1.25969e+07	1.31933e+07	1.31742e+07
MWSprf106	389.12	331.08	388.116	C20H20O8	[M+H]+	Artemetin (5-Hydroxy-3,3',4',6,7-pentamethoxyflavone)*	Flavonoids	Flavones	479-90-3	1	5630.53	4760.05	4421.57	16656.6	5505.26	5267.11	996775	1.02965e+06	859206	354542	301244	359989	39716.5	14270.1	13673.3	7733.2	4220.22	3728.51	149548	157493	150638
MWSprf117	221.09	130.06	220.085	C11H12N2O3	[M+H]+	5-Hydroxy-DL-tryptophan(5-HTP)	Amino acids and derivatives	Amino acids and derivatives	56-69-9	3	2.82741e+06	1.81947e+06	1.99501e+06	2.24666e+06	2.021e+06	2.23109e+06	9.70707e+06	9.45781e+06	6.69537e+06	1.25785e+07	8.18122e+06	1.18284e+07	5.69212e+06	5.09818e+06	5.1044e+06	5.28e+06	5.60852e+06	5.53966e+06	4.09366e+06	4.25027e+06	4.29325e+06
MWSslk030	611.2	303.09	612.205	C28H36O15	[M-H]-	Neohesperidin Dihydrochalcone (Nhdc)	Flavonoids	Chalcones	20702-77-6	3	126638	106053	92994.1	141718	117690	195364	1.06407e+06	1.57924e+06	1.15619e+06	1.61299e+06	889208	975191	271716	391283	307199	342150	422606	375644	668755	715146	681895
MWSslk050	583.2	275.09	582.195	C27H34O14	[M+H]+	Naringin Dihydrochalcone	Flavonoids	Chalcones	18916-17-1	3	318803	359941	252622	241535	303734	345346	1.31278e+06	1.45684e+06	1.28149e+06	968700	744763	1.17869e+06	1.38543e+06	1.60762e+06	1.10558e+06	1.59843e+06	1.4301e+06	1.27545e+06	622417	614384	621473
MWSslk055	345.1	315.06	344.09	C18H16O7	[M+H]+	Nevadensin	Flavonoids	Flavones	10176-66-6	2	91898.1	74933.4	72705.3	107079	52639.1	41219.4	2.46326e+07	2.70297e+07	1.94761e+07	1.19749e+07	8.89464e+06	1.14006e+07	327563	373666	246537	46838.6	62455	44055.3	2.95107e+06	3.14709e+06	3.31011e+06
MWSslk062	241.09	225.06	242.094	C15H14O3	[M-H]-	4'-Methoxyresveratrol	Others	Stilbene	33626-08-3	3	29495.5	22253.6	42266	27322.9	30166	22327.1	280439	405828	253943	52342.4	47718.5	50563.9	29472.9	31623.3	34466.6	31163.7	25377.7	30294.7	84466.1	79240.2	75947.3
MWSslk066	169.05	65.04	168.042	C8H8O4	[M+H]+	3-Hydroxy-4-methoxybenzoic acid; Isovanillic Acid	Phenolic acids	Phenolic acids	645-08-9	2	1.01581e+06	1.17875e+06	1.3005e+06	965927	755258	872399	8.06616e+06	6.25994e+06	5.48221e+06	5.00882e+06	4.49052e+06	5.25392e+06	2.55692e+06	1.80118e+06	1.88177e+06	2.20786e+06	2.41032e+06	2.24681e+06	2.54586e+06	2.63345e+06	2.72933e+06
MWSslk068	561.34	59.01	562.351	C32H50O8	[M-H]-	Curcurbitacin IIA	Terpenoids	Triterpene	58546-34-2	3	32181.1	19782.8	16293.1	29435.7	37787.2	41532.7	12259.1	15739.6	15166.8	8276.33	6502.72	9345.73	39834.8	48766.8	29799.3	17498.7	20016.1	25602.4	42828.6	39424.3	39659.4
MWSslk088	431.17	59.01	432.178	C23H28O8	[M-H]-	Pseudolaric Acid B	Terpenoids	Ditepenoids	82508-31-4	2	37330.7	40229	54400.6	30291.4	29755.7	32803.4	1.51481e+07	2.19337e+07	1.19807e+07	2.49967e+06	2.66135e+06	2.64396e+06	112985	218098	117580	32490	32548.1	32808.3	2.67791e+06	2.88929e+06	2.40551e+06
MWSslk097	195.06	163.04	194.058	C10H10O4	[M+H]+	Dimethyl phthalate	Phenolic acids	Phenolic acids	131-11-3	3	1.3005e+07	1.24685e+07	1.30714e+07	1.34452e+07	1.33787e+07	1.34459e+07	1.25986e+07	1.18572e+07	1.28783e+07	1.3017e+07	1.22706e+07	1.20629e+07	1.43693e+07	1.47447e+07	1.50144e+07	1.40936e+07	1.60217e+07	1.41072e+07	1.08644e+07	1.07287e+07	1.09903e+07
MWSslk108	204.13	85.03	203.116	C9H17NO4	[M+H]+	O-Acetyl-L-carnitine	Alkaloids	Alkaloids	3040-38-8	3	264530	191655	186352	383853	237401	202537	864929	1.02799e+06	1.00961e+06	695258	694772	327723	734526	443672	550714	190054	737395	581469	427058	570587	617138
MWSslk111	327.21	309.2	326.199	C20H26N2O2	[M+H]+	Hydroquinine	Alkaloids	Quinoline alkaloids	522-66-7	3	232089	276988	202857	242868	232837	271980	667170	604942	560146	630440	651775	626527	394514	316658	387631	388155	461870	521555	298798	264728	314914
MWSslk120	208.1	120.08	207.089	C11H13NO3	[M+H]+	N-Acetyl-DL-phenylalanine	Amino acids and derivatives	Amino acids and derivatives	2901-75-9	3	453736	448924	407384	376370	395989	436917	985934	917962	1.00953e+06	1.04701e+06	803738	1.13413e+06	525301	494552	423409	458937	395446	492093	259173	302828	290146
MWSslk132	285.21	223.21	286.214	C16H30O4	[M-H]-	Hexadecanedioic acid	Lipids	Free fatty acids	505-54-4	2	60453.3	51514.3	49308.8	52487	56107.5	48694.8	69296.2	81596.3	72039.2	64929.1	119408	65267.3	54640.5	51642.9	53200.6	51968	58712.3	56493.1	59608.8	63472.8	61569.6
MWSslk133	257.18	195.18	258.183	C14H26O4	[M-H]-	1,14-Tetradecanedioic Acid	Lipids	Free fatty acids	821-38-5	3	55842.1	50459.9	49158.9	58399.4	60554.6	60332.2	66185.6	64182	67499.7	56319.1	55492.5	52607.4	70339.1	70216.8	66209.9	72793.1	76920	72949.3	48636.1	66050.5	66650.4
MWSslk140	192.07	56.05	191.062	C7H13NO3S	[M+H]+	N-Acetyl-L-Methionine	Amino acids and derivatives	Amino acids and derivatives	65-82-7	3	16194.8	25305.8	18355.9	20386.1	8932.47	13348.9	37355.2	19980.3	25395.1	68958.1	41755	59284.4	10290.6	7625.42	9988.94	18608.8	8438.81	17673	12062.7	16642.5	8571.91
MWSslk141	625.22	317.1	624.205	C29H36O15	[M+H]+	Hesperidin methylchalcone	Flavonoids	Chalcones	24292-52-2	1	824086	918133	652028	1.28867e+06	969638	1.02666e+06	960958	1.36868e+06	1.16576e+06	1.3606e+06	1.30098e+06	945366	1.92393e+06	1.55397e+06	1.53856e+06	2.19174e+06	1.64302e+06	1.97369e+06	631973	824146	810639
MWSslk146	595.17	433.12	594.159	C27H30O15	[M+H]+	4'-O-Glucosylvitexin	Flavonoids	Flavones	38950-94-6	1	415914	459552	368830	318898	163764	342454	339799	360189	183634	77671.8	125473	37208.2	1.29349e+06	982994	1.03969e+06	878311	773998	844622	316197	314529	388806
MWSslk149	169.05	95.05	168.042	C8H8O4	[M+H]+	5-Methoxysalicylic acid	Phenolic acids	Phenolic acids	2612-02-4	3	68864.7	48004.4	45010	55015	25005	49430.5	9	9	9	53465.3	75025	70020	141752	81695	125263	56955.3	58413	84396.1	21675	45992.6	33778
MWSslk171	407.13	227.07	408.142	C20H24O9	[M-H]-	Nodakenin	Lignans and Coumarins	Coumarins	495-31-8	1	16115.4	15446.3	18183.4	29207.8	43060.9	22857.4	4.58641e+06	4.72183e+06	3.83479e+06	866554	696224	706322	38166.7	93756.7	58720.5	13601.3	15171.4	25445	992039	1.23669e+06	1.27419e+06
MWSslk172	247.06	217.02	246.053	C13H10O5	[M+H]+	Isopimpinellin	Lignans and Coumarins	Coumarins	482-27-9	3	2066.22	3716.48	4662.52	9824.67	2258.68	4970.64	863288	954170	799425	106758	33702.5	78916.1	17812.4	15476.8	10674.1	3012.15	11345.9	6335.42	119751	115529	137155
MWSslk187	771.24	317.07	770.227	C34H42O20	[M+H]+	Typhaneoside	Flavonoids	Flavones	104472-68-6	3	1.70744e+06	1.69398e+06	927973	1.8798e+06	1.41466e+06	6728695	63350	39406.3	74119	32716.3	43721	52643.8	734378	562677	634027	289319	266976	317467	365966	433883	284029
MWSslk201	437.14	59.01	438.153	C21H26O10	[M-H]-	Sec-O-Glucosylhamaudol	Others	Chromone	80681-44-3	2	1.06158e+06	1.0435e+06	1.62692e+06	492674	801656	1.10117e+06	162785	209724	198279	491176	293717	399602	130640	293870	145432	174872	241599	199567	566992	625269	517232
MWSslk208	301.22	301.22	302.225	C20H30O2	[M-H]-	Kaurenoic Acid	Terpenoids	Ditepenoids	6730-83-2	1	224548	198834	219096	463710	355476	521324	219656	322634	224901	205050	132341	226115	299221	314942	249777	277624	248701	279070	327279	347542	358031
MWSslk235	181.07	59.01	182.079	C6H14O6	[M-H]-	Allitol	Others	Saccharides	488-44-8	3	405249	382115	463567	496800	457786	441245	296029	426458	416526	448978	420552	462512	326753	355268	443966	455569	373581	433173	384555	419036	410629
MWSslk252	593.19	285.08	594.195	C28H34O14	[M-H]-	Didymin (Isosakuranetin-7-O-rutinoside)*	Flavonoids	Flavanones	14259-47-3	1	5.05714e+06	3.24345e+06	3.481e+06	3.74638e+06	3.56143e+06	5.13443e+06	6.4862e+07	8.38205e+07	6.79903e+07	4.7561e+07	4.65655e+07	5.17979e+07	3.22268e+07	3.55642e+07	3.47556e+07	5.30712e+07	5.7725e+07	6.57924e+07	4.85071e+07	4.77692e+07	4.17861e+07
MWSslk254	595.166	287.06	594.159	C27H30O15	[M+H]+	Kaempferol-3-O-glucorhamnoside*	Flavonoids	Flavonols	40437-72-7	3	1.8085e+07	1.69652e+07	9.58762e+06	8.32681e+06	6.63908e+06	7.80182e+06	1.38558e+08	1.19998e+08	9.54277e+07	5.90195e+07	5.52389e+07	5.4699e+07	6.43055e+06	6.96493e+06	5.56421e+06	4.89763e+06	5.07685e+06	4.99196e+06	3.06469e+07	2.7544e+07	3.41785e+07
MWStz040	116.07	70.0668	115.063	C5H9NO2	[M+H]+	Pterolactam	Alkaloids	Pyrrole alkaloids	38072-88-7	3	1.56512e+07	1.37464e+07	1.17696e+07	1.1994e+07	1.18662e+07	1.21797e+07	4.01023e+07	3.31303e+07	4.3521e+07	3.16013e+07	3.73933e+07	3.36068e+07	1.38468e+07	1.43509e+07	1.41985e+07	1.28481e+07	1.26239e+07	1.30151e+07	1.82041e+07	2.22183e+07	2.30071e+07
MWStz058	257.09	211.09	256.085	C14H12N2O3	[M+H]+	7-Hydroxy-β-carboline-1-propionic acid	Alkaloids	Plumerane	215934-15-9	3	59053.8	16038.5	25720.1	55214.5	59478.5	59811.9	94422.6	91497.8	43291.8	34807.2	99455.8	91091.2	52756.9	59650.8	61027.8	63307.8	14678.5	15005	62856.6	37553	25314.7
MWStz070	182.08	91.05	181.074	C9H11NO3	[M+H]+	N-(2-Hydroxy-4-methoxyphenyl)acetamide	Alkaloids	Phenolamine	58469-06-0	2	2.76264e+07	1.97696e+07	3.5493e+07	2.57723e+07	4.20007e+07	3.10156e+07	1.97765e+07	2.19313e+07	1.83269e+07	1.7754e+07	1.16777e+07	1.9937e+07	1.53442e+07	1.29044e+07	1.69784e+07	1.19913e+07	1.09931e+07	1.48061e+07	1.36245e+07	1.36151e+07	1.55418e+07
MWStz103	399.15	250.09	398.137	C15H22N6O5S	[M+H]+	S-(5'-Adenosyl)-L-methionine	Amino acids and derivatives	Amino acids and derivatives	29908-03-0	3	466281	1.01414e+06	1.05758e+06	580113	588312	1.87975e+06	1.1427e+06	606103	955764	1.05138e+06	986580	1.87878e+06	197342	548294	335833	178512	176924	154985	290478	405496	517075
MWStz147	168.1	135.07	167.095	C9H13NO2	[M+H]+	Synephrine; 4-[1-Hydroxy-2-(methylamino)ethyl]phenol	Alkaloids	Phenolamine	94-07-5	3	190394	188912	92015.2	123437	122002	136604	340112	473314	361349	256846	183632	246410	567528	497347	518548	223276	232790	235552	211509	163563	162011
MWStz152	206.08	118.07	205.074	C11H11NO3	[M+H]+	2-(Acetylamino)-3-phenyl-2-propenoic acid	Alkaloids	Alkaloids	5469-45-4	2	109142	129061	105898	128275	92541.2	136985	205124	303119	157418	162934	173396	176780	98334.9	126782	111439	102270	171648	110739	134419	102062	142394
MWStz255	245.13	120.08	244.121	C14H16N2O2	[M+H]+	Cyclo(Pro-Phe)	Amino acids and derivatives	Amino acids and derivatives	3705-26-8	3	10224.3	7813.9	13340	21754.9	1670	16675	19718.8	17526.6	26084.8	35010	23340	24999.8	26082.5	25005	16836	8217.44	33340	22411.7	17592.7	6670	19183.7
MWStz275	202.12	173.09	201.115	C13H15NO	[M+H]+	Leptomerine	Alkaloids	Quinoline alkaloids	22048-97-1	3	96629.3	85665.7	76321.4	95607.7	91512.4	111243	47120.2	37759.5	53613.4	64542.8	42262.3	61423.1	77783.9	80136	64693.7	62219	51348	87319.1	27610.6	40828.1	40565.1
MWStz322	340.15	340.15	339.147	C20H21NO4	[M+H]+	(S)-Canadine	Alkaloids	Isoquinoline alkaloids	5096-57-1	3	135804	162877	161635	81292.3	152778	93799.8	811620	706339	667141	618323	722678	870497	255696	208765	233331	259344	295166	260644	217636	229528	231887
MWStz323	234.15	91.05	233.142	C14H19NO2	[M+H]+	Paniculidine B	Alkaloids	Plumerane	97399-94-5	3	181537	201651	167687	133108	124509	151285	698888	731950	607427	449831	343534	582742	50015	57751.4	50015	45010	65874.8	19637.7	139175	148209	166623
NK10246260	162.06	116.05	161.048	C9H7NO2	[M+H]+	2,4-Dihydroxyquinoline	Alkaloids	Quinoline alkaloids	86-95-3	3	159597	181036	307530	128395	137414	114500	9	9	9	781002	305330	355450	113385	228069	106710	125060	116720	178008	100040	217298	211246
NK10251888	203.15	70.07	202.143	C8H18N4O2	[M+H]+	NG,NG-Dimethyl-L-arginine*	Amino acids and derivatives	Amino acids and derivatives	30315-93-6	3	3.73488e+06	3.39833e+06	3.26493e+06	2.7689e+06	3.5419e+06	2.80486e+06	1.38012e+06	1.72872e+06	1.62327e+06	3.67561e+06	3.42849e+06	3.5537e+06	5.15005e+06	4.47704e+06	3.57249e+06	5.24463e+06	4.6607e+06	5.22454e+06	2.59681e+06	2.49708e+06	2.54826e+06
NK10253223	168.06	94.06	167.058	C8H9NO3	[M+H]+	2-Amino-3-methoxybenzoic acid	Phenolic acids	Phenolic acids	3177-80-8	3	137199	137357	43620.7	96607.8	139325	103467	513857	502253	410982	475023	533186	80910.1	142537	117044	57797.7	137856	139171	163043	127938	135774	128442
NK10264324	127.04	81.03	126.032	C6H6O3	[M+H]+	Phloroglucinol; 1,3,5-Benzenetriol	Phenolic acids	Phenolic acids	108-73-6	1	1.27089e+07	1.28508e+07	1.22637e+07	9209049	1.24858e+07	1.19671e+07	4.04976e+07	4.24684e+07	3.71033e+07	3.54426e+07	3.56809e+07	3.94637e+07	4.76034e+07	4.77511e+07	5.04086e+07	4.70501e+07	4.88259e+07	4.73632e+07	2.21949e+07	2.23618e+07	2.26081e+07
pma0101	293.16	163.04	292.154	C14H20N4O3	[M+H]+	Caffeoylagmatine	Alkaloids	Phenolamine	-	3	1.68565e+06	1.41251e+06	1.01939e+06	607969	625302	670557	507695	468848	219471	846362	567584	693139	499986	750080	658383	501226	597297	462303	406261	428919	459140
pma0104	369.1	207.07	368.09	C20H16O7	[M+H]+	N-Sinapoylhydroxycoumarin	Lignans and Coumarins	Coumarins	-	3	1.09489e+06	1.0555e+06	1.9675e+06	1.87696e+06	2.04149e+06	1.91987e+06	9.09748e+06	1.23914e+07	1.20282e+07	7.51081e+06	7.09392e+06	7.87502e+06	5.08678e+06	5.60963e+06	5.69561e+06	6.36016e+06	6.28831e+06	6.56617e+06	5.82232e+06	6.16772e+06	5.50227e+06
pma0134	121.05	93.06	120.042	C4H8O4	[M+H]+	D-Threose	Others	Saccharides	95-43-2	3	1.1179e+07	9.66416e+06	1.3308e+07	8.76575e+06	9.60631e+06	9.71014e+06	5.91517e+07	6.3255e+07	5.05002e+07	5.78687e+07	5.12545e+07	7.07779e+07	1.41115e+07	1.34387e+07	1.64808e+07	7.51451e+06	7.35326e+06	9.092e+06	1.61158e+07	1.70791e+07	1.58452e+07
pma0249	479.12	317.1	478.111	C22H22O12	[M+H]+	3'-O-Methyltricetin-5-O-glucoside	Flavonoids	Flavones	-	3	7622095	1.02427e+07	8.60029e+06	1.42641e+07	3.61708e+06	1.50139e+07	9	9	9	3.55675e+06	1.72003e+06	2.55349e+06	5.81085e+06	6.8895e+06	7.35123e+06	6.92541e+06	4.95859e+06	5.87675e+06	5.01258e+06	3.84528e+06	2870310
pma0461	277.22	93.07	276.209	C18H28O2	[M+H]+	14,15-Dehydrocrepenynic acid	Lipids	Free fatty acids	4154-44-3	3	95694.7	63417.2	40270.9	45781.6	51137.7	52099.4	1.856e+06	1.80902e+06	1.37128e+06	1.25493e+06	821745	1.03239e+06	102152	149867	111746	84263.8	110794	91177.6	327533	324794	364881
pma0584	308.2	163.04	307.19	C16H25N3O3	[M+H]+	Caffeoylspermidine	Alkaloids	Phenolamine	-	3	48948.4	13705.2	31582.3	9	9	9	899267	492573	725271	461115	618268	547104	67326.9	75105.9	67662	97661.6	75918.3	41853	211883	145165	156484
pma0702	558.28	207.07	557.274	C29H39N3O8	[M+H]+	N1,N8-Bis(sinapoyl)spermidine	Alkaloids	Phenolamine	-	3	75025	75025	95035	80025	65020	32506.2	141599	181790	141585	118483	218121	197202	123321	100879	153893	98217.1	98221.2	130065	80025	56420	66375.1
pma0724	435.13	285.08	434.121	C21H22O10	[M+H]+	Naringenin-6-C-Glucoside	Flavonoids	Flavanones	3682-03-9	3	298518	223986	272126	218505	107109	144190	1730455	1506260	1642760	1215165	1221890	1243745	823833	769958	995758	620572	653416	536588	498473	311473	536253
pma0760	565.12	317.07	564.111	C25H24O15	[M+H]+	3'-O-Methyltricetin-7-O-(6''-malonyl)glucoside	Flavonoids	Flavones	-	3	1.03633e+06	1.10503e+06	772260	749792	542823	867588	2.48162e+06	2.58562e+06	2.57546e+06	993358	949358	1.62496e+06	1.37169e+06	1.55468e+06	1.51057e+06	1.41797e+06	1.05592e+06	1.17686e+06	780572	799121	960797
pma0791	521.13	273.08	520.122	C24H24O13	[M+H]+	Naringenin-7-O-(6''-malonyl)glucoside	Flavonoids	Flavanones	-	3	677911	689681	451441	450173	489761	531859	1.17041e+06	1.40373e+06	1.2021e+06	1.08218e+06	1.16096e+06	1.18601e+06	1.16521e+06	1.49911e+06	1.40514e+06	1.15762e+06	1.54199e+06	1.1828e+06	874158	761356	846518
pma0795	551.1	303.05	550.096	C24H22O15	[M+H]+	Tricetin-5-O-(6''-malonyl)glucoside	Flavonoids	Flavones	-	3	2.46839e+06	2.27791e+06	1.42836e+06	1.37562e+06	1273779	1.99962e+06	4.95552e+06	5.40628e+06	4.80814e+06	6.04484e+06	6.27664e+06	6.66005e+06	8.71595e+06	8.44814e+06	7.5985e+06	5.74272e+06	8.73679e+06	7525232	3.66351e+06	3.77828e+06	3.79336e+06
pma0948	138.09	120.08	137.084	C8H11NO	[M+H]+	Phenylethanolamine	Alkaloids	Alkaloids	7568-93-6	3	195727	127360	186014	158587	119838	131751	405794	459465	374320	507587	336187	501364	106225	106536	66546	51793.6	82093.6	85730.1	166226	163611	154212
pma1751	286.09	124.04	285.085	C12H15NO7	[M+H]+	N-(beta-D-Glucosyl)nicotinate	Others	Vitamin	-	3	5.71955e+06	5.70258e+06	5.74507e+06	3.39897e+06	4.13546e+06	4.37475e+06	3.5666e+06	3.31316e+06	3.53126e+06	6.49627e+06	4.37286e+06	5.96798e+06	402849	591578	494745	463966	617627	439946	1.59516e+06	1.84353e+06	1.86374e+06
pma2987	142.1	124.09	141.09	C6H11N3O	[M+H]+	Histidinol	Alkaloids	Alkaloids	501-28-0	3	1.99649e+07	2.00428e+07	3.51461e+07	2.23292e+07	2.21338e+07	3.55049e+07	1.86937e+07	1.62266e+07	1.92785e+07	2.56833e+07	2.31014e+07	3.02748e+07	1.57826e+07	1.79548e+07	1.72127e+07	2.58909e+07	1.98739e+07	1.9597e+07	1.77091e+07	1.72646e+07	1.63578e+07
pma3101	256.08	124.04	256.082	C11H14NO6+	[M]+	Nicotinate D-ribonucleoside	Others	Vitamin	17720-18-2	3	1.51016e+06	1.88339e+06	1.62483e+06	1.41169e+06	1.48155e+06	1.58904e+06	4.77522e+06	5.3254e+06	4.82695e+06	3.41606e+06	3.70232e+06	4.00406e+06	3.05464e+06	2.4457e+06	2.68297e+06	2.9898e+06	3.23913e+06	3.21871e+06	2.01519e+06	2.41435e+06	2.26892e+06
pma3649	132.07	86.06	131.058	C5H9NO3	[M+H]+	5-Aminolevulinic Acid	Alkaloids	Alkaloids	106-60-5	3	1.83249e+07	1.79981e+07	1.87517e+07	1.71046e+07	1.54111e+07	2.0217e+07	1.24399e+07	1.19549e+07	2.23431e+07	1.39014e+07	1.16999e+07	1.29551e+07	1.84167e+07	2.03961e+07	1.45288e+07	1.54637e+07	1.8948e+07	1.55648e+07	1.08411e+07	1.12454e+07	1.13906e+07
pma3724	369.12	177.05	368.111	C17H20O9	[M+H]+	1-O-Feruloylquinic acid	Phenolic acids	Phenolic acids	-	3	217018	179555	188011	113523	82946.5	110658	9.92734e+06	9.11459e+06	4.08046e+06	1.05347e+06	1.42977e+06	1.16604e+06	1.08906e+06	1.06247e+06	916724	566298	555175	459053	1.56342e+06	1.49954e+06	1.54383e+06
pma6218	419.13	383.1	418.126	C21H22O9	[M+H]+	O-MethylNaringenin-8-C-arabinoside	Flavonoids	Flavanones	-	3	2.63676e+06	2.7091e+06	2.89607e+06	3.64974e+06	3.06479e+06	4.12042e+06	6446055	2.42133e+06	6428625	1.92385e+06	1.01133e+06	6744415	3.58302e+06	5.28974e+06	4.91985e+06	3.31424e+06	3.2683e+06	5.82623e+06	2322120	1.77701e+06	1.72182e+06
pma6455	229.01	96.97	230.019	C5H11O8P	[M-H]-	Ribulose-5-phosphate	Others	Saccharides	4151-19-3	3	553340	703214	621275	685572	408855	307512	815745	1.53313e+06	725215	2.46656e+06	1.37123e+06	1.6009e+06	1.37981e+06	1.78792e+06	1.75857e+06	1.3645e+06	1.57245e+06	1.53717e+06	851597	1.24579e+06	1.06895e+06
pmb0034	277.1	148.06	276.096	C10H16N2O7	[M+H]+	L-α-Glutamyl-L-Glutamic Acid	Amino acids and derivatives	Amino acids and derivatives	3929-61-1	3	443584	504614	596322	464950	632044	575166	351109	502285	572147	901408	699614	880000	308712	338238	278914	601852	311948	266616	451179	483777	474904
pmb0069	122.06	105.03	121.053	C7H7NO	[M+H]+	Benzamide	Alkaloids	Alkaloids	55-21-0	3	19920	10899.8	9965.78	15254.2	12450.1	6844.49	213117	306409	193682	474313	76783.4	420784	12399	7860.85	12776.5	8703.02	6654.49	15005	61404.2	68673.1	75327.2
pmb0128	213.18	81.07	212.178	C13H24O2	[M+H]+	δ-Tridecalactone	Lipids	Free fatty acids	7370-92-5	3	55026.7	49469.9	50367.3	31675	29672.5	44170.4	334135	399202	279468	308167	214455	102482	104029	91728.2	68355	56832.8	99978	79913.1	88890.7	34805.5	83673.2
pmb0197	298.11	166.07	297.107	C11H15N5O5	[M+H]+	N7-Methylguanosine	Nucleotides and derivatives	Nucleotides and derivatives	20244-86-4	3	79630.6	71649.5	65777.4	57812.8	81880.6	78299.1	111489	153830	95556.6	144009	129371	158552	41533.1	41239.4	35820.2	26798.1	22275.4	34977.9	42368.1	50802	51608.5
pmb0235	323.09	177.05	322.084	C19H14O5	[M+H]+	O-Feruloyl coumarin	Lignans and Coumarins	Coumarins	-	3	1.57193e+06	1.5441e+06	1.53478e+06	1.08531e+06	1.27025e+06	1.56715e+06	3.55494e+06	3.12887e+06	2.85389e+06	2.15515e+06	2.54773e+06	2.56751e+06	2.75704e+06	2.57428e+06	2.63064e+06	1.45328e+06	1409143	1.39318e+06	1.28312e+06	1.26021e+06	1.29148e+06
pmb0296	357.3	265.25	356.293	C21H40O4	[M+H]+	1-Oleoyl-Sn-Glycerol	Lipids	Glycerol ester	129784-87-8	3	9566.73	19148.8	11653.5	25433.8	22287.8	19761.5	3.19881e+06	2.38973e+06	3.00976e+06	3.13829e+06	2.79345e+06	1.55604e+06	51651.1	70220.8	77196.5	51008.1	35219	31828.1	602311	601417	595290
pmb0325	322.21	177.05	321.205	C17H27N3O3	[M+H]+	Feruloylspermidine	Alkaloids	Phenolamine	-	3	7.14645e+06	7.92389e+06	6.5287e+06	3.50297e+06	4.60159e+06	4.59782e+06	9.18886e+06	9.53701e+06	8.77035e+06	7.38371e+06	7.00364e+06	8.51157e+06	1.09192e+07	1.50646e+07	1.36718e+07	7.16242e+06	5.82279e+06	6.45194e+06	3.76132e+06	4.08461e+06	4.08416e+06
pmb0374	136.06	119.04	135.054	C5H5N5	[M+H]+	2-Aminopurine	Nucleotides and derivatives	Nucleotides and derivatives	452-06-2	2	2.23084e+06	2.32068e+06	1.96725e+06	1.17892e+06	2.28195e+06	2.42497e+06	3.57292e+06	3.44931e+06	3.13201e+06	2.32076e+06	1.57702e+06	2.27386e+06	4.73294e+06	7.15896e+06	4.59318e+06	2.46745e+06	3.12777e+06	2.44462e+06	1.66088e+06	1.71019e+06	1.8098e+06
pmb0464	458.15	116.03	457.143	C16H27NO14	[M+H]+	L-Aspartic acid-O-diglucoside	Amino acids and derivatives	Amino acids and derivatives	-	3	5.27091e+07	3.97514e+07	4.3997e+07	3.12294e+07	3.53079e+07	3.48452e+07	3.07623e+07	4.04101e+07	3.71271e+07	5.55208e+07	6.86322e+07	6.08702e+07	4.78111e+07	5.47475e+07	4.75629e+07	5.02577e+07	4.43462e+07	5.37412e+07	3.90296e+07	3.4029e+07	3.95521e+07
pmb0484	104.107	60.0808	104.107	C5H14NO+	[M]+	Choline	Alkaloids	Alkaloids	62-49-7	3	552605	464838	486335	358388	348518	306436	2.1133e+06	2.16459e+06	2.28267e+06	1.62357e+06	1.9624e+06	1.65124e+06	1.36008e+06	948657	1.13855e+06	1.94684e+06	1.3242e+06	1.68752e+06	1.1309e+06	1.24563e+06	1.14458e+06
pmb0489	397.2	147.04	396.19	C19H28N2O7	[M+H]+	N-Glucosyl-p-coumaroylputrescine	Alkaloids	Phenolamine	-	3	77330.3	64616	83396.9	86678.3	64716	102648	188040	220042	193227	153672	122769	136454	65550.8	89534.1	52592.4	44332.5	37286.7	54770.7	57539.1	64999.8	69859.7
pmb0492	584.28	325	583.268	C34H37N3O6	[M+H]+	N',N'',N'''-p-Coumaroyl-cinnamoyl-caffeoyl spermidine	Alkaloids	Phenolamine	-	3	13590.2	30349.4	10015.8	2029.12	20456.6	17460.8	106035	86190.7	85674.9	64717.2	46105	66212.9	24787.7	22195.5	28327.8	16988.9	13268.6	23666.7	11094.2	19633.8	14805.1
pmb0494	295.17	207.07	294.158	C15H22N2O4	[M+H]+	Sinapoylputrescine	Alkaloids	Phenolamine	70185-57-8	3	266791	253291	231494	148723	195922	260448	1.20713e+06	1.20577e+06	1.00541e+06	819443	919624	726016	260820	446677	295760	221354	250719	227607	256154	246631	285992
pmb0496	307.18	177.05	306.169	C15H22N4O3	[M+H]+	N-Feruloylagmatine	Alkaloids	Phenolamine	-	1	3.8617e+07	4.28151e+07	3.38694e+07	2.37215e+07	2.89034e+07	2.88232e+07	6.1585e+07	6.16067e+07	5.63533e+07	3.81549e+07	3.47208e+07	4.32804e+07	5.87479e+07	7.10655e+07	6.7074e+07	3.4573e+07	3.32446e+07	3.44043e+07	2.59658e+07	2.45081e+07	2.53344e+07
pmb0498	337.19	207.07	336.18	C16H24N4O4	[M+H]+	Sinapoylagmatine	Alkaloids	Phenolamine	-	3	71690	49797.4	46050.4	35545.1	65677.9	39362.1	93321.7	105572	124787	63227.3	54098.7	50032.8	41676.2	48045.5	48778.7	61399.3	33570.8	30827.6	65630	30510	31256.7
pmb0500	411.192	177.055	410.184	C23H26N2O5	[M+H]+	N-p-Coumaroyl-N'-feruloylputrescine	Alkaloids	Phenolamine	380302-96-5	3	236860	227810	185281	223735	232919	270028	202823	130925	153845	148551	179027	155410	396439	236107	227579	274928	341875	310419	130971	129805	165466
pmb0501	131.13	114.1	130.122	C5H14N4	[M+H]+	Agmatine	Alkaloids	Alkaloids	306-60-5	3	614286	885194	768900	473527	601748	843729	1.1834e+06	1.96822e+06	1.27872e+06	1.33732e+06	1.54343e+06	1.67586e+06	5.81429e+06	2.9577e+06	4.97934e+06	5.67138e+06	4.88345e+06	5.6899e+06	1.46163e+06	1.23203e+06	1.36064e+06
pmb0504	469.23	177.05	468.222	C21H32N4O8	[M+H]+	N-(4'-O-glycosyl)-feruloyl agmatine	Alkaloids	Phenolamine	-	3	2.29478e+06	2.26831e+06	2.52666e+06	1.47316e+06	1.57678e+06	1.78386e+06	7.45774e+06	6.91648e+06	6.70949e+06	5.94722e+06	4.30726e+06	6.14207e+06	1.70181e+06	2.72728e+06	2.07668e+06	956743	841146	966102	1.28518e+06	1.14339e+06	1.38138e+06
pmb0508	277.17	147.04	276.159	C14H20N4O2	[M+H]+	p-Coumaroylagmatine	Alkaloids	Phenolamine	7295-86-5	3	271083	207079	225433	128734	186784	190184	2.07819e+06	2.32947e+06	2.14729e+06	1.43549e+06	1.24343e+06	1.51731e+06	483400	671825	545441	322548	318227	277955	435368	415335	480350
pmb0530	664.12	136.06	663.109	C21H27N7O14P2	[M+H]+	Nicotinic acid adenine dinucleotide	Nucleotides and derivatives	Nucleotides and derivatives	53-84-9	1	1.50546e+06	1.66132e+06	1.64254e+06	973663	1.43296e+06	1.63114e+06	1.92422e+06	2.17323e+06	1.82641e+06	2.97831e+06	2.59664e+06	3.16737e+06	875699	796988	858859	1.16418e+06	898396	1.17162e+06	609456	775544	693180
pmb0532	349.05	137.05	348.047	C10H13N4O8P	[M+H]+	Inosine 5'-monophosphate	Nucleotides and derivatives	Nucleotides and derivatives	131-99-7	3	534446	404073	363387	352952	570924	458616	64864.2	99557.8	103168	187228	108688	187856	163157	137917	163534	110167	123699	144610	136909	168233	136110
pmb0571	565.16	271.06	564.148	C26H28O14	[M+H]+	Apigenin-7-O-(2''-glucosyl)arabinoside*	Flavonoids	Flavones	-	3	232812	172197	152518	155258	120055	185125	1.09203e+07	7.93521e+06	6.89304e+06	1.31275e+06	1.02135e+06	1.37825e+06	532057	342393	295310	9	9	9	1.28045e+06	1.5468e+06	1.681e+06
pmb0578	655.17	207	654.159	C32H30O15	[M+H]+	Luteolin-7-O-(6''-sinapoyl)glucoside	Flavonoids	Flavones	-	3	22859.7	32536.8	39586.2	11188	17557	9206.33	37071.9	113265	77001	112796	124406	59047.7	12696.1	10005	21194.5	10583.1	16432.9	9644.9	13340	13340	12934.4
pmb0592	771.23	463.2	770.227	C34H42O20	[M+H]+	Chrysoeriol-7-O-rutinoside-5-O-glucoside	Flavonoids	Flavones	-	2	393902	408031	247769	358206	204803	390632	1.26024e+06	1.33156e+06	1.11988e+06	981355	786638	792048	103058	154683	147705	144991	132805	54077.7	297208	276418	321858
pmb0603	625.18	301.07	624.169	C28H32O16	[M+H]+	Chrysoeriol-7,4'-di-O-glucoside	Flavonoids	Flavones	-	3	439693	464694	256753	597803	211830	641416	7.24263e+06	5.81016e+06	4.37433e+06	1.90255e+06	1.84118e+06	1.83079e+06	309056	324813	344159	312336	312418	264829	893728	832514	1.03093e+06
pmb0608	549.12	301.07	548.117	C25H24O14	[M+H]+	Chrysoeriol-7-O-(6''-malonyl)glucoside	Flavonoids	Flavones	-	3	126124	99647.9	137085	91841.1	102897	89405.7	8.41269e+07	9.17553e+07	8.06344e+07	4.97797e+07	4.10533e+07	5.02228e+07	386398	521096	458001	119719	120965	131259	9.86692e+06	8.55931e+06	9.31972e+06
pmb0613	757.22	577.2	756.211	C33H40O20	[M+H]+	Apigenin-6,8-di-C-glucoside-4'-O-glucoside	Flavonoids	Flavones	-	3	2.39321e+06	2.12944e+06	2.0322e+06	1.95011e+06	1.55916e+06	2.5326e+06	405457	350024	348294	149244	138326	114295	3.17641e+06	2.62897e+06	3.28144e+06	2.18156e+06	2.21193e+06	2.13153e+06	895488	881055	946275
pmb0618	627.19	465.1	626.185	C28H34O16	[M+H]+	Hesperetin-8-C-glucoside-3'-O-glucoside	Flavonoids	Flavonols	-	3	3.70205e+06	4.00137e+06	4.38847e+06	4.94313e+06	3.80699e+06	6.07379e+06	1.06404e+06	997843	366575	659366	239053	668327	1.74773e+06	2.11189e+06	2.24171e+06	2.55187e+06	1.61348e+06	2.06998e+06	1.08948e+06	1.11121e+06	1.35082e+06
pmb0626	757.22	433.4	756.211	C33H40O20	[M+H]+	Apigenin-6-C-glucoside-7-O-Sophoroside	Flavonoids	Flavones	-	3	818279	932846	709942	880723	768632	1.01729e+06	9	9	9	9	9	9	708857	666385	529540	490571	436722	498487	151937	180911	169075
pmb0636	581.15	431.3	580.143	C26H28O15	[M+H]+	Orientin-7-O-arabinoside	Flavonoids	Flavones	-	3	609786	792846	1.13498e+06	715597	649281	793254	3.13686e+06	4.37811e+06	2.12236e+06	400207	1.81297e+06	430835	2.96542e+06	2.12674e+06	2.20565e+06	660443	840210	813608	736285	703865	797645
pmb0666	801.22	639.1	800.216	C38H40O19	[M+H]+	Isovitexin-7-O-(6''-sinapoyl)glucoside	Flavonoids	Flavones	-	2	128541	79771	90035	58207	157556	167273	968913	739419	745875	821392	340340	792176	50015	280077	38575.8	61685	89247.5	83534.3	126730	202234	206497
pmb0678	771.21	177.1	770.206	C37H38O18	[M+H]+	Vitexin-7-O-(6''-feruloyl)glucoside	Flavonoids	Flavones	-	2	384660	451165	495787	390959	227726	380907	1.21035e+07	1.09563e+07	7.07576e+06	2.5057e+06	1.88482e+06	2.14984e+06	116847	162674	133257	56905.8	72775.3	57657.4	909981	944112	934786
pmb0681	403.1	367.08	402.095	C20H18O9	[M+H]+	Apigenin-8-C-Arabinoside	Flavonoids	Flavones	-	3	525835	514207	560858	638119	634903	630907	931799	1.09451e+06	890473	717013	678027	904986	1.07061e+06	1.04195e+06	1118385	1.01735e+06	1.16225e+06	1.17753e+06	527223	589526	485265
pmb0686	537.12	289	536.117	C24H24O14	[M+H]+	Eriodictyol-7-O-(6''-malonyl)glucoside	Flavonoids	Flavanones	-	3	1.32732e+06	1.31953e+06	1.2162e+06	768948	787457	1.11648e+06	376251	509664	464302	779918	560737	754291	999812	1.00593e+06	848802	784988	1.02879e+06	887285	445292	641710	538181
pmb0691	757.22	431.4	756.211	C33H40O20	[M+H]+	Isoorientin-7-O-(2''-rhamnosyl)glucoside	Flavonoids	Flavones	-	3	37393.3	50015	48190.2	23340	18340	22685.9	132895	110733	50436.9	31624.7	52738.8	48414	18011	28060.7	8340	38298	11456.2	42988	26762.5	15935.5	36276.6
pmb0711	611.161	303.05	610.153	C27H30O16	[M+H]+	Quercetin-7-O-rutinoside*	Flavonoids	Flavonols	147714-62-3	1	3.75764e+07	4.25578e+07	2.88421e+07	4.72419e+07	3.41104e+07	5.24152e+07	8.66966e+06	9.59707e+06	8.11466e+06	6.31242e+06	3.12637e+06	5.98217e+06	1.05205e+07	1.04703e+07	1.04571e+07	9.31323e+06	8.30619e+06	1.03042e+07	1.03368e+07	9.54815e+06	1.0774e+07
pmb0713	655.19	331.08	654.18	C29H34O17	[M+H]+	Tricin-7-O-(2''-O-glucosyl)glucoside	Flavonoids	Flavones	-	3	470891	381189	1.0764e+06	131421	84578.9	82796.3	9.72099e+06	9.93378e+06	8.22843e+06	4.92598e+06	5.59008e+06	4.75599e+06	126717	175437	229368	25005	78360	103203	657781	1.37556e+06	1.37984e+06
pmb0716	655.19	331.08	654.18	C29H34O17	[M+H]+	Tricin-4'-O-glucoside-7-O-glucoside	Flavonoids	Flavones	-	2	48305.3	30813.3	38345	13340	22406.4	20516.2	344613	296283	273691	174346	163672	203469	45010	71690	41531.8	43085.4	16675	29657.3	73494.7	50400.9	72122.4
pmb0736	493.134	331.081	492.127	C23H24O12	[M+H]+	Tricin-7-O-Glucoside	Flavonoids	Flavones	32769-01-0	3	977402	863825	1.53605e+06	510596	608233	538824	3.36382e+07	3.62942e+07	2.74656e+07	1.1376e+07	1.01263e+07	1.07261e+07	564969	642398	617076	379161	367839	286265	4.10279e+06	4.05235e+06	4.66432e+06
pmb0738	699.19	331.08	698.185	C34H34O16	[M+H]+	Tricin-7-O-(2''-Sinapoyl)glucoside	Flavonoids	Flavones	-	3	35314.1	32855.6	31517.9	37331.2	30663.8	32762.9	182676	188744	265496	166419	109079	157833	165136	140979	195297	233421	260353	251110	135585	146044	138527
pmb0751	321.1	147.04	320.09	C16H16O7	[M+H]+	Trans-5-O-(p-Coumaroyl)shikimate	Phenolic acids	Phenolic acids	-	3	131927	108303	109711	94230.6	64968	64970.1	413802	902082	463493	1.7744e+06	376807	1.71769e+06	46274.3	63333.2	64343.9	29109.5	25890.3	40304.2	312071	233727	341010
pmb0752	369.12	177.05	368.111	C17H20O9	[M+H]+	3-O-Feruloylquinic acid	Phenolic acids	Phenolic acids	1899-29-2	2	650037	511419	506391	446032	424309	591454	2.19263e+06	2.44085e+06	2.0885e+06	841916	1.04514e+06	875670	225214	213497	206966	111462	168554	211111	577920	581124	570143
pmb0764	144.05	113.03	143.041	C6H9NOS	[M+H]+	4-Methyl-5-thiazoleethanol	Others	Others	137-00-8	3	231850	249418	214209	219636	209329	303090	122503	116732	103703	120856	106945	152137	111070	172289	119438	86921.3	99960.4	81397.5	128424	124369	117887
pmb0769	485.19	323.14	484.185	C25H28N2O8	[M+H]+	N-(p-Coumaroyl)serotonin Glucoside	Alkaloids	Plumerane	76423-56-8	3	235304	291994	484031	176933	169461	158260	7.25144e+06	6.37612e+06	7.0679e+06	9.28516e+06	8.59677e+06	9.00308e+06	1.10504e+06	1681540	1.02012e+06	834876	751548	793838	1982840	1.76104e+06	2.14518e+06
pmb0782	86.1	69.07	85.0891	C5H11N	[M+H]+	Piperidine	Alkaloids	Piperidine alkaloids	110-89-4	3	6.46615e+06	5.024e+06	6.16015e+06	4.72269e+06	5.89624e+06	5.23662e+06	3.10543e+06	2.65986e+06	2.52885e+06	3.6904e+06	3.6696e+06	4.13149e+06	6.39646e+06	4.86038e+06	6.33665e+06	4.85458e+06	5.46764e+06	5.23251e+06	3.33676e+06	3.25569e+06	3.42145e+06
pmb0786	180.09	163.06	179.079	C6H13NO5	[M+H]+	D-Glucosamine	Others	Saccharides	3416-24-8	3	5.05621e+06	5.07002e+06	4.12354e+06	4.47506e+06	4.77235e+06	4.55618e+06	4.95642e+06	5.34184e+06	5.068e+06	4.67467e+06	5.10537e+06	4.98499e+06	4.65697e+06	5.02952e+06	4.43321e+06	5.15784e+06	4.22312e+06	4.35496e+06	2.37708e+06	2.33729e+06	2.20973e+06
pmb0789	332.13	152.07	331.127	C14H21NO8	[M+H]+	Pyridoxine-5'-O-glucoside	Others	Vitamin	-	3	3.28058e+06	2.87384e+06	3.80897e+06	2.37892e+06	3.05597e+06	2.63458e+06	5.79778e+06	6.50954e+06	5.20465e+06	6.95977e+06	5.99404e+06	8.8103e+06	1.78595e+06	1.48671e+06	1.89233e+06	1.82456e+06	1.93815e+06	2.22741e+06	1.83839e+06	1.98229e+06	1.78412e+06
pmb0801	346.11	184.06	345.106	C14H19NO9	[M+H]+	4-Pyridoxic acid-O-glucoside	Others	Vitamin	-	1	1.13195e+06	991960	1.20537e+06	932723	927755	1.08902e+06	888841	798676	834635	1.00316e+06	1.01299e+06	1.06825e+06	263025	274746	240430	221686	251792	234027	377453	339386	391975
pmb0808	353.1	179	352.079	C16H16O9	[M+H]+	Esculetin-6-O-quinic acid	Lignans and Coumarins	Coumarins	-	3	197080	212921	159050	114080	160950	135001	1.52982e+06	1.48376e+06	1.41153e+06	874913	1.05834e+06	943418	339108	306432	344525	360894	315335	325326	1.14196e+06	1.00626e+06	1.01187e+06
pmb0818	206.08	145.05	205.074	C11H11NO3	[M+H]+	Methoxyindoleacetic acid	Alkaloids	Plumerane	3471-31-6	3	590192	511889	628156	729359	669535	975327	9.9365e+06	9.752e+06	8.20311e+06	7.52419e+06	3.77413e+06	8.32516e+06	2.03635e+06	1.99669e+06	1.7478e+06	1.52973e+06	1.62324e+06	1.60831e+06	2.15371e+06	2.12613e+06	2.24796e+06
pmb0819	157.08	130.07	156.069	C10H8N2	[M+H]+	3-Indoleacetonitrile	Alkaloids	Plumerane	771-51-7	3	1.28334e+06	900269	938922	973465	921896	1.12949e+06	4.6891e+06	4.48637e+06	3.10248e+06	6.78374e+06	3.74563e+06	6.01425e+06	2.0643e+06	1.9435e+06	1.94114e+06	1.95437e+06	2.05552e+06	2.01562e+06	1.74605e+06	1.74684e+06	1.77201e+06
pmb0854	518.32	184.07	517.317	C26H48NO7P	[M+H]+	LysoPC 18:3	Lipids	LPC	-	1	2.18855e+07	1.99701e+07	8.36037e+06	5.60908e+06	4.94417e+06	6.19826e+06	1.28703e+08	1.22398e+08	1.16125e+08	257349486	1.70225e+08	143798624	9.55415e+06	3.29105e+07	2.29384e+07	1.29877e+07	1.2429e+07	1.01638e+07	5.50606e+07	5.49493e+07	5.89776e+07
pmb0856	480.31	339.29	479.301	C23H46NO7P	[M+H]+	LysoPE 18:1(2n isomer)	Lipids	LPE	-	3	26608.8	14758.2	10347.3	7420.2	13871.1	12359.4	839069	633580	596794	1.56209e+06	677433	748283	57807.4	68300.8	54738	35730.4	51138	44267.2	234088	242984	238074
pmb0863	492.31	184.07	491.301	C24H46NO7P	[M+H]+	LysoPC 16:2(2n isomer)	Lipids	LPC	-	3	591433	692087	236256	247716	261941	324568	431694	352676	345312	2.06468e+06	681015	1.20391e+06	136155	180244	167538	59124.6	61987.7	62668.9	225449	228025	230181
pmb0864	426.26	285.24	425.254	C19H40NO7P	[M+H]+	LysoPE 14:0	Lipids	LPE	-	3	174561	172333	123412	83204.1	95715.2	107523	373277	401457	257321	152753	172998	190134	124790	130401	140708	86395.6	91894.4	77341.3	80712.2	85623.6	85466.3
pmb0865	518.32	184.07	517.317	C26H48NO7P	[M+H]+	LysoPC 18:3(2n isomer)	Lipids	LPC	-	1	7.92859e+06	7.59451e+06	3.76796e+06	3.67253e+06	3096730	4.25146e+06	9.93186e+07	9.19251e+07	7.29461e+07	1.64831e+08	8.79669e+07	1.07553e+08	6.66235e+06	1.21479e+07	8.16636e+06	4.35419e+06	4.92691e+06	3.98063e+06	2.37855e+07	2.23334e+07	2.52201e+07
pmb0874	478.29	337.27	477.286	C23H44NO7P	[M+H]+	LysoPE 18:2(2n isomer)	Lipids	LPE	-	1	482737	402035	224686	191997	172817	228377	3.40544e+06	2.98279e+06	2.81643e+06	9.38541e+06	3.97814e+06	4.68263e+06	271259	382488	293991	128728	135299	142199	1.2954e+06	1.16976e+06	1.25768e+06
pmb0876	454.29	313.27	453.286	C21H44NO7P	[M+H]+	LysoPE 16:0	Lipids	LPE	53862-35-4	1	1.31627e+07	1.47936e+07	1.05418e+07	6.39745e+06	6.93783e+06	8.6345e+06	4.6594e+07	5.31194e+07	3.18611e+07	2.02875e+07	1.76714e+07	2.38242e+07	1.34698e+07	1.99379e+07	1.50377e+07	8.1784e+06	8.68465e+06	7.79953e+06	9.66511e+06	1.0031e+07	1.07427e+07
pmb0880	482.32	341.31	481.317	C23H48NO7P	[M+H]+	LysoPE 18:0(2n isomer)	Lipids	LPE	-	3	287184	300432	184786	122654	147391	192605	618869	706370	502499	318833	257374	300342	200509	292775	188518	106700	177324	148472	124192	124018	137962
pmb0881	478.29	337.27	477.286	C23H44NO7P	[M+H]+	LysoPE 18:2	Lipids	LPE	-	1	489706	436173	250285	180755	212404	262492	3.90243e+06	3.12303e+06	3.0171e+06	8.94574e+06	4.17644e+06	4.94897e+06	262899	437230	313289	148155	176675	156342	1.5321e+06	1.3946e+06	1.36664e+06
pmb0883	482.32	341.31	481.317	C23H48NO7P	[M+H]+	LysoPE 18:0	Lipids	LPE	69747-55-3	3	181621	339820	183417	146313	100525	170716	1.7719e+06	2.1669e+06	1.07425e+06	741600	511356	753213	502781	785227	526918	320159	276243	325212	399280	360185	372604
pmb0885	291.2	191.11	290.188	C18H26O3	[M+H]+	4-Oxo-9Z,11Z,13E,15E-Octadecatetraenoic Acid	Lipids	Free fatty acids	-	3	10005	11166.1	11549.5	3336.25	6223.6	10005	476775	458387	368973	172789	159939	144858	15005	12176.4	14622.8	5363.36	13359.8	6570.98	38885.2	41999.6	37516.7
pmb0889	279.23	95.09	278.225	C18H30O2	[M+H]+	Punicic acid (9Z,11E,13Z-octadecatrienoic acid)	Lipids	Free fatty acids	544-72-9	3	252318	185732	141640	182946	228960	163020	727534	881690	567693	486937	352325	508371	310750	434377	322660	269692	325731	272235	219875	269382	264778
pmb0952	265.11	122.07	265.112	C12H17N4OS+	[M]+	Thiamine (Vitamin B1)	Others	Vitamin	70-16-6	3	3.20783e+06	2.91341e+06	3.10635e+06	2.77341e+06	3.32591e+06	2.68878e+06	2.40797e+06	2.96106e+06	2.16183e+06	4.41107e+06	3.2974e+06	3.88294e+06	1.80989e+06	2.10096e+06	1.82873e+06	2.07628e+06	2.25497e+06	2.04343e+06	2.36619e+06	2.15586e+06	2.16698e+06
pmb0964	366.18	204.12	365.17	C16H23N5O5	[M+H]+	Isopentenyladenine-7-N-glucoside	Nucleotides and derivatives	Nucleotides and derivatives	-	3	6.70599e+06	4.85535e+06	6.38783e+06	5.82253e+06	5.52341e+06	7.12283e+06	1.18321e+07	2.29912e+07	1.81224e+07	1.37936e+07	1.59366e+07	1.40783e+07	2.14273e+07	1.44622e+07	2.01582e+07	2.26097e+07	1.33046e+07	2.24618e+07	1.74469e+07	1.67421e+07	1.97086e+07
pmb0981	348.07	136.06	347.063	C10H14N5O7P	[M+H]+	Adenosine 5'-monophosphate	Nucleotides and derivatives	Nucleotides and derivatives	61-19-8	3	5.58506e+06	5.46157e+06	4.42308e+06	5.95863e+06	7.71085e+06	7.03662e+06	741042	922328	768237	1.36972e+06	1.49648e+06	1.5404e+06	1.96476e+06	2.23269e+06	2.15705e+06	1.31634e+06	1.58058e+06	1.39165e+06	2.72881e+06	2.30636e+06	2.82785e+06
pmb0998	364.07	152.06	363.058	C10H14N5O8P	[M+H]+	Guanosine 5'-monophosphate	Nucleotides and derivatives	Nucleotides and derivatives	85-32-5	3	1.09283e+06	1.00724e+06	824971	797240	1.13035e+06	1.07832e+06	60099.3	69152.9	68326.8	112159	96180.9	125453	172426	166120	169714	136070	173569	145252	253387	295964	285864
pmb1096	118.07	91.05	117.058	C8H7N	[M+H]+	Indole	Alkaloids	Plumerane	120-72-9	2	2.27159e+06	2.08177e+06	2.0441e+06	2.04988e+06	1.54826e+06	2.36663e+06	2.53702e+07	2.37137e+07	2.25282e+07	2.26681e+07	1.24133e+07	2.31436e+07	2.51893e+06	2.42945e+06	878559	1.87014e+06	6.76207e+06	2.10189e+06	8.24464e+06	8.73521e+06	8.7424e+06
pmb1178	339.09	177.05	338.079	C19H14O6	[M+H]+	O-Feruloylhydroxycoumarin*	Lignans and Coumarins	Coumarins	-	2	1.37206e+06	1.16204e+06	1.06672e+06	1.17889e+06	866953	1.21831e+06	1.31043e+06	1.3601e+06	1.59802e+06	1.76009e+06	1.32254e+06	1.64304e+06	365958	276505	1.02976e+06	313247	1.02903e+06	300279	565107	652083	782826
pmb1207	339.09	177.05	338.079	C19H14O6	[M+H]+	O-Feruloyl 3-hydroxycoumarin*	Lignans and Coumarins	Coumarins	-	2	1.40375e+06	1.27215e+06	1.00495e+06	1.13173e+06	989896	1.18591e+06	1.67029e+06	1.89797e+06	1.81438e+06	2.03803e+06	1.67368e+06	1.61268e+06	1.10091e+06	1.13312e+06	1.07424e+06	295887	299949	971612	903617	939468	902937
pmb1240	503.19	311.13	502.184	C26H30O10	[M+H]+	Phellodensin F	Flavonoids	Flavanonols	53846-49-4	3	1.52024e+06	2.76199e+06	2.77024e+06	1.42785e+06	884587	2.01361e+06	5.01095e+07	5.78015e+07	5.70777e+07	4.19011e+07	5.30497e+07	4.51843e+07	1.55186e+07	1.62901e+07	1.42937e+07	1.0372e+07	1.42126e+07	1.28007e+07	1.08571e+07	1.24692e+07	1.1274e+07
pmb1650	279.23	149.13	278.225	C18H30O2	[M+H]+	Octadeca-11E,13E,15Z-trienoic acid	Lipids	Free fatty acids	25575-00-2	3	2.12374e+06	1.9866e+06	1.81224e+06	2.10688e+06	1.75878e+06	2.05353e+06	1.92791e+06	1.86589e+06	1.99197e+06	2.04396e+06	1.86738e+06	1.80898e+06	2.1404e+06	2.2484e+06	2.32374e+06	2.31703e+06	2.04432e+06	2.24614e+06	2.0472e+06	1.93405e+06	2.01636e+06
pmb1754	184.07	125	184.073	C5H15NO4P+	[M]+	O-Phosphocholine	Alkaloids	Alkaloids	107-73-3	3	1.23338e+06	706533	403273	385297	777535	401051	4.27158e+06	1.3778e+07	7.05484e+06	6.25629e+06	1.22394e+07	7.93911e+06	2.3867e+07	1.76279e+07	2.4663e+07	3.31487e+07	3.03465e+07	3.67685e+07	9.26332e+06	4.73439e+06	6.77668e+06
pmb1912	474.17	327.12	473.166	C20H23N7O7	[M+H]+	10-Formyltetrahydrofolic Acid	Alkaloids	Alkaloids	2800-34-2	3	4.12429e+06	4.77181e+06	4.75479e+06	3.78562e+06	4.379e+06	5.66979e+06	5.4317e+06	5.38996e+06	4.96338e+06	5.5451e+06	5.07554e+06	5.88627e+06	1.26581e+06	1.55086e+06	1.03671e+06	1.09169e+06	1.22293e+06	1.08256e+06	1.78648e+06	1.79212e+06	1.86501e+06
pmb2260	480.31	184.07	479.301	C23H46NO7P	[M+H]+	LysoPC 15:1	Lipids	LPC	-	2	627863	584613	335471	336793	356219	444286	1.58205e+06	1.89531e+06	1.09265e+06	1.03147e+06	673595	647291	582987	872707	611349	287363	364729	283917	322104	329415	402561
pmb2319	482.32	184.07	481.317	C23H48NO7P	[M+H]+	LysoPC 15:0	Lipids	LPC	108273-89-8	3	817179	865786	637955	414221	518241	598999	1.63007e+06	1.94816e+06	1.05558e+06	527194	515539	607980	1.17228e+06	1.61577e+06	1.14887e+06	712993	838837	750445	508557	480493	558766
pmb2406	510.36	184.07	509.348	C25H52NO7P	[M+H]+	LysoPC 17:0	Lipids	LPC	50930-23-9	1	551785	694770	445936	343802	421256	530346	4.21832e+06	4.86536e+06	2.59826e+06	1.43707e+06	1.03016e+06	1.70855e+06	1.49804e+06	2.72952e+06	1.6071e+06	980557	1.08309e+06	993314	891482	815480	884309
pmb2507	213.02	96.97	214.024	C5H11O7P	[M-H]-	2-Deoxyribose-1-phosphate*	Nucleotides and derivatives	Nucleotides and derivatives	17210-42-3	3	197823	164384	159995	160052	145895	176269	169511	232788	134931	204995	246293	650184	134609	282210	181713	193408	215149	201212	293149	290444	276009
pmb2586	593.13	285.6	594.137	C30H26O13	[M-H]-	Gallocatechin-(4α→8)-catechin	Flavonoids	Flavanols	-	3	2.26772e+06	2.35192e+06	1.56783e+06	2.30419e+06	1.81481e+06	2.19241e+06	7.28929e+06	2.80064e+06	2.9942e+06	2.1558e+06	1.85756e+06	3.74664e+06	5.1444e+06	3.95337e+06	4.71496e+06	4.51065e+06	6.17897e+06	5.21261e+06	2.77676e+06	3.56667e+06	3.1818e+06
pmb2591	245.09	203.08	246.1	C13H14N2O3	[M-H]-	N-Acetyl-L-Tryptophan*	Amino acids and derivatives	Amino acids and derivatives	1218-34-4	1	63735.5	37181.2	30810.2	30808.6	48570.2	95783	356383	1.12809e+06	438520	265664	133752	202363	31903.6	31340.5	29236.7	20005.9	8852.76	30719.1	113740	135681	50139.5
pmb2620	207.07	133.07	208.074	C11H12O4	[M-H]-	3,4-Dimethoxycinnamic acid	Phenolic acids	Phenolic acids	2316-26-9	3	9395.79	5968.93	6310.21	5586.67	8219.17	10540.9	223174	378482	240388	128217	107026	124707	2445.28	10082.4	5249.94	7392.51	5321.37	9043.68	25493.2	21683.6	20830.1
pmb2640	199.17	199.17	200.178	C12H24O2	[M-H]-	Dodecanoic acid (Lauric acid)	Lipids	Free fatty acids	143-07-7	1	166857	127046	126531	142795	171768	152925	150821	166779	158967	142972	138159	144227	168594	197381	163475	163513	199693	183529	157512	164746	164003
pmb2653	649.22	145.05	650.227	C24H42O20	[M-H]-	DMelezitose O-rhamnoside	Others	Saccharides	-	3	75085.3	58010.9	56498.1	28005.4	28252.4	59862.9	373584	304464	416238	247999	427378	286928	6.90737e+06	1.47865e+06	5.73868e+06	7.74566e+06	7.61498e+06	1.05867e+07	187317	267972	490342
pmb2654	460.15	117.9	461.153	C19H27NO12	[M-H]-	Anthranilate-1-O-Sophoroside	Phenolic acids	Phenolic acids	-	3	1.58806e+06	1.82328e+06	2.12651e+06	1.89703e+06	2.99912e+06	1.51298e+06	2.43367e+06	762292	1.2441e+06	785923	1.81975e+06	863201	5.85094e+06	4.05351e+06	4.00224e+06	8.99191e+06	8.7828e+06	8.19671e+06	1.90946e+06	1.4247e+06	1.20242e+06
pmb2657	289.12	131.08	290.123	C10H18N4O6	[M-H]-	Argininosuccinic acid	Organic acids	Organic acids	2387-71-5	3	583451	464123	344284	272226	421783	446966	36809.5	27057	46598.1	26280.8	34166.2	24028.8	229129	266448	194762	107473	140586	144001	274862	288866	282554
pmb2673	210.04	135.04	211.048	C9H9NO5	[M-H]-	6-Hydroxydopaquinone	Amino acids and derivatives	Amino acids and derivatives	135791-48-9	3	17102.6	13904.1	11853	17089.9	16764	21917.1	5029.44	8699.35	9085.88	22281.9	18647.7	27494.8	8236.31	12473.5	7313.51	6106.56	7882.06	6481.38	10968.7	13127.7	10985.5
pmb2723	485.13	323.2	486.137	C21H26O13	[M-H]-	4-Hydroxycoumarin di-glucoside	Lignans and Coumarins	Coumarins	-	3	91333.5	45002.8	62683.9	55590.7	59029.6	76443	125556	97490.1	119501	85509.5	111012	94559.5	358069	358699	271632	199221	257125	274497	141329	176669	156856
pmb2791	309.21	209.05	310.214	C18H30O4	[M-H]-	9-Hydroperoxy-10E,12,15Z-octadecatrienoic acid	Lipids	Free fatty acids	111004-08-1	3	46417.9	13109.5	18512.8	28326.1	40143.6	20979	19693.3	32345.4	34204.8	21422.9	15330.6	24524.5	24918.9	31174.2	27533.6	28010.4	25093.1	23908.6	25634.5	23101	22363.7
pmb2804	311.22	171.14	312.23	C18H32O4	[M-H]-	13S-Hydroperoxy-9Z,11E-octadecadienoic acid	Lipids	Free fatty acids	33964-75-9	3	10398.2	9411.65	8950.92	9553.84	10823.2	10438.8	22794.8	40848.1	20311.1	16407	15516.2	19721.6	11147.4	16210.7	12663.8	13395.4	14274.1	14418.2	9169.07	14182.9	11115.3
pmb2826	147.03	87.01	148.037	C5H8O5	[M-H]-	L-Citramalic acid	Organic acids	Organic acids	6236-09-5	1	7.25419e+06	8.01109e+06	6.98971e+06	9.22165e+06	9.25607e+06	8.21979e+06	487477	401904	501769	1.21002e+06	607020	933802	3.28427e+06	5.64782e+06	3.5238e+06	986404	1.4802e+06	1.24574e+06	5.15241e+06	4.64654e+06	5.10867e+06
pmb2833	529.16	193.1	530.164	C23H30O14	[M-H]-	3-O-Feruloylquinic acid-O-glucoside	Phenolic acids	Phenolic acids	-	3	76488.8	46355.4	36653.6	33017.1	24852.8	42663.7	13283.3	20932.1	12446.6	7595.06	12660.1	18866.6	3711.62	16364	4349.65	3837.24	6614.78	1165.2	35652.7	37057.1	30479.2
pmb2855	307.11	145.06	308.122	C11H20N2O8	[M-H]-	L-Glutamine-O-glycoside	Amino acids and derivatives	Amino acids and derivatives	-	3	275207	253483	236074	210065	101706	241978	600695	767529	731004	908157	911271	907177	373437	497806	469686	294010	384949	669330	407659	526828	442972
pmb2857	308.1	146.05	309.106	C11H19NO9	[M-H]-	L-Glutamic acid-O-glycoside	Amino acids and derivatives	Amino acids and derivatives	-	3	321663	379720	344320	415649	284817	298976	546830	993084	792425	1.33721e+06	965162	1.31516e+06	343090	442617	348184	391116	390373	403769	419584	587008	542104
pmb2871	315.072	153.019	316.079	C13H16O9	[M-H]-	1-O-Gentisoyl-β-D-glucoside	Phenolic acids	Phenolic acids	23445-11-6	3	9.0445e+06	6.4816e+06	4.15311e+06	4.31895e+06	4.84877e+06	5.70265e+06	61032045	1.1274e+08	9.05144e+07	6.18849e+07	4.27287e+07	5.7909e+07	7.36599e+06	1.77951e+07	8.59193e+06	1.2072e+06	1.68453e+06	2.01244e+06	4.02069e+07	3.74773e+07	2.85514e+07
pmb2922	565.05	323.03	566.055	C15H24N2O17P2	[M-H]-	Uridine 5'-diphospho-D-glucose	Nucleotides and derivatives	Nucleotides and derivatives	133-89-1	1	1.64279e+07	1.93195e+07	2.79821e+07	2.0701e+07	1.68658e+07	2.00353e+07	2.57976e+07	2.92064e+07	2.4227e+07	2.44784e+07	2.88059e+07	1.9817e+07	2.11555e+07	2.31179e+07	2.54069e+07	2.93605e+07	2.86467e+07	3.08951e+07	1.94092e+07	1.66763e+07	2.14546e+07
pmb2979	549.12	387.1	550.132	C25H26O14	[M-H]-	Hesperetin-7-O-(6''-malonyl)glucoside	Flavonoids	Flavanones	-	3	36246.6	45375.5	49657.3	15462.3	36675	14956.3	186966	213463	217606	279480	328403	332192	150968	184259	138459	137092	200900	118942	148997	192930	201131
pmb2987	487.12	163	488.132	C24H24O11	[M-H]-	Acacetin-7-O-(6''-O-acetyl)glucoside	Flavonoids	Flavones	-	3	70013.2	40627.5	54207.9	33330.6	23102.1	55715	234461	215618	254257	83608.3	149522	80050.1	56638.3	50690.4	49844.4	40993.8	43084.9	57608.8	112039	116938	140130
pmb2991	739.21	269.2	740.216	C33H40O19	[M-H]-	Apigenin-7-O-glucoside-4'-O-rutinoside	Flavonoids	Flavones	-	3	41990.2	7496.81	11670	15782.1	17310.1	30540.7	1.71617e+06	1.92395e+06	1.3684e+06	167623	167763	191289	12854.1	29529.2	23563.8	13884.2	8738.76	21675	369714	395315	388651
pmb2999	461.11	299.06	462.116	C22H22O11	[M-H]-	Chrysoeriol-5-O-glucoside	Flavonoids	Flavones	-	3	99301	84045.4	64620.6	69201.6	94058.2	119762	100035	138540	151319	9	9	9	234182	188637	255410	311946	209180	326264	113867	130799	122684
pmb3000	503.12	341.1	504.127	C24H24O12	[M-H]-	Chrysoeriol-7-O-(6''-acetyl)glucoside	Flavonoids	Flavones	-	3	82669.8	42019	37870.1	39943.7	34751.2	70516.8	1.14926e+06	2.088e+06	947797	404836	478957	348253	40116	54988.2	28899.6	27365.5	27488.1	40097.6	311870	324884	329754
pmb3002	607.17	299.06	608.174	C28H32O15	[M-H]-	Chrysoeriol-7-O-rutinoside	Flavonoids	Flavones	-	2	9.50982e+06	6.31477e+06	4.28805e+06	8.02199e+06	5.66099e+06	1.12373e+07	2.09866e+07	1.84619e+07	1.3848e+07	7.08934e+06	5.60629e+06	5.87912e+06	2.11536e+06	2.10549e+06	2.07621e+06	1.49261e+06	1.68435e+06	1.581e+06	7.38117e+06	8.12309e+06	8.06115e+06
pmb3012	461.11	299.06	462.116	C22H22O11	[M-H]-	Chrysoeriol-7-O-glucoside	Flavonoids	Flavones	19993-32-9	3	96074.9	43992.6	35357.5	42403.1	72712.1	98724.7	401309	398521	265050	106530	117327	78805.6	90010.8	151303	118732	167673	82490.1	108267	131027	169954	195581
pmb3023	449.11	287.06	450.116	C21H22O11	[M-H]-	Eriodictyol-8-C-glucoside	Flavonoids	Flavanones	1023271-51-3	3	881680	664658	373670	396726	536099	755307	723853	2.34241e+06	1.97396e+06	1.07685e+06	1.32658e+06	1.36697e+06	3.10555e+06	3.27018e+06	1.78361e+06	1.34551e+06	2.47744e+06	1.95775e+06	1.1932e+06	1.21408e+06	1.00437e+06
pmb3041	521.09	329.2	522.101	C23H22O14	[M-H]-	Tricin-7-O-saccharic acid	Flavonoids	Flavones	-	3	771809	686790	787688	406457	363293	511657	4.22161e+06	4.71107e+06	5.20148e+06	5.10196e+06	5.2741e+06	4.61384e+06	8.02699e+06	7.63462e+06	6.62007e+06	5.24392e+06	6.74652e+06	6.93188e+06	4.79297e+06	4.69169e+06	5.87946e+06
pmb3053	523.12	329.2	524.132	C27H24O11	[M-H]-	Tricin-4'-O-eudesmic acid	Flavonoids	Flavones	-	3	9110.54	4431.15	4082.42	4060.12	6563.88	7181.47	5655.18	11298	10913.4	3906.19	9618.89	6255	10742.4	11755	9110.73	5555.63	8268.62	7542.01	10865.7	12608.5	8657.36
pmb3061	499.15	163.1	500.153	C22H28O13	[M-H]-	5-O-p-Coumaroylquinic acid O-glucoside	Phenolic acids	Phenolic acids	-	3	15951.6	6894.56	9377.27	14367.3	10203	18464.3	154152	313073	147883	70243	60908.6	50558.8	5930.66	15372.2	7225.73	12033	5486.38	18021.3	72946.5	58931.2	46787.8
pmb3066	481.14	319.2	482.142	C22H26O12	[M-H]-	5-O-p-Coumaroylshikimic acid O-glucoside	Phenolic acids	Phenolic acids	-	2	57412.1	81978.9	114571	18983	33798.3	47742.1	332621	463830	408843	213127	234339	237324	144766	185030	121468	110372	98796	100569	172699	365238	204661
pmb3068	337.09	163.04	338.1	C16H18O8	[M-H]-	1-O-p-Coumaroylquinic acid	Phenolic acids	Phenolic acids	-	3	85804.5	69522.2	49608.3	26771.1	59091.6	63441.3	6.04245e+06	7.21949e+06	6.16533e+06	1.0572e+06	1.56234e+06	1.16565e+06	161824	273234	171175	235402	233290	278173	1.68097e+06	1.69795e+06	1.51559e+06
pmb3072	481.14	319.3	482.142	C22H26O12	[M-H]-	3-O-p-Coumaroylshikimic acid-O-glucoside	Phenolic acids	Phenolic acids	-	3	22083.3	43695.9	123408	29284.3	54046.2	31123.9	133100	162482	128831	135909	153060	145877	33488	42143.2	15623.6	30905.1	15631.4	15684.2	39288.9	78976.7	67485.5
pmb3074	337.09	191.06	338.1	C16H18O8	[M-H]-	5-O-p-Coumaroylquinic acid*	Phenolic acids	Phenolic acids	1899-30-5	1	110767	80788.5	83538.3	59155	64885.2	61768.4	8.46244e+06	1.27055e+07	6.42231e+06	1.05752e+06	1.03782e+06	1.03663e+06	198895	213754	157613	181135	164859	242121	1.89738e+06	1.88872e+06	1.51914e+06
pmb3075	319.08	145.03	320.09	C16H16O7	[M-H]-	3-O-p-Coumaroylshikimic acid	Phenolic acids	Phenolic acids	-	3	8196.1	6923.75	7687.11	7896.39	3808.39	6670	33626.3	78926.8	39980.2	121052	22023.2	111054	1088.84	3640.26	2567.62	3340	6670	2133.56	30355.8	44709.6	32541.4
pmb3079	300.05	96.97	301.056	C8H16NO9P	[M-H]-	N-Acetyl-D-glucosamine-1-phosphate	Others	Saccharides	6866-69-9	3	93906	98882.8	95829.9	74518.4	13875.4	69522.9	329195	347658	291509	227175	231269	199862	239090	135571	167549	287686	243825	306438	119772	108913	111951
pmb3081	289	96.97	290.004	C6H11PO11	[M-H]-	Glucaric acid-1-Phosphate	Others	Saccharides	-	3	2.79727e+07	3.01723e+07	3.26766e+07	3.12665e+07	2.76363e+07	2.79251e+07	3.32881e+06	7.23011e+06	3.70966e+06	1.51092e+07	4.93716e+06	3.88167e+06	1.82304e+07	27766338	1.89239e+07	7.99671e+06	1.40977e+07	1.22483e+07	1.73935e+07	2.28055e+07	2.10316e+07
pmb3093	351.07	105.1	352.079	C16H16O9	[M-H]-	Esculetin-7-O-quinic acid	Lignans and Coumarins	Coumarins	-	3	12281.8	12742.4	10170.7	11398.7	8064.46	9234.58	1.67346e+06	2.59824e+06	1.5386e+06	278683	421397	341807	43099.6	49212.6	36458.7	54516.9	58811.6	62198.5	415763	400325	377152
pmb3099	153.03	125	154.04	C4H11O4P	[M-H]-	Diethyl phosphate	Organic acids	Organic acids	598-02-7	1	125060	95410.8	139612	65606.9	84404.9	117034	232160	394352	257040	380813	238560	332245	38493.2	54111.8	41605.7	50491.8	73025.7	77221.4	181718	165030	146434
pmb3107	359.1	182.02	360.106	C15H20O10	[M-H]-	Glucosyringic Acid	Phenolic acids	Phenolic acids	33228-65-8	3	45265.6	45663.3	100127	75112.6	37247.9	74149.9	239622	312477	280230	288778	333092	299027	155533	290163	153206	195243	227528	202563	219753	212913	202776
pmb3142	299.08	137.02	300.084	C13H16O8	[M-H]-	Salicylic acid-2-O-glucoside	Phenolic acids	Phenolic acids	10366-91-3	3	1.40537e+06	1.1972e+06	1.75834e+06	1.11194e+06	1.44815e+06	1.57589e+06	3.86768e+07	4.28684e+07	4.04586e+07	2.153e+07	2.74433e+07	2.70828e+07	1.07835e+07	1.01602e+07	1.00519e+07	1.34935e+07	1.46643e+07	1.46403e+07	1.88131e+07	2.02473e+07	1.75766e+07
pmc0066	333.06	137.05	332.052	C10H13N4O7P	[M+H]+	2'-Deoxyinosine-5'-monophosphate	Nucleotides and derivatives	Nucleotides and derivatives	3393-18-8	3	3.09719e+07	2.44217e+07	3.06621e+07	5.57059e+07	5.41798e+07	3.22832e+07	1.14935e+08	1.31169e+08	1.29295e+08	9.29324e+07	1.02067e+08	8.94244e+07	7.05563e+07	7.37771e+07	7.19186e+07	6.80532e+07	7.23095e+07	7.29068e+07	1.20568e+08	1.04801e+08	1.13345e+08
pmc0281	400.15	136.06	399.139	C15H21N5O8	[M+H]+	Ribosyladenosine	Nucleotides and derivatives	Nucleotides and derivatives	-	3	277579	258486	246074	234479	246937	303318	623741	625344	531700	621959	558735	740106	309646	289257	291407	312071	391341	347966	184858	206380	205220
pmc0682	133.08	116.05	132.069	C8H8N2	[M+H]+	4-Aminoindole	Alkaloids	Plumerane	5192-23-4	3	18330.1	45010	91700	27126.8	30563.1	28340	165100	120598	131152	270260	161335	188492	68771.3	55936	61986.6	98370	89574.6	102818	60849	64055.2	61106.3
pmd0130	468.31	184.07	467.301	C22H46NO7P	[M+H]+	LysoPC 14:0	Lipids	LPC	20559-16-4	3	318968	348432	217542	163483	197871	205596	413164	548219	280425	253649	161241	219340	274442	421375	314917	143644	182280	144956	157195	140610	154131
pmd0132	496.34	184.07	495.332	C24H50NO7P	[M+H]+	LysoPC 16:0(2n isomer)	Lipids	LPC	-	1	3.92056e+06	4.27734e+06	2.72903e+06	1.77333e+06	2.29603e+06	2.46643e+06	7.93725e+06	9.34241e+06	5.67595e+06	3.10138e+06	2.54964e+06	3.76018e+06	4.47872e+06	7.60862e+06	5.04497e+06	2.84998e+06	2.91076e+06	2.68116e+06	3.49322e+06	2.80051e+06	3.02701e+06
pmd0136	524.37	184.07	523.364	C26H54NO7P	[M+H]+	LysoPC 18:0(2n isomer)	Lipids	LPC	-	1	1.39155e+06	1.81472e+06	1.06785e+06	1.05714e+06	975541	1.1599e+06	5.47159e+06	5.91962e+06	3.05895e+06	2.03879e+06	1.48928e+06	1.82109e+06	3.13239e+06	3.94201e+06	2.99227e+06	2.9642e+06	2.39446e+06	2.0627e+06	3.21675e+06	2.36719e+06	3.17179e+06
pmd0146	548.37	184.07	547.364	C28H54NO7P	[M+H]+	LysoPC 20:2(2n isomer)	Lipids	LPC	-	3	152418	112967	81820.1	49044.8	36473.8	57943.2	251760	295845	193701	147646	102308	138668	135550	202138	73249.1	39458.5	36387.1	75197.6	113056	82178.9	102352
pmd0147	548.37	184.07	547.364	C28H54NO7P	[M+H]+	LysoPC 20:2	Lipids	LPC	-	3	154790	155807	78375.1	77938.2	82987.5	97694.5	258516	300291	212468	163876	105506	137151	128615	209669	128406	66285.9	71140	79539.6	121745	96232.6	119890
pmd0153	409.24	153	410.243	C19H39O7P	[M-H]-	LysoPA 16:0	Lipids	Glycerol ester	22002-85-3	3	55290.5	36844.5	27905.4	43165	30822	35502.4	78617.2	121685	85759.5	30259.5	47770.1	45717.1	61335.6	66987.2	54221.1	34427.2	34080.9	33896.9	56347.1	53096.6	44751
pmd0160	454.29	313.27	453.286	C21H44NO7P	[M+H]+	LysoPE 16:0(2n isomer)	Lipids	LPE	-	1	2.84004e+07	3.1642e+07	2.21149e+07	1.32804e+07	1.38815e+07	1.789e+07	9.28845e+07	1.08222e+08	6.9925e+07	4.5412e+07	3.77316e+07	5.17342e+07	2.78809e+07	4.08167e+07	3.21279e+07	1.76833e+07	1.79038e+07	1.70882e+07	2.23747e+07	2.24798e+07	2.24867e+07
pme0001	609.18	301.07	610.19	C28H34O15	[M-H]-	Hesperetin-7-O-neohesperidoside(Neohesperidin)	Flavonoids	Flavanones	13241-33-3	1	760084	468246	507213	1.30896e+06	927030	2.01286e+06	1.57977e+06	1.2341e+06	1.28013e+06	1.50549e+06	909166	1.1547e+06	200034	200181	331792	727835	362280	403979	1.14852e+06	1.04274e+06	1.28099e+06
pme0006	116.07	70.07	115.063	C5H9NO2	[M+H]+	L-Proline	Amino acids and derivatives	Amino acids and derivatives	147-85-3	1	1.49808e+07	1.35615e+07	1.152e+07	1.1968e+07	1.13325e+07	1.20291e+07	4.02306e+07	3.05605e+07	4.46144e+07	3.06663e+07	3.72845e+07	3.39994e+07	1.46252e+07	1.44123e+07	1.3358e+07	1.25574e+07	1.26847e+07	1.21651e+07	1.78852e+07	2.25662e+07	2.31653e+07
pme0008	176.1	113.07	175.096	C6H13N3O3	[M+H]+	L-Citrulline	Amino acids and derivatives	Amino acids and derivatives	372-75-8	3	6.2595e+06	6.67442e+06	6.31144e+06	5.91036e+06	5.24806e+06	6.483e+06	1.23484e+06	1.67494e+06	1.47837e+06	2.3735e+06	2.48239e+06	2.5985e+06	5.29889e+06	5.18916e+06	5.14529e+06	3.85088e+06	3.68856e+06	3.57996e+06	6035601	5.70354e+06	5.89919e+06
pme0010	106.05	70.03	105.043	C3H7NO3	[M+H]+	L-Serine	Amino acids and derivatives	Amino acids and derivatives	56-45-1	3	397664	312015	325946	328905	438469	270599	1.36003e+06	2.85306e+06	1.60858e+06	1.52327e+06	2.35678e+06	1.77149e+06	3.13857e+06	2.25708e+06	3.23564e+06	3.92958e+06	3.26088e+06	3.469e+06	3.0245e+06	2.17776e+06	2.00374e+06
pme0014	148.06	84.04	147.053	C5H9NO4	[M+H]+	L-Glutamic acid	Amino acids and derivatives	Amino acids and derivatives	56-86-0	1	6.23752e+07	4.16682e+07	3.7215e+07	5.12966e+07	5.3535e+07	3.98834e+07	9.32183e+07	1.41393e+08	1.14628e+08	7.99674e+07	8.98653e+07	84901424	1.47085e+08	1.29366e+08	1.46308e+08	1.27354e+08	1.04818e+08	1.26115e+08	1.49707e+08	1.3482e+08	1.5753e+08
pme0021	166.09	120.08	165.079	C9H11NO2	[M+H]+	L-Phenylalanine	Amino acids and derivatives	Amino acids and derivatives	63-91-2	1	1.20535e+07	1.08089e+07	1.20731e+07	1.25945e+07	1.26417e+07	1.4933e+07	8.8681e+06	9.95527e+06	8.38185e+06	5.03021e+06	3.8953e+06	5.68285e+06	7.82576e+06	8.37404e+06	6.89011e+06	6.98939e+06	8.10044e+06	7.70954e+06	5.58291e+06	6.05842e+06	5.74012e+06
pme0026	147.11	84.08	146.106	C6H14N2O2	[M+H]+	L-Lysine	Amino acids and derivatives	Amino acids and derivatives	56-87-1	2	5.35202e+07	3.23433e+06	4.28104e+07	3.38654e+07	4.31297e+07	3.03256e+07	5.65074e+07	1.62404e+08	9.87788e+07	1.51541e+08	182303322	2.08772e+08	3.04396e+08	2.68499e+08	2.97658e+08	3.1527e+08	2.97735e+08	2.83556e+08	2.0633e+08	2.00704e+08	1.78168e+08
pme0033	137.05	119.04	136.038	C5H4N4O	[M+H]+	Hypoxanthine	Nucleotides and derivatives	Nucleotides and derivatives	68-94-0	3	937244	734643	754281	843693	347749	364763	110000	210270	168670	591039	638050	495385	888079	1.08685e+06	491156	265914	1.08765e+06	1.29458e+06	806909	893911	969266
pme0048	108.01	63.96	109.02	C2H7NO2S	[M-H]-	2-Aminoethanesulfinic acid	Organic acids	Organic acids	300-84-5	3	44218.3	25964	17864.7	19564.9	27643.4	27471.5	23392.2	21864.6	22540.4	8591.34	13013.9	10537.1	21270.6	24238.7	25939.9	13061.9	22749.2	14890.9	14462.9	15314.9	19579
pme0057	136.04	118.03	135.035	C4H9NO2S	[M+H]+	L-Homocysteine	Amino acids and derivatives	Amino acids and derivatives	6027-13-0	2	334213	225784	242523	213827	227519	158271	1.08538e+07	1.8824e+07	1.15202e+07	5.46134e+06	5.49593e+06	5.40224e+06	4.28673e+06	3.3373e+06	4.09882e+06	2.47657e+06	2.20798e+06	2.29652e+06	4.16167e+06	3.14296e+06	3.52503e+06
pme0075	188.06	128.04	189.064	C7H11NO5	[M-H]-	N-Acetyl-L-glutamic acid	Amino acids and derivatives	Amino acids and derivatives	1188-37-0	3	78593.9	70658.2	82660.7	86660.6	107122	99189.9	538036	773049	531631	602892	380572	471671	68200.7	77252.9	78876.3	104239	116856	127619	121813	135182	113041
pme0088	285.04	151	286.048	C15H10O6	[M-H]-	Luteolin (5,7,3',4'-Tetrahydroxyflavone)	Flavonoids	Flavones	491-70-3	3	28345.8	12034.6	7387.96	14625.4	22705.1	11248.7	127171	129044	143089	102478	105372	108159	92249.2	93919.2	106497	142052	149859	173191	97073.2	114484	104914
pme0120	118.09	101.06	117.079	C5H11NO2	[M+H]+	5-Aminovaleric acid	Organic acids	Organic acids	660-88-8	3	458175	401564	260306	576448	653838	702231	98641	22005.7	27044.1	56917.1	46781.6	66335.5	181768	210450	154715	40469.1	38417.5	34736.1	207289	180451	168991
pme0122	189.12	126.09	188.116	C8H16N2O3	[M+H]+	N6-Acetyl-L-lysine	Amino acids and derivatives	Amino acids and derivatives	692-04-6	3	881862	1.55124e+06	640975	1.3155e+06	1.43237e+06	688645	1.14591e+06	1.4379e+06	1.12636e+06	2.03701e+06	1.97396e+06	1.32171e+06	1.12291e+06	1.29716e+06	1.66909e+06	1.26267e+06	1.1871e+06	876484	967503	897722	878328
pme0124	173.09	116.07	172.085	C7H12N2O3	[M+H]+	L-Glycyl-L-proline	Amino acids and derivatives	Amino acids and derivatives	704-15-4	3	72742.8	43676.4	51269.2	46752.1	48165.9	43062.6	278984	309385	281504	205883	208490	247726	75317.2	66895	90784.5	91705.3	64904.7	80946.4	105274	102861	111941
pme0128	159.08	88.04	160.085	C6H12N2O3	[M-H]-	L-Alanyl-L-Alanine	Amino acids and derivatives	Amino acids and derivatives	1948-31-8	3	23285.5	28329.4	24210.1	23177.6	23774.8	28100	145066	161516	118524	35718.8	47198.8	31893.4	86550.6	44249.1	92275.6	82561	79200.3	103656	38263.3	36907.1	48074.8
pme0137	187.07	125.07	188.08	C7H12N2O4	[M-H]-	N-Acetyl-L-Glutamine	Amino acids and derivatives	Amino acids and derivatives	2490-97-3	3	770963	572969	959746	871778	954085	1.12272e+06	3.25866e+06	4.69638e+06	3.42069e+06	2.64444e+06	2.46597e+06	2.25299e+06	416641	526194	470604	507720	646929	780121	882019	981953	919946
pme0152	129.07	84.04	128.059	C5H8N2O2	[M+H]+	5,6-Dihydro-5-methyluracil	Nucleotides and derivatives	Nucleotides and derivatives	696-04-8	2	736011	889381	818038	799708	717423	825761	421664	444982	426233	1.04121e+06	722961	1.02155e+06	432061	404599	348436	355561	435931	455960	423572	358590	371574
pme0181	170.092	124.088	169.085	C7H11N3O2	[M+H]+	3-Methyl-L-Histidine*	Amino acids and derivatives	Amino acids and derivatives	368-16-1	3	556454	454293	473177	445248	528536	480447	249588	325855	191257	763924	822233	723802	1.25401e+06	708391	861158	1.35857e+06	1.36968e+06	1.2272e+06	523570	589487	601288
pme0183	152.06	135.03	151.049	C5H5N5O	[M+H]+	Isoguanine	Nucleotides and derivatives	Nucleotides and derivatives	3373-53-3	3	208632	151166	175106	280660	254946	132914	188473	218922	100468	150393	220527	120290	287540	267566	146828	232012	471707	334367	129481	107239	142813
pme0193	147.08	84.04	146.069	C5H10N2O3	[M+H]+	L-Glutamine	Amino acids and derivatives	Amino acids and derivatives	56-85-9	1	5.38969e+07	4.5885e+07	4.76838e+07	3.56895e+07	4.39274e+07	3.11651e+07	5.81683e+07	1.65693e+08	1.01096e+08	1.56288e+08	1.88211e+08	1.64269e+08	3.16164e+08	2.73755e+08	3.05582e+08	3.22654e+08	3.84956e+08	324975511	1.86119e+08	2.06147e+08	1.85799e+08
pme0220	225.15	151.11	224.141	C13H20O3	[M+H]+	Methyl jasmonate	Organic acids	Organic acids	1211-29-6	3	103220	77648.8	137397	17760.4	22366.7	83404.3	162179	268789	298446	699999	198485	511064	250351	239376	341607	113345	243473	206094	140580	138030	168802
pme0230	268.104	136.062	267.097	C10H13N5O4	[M+H]+	Adenosine	Nucleotides and derivatives	Nucleotides and derivatives	58-61-7	3	551518	519654	396899	284064	484418	558150	685742	820368	720231	533636	264724	523588	999751	1.63954e+06	857266	559777	690504	516046	515707	543644	529430
pme0243	131.03	87.05	132.042	C5H8O4	[M-H]-	Glutaric acid*	Organic acids	Organic acids	110-94-1	3	7.6379e+06	5.23037e+06	6.32577e+06	7.44014e+06	8.72853e+06	1.30911e+07	1.67233e+06	2.29678e+06	2.00562e+06	1.99159e+06	1.87253e+06	1.62471e+06	1.77712e+06	3.35576e+06	1.84821e+06	1.88586e+06	2.43379e+06	2.4733e+06	5.11584e+06	4.57427e+06	3.7271e+06
pme0256	151.03	108.02	152.033	C5H4N4O2	[M-H]-	Xanthine	Nucleotides and derivatives	Nucleotides and derivatives	69-89-6	3	10916.9	9658.65	16762.5	2572.06	19128.2	12919.3	97479.4	146203	112938	102705	71501.5	75873.5	9865	13252.3	15972.8	24456.7	18307.3	26025.8	23387.1	18781.1	16736.2
pme0257	111.02	67.03	112.027	C4H4N2O2	[M-H]-	Uracil	Nucleotides and derivatives	Nucleotides and derivatives	66-22-8	3	8.84852e+06	7.34753e+06	6.26306e+06	7.78389e+06	8.44462e+06	9.79731e+06	353025	638888	579021	1.44044e+06	770970	1.2169e+06	2.14621e+06	4.89435e+06	984427	462063	965577	388250	6.71704e+06	7.06946e+06	5.1984e+06
pme0264	243.1	127.05	242.09	C10H14N2O5	[M+H]+	Thymidine	Nucleotides and derivatives	Nucleotides and derivatives	50-89-5	3	120456	130120	123832	92564.9	90760.8	102655	116714	104962	91773.9	190160	162929	391657	70764	120449	56714	63813.5	130596	77566.8	86451.8	72535.3	66103.4
pme0274	132.1	69.07	131.095	C6H13NO2	[M+H]+	6-Aminocaproic acid	Organic acids	Organic acids	60-32-2	2	3.29173e+07	3.00751e+07	3.06955e+07	2.76115e+07	2.87498e+07	3.0979e+07	1.65185e+07	1.58394e+07	1.45355e+07	2.17172e+07	2.14682e+07	2.42801e+07	3.33681e+07	3.23668e+07	3.16322e+07	2.96741e+07	3.25848e+07	2.91812e+07	1.90546e+07	1.82662e+07	1.92734e+07
pme0278	191.1	128.07	190.095	C7H14N2O4	[M+H]+	2,6-Diaminooimelic acid	Organic acids	Organic acids	583-93-7	3	367373	335536	196075	477997	317339	394698	464486	643197	430482	848165	555949	1.15529e+06	1.28426e+06	671267	911596	2.67981e+06	1.94613e+06	2.54632e+06	897856	584642	708201
pme0368	579.17	271.06	578.164	C27H30O14	[M+H]+	Apigenin-7-O-rutinoside (Isorhoifolin)*	Flavonoids	Flavones	552-57-8	1	487711	473326	320739	226066	212731	248430	1.73301e+07	1.63409e+07	1.29556e+07	3.22635e+06	2.39578e+06	3.14047e+06	296463	275293	324269	257823	295605	270645	3.41752e+06	3547953	3.95421e+06
pme0376	271.06	151	272.068	C15H12O5	[M-H]-	Naringenin (5,7,4'-Trihydroxyflavanone)*	Flavonoids	Flavanones	480-41-1	2	50571.6	35647.7	28555.1	31872.4	27651.1	42313	256658	381834	225628	106114	138447	118642	137438	210555	139820	160139	235238	200417	152729	152858	128960
pme0422	193.051	134.037	194.058	C10H10O4	[M-H]-	Isoferulic Acid*	Phenolic acids	Phenolic acids	25522-33-2	3	67143.2	57563.6	34655.1	108380	41692.4	74160	249343	584535	188259	163712	212857	178108	83158.8	84737.1	44253.9	13854.7	28255.9	34655.1	89540.7	133602	126475
pme0460	291.086	139.036	290.079	C15H14O6	[M+H]+	Epicatechin*	Flavonoids	Flavanols	490-46-0	3	90226.1	78540.2	32798	48081.9	25586.9	28559.5	21675	30010	17793.6	33340	25005	52447.4	36675	32624.7	62573.2	51467.6	17606.7	51575.6	859140	658231	421107
pme0490	124.04	78.03	123.032	C6H5NO2	[M+H]+	Nicotinic acid (Vitamin B3)	Others	Vitamin	59-67-6	3	711884	596490	838133	610309	797422	618235	1.13698e+06	1.80766e+06	1.21418e+06	1.46321e+06	1.25067e+06	1.57383e+06	768709	658110	845623	431088	512309	556326	729928	668980	616466
pme0500	503.16	323.1	504.169	C18H32O16	[M-H]-	D-Melezitose	Others	Saccharides	597-12-6	3	1.23351e+06	950336	1132824	707881	656773	789442	1.45781e+06	1.30255e+06	1.6169e+06	1.81875e+06	3.04637e+06	2.40649e+06	5.43316e+06	3.03634e+06	4.70106e+06	5.35809e+06	5.36803e+06	5.75993e+06	1.19985e+06	1.74943e+06	1.72466e+06
pme0513	151.06	59	152.069	C5H12O5	[M-H]-	Xylitol	Others	Saccharides	87-99-0	3	60061.4	30525.8	10730.4	22241	24663.3	25211.6	53490.7	84296.2	67165.2	62523.4	40798.9	57246.5	155164	90029.4	129241	146466	127971	149548	67850.8	43208.4	53647.4
pme0519	341.11	119.03	342.116	C12H22O11	[M-H]-	D-Sucrose	Others	Saccharides	57-50-1	1	1.34681e+06	1.29639e+06	1.42494e+06	1.29836e+06	1.24015e+06	1.19014e+06	592804	478667	662791	811231	1.1518e+06	829879	1.76912e+06	1.42414e+06	1.52062e+06	1.86282e+06	1.61487e+06	1.9416e+06	1.38979e+06	921330	869036
pme0534	195.05	75.01	196.058	C6H12O7	[M-H]-	Gluconic acid	Others	Saccharides	526-95-4	1	6.19746e+06	5.48843e+06	4.72879e+06	5.21474e+06	4.39882e+06	4.34724e+06	4.63922e+07	6.31141e+07	4.48604e+07	4.15492e+07	3.28449e+07	3.17093e+07	8.59642e+06	9.46867e+06	8.18347e+06	8.22128e+06	9.54938e+06	8.23175e+06	1.65204e+07	1.77646e+07	1.50705e+07
pme1002	138.09	103.05	137.084	C8H11NO	[M+H]+	L-Tyramine	Alkaloids	Alkaloids	51-67-2	2	1.5227e+07	1.15384e+07	1.6062e+07	1.07525e+07	1.2234e+07	1.14396e+07	7.21382e+07	7.82362e+07	6.5149e+07	7.0626e+07	6.45088e+07	8.86777e+07	1.77576e+07	1.65662e+07	1.97233e+07	8.23617e+06	9.08396e+06	1.15149e+07	2.00479e+07	2.05797e+07	2.07659e+07
pme1014	445.31	341.28	444.303	C31H40O2	[M+H]+	Menatetrenone (Vitamin K2)	Others	Vitamin	11032-49-8	3	2.62156e+07	3.2702e+07	2.67421e+07	3.23262e+07	3.34882e+07	3.34669e+07	3.06892e+07	3.78362e+07	4.02502e+07	3.47065e+07	3.28603e+07	3.06084e+07	3.8746e+07	4.81138e+07	6.45649e+07	8.69733e+07	6.60182e+07	8.32602e+07	3.18009e+06	3.79245e+06	3.86371e+06
pme1086	306.08	143.05	307.084	C10H17N3O6S	[M-H]-	Glutathione reduced form	Amino acids and derivatives	Amino acids and derivatives	70-18-8	1	5.90004e+06	6.74186e+06	3.74647e+06	3.01138e+06	4.50262e+06	4.56415e+06	1.05129e+07	1.48545e+07	9.71424e+06	1.1813e+07	1.48186e+07	8.77292e+06	7.61103e+06	7.81933e+06	4.83931e+06	1.39873e+07	1.2017e+07	1.09876e+07	1.20921e+07	9.12066e+06	4.54996e+06
pme1109	152.06	135.03	151.049	C5H5N5O	[M+H]+	Guanine	Nucleotides and derivatives	Nucleotides and derivatives	73-40-5	2	174272	166451	123176	73950	109576	150746	429565	483525	338433	488977	596229	628431	154992	156779	190743	127102	256254	156437	141392	150297	142661
pme1137	140.03	94.03	139.027	C6H5NO3	[M+H]+	6-Hydroxynicotinic acid	Alkaloids	Pyridine alkaloids	5006-66-6	3	111759	119898	199614	121150	123887	91733.8	196022	356803	176761	444558	197680	478833	116041	137296	138442	81418.7	80456.3	140019	107194	81226	139231
pme1178	284.1	152.06	283.092	C10H13N5O5	[M+H]+	Guanosine	Nucleotides and derivatives	Nucleotides and derivatives	118-00-3	3	8.55623e+06	7.84951e+06	6.89193e+06	4.24472e+06	6.06904e+06	7.50165e+06	8.46924e+06	9.23238e+06	6.23188e+06	9.45874e+06	8.00156e+06	9.60319e+06	8.88524e+06	1.20657e+07	7.38139e+06	6.06413e+06	6.2187e+06	4.84555e+06	4.82686e+06	4.94599e+06	5.04539e+06
pme1184	268.1	152.06	267.097	C10H13N5O4	[M+H]+	2'-Deoxyguanosine	Nucleotides and derivatives	Nucleotides and derivatives	961-07-9	3	88949.9	96660.2	52704	82560.1	73965.4	77317.7	95615.2	90375.7	84368	60621.1	82550.9	74495.6	34982.9	48525.4	38978.4	32063.5	40532	23658.8	42178.4	29823.6	29807.5
pme1194	228.1	112.05	227.091	C9H13N3O4	[M+H]+	2'-Deoxycytidine	Nucleotides and derivatives	Nucleotides and derivatives	951-77-9	3	188933	162521	198362	267260	233162	144554	168139	231587	225664	210003	176180	177211	145330	163459	130622	181211	189192	206229	247728	244007	223560
pme1210	150.06	61.01	149.051	C5H11NO2S	[M+H]+	L-Methionine	Amino acids and derivatives	Amino acids and derivatives	63-68-3	1	4.85135e+06	3.91318e+06	4.17789e+06	3.63668e+06	3.29924e+06	3.60625e+06	884579	787935	1.10268e+06	1.21136e+06	1.41108e+06	1.76918e+06	4.37731e+06	2.87503e+06	4.40582e+06	3.38877e+06	3.37058e+06	3.27508e+06	1.64471e+06	1.69288e+06	3.39621e+06
pme1228	221.09	204.07	220.085	C11H12N2O3	[M+H]+	5-Hydroxy-L-tryptophan	Amino acids and derivatives	Amino acids and derivatives	4350-09-8	3	96092.9	106313	147849	75673	104671	34607	160677	196366	160869	241554	284208	232584	177674	165043	157938	31377.3	137406	134287	107620	103601	123635
pme1261	206.14	76.08	205.131	C9H19NO4	[M+H]+	D-Panthenol	Others	Alcohol compounds	81-13-0	3	40281.9	65453.1	50591.2	48195.6	42705.3	31136.3	114121	97059.6	130849	71408.9	74721.5	86713.9	112351	128628	107906	47351.7	77184.4	84577.4	106750	79303.6	113596
pme1286	385.13	250	384.122	C14H20N6O5S	[M+H]+	S-(5'-Adenosy)-L-homocysteine	Amino acids and derivatives	Amino acids and derivatives	979-92-0	3	212310	268397	211591	143706	212186	162490	1926.68	227985	243100	418305	312053	316961	108150	118140	105688	137879	97189.8	76227.1	89809.6	136623	89132.6
pme1292	167.03	123.05	168.042	C8H8O4	[M-H]-	Homogentisic acid	Phenolic acids	Phenolic acids	451-13-8	3	107934	111924	110630	102095	137876	142642	1.24903e+06	1.39624e+06	956461	865203	931402	995865	174406	342895	204959	216883	195183	170065	552932	509273	540513
pme1373	306.05	110.04	307.057	C9H14N3O7P	[M-H]-	2'-Deoxycytidine-5'-monophosphate	Nucleotides and derivatives	Nucleotides and derivatives	1032-65-1	3	1.57393e+06	1.81714e+06	1.71554e+06	1.48399e+06	1.9272e+06	1.75366e+06	70933.2	96247.9	76027.8	86898.6	87586.7	86889	420856	996854	443395	84010.1	167674	125532	809557	531696	861586
pme1383	170.08	134.06	169.074	C8H11NO3	[M+H]+	Pyridoxine	Others	Vitamin	65-23-6	3	1.43376e+06	1.12361e+06	994917	1.74521e+06	1.94288e+06	1.84711e+06	134126	146723	101520	219611	157473	250954	245820	381882	246144	172649	193347	207746	290148	292413	269130
pme1419	164.07	104.07	163.067	C6H13NO2S	[M+H]+	L-Methionine methyl ester	Amino acids and derivatives	Amino acids and derivatives	10332-17-9	3	249654	43697.3	211785	268248	244988	271995	383441	429278	387751	397872	447197	509177	315875	214114	264033	290718	301670	289996	248693	262079	235785
pme1439	165.05	119.05	164.047	C9H8O3	[M+H]+	p-Coumaric acid	Phenolic acids	Phenolic acids	501-98-4	2	277886	235309	303028	263477	262175	270545	764158	913838	772692	687318	610514	781483	964216	950900	1.04397e+06	1.11099e+06	1.0038e+06	899888	436539	432978	536994
pme1474	298.1	136.06	297.09	C11H15N5O3S	[M+H]+	5'-Deoxy-5'-(methylthio)adenosine	Nucleotides and derivatives	Nucleotides and derivatives	2457-80-9	1	2.83913e+07	2.95151e+07	2.48934e+07	1.80414e+07	2.04195e+07	2.26461e+07	3.49843e+07	3.9158e+07	3.2483e+07	3.87388e+07	2.82741e+07	3.9209e+07	1.92852e+07	2.39201e+07	2.15949e+07	2.03787e+07	2.10431e+07	2.17755e+07	1.47049e+07	1.49143e+07	1.65686e+07
pme1598	463.12	301.07	464.132	C22H24O11	[M-H]-	Hesperetin-5-O-glucoside	Flavonoids	Flavanones	69651-80-5	3	226530	186483	149790	172240	180208	213750	238308	191055	202087	218292	81195.1	494195	206266	364837	290409	419248	250940	273014	259191	266875	221929
pme1605	593.15	285.04	594.159	C27H30O15	[M-H]-	Kaempferol-3-O-robinobioside(Biorobin)*	Flavonoids	Flavonols	17297-56-2	3	3.31073e+07	2.71228e+07	1.96208e+07	2.81195e+07	2.44529e+07	3.51765e+07	2.81613e+07	3.3881e+07	3.81126e+07	3.25856e+07	2.54884e+07	4.51921e+07	6.22848e+07	4.33126e+07	5.64229e+07	6.44226e+07	5.28145e+07	6.00789e+07	3.76805e+07	4.26419e+07	4.98025e+07
pme1611	433.11	313.07	434.121	C21H22O10	[M-H]-	Isohemiphloin	Flavonoids	Flavanones	3682-02-8	3	10897.1	35301.2	22046.8	17290.5	43377.7	49935.8	362572	386823	275507	116606	131768	56685	112579	124346	106856	121725	68275.9	152164	100327	144365	159170
pme1654	209.12	59.02	210.126	C12H18O3	[M-H]-	Jasmonic acid	Organic acids	Organic acids	77026-92-7	3	69267.3	70927.3	9	202706	354414	182467	1.0655e+07	1.79511e+07	7.89052e+06	3.53255e+06	2.59019e+06	3.27463e+06	99492.6	319202	265647	269271	284671	151368	2.80762e+06	3.00136e+06	2.51163e+06
pme1712	275.12	145.1	276.132	C11H20N2O6	[M-H]-	L-Saccharopine	Amino acids and derivatives	Amino acids and derivatives	997-68-2	3	32508.1	61900.2	67838.6	38917.5	54758	20460.1	24824.2	28805.5	24085.9	105632	38672.5	67508.1	87437	80903.9	46987.5	40280.3	59787.5	27766.5	41192	53881.5	56695.3
pme1730	117.02	73.03	118.027	C4H6O4	[M-H]-	D-Erythronolactone	Organic acids	Organic acids	15667-21-7	3	2.04362e+06	1.78406e+06	1.4161e+06	2.64159e+06	2.40255e+06	2.52078e+06	296023	376565	317743	712267	388237	569507	1.2891e+06	1.84642e+06	1.75498e+06	351305	438640	370622	1.31653e+06	1.26867e+06	1.32211e+06
pme1841	103.12	86.1	102.116	C5H14N2	[M+H]+	Cadaverine	Alkaloids	Alkaloids	462-94-2	3	139857	139444	176388	76783.6	117805	95557	127568	174320	183710	120747	143686	137267	931620	665932	764298	732780	756961	840680	270854	234767	272330
pme1936	114.07	86.07	113.059	C4H7N3O	[M+H]+	Creatinine	Organic acids	Organic acids	60-27-5	3	762203	795547	811076	850430	829344	880658	740525	535792	736643	909990	836361	714861	335563	440644	454003	741312	759456	477561	367561	400755	409780
pme1987	88.04	71.01	89.0477	C3H7NO2	[M-H]-	L-Alanine	Amino acids and derivatives	Amino acids and derivatives	56-41-7	3	174229	214941	202130	244575	183544	176005	126567	132011	214144	250500	194204	232790	159687	232164	175496	136027	153915	148728	150789	210516	253952
pme2074	322.2	130.05	323.21	C18H29NO4	[M-H]-	Jasmonoyl-L-Isoleucine	Amino acids and derivatives	Amino acids and derivatives	120330-93-0	3	4342.59	3690.53	2989.99	2570.38	921.109	3154.82	715563	1.22389e+06	516032	289524	194012	238854	13898.4	33560.5	10977.2	12036	8530.17	15737.5	186688	197810	168187
pme2122	112.09	95.06	111.08	C5H9N3	[M+H]+	Histamine	Alkaloids	Alkaloids	51-45-6	3	2.53529e+06	1.82282e+06	1.13596e+06	2.50449e+06	2.36053e+06	2.15023e+06	372682	497430	467189	908883	311085	940524	2.46644e+06	2.99335e+06	2.48594e+06	1.52915e+06	1.37341e+06	1.43775e+06	1.78173e+06	1.81409e+06	1.96123e+06
pme2125	503.16	179	504.169	C18H32O16	[M-H]-	Raffinose	Others	Saccharides	512-69-6	3	2.34313e+06	2.18792e+06	2.72186e+06	1.99451e+06	1.66177e+06	1.98914e+06	4.33947e+06	4.64014e+06	7.14351e+06	4.7718e+06	4.69375e+06	4.86002e+06	1.8603e+07	8.73934e+06	1.96357e+07	2.1641e+07	1.86262e+07	2.04264e+07	3.95181e+06	4.7029e+06	6.41189e+06
pme2165	155.01	111.02	156.017	C5H4N2O4	[M-H]-	Orotic acid (Vitamin B13)	Others	Vitamin	65-86-1	3	4.83049e+06	4.38486e+06	4.50546e+06	5.70974e+06	4.13076e+06	5.43627e+06	525231	556262	616326	849805	543317	711636	1.89185e+06	3.86971e+06	2.30538e+06	657494	961134	933038	3.5014e+06	3.04776e+06	3.32502e+06
pme2244	190.09	118.07	189.079	C11H11NO2	[M+H]+	3-Indolepropionic acid	Alkaloids	Plumerane	830-96-6	3	68342.6	62978.3	73754.1	82833.4	55977.2	112621	799524	774298	708509	658549	310369	665314	214726	189000	159774	113358	112332	147581	180384	191566	191072
pme2253	177.04	59.01	178.048	C6H10O6	[M-H]-	L-Gulono-1,4-Lactone	Others	Saccharides	1128-23-0	3	515674	605426	594613	799686	594415	533018	781049	1.05706e+06	686784	979287	561219	843561	531361	464789	501246	612645	532740	606088	1.02289e+06	891153	633785
pme2268	138.06	94.07	137.048	C7H7NO2	[M+H]+	Trigonelline	Alkaloids	Pyridine alkaloids	535-83-1	2	3.19575e+07	2.41973e+07	2.58986e+07	2.10194e+07	3.34053e+07	1.91433e+07	6.7731e+06	1.22652e+07	7.58508e+06	2.2853e+07	2.42003e+07	2.35734e+07	1.9461e+07	2.35436e+07	1.94533e+07	2.25726e+07	2.07539e+07	2.37509e+07	2.59894e+07	1.82061e+07	2.36958e+07
pme2292	89.11	72.08	88.1	C4H12N2	[M+H]+	Putrescine	Alkaloids	Alkaloids	110-60-1	3	7.7473e+07	7.48782e+07	8.39474e+07	7.40828e+07	8.31172e+07	8.84642e+07	8.58662e+06	1.08316e+07	9.56554e+06	1.71052e+07	1.52364e+07	1.84576e+07	3.75613e+07	3.20638e+07	3.27071e+07	3.75367e+07	3.62549e+07	3.83091e+07	3.16068e+07	3.28088e+07	3.28994e+07
pme2380	145.01	101.02	146.022	C5H6O5	[M-H]-	α-Ketoglutaric acid	Organic acids	Organic acids	328-50-7	3	741461	1.01111e+06	1.24069e+06	927036	2.02377e+06	748419	938838	891687	935305	946402	825868	891791	554583	693011	829146	930149	941120	1.02742e+06	801717	681529	762704
pme2433	106.09	88.08	105.079	C4H11NO2	[M+H]+	Diethanolamine	Alkaloids	Alkaloids	111-42-2	3	380815	305673	285657	355738	398775	263813	1.15505e+06	1.94809e+06	1.35684e+06	1.27575e+06	1.936e+06	1.5998e+06	2.69089e+06	1.91518e+06	2.61247e+06	3.35287e+06	2.16394e+06	2.66911e+06	2.24175e+06	1.79046e+06	1.76178e+06
pme2493	579.171	287.055	578.164	C27H30O14	[M+H]+	Kaempferol-3,7-O-dirhamnoside (Kaempferitrin)	Flavonoids	Flavonols	482-38-2	3	437939	342034	184625	244592	115516	138106	188558	236087	327941	275859	226910	219757	324206	249327	231370	442857	506856	430411	131735	194654	162145
pme2527	133.1	116.07	132.09	C5H12N2O2	[M+H]+	L-Ornithine	Amino acids and derivatives	Amino acids and derivatives	70-26-8	3	2.72811e+06	2.39515e+06	2.36238e+06	2.29818e+06	3.1305e+06	2.16703e+06	1.30176e+06	3.89832e+06	3.23616e+06	1.10561e+07	1.26786e+07	1.11658e+07	7.50345e+06	5.29075e+06	7.23104e+06	6.21253e+06	5.2957e+06	5.70133e+06	1.40855e+07	1.10081e+07	1.21353e+07
pme2529	163.06	101.02	164.069	C6H12O5	[M-H]-	1,5-Anhydro-D-glucitol	Others	Saccharides	154-58-5	3	558788	566426	622716	717546	727537	612141	586456	796382	646298	1.14656e+06	695472	1.09168e+06	592830	537084	673970	614606	582513	518712	767031	822636	758714
pme2550	173.01	129.02	174.016	C6H6O6	[M-H]-	Cis-Aconitic acid	Organic acids	Organic acids	585-84-2	3	2.80441e+06	2.08506e+06	1.8011e+06	1.84733e+06	2.18052e+06	2.89554e+06	156882	610488	449051	569707	286918	489298	841531	1.78578e+06	561402	278610	532853	500642	1.9547e+06	1.79174e+06	1.58216e+06
pme2559	174.04	88.04	175.048	C6H9NO5	[M-H]-	N-Acetyl-L-Aspartic Acid	Amino acids and derivatives	Amino acids and derivatives	997-55-7	3	83463.7	161518	31302.5	24838	113064	66844.1	593920	456772	362047	292241	410748	397819	159449	101116	58450	36294.8	138835	89529.4	114592	125634	76525.1
pme2566	217.08	199.07	218.09	C8H14N2O5	[M-H]-	5-L-Glutamyl-L-amino acid	Amino acids and derivatives	Amino acids and derivatives	5875-41-2	3	27484	63700.8	77187.5	66170.4	77551.9	66572.2	396275	345604	429164	228551	293170	242923	143622	188491	131667	333765	321288	367755	112794	134425	109804
pme2596	184.06	148.04	183.053	C8H9NO4	[M+H]+	4-Pyridoxic acid	Others	Vitamin	82-82-6	3	238943	226207	243570	179125	162819	214041	323742	270830	314445	348803	337842	404500	181675	163558	145797	179331	227451	192785	139896	125944	140625
pme2598	167.03	123.05	168.042	C8H8O4	[M-H]-	3,4-Dihydroxybenzeneacetic acid	Phenolic acids	Phenolic acids	102-32-9	3	202802	168425	181207	184728	147679	225928	163399	160122	185376	114968	93308.8	87112.6	246499	113026	227686	257625	289120	274130	200098	216827	195530
pme2601	89.02	59.01	90.0317	C3H6O3	[M-H]-	3-Hydroxypropanoic acid	Organic acids	Organic acids	503-66-2	3	260812	218716	315798	239114	348849	343291	211441	123980	100077	365452	159391	367470	188677	223693	293624	235896	231103	253399	306311	259105	266693
pme2617	166.05	102.06	165.046	C5H11NO3S	[M+H]+	L-Methionine Sulfoxide	Amino acids and derivatives	Amino acids and derivatives	3226-65-1	3	7.96461e+06	7.69011e+06	8.11525e+06	5.65809e+06	5.51908e+06	8.22871e+06	6.12148e+06	5.94185e+06	6.03061e+06	8.91881e+06	8.65519e+06	8.49402e+06	5.36886e+06	5.93585e+06	3.82771e+06	6.26531e+06	6.77037e+06	6.38042e+06	6.32195e+06	6.39097e+06	6.46298e+06
pme2693	131.12	114.09	130.111	C6H14N2O	[M+H]+	N-Acetylputrescine	Alkaloids	Alkaloids	18233-70-0	3	651120	739898	608437	549374	767686	686032	1.63106e+06	2.23873e+06	1.70889e+06	1.77985e+06	1.76343e+06	3.25114e+06	6.54284e+06	3.60582e+06	5.72992e+06	6.41714e+06	5.65036e+06	6.85902e+06	1.63955e+06	1.5567e+06	1.45177e+06
pme2743	194.08	91.05	193.074	C10H11NO3	[M+H]+	N-Phenylacetylglycine	Amino acids and derivatives	Amino acids and derivatives	500-98-1	3	425640	395150	1.1437e+06	372155	283909	674158	811143	737472	916378	1.27748e+06	1.14442e+06	1.4544e+06	502197	525741	414919	563623	229523	583912	555020	515755	563214
pme2758	162.04	144.03	163.048	C5H9NO5	[M-H]-	4-Hydroxy-L-glutamic acid	Amino acids and derivatives	Amino acids and derivatives	3913-68-6	3	390774	445744	456908	519698	400024	440743	280927	419131	355719	722695	409771	628172	205223	274194	235892	168851	196723	193871	324792	476074	405174
pme2761	161.01	73.03	162.016	C5H6O6	[M-H]-	4-Hydroxy-2-oxoglutaric acid	Organic acids	Organic acids	1187-99-1	3	664801	536421	315451	474697	358649	687718	702811	1.01537e+06	712216	514984	463104	415661	569307	301619	725642	721100	218729	526163	365741	324132	382456
pme2827	239.24	223.24	240.245	C16H32O	[M-H]-	Palmitaldehyde	Lipids	Free fatty acids	629-80-1	3	1.01353e+08	7.81621e+07	8.60279e+07	5.82423e+07	7.06071e+07	5.96852e+07	7.28166e+07	1.02591e+08	8.74778e+07	7.81187e+07	8.5335e+07	7.86636e+07	1.73643e+08	1.83786e+08	1.74046e+08	1.50471e+08	157500375	1.54018e+08	1.36407e+08	1.33919e+08	117631648
pme2828	140.03	98.96	139.027	C6H5NO3	[M+H]+	4-Nitrophenol	Phenolic acids	Phenolic acids	100-02-7	3	2.38613e+07	2.33169e+07	1.90935e+07	1.8015e+07	1.85561e+07	1.82819e+07	2.62782e+07	2.70208e+07	2.73218e+07	1.58863e+07	1.88515e+07	1.64472e+07	3.30702e+07	3.92178e+07	3.40348e+07	2.30884e+07	2.77207e+07	2.50413e+07	1.78859e+07	1.81886e+07	1.86691e+07
pme2879	141.03	123.02	142.038	C5H6N2O3	[M-H]-	5-Hydroxymethyluracil	Nucleotides and derivatives	Nucleotides and derivatives	4433-40-3	3	43085.9	43941.3	39538.6	51420.6	14895.3	38303.3	476753	489784	471686	386680	355482	310621	84521.1	85600.9	76343.6	86543.5	87301.1	116338	133410	87549.4	123882
pme2890	269.06	136.04	268.055	C8H16N2O4S2	[M+H]+	L-Homocystine	Amino acids and derivatives	Amino acids and derivatives	626-72-2	3	17402.9	5595.23	15276.1	23825.2	19631.1	14277.8	31098.3	36197.5	30078.5	21906.9	28965.1	32097.2	195595	227763	159507	117627	160936	116157	65662.4	52934.4	59330.1
pme2914	161.05	99.05	162.053	C6H10O5	[M-H]-	3-Hydroxy-3-methylpentane-1,5-dioic acid	Amino acids and derivatives	Amino acids and derivatives	503-49-1	3	647041	482536	355647	270605	340317	660402	1.37796e+06	2.25432e+06	1.61023e+06	1.69215e+06	1.28416e+06	1.67161e+06	658553	595313	564579	492339	515051	561778	959766	918284	798719
pme2954	303.05	137.02	302.043	C15H10O7	[M+H]+	Quercetin	Flavonoids	Flavonols	117-39-5	3	188290	182890	199008	137988	134109	189434	1.01306e+06	925072	970996	992429	768153	943721	445014	409570	373089	376669	435021	378894	328912	306602	326066
pme3007	402.99	158.93	404.002	C9H14N2O12P2	[M-H]-	Uridine 5'-diphosphate	Nucleotides and derivatives	Nucleotides and derivatives	27821-45-0	3	69288.7	53075.9	54873.2	49172.3	60339.9	73611.5	38535.8	40208.8	35665.2	58184	61841.9	56365.2	27973.8	40994.9	29083.1	32307.9	34826.3	33393.3	54215.5	51697.4	40203.5
pme3009	175.02	98.98	174.016	C6H6O6	[M+H]+	trans-Aconitic acid	Organic acids	Organic acids	4023-65-8	3	2.50152e+06	2.45448e+06	2.15928e+06	1.89452e+06	1.94004e+06	1.92788e+06	1.8988e+06	2.01992e+06	1.95409e+06	1.28514e+06	1.39144e+06	1.34092e+06	2.68514e+06	3.14599e+06	2.56472e+06	1.85164e+06	2.00708e+06	1.79378e+06	2.11066e+06	2.0181e+06	2.03191e+06
pme3011	104.07	69.03	103.063	C4H9NO2	[M+H]+	γ-Aminobutyric acid	Organic acids	Organic acids	56-12-2	3	2.07207e+07	1.72377e+07	1.53685e+07	1.31361e+07	1.53435e+07	1.32425e+07	1.83332e+07	2.09319e+07	2.09811e+07	3.22574e+07	2.92095e+07	3.30496e+07	5.32596e+07	4.90131e+07	5.43833e+07	5.21875e+07	4.25713e+07	5.0933e+07	3.23284e+07	3.11207e+07	3.24006e+07
pme3017	104.07	58.07	103.063	C4H9NO2	[M+H]+	2-Aminoisobutyric acid	Organic acids	Organic acids	62-57-7	2	1.0756e+07	9.39834e+06	1.06718e+07	7.01877e+06	7.76827e+06	6.88053e+06	4.77354e+07	4.49985e+07	4.56135e+07	3.4699e+07	4.10875e+07	3.48963e+07	3.06726e+07	2.1455e+07	2.7578e+07	4.09532e+07	2.91456e+07	3.8295e+07	2.01271e+07	2.15839e+07	2.16386e+07
pme3033	104.07	58.07	103.063	C4H9NO2	[M+H]+	N,N-Dimethylglycine	Amino acids and derivatives	Amino acids and derivatives	1118-68-9	2	1.20343e+07	9.855e+06	1.05482e+07	6.98902e+06	8.07461e+06	6.76185e+06	4.61095e+07	4.64555e+07	4.51044e+07	3.512e+07	3.92501e+07	3.54126e+07	2.89692e+07	2.20286e+07	2.67001e+07	4.24007e+07	2.95414e+07	3.85068e+07	2.04204e+07	2.17403e+07	2.15149e+07
pme3081	169.1	134.06	168.09	C8H12N2O2	[M+H]+	4-(Aminomethyl)-5-(hydroxymethyl)-2-methylpyridin-3-ol	Alkaloids	Alkaloids	85-87-0	3	83154.3	74003	64132.2	76796.9	83128.6	63164	48835.5	56970.7	67135.4	64015.6	94415.7	67703.7	103266	102141	87045	67323.2	86878.8	94862.2	84291.7	78914	87286.7
pme3083	164.04	120.05	165.043	C8H7NO3	[M-H]-	2-(Formylamino)benzoic acid	Phenolic acids	Phenolic acids	3342-77-6	3	36135.9	8325.5	44644.9	13387.6	33845.1	7015.52	385319	331971	317706	364379	204463	368130	34579.7	33889.8	33227	16675	23340	34745.2	183564	223486	268231
pme3096	118.01	74.02	119.022	C3H5NO4	[M-H]-	Aminomalonic acid	Organic acids	Organic acids	1068-84-4	3	1.00395e+06	794565	1.1279e+06	811698	1.10775e+06	1.03784e+06	546029	500908	630779	776374	613616	749498	310969	331938	303741	317249	391148	461105	707723	684954	608066
pme3154	147.07	59.01	148.074	C6H12O4	[M-H]-	Mevalonic acid	Organic acids	Organic acids	150-97-0	3	1.30743e+06	988268	1.2711e+06	1.22436e+06	1.48755e+06	1.95057e+06	148559	169636	163092	282333	329065	397624	332299	328853	289606	310397	335540	299815	629071	746601	612443
pme3163	289.03	96.97	290.04	C7H15O10P	[M-H]-	D-Sedoheptuiose 7-phosphate	Others	Saccharides	2646-35-7	3	1.81853e+07	1.80646e+07	1.8007e+07	2.07571e+07	1.56477e+07	1.94219e+07	4.07795e+06	5.53196e+06	4.42648e+06	5.75425e+06	5.13048e+06	3.63074e+06	1.05592e+07	1.91678e+07	1.33211e+07	5.88911e+06	1.0939e+07	9.59666e+06	1.54767e+07	1.12223e+07	1.29408e+07
pme3184	332.08	136.06	331.068	C10H14N5O6P	[M+H]+	2'-Deoxyadenosine-5'-monophosphate	Nucleotides and derivatives	Nucleotides and derivatives	653-63-4	3	1.85373e+06	1.76952e+06	2.07793e+06	1.31149e+06	2.01675e+06	1.72205e+06	2.9218e+06	2.91967e+06	2.42694e+06	3.36344e+06	2.74694e+06	3.85889e+06	1.06948e+06	838453	1.04236e+06	950525	955062	1.20167e+06	847775	1.03707e+06	960393
pme3186	168.99	78.96	169.998	C3H7O6P	[M-H]-	DL-Glyceraldehyde-3-phosphate	Organic acids	Organic acids	591-59-3	3	832660	755812	904653	265680	375674	332282	1.02013e+06	1.41415e+06	876177	1.65323e+06	1.41843e+06	994449	2.0434e+06	2.95197e+06	2.31412e+06	1.55538e+06	1.73068e+06	1.81879e+06	674860	1.21893e+06	1.08239e+06
pme3188	323.03	211	324.036	C9H13N2O9P	[M-H]-	Uridine 5'-monophosphate	Nucleotides and derivatives	Nucleotides and derivatives	58-97-9	3	57724.8	69455.1	27069.7	55152.4	75048.1	42466.4	61047.2	86048.8	66015.6	76729.9	78697.1	74239.3	41096.5	40815.6	53601	59810.2	73360	69654.8	68225.8	24682.1	70538.7
pme3193	116.04	74.02	117.043	C4H7NO3	[M-H]-	N-Acetyl-L-glycine	Amino acids and derivatives	Amino acids and derivatives	543-24-8	3	6540.9	12530.6	10877.1	19323	14705.2	10329.1	257291	303046	195288	247947	148490	117093	68266.1	28860	72261.8	122236	38610.7	37547.4	35867.3	24512.3	40839.7
pme3200	74.07	57.05	73.064	C2H7N3	[M+H]+	1-Methylguanidine	Alkaloids	Alkaloids	471-29-4	3	90603.3	65694.6	90445.5	69534.9	122813	75995.4	163544	312216	225783	194241	285884	230346	619277	954073	558796	796494	546770	694329	367051	283630	299208
pme3207	141.02	59.01	142.027	C6H6O4	[M-H]-	Muconic acid	Organic acids	Organic acids	1119-72-8	3	7.59526e+07	6.64153e+07	6.92208e+07	6.342e+07	6.84122e+07	7.43545e+07	7.47112e+07	7.91727e+07	7.82537e+07	6.10497e+07	4.76051e+07	5.39421e+07	8.08914e+07	7.91429e+07	7.87047e+07	8.14972e+07	8.35178e+07	8.19058e+07	7.88174e+07	7.37557e+07	8.34321e+07
pme3227	579.17	433.11	578.164	C27H30O14	[M+H]+	Vitexin-2''-O-rhamnoside	Flavonoids	Flavones	64820-99-1	1	9.15963e+06	7.53815e+06	8.21011e+06	6.26052e+06	6.15353e+06	6.54611e+06	6.44582e+06	7.40603e+06	5.46455e+06	1.65116e+06	3.09547e+06	2.00809e+06	2.89036e+07	2.17333e+07	2.22651e+07	1.66323e+07	1.6057e+07	1.72541e+07	5.49267e+06	6.18825e+06	6.14527e+06
pme3233	285.08	270.05	284.068	C16H12O5	[M+H]+	Calycosin	Flavonoids	Isoflavones	20575-57-9	3	30702.6	45349.6	22831.6	47605.7	17741.9	25691.3	388619	305435	271940	148458	135930	204788	71441.1	57944.1	15239.2	69480.1	41915	80782.1	54863	55387.6	110908
pme3255	179.11	123.04	178.099	C11H14O2	[M+H]+	Methyleugenol	Phenolic acids	Phenolic acids	93-15-2	3	8578.97	16760.8	16266.2	23991.6	19778.2	14033.8	49831.3	31900.9	43524.4	83408	44677	21932.5	91053.6	110405	173634	84167.6	142542	117555	53207	44125.8	62432.5
pme3311	338.99	96.97	339.996	C6H14O12P2	[M-H]-	D-Fructose-1,6-biphosphate	Others	Saccharides	488-69-7	3	116206	1.53849e+06	584631	594185	1.45599e+06	395922	503742	432107	330955	465866	500642	359002	507588	875116	443025	393529	422039	470589	794024	555916	515077
pme3337	384.12	252.07	383.108	C14H17N5O8	[M+H]+	Succinyladenosine	Nucleotides and derivatives	Nucleotides and derivatives	4542-23-8	1	7.42716e+06	7.93968e+06	6.56239e+06	4.59889e+06	5.05865e+06	6.05523e+06	8.33253e+06	8.55247e+06	7.25073e+06	8.63152e+06	5.89583e+06	8.73185e+06	1.62426e+06	2.25686e+06	1.59429e+06	1.59836e+06	1.70435e+06	1.53995e+06	2.74594e+06	2.63802e+06	2.9201e+06
pme3351	144.07	126.06	145.074	C6H11NO3	[M-H]-	Allysine(6-Oxo DL-Norleucine)	Amino acids and derivatives	Amino acids and derivatives	1962-83-0	3	34513.2	45880.4	43179	38029.8	27756.3	41616.7	270377	361349	286428	294504	218715	203939	97684.4	55938	52089.8	81771.7	77377.7	104236	61183.1	59069.9	56998.9
pme3382	160.06	98.02	161.069	C6H11NO4	[M-H]-	N-Acetyl-L-threonine	Amino acids and derivatives	Amino acids and derivatives	17093-74-2	3	27806.4	44417.8	33828.2	34210.7	37681.7	31864.4	478405	362999	450623	340929	366552	333521	43544.6	58276.8	40671.5	81927.5	129736	133442	65934.3	83130.2	74027
pme3388	189.13	144.1	188.127	C7H16N4O2	[M+H]+	Homoarginine	Amino acids and derivatives	Amino acids and derivatives	156-86-5	2	2.33062e+06	1.71388e+06	1.85193e+06	1.75978e+06	2.09082e+06	1.70881e+06	224105	152411	196091	609253	492276	635225	1.46842e+06	1.60772e+06	1.04319e+06	1.29387e+06	1.35247e+06	1.38497e+06	1.16596e+06	1.13842e+06	1.19955e+06
pme3443	207.07	192.04	208.074	C11H12O4	[M-H]-	Sinapinaldehyde	Phenolic acids	Phenolic acids	4206-58-0	3	34081.4	63943.1	39509.3	41459	38873.8	56894.9	134250	110012	83260.8	177933	101943	216900	30347.7	28413.3	39627.8	44946.8	40899.1	17905	65125.3	50416.7	89596.9
pme3705	193.04	72.99	194.043	C6H10O7	[M-H]-	D-Glucoronic acid*	Others	Saccharides	6556-12-3	1	2.5888e+06	2.65032e+06	2.35887e+06	3.41044e+06	2.29267e+06	2.51628e+06	6.39429e+06	8.06725e+06	7.37119e+06	4.704e+06	4.97302e+06	4.87183e+06	2.6203e+06	2.47255e+06	1.47531e+06	3.34232e+06	3.21108e+06	3.53757e+06	3.07957e+06	4.10749e+06	4.28973e+06
pme3732	244.09	112.05	243.085	C9H13N3O5	[M+H]+	Cytidine	Nucleotides and derivatives	Nucleotides and derivatives	65-46-3	3	8.56529e+06	3.63312e+06	1.78676e+06	1.29101e+07	5.72257e+06	6.58456e+06	1.58874e+06	1.96082e+06	1.56289e+06	1.03066e+06	676417	2.22473e+06	8.19774e+06	7.42235e+06	5.18593e+06	2.13704e+06	1939641	1.51394e+06	5.16321e+06	6.24762e+06	5.60375e+06
pme3961	252.11	136.06	251.102	C10H13N5O3	[M+H]+	2'-Deoxyadenosine*	Nucleotides and derivatives	Nucleotides and derivatives	958-09-8	3	16056.3	24080.7	27563.2	27058.1	22149.7	20568.7	388360	364399	346967	400378	267316	344250	14106.9	22257.1	20364.3	22546.5	18846.3	27494.5	85550	84451.4	90760.3
pme3967	312.13	180.09	311.123	C12H17N5O5	[M+H]+	2-(Dimethylamino)guanosine	Nucleotides and derivatives	Nucleotides and derivatives	2140-67-2	3	136733	119983	170634	88755.8	90258.2	99619.9	373029	405288	361861	347019	247409	338250	119984	141900	130381	96692.2	97081.2	97988.8	88602.8	90879.8	101490
pmf0070	415.39	119.2	414.386	C29H50O	[M+H]+	Stigmast-5-en-3-ol (β-Sitosterol)	Steroids	Steroid	83-46-5	3	1.35927e+08	1.07334e+08	1.08455e+08	8.78606e+07	9.72993e+07	9.67467e+07	88157801	8.29268e+07	8.18319e+07	8.08651e+07	8.92932e+07	9.14744e+07	6.91381e+07	8.1223e+07	8.32409e+07	9.87396e+07	102939383	9.11962e+07	1.966e+07	1.99517e+07	2.14119e+07
pmf0073	399.36	235	400.37	C28H48O	[M-H]-	Ergost-5-en-3-ol (Campesterol)	Steroids	Steroid	474-62-4	3	4.47981e+06	4.83466e+06	4.87814e+06	4.56839e+06	4.96185e+06	4.92829e+06	5.92235e+06	5.83182e+06	6.20673e+06	4.65056e+06	3.2442e+06	4.17638e+06	6.50774e+06	6.38002e+06	6.45845e+06	6.53795e+06	6.32861e+06	6.33846e+06	5.7347e+06	5.62362e+06	6.17445e+06
pmf0096	88.99	70.98	89.9953	C2H2O4	[M-H]-	Oxalic acid	Organic acids	Organic acids	144-62-7	3	365324	336345	471243	334757	496315	520349	205718	264910	49491.1	104446	303574	323118	162824	243786	280191	232847	98626.6	239738	376139	363583	365897
pmf0138	179.06	59.01	180.063	C6H12O6	[M-H]-	D-Mannose	Others	Saccharides	3458-28-4	1	1.26885e+07	1.0686e+07	1.05265e+07	1.21212e+07	1.27636e+07	1.5306e+07	2.57421e+07	2.17731e+07	2.32144e+07	1.51451e+07	1.60065e+07	1.37684e+07	8.14235e+06	9.27063e+06	9.1043e+06	7.70619e+06	8.87057e+06	7.91626e+06	1.29977e+07	1.12168e+07	1.19678e+07
[truncated: 737 more rows]
