# Supplementary material for: Morphological and metabolic changes in Changshan Huyou (Citrus changshan-huyou) following natural tetraploidization
Source: BMC Plant Biol. 2025 Mar 8;25:301. doi: 10.1186/s12870-025-06293-4 (PMC11889857; doi:10.1186/s12870-025-06293-4)
Supplement: Supplementary file 3 — Additional file 3. Differentially accumulated metabolites (DAMs) identified from comparison between diploid and tetraploid in peels, juice sacs, and segment membranes, respectively [file 12870_2025_6293_MOESM3_ESM.xlsx]

## Sheet: 2X-F_vs_4X-F_DAMs
Differentially accumulated metabolites (DAMs) identified from comparison between diploid and tetraploid in peels.
Index	Q1 (Da)	Q3 (Da)	Molecular weight (Da)	Formula	Ionization model	Compounds	Class I	Class II	CAS	Level	2X-F1	2X-F2	2X-F3	4X-F1	4X-F2	4X-F3	QC01	QC02	QC03	cpd_ID	kegg_map	VIP	P-value	Fold_Change	Log2FC	Type
mws0032	319.04	153.02	318.038	C15H10O8	[M+H]+	Myricetin	Flavonoids	Flavonols	529-44-2	3	9	9	9	103318	507916	129266	158425	152876	234688	C10107	ko00941,ko00944,ko01110	1.2949	0.199687	27426	14.7433	up
pmn001727	474.18	312.12	475.184	C24H29NO9	[M-H]-	N-(4-O-(Glucosyl)-E-feruloyl)-tyramine	Alkaloids	Phenolamine	-	3	9	9	9	20360.7	14458.8	19813.2	23428.8	24455.6	25169.2	-	-	1.30515	0.0105298	2023.43	10.9826	up
NK10246260	162.06	116.05	161.048	C9H7NO2	[M+H]+	2,4-Dihydroxyquinoline	Alkaloids	Quinoline alkaloids	86-95-3	3	9	9	9	781002	305330	355450	100040	217298	211246	C16716	ko00996	1.3038	0.0860546	53399.3	15.7045	up
MWSmce701	135.08	79.05	134.073	C9H10O	[M+H]+	4-Ethylbenzaldehyde	Others	Aldehyde compounds	4748-78-1	3	9	9	9	540098	72011.9	148578	326344	241190	312151	-	-	1.2984	0.222381	28173.6	14.7821	up
Lajp008026	293.14	219.06	292.13	C16H20O5	[M+H]+	Yuehgesin	Lignans and Coumarins	Coumarins	-	3	9	9	9	80290.4	42359.9	37588.6	66551.1	72248.4	67937.9	-	-	1.30326	0.0584366	5934.77	12.535	up
Walp003001	487.15	193.05	486.137	C21H26O13	[M+H]+	Xeroboside	Lignans and Coumarins	Coumarins	117842-09-8	1	9	9	9	90817.8	89729.2	147914	42768.1	34786.6	35338.3	-	-	1.30465	0.0294542	12165.2	13.5705	up
pmn001716	447.09	285.04	448.101	C21H20O11	[M-H]-	Carthamone	Flavonoids	Chalcones	86579-00-2	3	9	9	9	81951.5	72220.8	33599.4	152350	229983	211889	C08598	-	1.30103	0.0514109	6954.51	12.7637	up
mws2186	435.09	303.05	434.085	C20H18O11	[M+H]+	Avicularin(Quercetin-3-O-α-L-arabinofuranoside)*	Flavonoids	Flavonols	572-30-5	3	9	9	9	46596.6	33340	66196.5	47144.1	29384.4	39817.6	-	-	1.30477	0.0363206	5412.34	12.402	up
pma0249	479.12	317.1	478.111	C22H22O12	[M+H]+	3'-O-Methyltricetin-5-O-glucoside	Flavonoids	Flavones	-	3	9	9	9	3.55675e+06	1.72003e+06	2.55349e+06	5.01258e+06	3.84528e+06	2870310	-	-	1.30494	0.0389801	290010	18.1457	up
MWSslk149	169.05	95.05	168.042	C8H8O4	[M+H]+	5-Methoxysalicylic acid	Phenolic acids	Phenolic acids	2612-02-4	3	9	9	9	53465.3	75025	70020	21675	45992.6	33778	-	-	1.3039	0.00955685	7352.23	12.844	up
Lmsn015919	658.85	482.93	659.861	C6H18O24P6	[M-H]-	Phytic acid	Organic acids	Organic acids	83-86-3	3	3626.16	2227.91	4337.06	7914.83	12937.3	13020.8	1674.59	4585.44	3218.57	C01204	ko00562,ko01100,ko04070	1.20126	0.030926	3.32377	1.73282	up
pmb2673	210.04	135.04	211.048	C9H9NO5	[M-H]-	6-Hydroxydopaquinone	Amino acids and derivatives	Amino acids and derivatives	135791-48-9	3	5029.44	8699.35	9085.88	22281.9	18647.7	27494.8	10968.7	13127.7	10985.5	-	-	1.22371	0.0137249	2.99914	1.58455	up
Lmwn102907	483.17	421.16	484.173	C26H28O9	[M-H]-	Evodol	Terpenoids	Triterpene	22318-10-1	2	9284.28	15640.4	12252.1	36207	40523.6	37048.8	100725	101735	86887.6	-	-	1.25799	0.000585573	3.0605	1.61377	up
Lacp005936	247.1	213.05	246.089	C14H14O4	[M+H]+	Columbianetin	Lignans and Coumarins	Coumarins	3804-70-4	3	18168.8	16260.3	25077.1	44646.2	48763.4	50499.5	31105.9	28094.3	26356.8	C19707	ko00999,ko01110	1.25502	0.00179295	2.41839	1.27405	up
pme0048	108.01	63.96	109.02	C2H7NO2S	[M-H]-	2-Aminoethanesulfinic acid	Organic acids	Organic acids	300-84-5	3	23392.2	21864.6	22540.4	8591.34	13013.9	10537.1	14462.9	15314.9	19579	C00519	ko00430,ko01100	1.25135	0.00636915	0.474096	-1.07675	down
pme1712	275.12	145.1	276.132	C11H20N2O6	[M-H]-	L-Saccharopine	Amino acids and derivatives	Amino acids and derivatives	997-68-2	3	24824.2	28805.5	24085.9	105632	38672.5	67508.1	41192	53881.5	56695.3	C00449	ko00300,ko00310,ko01100,ko01110,ko01230	1.11295	0.14687	2.72549	1.44651	up
Hmln002199	505.1	300.03	506.106	C23H22O13	[M-H]-	Quercetin-3-O-(6''-O-acetyl)galactoside	Flavonoids	Flavonols	-	3	30526	70882	38482.4	16675	14326.2	13374.1	24506.4	22058.7	20468.1	-	-	1.17851	0.122222	0.317215	-1.65647	down
pmp000478	248.13	145.03	247.121	C14H17NO3	[M+H]+	N-Isobutyl-3(3,4-methylenedioxyphenyl)-2E-trienamide	Alkaloids	Alkaloids	-	3	32047.1	27722.7	40201.9	77232.8	73933.3	78018.7	39140.5	43006.1	44968.7	-	-	1.26888	0.00362733	2.2925	1.19692	up
mws0847	150.08	133.05	149.07	C6H7N5	[M+H]+	1-Methyladenine	Nucleotides and derivatives	Nucleotides and derivatives	5142-22-3	2	37128.8	35209.2	30520.2	72398.1	80601.5	83586.8	80731.2	74419.2	87233.1	C02216	-	1.28178	0.000992431	2.30012	1.20171	up
MWSslk140	192.07	56.05	191.062	C7H13NO3S	[M+H]+	N-Acetyl-L-Methionine	Amino acids and derivatives	Amino acids and derivatives	65-82-7	3	37355.2	19980.3	25395.1	68958.1	41755	59284.4	12062.7	16642.5	8571.91	C02712	-	1.10678	0.0459046	2.05483	1.03902	up
mws0884	328.05	134.05	329.053	C10H12N5O6P	[M-H]-	Cyclic 3',5'-Adenylic acid	Nucleotides and derivatives	Nucleotides and derivatives	60-92-4	3	37357.5	48502.4	44360	21346.3	19885.9	20912.4	22599.4	22397.8	19890.5	C00575	ko00230,ko01100	1.27226	0.0184856	0.477228	-1.06725	down
Zmnn009241	300.09	270.04	301.095	C16H15NO5	[M-H]-	Citpressine I	Alkaloids	Quinoline alkaloids	81525-58-8	3	37620.9	197635	128843	351418	610899	602607	166750	165318	138158	-	-	1.0963	0.0243403	4.29807	2.10369	up
mws0467	165.06	119.05	166.063	C9H10O3	[M-H]-	3-(4-Hydroxyphenyl)-propionic acid	Phenolic acids	Phenolic acids	501-97-3	3	45310.5	91684.5	44259.2	23939.8	22248.9	25821.3	25754.3	27918.9	22077	C01744	-	1.13959	0.144666	0.397287	-1.33175	down
Lsmp121507	260.13	188.07	259.121	C15H17NO3	[M+H]+	Folifine	Alkaloids	Quinoline alkaloids	62928-56-7	3	46269.9	48898.9	66887	24644.9	8720.22	23413.7	52483.8	44967.3	47982.2	-	-	1.08325	0.0146964	0.350366	-1.51307	down
WaYn011606	568.36	269.25	569.369	C27H56NO9P	[M-H]-	1-(2,3-dihydroxypropoxy)-3-(((2-(dimethylamino)ethoxy)(hydroxy)phosphoryl)oxy)propan-2-yl heptadecanoate	Lipids	LPE	-	2	49490	92344.7	39663.8	16550.6	13392.9	21411.4	31409.7	28275.9	21270.2	-	-	1.17859	0.112559	0.28295	-1.82138	down
mws0064	287.06	135.05	288.063	C15H12O6	[M-H]-	Eriodictyol (5,7,3',4'-Tetrahydroxyflavanone)	Flavonoids	Flavanones	552-58-9	3	52732	79111.9	54833.6	26724.1	26251.3	25332.8	49274.4	56483.1	49132.1	C05631	ko00941,ko01100,ko01110	1.25033	0.0504612	0.419484	-1.25331	down
Wbtn006810	287.054	135.045	288.063	C15H12O6	[M-H]-	6,7-dihydroxy-1,3-dimethoxyxanthen-9-one	Flavonoids	Other Flavonoids	-	3	53959.3	82722.8	58405.8	31196.4	26635.2	30369.4	57111.2	57395.8	50237.1	-	-	1.22561	0.054403	0.452109	-1.14526	down
MWS04412	175.12	70.07	174.137	C8H18N2O2	[M+H]+	N(6),N(6)-Dimethyl-L-lysine	Amino acids and derivatives	Amino acids and derivatives	2259-86-1	2	53977.1	39596.1	37117.4	183891	128842	119638	1.22899e+06	1.23372e+06	1.13421e+06	-	-	1.25027	0.0308184	3.30836	1.72611	up
mws0620	175.12	144.08	174.116	C11H14N2	[M+H]+	N-Methyltryptamine	Alkaloids	Plumerane	61-49-4	3	58384.6	38723.8	16874.8	82654.7	115544	127760	89682.2	105810	97158	C06213	ko00380,ko01100	1.0705	0.0177141	2.85971	1.51587	up
pmp000087	269.1	177.05	268.095	C13H16O6	[M+H]+	2-Feruloyl-sn-glycerol*	Phenolic acids	Phenolic acids	-	3	58934.7	43992.8	56977.1	139838	98027.4	105107	232294	175939	198676	-	-	1.2282	0.0303949	2.14486	1.10088	up
Wagp007144	288.09	273.06	287.079	C15H13NO5	[M+H]+	Grandisine III	Alkaloids	Alkaloids	-	2	67223	40759.3	27909.9	324271	134677	350561	40572.8	38042.6	23127.6	-	-	1.19512	0.0768331	5.95699	2.57458	up
pmd0153	409.24	153	410.243	C19H39O7P	[M-H]-	LysoPA 16:0	Lipids	Glycerol ester	22002-85-3	3	78617.2	121685	85759.5	30259.5	47770.1	45717.1	56347.1	53096.6	44751	C04036	-	1.18742	0.0403939	0.432588	-1.20893	down
Wayn000369	250.09	88.04	251.101	C9H17NO7	[M-H]-	N-(1-Deoxy-1-fructosyl)Alanine	Nucleotides and derivatives	Nucleotides and derivatives	-	3	80408.3	92717.5	146574	227970	167475	247986	36308.3	44942.2	79151.8	-	-	1.13662	0.0281756	2.01262	1.00907	up
Wagp007010	258.08	243.05	257.069	C14H11NO4	[M+H]+	1,3,5-Trihydroxy-10-methylacridin-9-one*	Alkaloids	Alkaloids	-	3	82565.9	70043.9	77035.1	351776	231688	312884	61368.4	56506.4	54076.3	-	-	1.28579	0.0234383	3.90319	1.96465	up
Wagp006984	258.08	243.05	257.069	C14H11NO4	[M+H]+	1,3,8-Trihydroxy-10-methylacridin-9-one*	Alkaloids	Alkaloids	-	3	82565.9	70043.9	77035.1	351776	231688	312884	61368.4	56506.4	54076.3	-	-	1.28579	0.0234383	3.90319	1.96465	up
Li512111	519.11	315.05	520.122	C24H24O13	[M-H]-	Isorhamnetin-3-O-(6''-acetylglucoside)	Flavonoids	Flavonols	-	3	82586.9	138958	83596.9	28964.8	44492.2	46273.1	78004.1	88070.6	84754	-	-	1.17694	0.0698625	0.392375	-1.3497	down
mws1155	181.07	101.02	182.079	C6H14O6	[M-H]-	D-Mannitol	Others	Saccharides	69-65-8	3	86561.3	99874.5	98226.2	35764.2	43680.8	44656.5	50757.6	42530.3	53714.8	C00392	ko00051,ko01100,ko02010	1.27973	0.000877683	0.435961	-1.19773	down
pmn001642	503.08	459.1	504.09	C23H20O13	[M-H]-	Kaempferol-3-O-(2''-O-acetyl)glucuronide	Flavonoids	Flavonols	-	3	89099.1	215335	91044.7	21978.8	16759.4	32784.2	45475	50191.1	58688.1	-	-	1.19845	0.120855	0.18085	-2.46713	down
Lmbn000121	113.04	96.01	114.043	C4H6N2O2	[M-H]-	3-Cyano-L-alanine	Amino acids and derivatives	Amino acids and derivatives	6232-19-5	3	93669.6	100009	228000	297358	367502	310335	138764	167946	216473	C02512	ko00460,ko01100,ko01110	1.10818	0.0340152	2.31265	1.20955	up
mws0193	190.12	84.08	189.111	C7H15N3O3	[M+H]+	L-Homocitrulline	Amino acids and derivatives	Amino acids and derivatives	1190-49-4	3	97017.1	128277	87005.3	246269	265174	285852	159824	155108	165757	C02427	-	1.25968	0.000687883	2.55298	1.35218	up
Lmdp003509	435.09	303.06	434.085	C20H18O11	[M+H]+	Quercetin-3-O-xyloside (Reynoutrin)*	Flavonoids	Flavonols	549-32-6	3	98867.5	45211.3	87626.3	138405	211121	128395	71690	77477.1	67358.3	-	-	1.02807	0.0671968	2.06263	1.04448	up
pmb2999	461.11	299.06	462.116	C22H22O11	[M-H]-	Chrysoeriol-5-O-glucoside	Flavonoids	Flavones	-	3	100035	138540	151319	9	9	9	113867	130799	122684	-	-	1.30384	0.0137762	6.92496e-05	-13.8178	down
Lchp000009	458.19	179.05	457.189	C28H27NO5	[M+H]+	Syncarpamide	Alkaloids	Phenolamine	-	3	106903	113385	133436	655229	514630	621246	48169.4	94753.5	53023.5	-	-	1.29982	0.00623914	5.06357	2.34015	up
pme0033	137.05	119.04	136.038	C5H4N4O	[M+H]+	Hypoxanthine	Nucleotides and derivatives	Nucleotides and derivatives	68-94-0	3	110000	210270	168670	591039	638050	495385	806909	893911	969266	C00262	ko00230,ko01100,ko01232	1.24223	0.00207004	3.52697	1.81843	up
mad2116	441.08	295.05	442.09	C22H18O10	[M-H]-	Bis(p-Coumaroyl)tartaric acid	Phenolic acids	Phenolic acids	-	3	112981	147522	143676	52903	49550	45684.2	25491.3	40330.7	38609.4	-	-	1.28047	0.0135416	0.366515	-1.44806	down
Lahp008046	280.13	131.05	279.125	C18H17NO2	[M+H]+	2'-Dehydroxy-2'-oxo-clausenalansamide B	Alkaloids	Phenolamine	-	2	113653	111407	77542.6	30038.6	31411.3	47280.7	37641.3	25746.8	43522.9	-	-	1.22403	0.017313	0.359319	-1.47666	down
pme0264	243.1	127.05	242.09	C10H14N2O5	[M+H]+	Thymidine	Nucleotides and derivatives	Nucleotides and derivatives	50-89-5	3	116714	104962	91773.9	190160	162929	391657	86451.8	72535.3	66103.4	C00214	ko00240,ko01100,ko01232	1.07781	0.183316	2.37596	1.24851	up
Wagp008829	200.11	158.06	199.1	C13H13NO	[M+H]+	3-(3-Methyl-2-Butenoyl)-1H-Indole	Alkaloids	Plumerane	-	3	122616	89043.5	63896.4	265703	141668	267330	40477.3	75744.7	80361.1	-	-	1.10799	0.0694929	2.4485	1.2919	up
Zmpn003368	293.21	195.14	294.219	C18H30O3	[M-H]-	13S-Hydroxy-9Z,11E,15Z-octadecatrienoic acid	Lipids	Free fatty acids	87984-82-5	1	124458	208779	108535	72947.1	48689.7	63600.7	44075.2	40580.9	35545.6	C16316	ko00592	1.14048	0.10418	0.419305	-1.25393	down
Lmbn002648	163.04	119.05	164.047	C9H8O3	[M-H]-	α-Hydroxycinnamic Acid*	Phenolic acids	Phenolic acids	5801-57-0	3	126687	130113	65642.8	28370	32264.1	74984.9	166799	223007	148862	C02763	ko00360,ko01100	1.00706	0.0794632	0.420598	-1.24948	down
HJN055	435.13	273.08	436.137	C21H24O10	[M-H]-	Dihydrocharcone-4'-O-glucoside	Flavonoids	Chalcones	-	3	129428	163208	130319	55479.3	71237.8	55929	41708.2	60947.3	60479.1	-	-	1.26878	0.00870593	0.431834	-1.21145	down
Zmgn000216	125	78.96	126.008	C2H7O4P	[M-H]-	2-Hydroxyethylphosphonic acid	Organic acids	Organic acids	22987-21-9	3	130870	154235	117959	35349.7	49598.2	50360.4	64413.4	53637.5	53912.2	C06451	ko00440,ko01100,ko01110	1.26939	0.00583871	0.3357	-1.57476	down
pmf0293	269.29	209.23	270.292	C18H38O	[M-H]-	1-Octadecanol	Lipids	Free fatty acids	112-92-5	3	130967	126045	128166	2.28845e+06	3.29512e+06	3.30745e+06	224950	138971	124381	-	-	1.29964	0.0138846	23.0829	4.52875	up	基因	Down	Up
Labn002107	463.11	168.01	464.117	C18H24O14	[M-H]-	galloyl xylosyl glucoside	Phenolic acids	Phenolic acids	-	2	132627	298929	126469	44868.6	44782.7	36775.7	61644.8	60308.9	38935.8	-	-	1.2136	0.125422	0.226562	-2.14202	down
Lmbn001467	158.08	116.07	159.089	C7H13NO3	[M-H]-	5-Acetamidopentanoic Acid	Organic acids	Organic acids	1072-10-2	3	134717	231590	126421	81328.6	74032.9	76276.6	88331	74652	71339.1	C03087	ko00310,ko01100	1.1511	0.122674	0.470114	-1.08892	down
Wagp008978	272.09	257.07	271.084	C15H13NO4	[M+H]+	1,5-Dihydroxy-3-methoxy-10-methylacridin-9-one	Alkaloids	Alkaloids	-	1	134783	97933.1	66834.5	849038	385937	671880	104015	89539.1	102368	-	-	1.23999	0.0551967	6.36571	2.67032	up
Rfmb091	295.23	195.14	296.235	C18H32O3	[M-H]-	9S-Hydroxy-10E,12Z-octadecadienoic acid*	Lipids	Free fatty acids	15514-85-9	1	137737	260159	129927	76161.2	62403.4	80979.5	76410.6	78628	73106.9	C14767	ko00591	1.13409	0.132777	0.415943	-1.26554	down
Lakn002075	431.12	137.02	432.127	C18H24O12	[M-H]-	4-Hydroxybenzoic acid glucosyl xyloside	Phenolic acids	Phenolic acids	-	2	140057	165787	179023	57533.9	99720.6	54828.5	102344	110541	72389.5	-	-	1.18895	0.00911694	0.437404	-1.19296	down
Wayn000421	276.11	114.06	277.116	C11H19NO7	[M-H]-	N-(1-Deoxy-1-fructosyl)Proline	Nucleotides and derivatives	Nucleotides and derivatives	-	3	143283	77967.5	79052.9	199653	212615	270382	93373.2	49687.8	71569.9	-	-	1.15691	0.0141544	2.2732	1.18472	up
Wmmn000117	463.11	168.01	464.117	C18H24O14	[M-H]-	mudanoside B	Phenolic acids	Phenolic acids	203511-37-9	2	145007	271639	147219	35016.5	44100.2	28635	63559.8	65418.7	40566.5	-	-	1.25762	0.0665159	0.191095	-2.38764	down
pme0128	159.08	88.04	160.085	C6H12N2O3	[M-H]-	L-Alanyl-L-Alanine	Amino acids and derivatives	Amino acids and derivatives	1948-31-8	3	145066	161516	118524	35718.8	47198.8	31893.4	38263.3	36907.1	48074.8	-	-	1.2816	0.00795388	0.270076	-1.88856	down
Wafn011571	295.23	195.14	296.235	C18H32O3	[M-H]-	alpha-Hydroxylinoleic acid*	Lipids	Free fatty acids	57818-44-7	1	146008	265652	127585	71864.9	65710	83657.7	80008.8	81760.1	73757.8	-	-	1.1398	0.131998	0.410264	-1.28538	down
Zmyn004676	293.21	113.1	294.219	C18H30O3	[M-H]-	17-Hydroxylinolenic acid	Lipids	Free fatty acids	-	2	147573	241066	139576	65663.6	51234	75936.5	65584	63656.4	57598.4	C16346	ko00592	1.199	0.0692403	0.365068	-1.45376	down
Wasn004620	309.06	187.02	310.069	C14H14O8	[M-H]-	O-Benzoylhomocitric acid	Phenolic acids	Phenolic acids	-	1	148053	240473	163388	80459.9	83925.9	100824	174622	182091	128306	-	-	1.18598	0.0728173	0.480528	-1.05731	down
pme3154	147.07	59.01	148.074	C6H12O4	[M-H]-	Mevalonic acid	Organic acids	Organic acids	150-97-0	3	148559	169636	163092	282333	329065	397624	629071	746601	612443	C00418	ko00900,ko01100,ko01110	1.25497	0.0307945	2.09651	1.06799	up	2X-CW_vs_4X-CW	389	125	514
MWS0205	157.04	97	158.044	C4H6N4O3	[M-H]-	Allantoin	Organic acids	Organic acids	97-59-6	3	150038	206481	57099.7	331879	335858	323210	241769	283240	281683	C01551	-	1.02071	0.0466552	2.39579	1.2605	up	2X-F_vs_4X-F	404	296	700
Lmwp004293	935.25	303.05	934.238	C42H46O24	[M+H]+	Quercetin-3-O-(2'''-O-p-coumaroyl)sophoroside-7-O-glucoside	Flavonoids	Flavonols	-	3	151627	206355	352718	2151130	669819	757977	332060	264948	541030	-	-	1.14113	0.182729	5.03578	2.33221	up
pmb3061	499.15	163.1	500.153	C22H28O13	[M-H]-	5-O-p-Coumaroylquinic acid O-glucoside	Phenolic acids	Phenolic acids	-	3	154152	313073	147883	70243	60908.6	50558.8	72946.5	58931.2	46787.8	-	-	1.19543	0.114535	0.295413	-1.7592	down
Lmbn005369	295.23	195.14	296.235	C18H32O3	[M-H]-	13(S)-HODE;13(S)-Hydroxyoctadeca-9Z,11E-dienoic acid*	Lipids	Free fatty acids	10219-69-9	1	154187	284124	144855	72859.1	73655.3	91733	88415	82999.9	80617.3	C14762	ko00591	1.1527	0.122295	0.408542	-1.29144	down
HX1403	237.08	207.04	236.069	C12H12O5	[M+H]+	5,7,8-trimethoxycoumarin	Lignans and Coumarins	Coumarins	-	3	154697	165663	183333	103095	51033.1	93166.6	30929.7	34696.7	31401.3	-	-	1.1011	0.0175194	0.490964	-1.02631	down
Zblp001009	272.11	110.06	271.106	C12H17NO6	[M+H]+	3-pyridine-methanol-O-β-D-glucopyranosyl	Alkaloids	Pyridine alkaloids	-	3	155641	148308	106536	295153	313889	331915	137052	146390	175589	-	-	1.24592	0.00117636	2.29231	1.1968	up
Laln002027	431.12	137.02	432.127	C18H24O12	[M-H]-	3,4-dihydroxybenzaldehyde-xylose-glucoside	Phenolic acids	Phenolic acids	-	2	158525	205292	167729	79727.5	73116.2	66198.8	71163	80657.2	69600.5	-	-	1.27699	0.0134319	0.412086	-1.27898	down
MWSslk201	437.14	59.01	438.153	C21H26O10	[M-H]-	Sec-O-Glucosylhamaudol	Others	Chromone	80681-44-3	2	162785	209724	198279	491176	293717	399602	566992	625269	517232	C17484	-	1.19349	0.0622227	2.07519	1.05324	up
Cmpp004143	491.23	369.2	490.22	C26H34O9	[M+H]+	Deacetylnomilinic acid	Terpenoids	Triterpene	-	3	163430	230727	191504	616509	666672	353775	618401	697674	578980	-	-	1.1833	0.0636244	2.79506	1.48288	up
Wagp006776	274.07	231.05	273.064	C14H11NO5	[M+H]+	1,3,5-Trihydroxy-4-methoxy-10h-acridin-9-one	Alkaloids	Alkaloids	-	3	165807	132975	80461.3	420258	230678	261715	65450.9	86190.1	67980.7	-	-	1.09985	0.0773845	2.4065	1.26694	up
Lmrn003000	165.06	103.06	166.063	C9H10O3	[M-H]-	2-Hydroxy-3-phenylpropanoic acid	Phenolic acids	Phenolic acids	7326-19-4	3	167912	301801	186750	66717.3	45843.6	74269.3	79167	63300.2	55243.1	C05607	ko00360,ko00960,ko01100,ko01110	1.21625	0.0593677	0.284601	-1.81299	down
Jmzn002987	609.18	447.15	610.19	C28H34O15	[M-H]-	Magnoloside E	Lignans and Coumarins	Lignans	-	1	170444	229367	147253	30240.9	67930.8	56770	231971	222554	160609	-	-	1.20946	0.0194223	0.283224	-1.81999	down
Lmbn005172	165.06	119.05	166.063	C9H10O3	[M-H]-	2,6-Dimethoxybenzaldehyde	Others	Aldehyde compounds	3392-97-0	3	172311	276203	156996	72442.6	57436.1	81513.2	85545.2	75002.2	58927.6	-	-	1.21172	0.067882	0.349114	-1.51823	down
Hmcn001989	755.25	593.21	756.248	C34H44O19	[M-H]-	Lavandulifolioside	Phenolic acids	Phenolic acids	-	2	176808	257703	162366	84017.6	112340	62157.5	222616	266547	245672	-	-	1.16989	0.0440711	0.433113	-1.20719	down
Wasn005073	465.11	315.07	466.111	C21H22O12	[M-H]-	Protocatechuic acid 4-O-(2''-O-Vanilloyl)Glucoside	Phenolic acids	Phenolic acids	-	2	184643	321710	183382	24841.2	43815.4	56688.7	41305.5	56528.3	39785	-	-	1.23212	0.0497521	0.18173	-2.46013	down
MWS0274	165.06	119.05	166.063	C9H10O3	[M-H]-	DL-3-Phenyllactic acid	Organic acids	Organic acids	828-01-3	3	187985	312144	165051	55337.9	52395.4	71452.7	56980	73135.6	58930.6	-	-	1.23625	0.0688483	0.26938	-1.89229	down
Hmgp001888	641.17	317.06	640.164	C28H32O17	[M+H]+	Patuletin-3-O-rutinoside	Flavonoids	Flavonols	-	3	188792	261784	203169	88365	127614	103375	141740	153297	138405	-	-	1.21858	0.0214628	0.488499	-1.03357	down
mws2212	179.03	135.05	180.042	C9H8O4	[M-H]-	Caffeic acid	Phenolic acids	Phenolic acids	331-39-5	3	188856	126029	228906	477868	1.17276e+06	333470	438856	446114	569728	C01197	ko00940,ko01100,ko01110	1.05422	0.203686	3.64864	1.86736	up
Lmhn001580	355.07	223.06	356.074	C15H16O10	[M-H]-	Sinapoyltartaric acid	Phenolic acids	Phenolic acids	-	3	190899	308168	204814	93525.4	102383	109052	70769.5	73586.3	82059.7	-	-	1.22095	0.0673813	0.433256	-1.20671	down
mws2125	166.98	78.96	167.982	C3H5O6P	[M-H]-	Phosphoenolpyruvate	Organic acids	Organic acids	138-08-9	3	201203	213824	293442	1.91291e+06	721636	1.27526e+06	1.51356e+06	1.57978e+06	1.28701e+06	C00074	ko00010,ko00020,ko00400,ko00440,ko00620,ko00710,ko00996,ko00999,ko01100,ko01110,ko01200,ko01230,ko01240	1.23537	0.0891559	5.51866	2.46432	up	2X-P_vs_4X-P	186	236	422
Zmdn002049	451.13	289.07	452.132	C21H24O11	[M-H]-	Epicatechin-4'-O-β-D-glucopyranoside*	Flavonoids	Flavanols	-	3	202551	265505	205554	102702	136448	96281.4	118604	133526	119506	-	-	1.22518	0.014692	0.49796	-1.0059	down
Lmlp001118	448.2	286.15	447.189	C23H29NO8	[M+H]+	3'-Glucosyl-6,7-dihydroxy-N-methyl-benzyltetrahydroisoquinoline	Alkaloids	Isoquinoline alkaloids	-	3	204166	231640	170493	390314	446887	466100	314892	269364	374361	-	-	1.25463	0.00164241	2.1496	1.10407	up
Zmdn002353	451.126	289.073	452.132	C21H24O11	[M-H]-	Epicatechin-6-C-β-D-glucopyranoside	Flavonoids	Flavanols	-	3	205316	242164	185377	103676	100532	100651	87514.6	111108	88432.5	-	-	1.27813	0.0220249	0.48172	-1.05373	down
pmp000789	375.11	299.06	374.1	C19H18O8	[M+H]+	Casticin (5,3'-Dihydroxy-3,6,7,4'-Tetramethoxyflavone)	Flavonoids	Flavones	479-91-4	1	205525	227811	204538	103772	107300	97913.2	42694.4	49258.6	50210.6	-	-	1.29825	0.00205214	0.484398	-1.04574	down
Lmsn003628	547.17	223.06	548.174	C23H32O15	[M-H]-	6'-O-Sinapoylsucrose	Phenolic acids	Phenolic acids	-	2	205657	216189	243689	453775	551472	463157	290600	326324	311379	-	-	1.27641	0.00726209	2.20635	1.14166	up
Wbmn011269	377.23	295.23	378.241	C22H34O5	[M-H]-	Vitexilactone	Terpenoids	Ditepenoids	61263-49-8	1	207852	406087	218393	122784	118150	149947	147244	125686	123397	-	-	1.099	0.14669	0.469622	-1.09043	down
Wbmn010746	377.23	295.23	378.241	C22H34O5	[M-H]-	Negundoin A	Terpenoids	Ditepenoids	-	3	214438	438186	225464	121951	102511	147362	170046	162916	139473	-	-	1.10516	0.142443	0.423448	-1.23974	down
Lmhp010040	504.31	363.29	503.301	C25H46NO7P	[M+H]+	LysoPE 20:3	Lipids	LPE	-	3	215233	236378	179158	97347.1	87058.9	105532	44512.7	40966.7	44098.8	-	-	1.26376	0.0141747	0.459658	-1.12137	down
Waln010449	552.33	253.22	553.338	C26H52NO9P	[M-H]-	1-(2,3-dihydroxypropoxy)-3-(((2-(dimethylamino)ethoxy)(hydroxy)phosphoryl)oxy)propan-2-yl (E)-hexadec-9-enoate	Lipids	LPE	-	1	220874	285855	179150	744629	338657	372772	248953	233339	204962	-	-	1.02267	0.181595	2.12291	1.08604	up	2X-P_vs_4X-P	172	63	235
pmb2620	207.07	133.07	208.074	C11H12O4	[M-H]-	3,4-Dimethoxycinnamic acid	Phenolic acids	Phenolic acids	2316-26-9	3	223174	378482	240388	128217	107026	124707	25493.2	21683.6	20830.1	-	-	1.19996	0.0796918	0.427472	-1.2261	down
pme3388	189.13	144.1	188.127	C7H16N4O2	[M+H]+	Homoarginine	Amino acids and derivatives	Amino acids and derivatives	156-86-5	2	224105	152411	196091	609253	492276	635225	1.16596e+06	1.13842e+06	1.19955e+06	C01924	-	1.27177	0.0048988	3.03306	1.60077	up
pmn001671	547.17	223.1	548.174	C23H32O15	[M-H]-	Furanofructosyl-α-D-(6-mustard acyl)glucoside	Phenolic acids	Phenolic acids	-	2	227420	229185	274560	438821	562763	503697	353397	370494	367665	-	-	1.26044	0.00947124	2.05874	1.04176	up
MWS04447	130.09	70.07	129.079	C6H11NO2	[M+H]+	Homoproline	Amino acids and derivatives	Amino acids and derivatives	56879-46-0	3	230290	444382	568844	1.08315e+06	1.17118e+06	1.27192e+06	3.67253e+06	4.02307e+06	3.89504e+06	-	-	1.17723	0.00592519	2.83571	1.50371	up
mws1359	255.1	197.06	256.11	C16H16O3	[M-H]-	Pterostilbene	Others	Stilbene	537-42-8	3	231616	327337	221519	88642.9	55424.4	72742.8	80174.9	72112	67087.2	C10287	ko00945,ko01110	1.25042	0.0237178	0.277793	-1.84792	down
mws0051	285.08	242.05	284.068	C16H12O5	[M+H]+	Acacetin	Flavonoids	Flavones	480-44-4	3	231823	237527	218394	135119	61683.5	109856	87041.1	77977.2	68119.9	C01470	ko00944	1.12899	0.0217197	0.44589	-1.16524	down
MWSHC2097	471.2	425.2	470.194	C26H30O8	[M+H]+	limonin	Terpenoids	Triterpene	1180-71-8	1	234030	315315	331469	522938	733345	716314	1.65037e+06	1.72936e+06	1.71536e+06	-	-	1.21866	0.0193393	2.23952	1.16319	up
Wagp007597	261.11	189.06	260.105	C15H16O4	[M+H]+	Isopeucenin	Lignans and Coumarins	Coumarins	-	1	234172	233053	217828	49807.6	25446.3	16256.3	608110	606104	599674	-	-	1.24744	0.00038423	0.133581	-2.90421	down
pmb2987	487.12	163	488.132	C24H24O11	[M-H]-	Acacetin-7-O-(6''-O-acetyl)glucoside	Flavonoids	Flavones	-	3	234461	215618	254257	83608.3	149522	80050.1	112039	116938	140130	-	-	1.18615	0.0149511	0.444646	-1.16927	down
mws0913	447.09	285.04	448.101	C21H20O11	[M-H]-	Kaempferol-3-O-galactoside (Trifolin)*	Flavonoids	Flavonols	23627-87-4	3	239538	182194	165100	79505	73850.8	80025	152348	192883	122305	C12626	ko00944,ko01110	1.2675	0.0337635	0.397696	-1.33026	down
Jmcn006879	249.15	203.14	250.157	C15H22O3	[M-H]-	5β-Hydroxycostic acid	Terpenoids	Sesquiterpenoids	-	3	240090	437332	209185	161588	80451.2	127600	75399.2	85189.6	77711.8	-	-	1.0578	0.126482	0.416915	-1.26217	down
MW0153108	515.25	395.2	456.237	C24H32N4O5	[M+CH3COO]-	Lys-Phe-Tyr	Amino acids and derivatives	Amino acids and derivatives	63958-93-0	3	240616	241001	219892	1.13816e+06	609148	862207	2.89268e+06	3.07492e+06	2.73087e+06	-	-	1.2613	0.0528572	3.71986	1.89525	up
mws0856	463.09	301.04	464.096	C21H20O12	[M-H]-	Quercetin-4'-O-glucoside (Spiraeoside)*	Flavonoids	Flavonols	20229-56-5	3	248555	304370	296980	9	9	9	158296	246318	273316	-	-	1.30448	0.00379593	3.17682e-05	-14.9421	down
pme0181	170.092	124.088	169.085	C7H11N3O2	[M+H]+	3-Methyl-L-Histidine*	Amino acids and derivatives	Amino acids and derivatives	368-16-1	3	249588	325855	191257	763924	822233	723802	523570	589487	601288	C01152	ko00340,ko01100	1.24914	0.000686856	3.01286	1.59113	up
Lmhp009890	546.36	184.07	545.348	C28H52NO7P	[M+H]+	LysoPC 20:3	Lipids	LPC	1199257-41-4	3	256506	313738	304079	159629	35610.9	75209.8	285728	183173	250464	-	-	1.07891	0.0172662	0.309325	-1.69281	down
pme0376	271.06	151	272.068	C15H12O5	[M-H]-	Naringenin (5,7,4'-Trihydroxyflavanone)*	Flavonoids	Flavanones	480-41-1	2	256658	381834	225628	106114	138447	118642	152729	152858	128960	C00509	ko00941,ko00943,ko01100,ko01110	1.21443	0.067852	0.420315	-1.25046	down
mws0914	271.061	151.003	272.068	C15H12O5	[M-H]-	3,5,7-Trihydroxyflavanone (Pinobanksin)*	Flavonoids	Flavanonols	548-82-3	2	267484	442171	207253	130339	145736	88868.3	151851	172478	134308	C09826	ko00941	1.13211	0.113507	0.398015	-1.3291	down
Zbfn003867	491.12	161.02	492.127	C23H24O12	[M-H]-	2-O-(3,4-dihydroxyphenylacetyl)-6-O-caffeoylglucoside	Phenolic acids	Phenolic acids	-	2	278083	487930	288240	125421	192869	113597	155282	153472	143986	-	-	1.1569	0.0797904	0.409662	-1.28749	down
MWSslk062	241.09	225.06	242.094	C15H14O3	[M-H]-	4'-Methoxyresveratrol	Others	Stilbene	33626-08-3	3	280439	405828	253943	52342.4	47718.5	50563.9	84466.1	79240.2	75947.3	-	-	1.28943	0.030156	0.160203	-2.64203	down
Zmjp003291	595.17	433.12	594.159	C27H30O15	[M+H]+	Vitexin-2''-O-galactoside	Flavonoids	Flavones	-	1	281247	384618	195901	81717.9	129969	60264.1	381894	368888	337590	-	-	1.17993	0.0548546	0.315574	-1.66395	down
Wagp014491	329.17	193.05	328.168	C20H24O4	[M+H]+	5-geranyloxy-7-methoxycoumarin	Lignans and Coumarins	Coumarins	7380-39-4	3	283891	270187	227184	54103.6	60126.1	57222.3	20070.7	18632	25150.9	-	-	1.30152	0.00654638	0.219455	-2.188	down
Lacp005171	371.21	133.1	370.199	C19H30O7	[M+H]+	3-(3'-Hydroxybutyl)-2,4,4-trimethylcyclohexa-2,5-dienone glucoside	Terpenoids	Sesquiterpenoids	-	1	288712	248146	271503	440741	820695	433158	106002	86668.7	143780	-	-	1.09247	0.14611	2.09634	1.06787	up
Wagp011465	381.09	351.05	380.09	C21H16O7	[M+H]+	Diphyllin	Lignans and Coumarins	Lignans	22055-22-7	2	291601	324889	250168	124660	129233	164250	38518.6	47357.5	52097.1	C10559	-	1.24441	0.00771405	0.482477	-1.05147	down
Lahp007481	272.09	257.07	271.084	C15H13NO4	[M+H]+	Clausine K	Alkaloids	Plumerane	-	3	293918	192089	159609	1.80369e+06	474472	1.22708e+06	155278	120858	152478	-	-	1.15377	0.130062	5.42931	2.44077	up
Wagp008185	272.09	257.07	271.084	C15H13NO4	[M+H]+	1-Hydroxy-2,3-dimethoxy-10H-acridin-9-one (Xanthoxoline)	Alkaloids	Alkaloids	17014-43-6	2	293918	192089	159609	1.80369e+06	474472	1.22708e+06	155278	120858	152478	-	-	1.15377	0.130062	5.42931	2.44077	up
zjhp011707	272.09	257.07	271.084	C15H13NO4	[M+H]+	clausine G	Alkaloids	Alkaloids	-	1	293918	192089	159609	1.80369e+06	474472	1.22708e+06	155278	120858	152478	-	-	1.15377	0.130062	5.42931	2.44077	up
Lmlp002038	408.13	246.08	407.122	C19H21NO9	[M+H]+	Glycohaplopine	Alkaloids	Quinoline alkaloids	74201-15-3	3	296422	165100	440397	1.06137e+06	1.08794e+06	888767	176036	151006	157483	-	-	1.19281	0.0026213	3.36846	1.75209	up
Zmyn005413	621.19	193.05	622.19	C29H34O15	[M-H]-	reinoisoe B	Phenolic acids	Phenolic acids	-	1	297814	525853	375032	182156	169127	188227	193845	212366	143490	-	-	1.19383	0.0806391	0.45008	-1.15175	down
Hahn002451	491.156	161.027	492.163	C24H28O11	[M-H]-	picrosideⅠ	Others	Others	-	3	299683	560916	248896	38257.2	57072.9	62618.9	68400.3	79322.3	69066.2	-	-	1.25336	0.0808167	0.142361	-2.81237	down
MWSHY0010	743.24	435.14	742.232	C33H42O19	[M+H]+	Troxerutin	Flavonoids	Flavones	7085-55-4	2	301990	629842	782929	9	9	9	246625	460330	343640	-	-	1.30207	0.0564327	1.57456e-05	-15.9547	down
Wbmn003453	497.17	437.2	498.174	C23H30O12	[M-H]-	6-O-Vanilloylajugol	Terpenoids	Monoterpenoids	124168-04-3	2	308966	337292	257435	158945	142266	140366	114487	144485	150164	-	-	1.26915	0.0174085	0.488637	-1.03317	down
Lmyn002540	368.1	162.06	369.106	C16H19NO9	[M-H]-	Dioxindole-3-acetyl-3-O-glucoside	Alkaloids	Plumerane	-	2	319892	632872	378916	185404	123968	165007	171138	158062	98756.8	-	-	1.17388	0.092011	0.356225	-1.48914	down
Lhqp102841	377.14	197.08	376.137	C16H24O10	[M+H]+	8-Hydroxy-10-hydrosweroside(iso-01)	Others	Others	-	2	322663	424298	314063	71827.9	50015	110963	137361	137029	128564	-	-	1.23525	0.00638761	0.219417	-2.18826	down
MWSmce083	207.07	133.03	208.074	C11H12O4	[M-H]-	Ferulic acid methyl ester	Phenolic acids	Phenolic acids	2309-07-1	3	337526	542603	335969	190619	170616	169140	36646.6	36083.3	31891.7	-	-	1.21114	0.0780718	0.436128	-1.19718	down
MWSslk146	595.17	433.12	594.159	C27H30O15	[M+H]+	4'-O-Glucosylvitexin	Flavonoids	Flavones	38950-94-6	1	339799	360189	183634	77671.8	125473	37208.2	316197	314529	388806	-	-	1.13681	0.0440314	0.272009	-1.87828	down
Zmjn003398	227.13	183.14	228.136	C12H20O4	[M-H]-	2-Dodecenedioic acid	Lipids	Free fatty acids	6402-36-4	2	351163	561489	302054	201241	106141	159836	129840	119355	86812	C16308	ko00592,ko01110	1.13519	0.0756843	0.384635	-1.37844	down
pme0257	111.02	67.03	112.027	C4H4N2O2	[M-H]-	Uracil	Nucleotides and derivatives	Nucleotides and derivatives	66-22-8	3	353025	638888	579021	1.44044e+06	770970	1.2169e+06	6.71704e+06	7.06946e+06	5.1984e+06	C00106	ko00240,ko00410,ko00770,ko01100,ko01232	1.0993	0.070516	2.18234	1.12587	up
Lmhp008273	438.26	297.24	437.254	C20H40NO7P	[M+H]+	LysoPE 15:1(2n isomer)	Lipids	LPE	-	2	353391	390914	270246	59772.3	65402.8	157647	44958.9	39759.8	39685.5	-	-	1.17176	0.00718507	0.278766	-1.84288	down
pmb2591	245.09	203.08	246.1	C13H14N2O3	[M-H]-	N-Acetyl-L-Tryptophan*	Amino acids and derivatives	Amino acids and derivatives	1218-34-4	1	356383	1.12809e+06	438520	265664	133752	202363	113740	135681	50139.5	-	-	1.03148	0.211468	0.312939	-1.67605	down
Lmtp002474	565.16	427.1	564.148	C26H28O14	[M+H]+	Apigenin-6-C-(2''-glucosyl)arabinoside	Flavonoids	Flavones	-	3	356820	283050	302564	111577	75930.4	91398.5	72376.8	80693.1	87618.1	-	-	1.27191	0.0035251	0.295942	-1.75661	down
pme1611	433.11	313.07	434.121	C21H22O10	[M-H]-	Isohemiphloin	Flavonoids	Flavanones	3682-02-8	3	362572	386823	275507	116606	131768	56685	100327	144365	159170	-	-	1.20319	0.00620276	0.297646	-1.74833	down
pmn001477	435.09	345	436.101	C20H20O11	[M-H]-	4-C-Glucose-1,3,6-trihydroxy-7-methoxyxanthone	Flavonoids	Other Flavonoids	-	2	366232	457362	358609	151131	191037	220315	105191	142475	145642	-	-	1.23005	0.00857862	0.475793	-1.07159	down
mws0863	213.02	96.97	214.024	C5H11O7P	[M-H]-	2-Deoxyribose-5'-phosphate*	Nucleotides and derivatives	Nucleotides and derivatives	102916-66-5	3	367945	689550	386250	229078	112988	110349	146867	125992	178895	C00673	ko00030,ko01100	1.14988	0.0723954	0.313362	-1.6741	down
pmb0864	426.26	285.24	425.254	C19H40NO7P	[M+H]+	LysoPE 14:0	Lipids	LPE	-	3	373277	401457	257321	152753	172998	190134	80712.2	85623.6	85466.3	-	-	1.19911	0.0527423	0.499862	-1.0004	down
mws0028	167.03	108.02	168.042	C8H8O4	[M-H]-	Vanillic acid	Phenolic acids	Phenolic acids	121-34-6	2	374926	604062	355226	191957	158016	197639	283330	286152	242360	C06672	-	1.20085	0.0782794	0.410438	-1.28476	down
pmp000529	471.35	425.2	470.34	C30H46O4	[M+H]+	21,23:24,25-Diepoxy-21-hydroxylanost-7-en-3-one (Melianone)	Terpenoids	Triterpene	6553-27-1	3	388575	420402	500635	1.03571e+06	1.08882e+06	1.1211e+06	2.47434e+06	2.76447e+06	2.5619e+06	-	-	1.28931	0.000167365	2.47832	1.30936	up
HX1422	408.13	246.08	407.122	C19H21NO9	[M+H]+	Haplopine-glucoside	Alkaloids	Alkaloids	-	3	388939	248383	402012	1.02585e+06	898927	794058	155012	130818	159101	-	-	1.23364	0.00343085	2.61594	1.38733	up
Wagp009167	286.11	271.08	285.1	C16H15NO4	[M+H]+	3-Hydroxy-1,2-dimethoxy-10-methylacridin-9-one*	Alkaloids	Alkaloids	-	3	392499	453702	375609	1.02119e+06	527643	1.0269e+06	152583	152137	149157	-	-	1.11103	0.109408	2.10812	1.07596	up
Wagp009194	286.11	271.08	285.1	C16H15NO4	[M+H]+	3-Hydroxy-1,4-dimethoxy-10-methylacridin-9-one*	Alkaloids	Alkaloids	-	3	392499	453702	375609	1.02119e+06	527643	1.0269e+06	152583	152137	149157	-	-	1.11103	0.109408	2.10812	1.07596	up
Wagp009220	286.107	271.085	285.1	C16H15NO4	[M+H]+	4-Hydroxy-2,3-dimethoxy-10-methylacridin-9-one	Alkaloids	Alkaloids	-	3	392499	453702	375609	1.02119e+06	527643	1.0269e+06	152583	152137	149157	-	-	1.11103	0.109408	2.10812	1.07596	up
Wagp008130	393.19	223.06	392.183	C21H28O7	[M+H]+	7-[(2R,3R)-2,3-dihydroxy-3,7-dimethyloct-6-enoxy]-6,8-dimethoxychromen-2-one	Lignans and Coumarins	Coumarins	-	2	392819	290910	321723	127914	145144	100409	31337	26081.5	45810.1	-	-	1.26314	0.0102763	0.371442	-1.42879	down
Wagp006598	277.11	189.05	276.1	C15H16O5	[M+H]+	6-(3-hydroperoxy-2-methylenebutyl)-7-methoxy-2H-chromen-2-one	Lignans and Coumarins	Coumarins	-	3	392850	526749	466192	225664	99384.3	161792	139666	75991.1	147511	-	-	1.17187	0.00493294	0.351309	-1.50919	down
HX1391	275.13	217.06	274.12	C16H18O4	[M+H]+	8-(3,3-dimethylallyl)-6,7-dimethoxycoumarin	Lignans and Coumarins	Coumarins	-	3	393747	412525	308529	171929	111831	170722	41467.8	44116.1	42651.2	-	-	1.21737	0.00735229	0.40768	-1.29449	down
pmb3012	461.11	299.06	462.116	C22H22O11	[M-H]-	Chrysoeriol-7-O-glucoside	Flavonoids	Flavones	19993-32-9	3	401309	398521	265050	106530	117327	78805.6	131027	169954	195581	-	-	1.26241	0.0241225	0.284222	-1.81491	down
pmb0613	757.22	577.2	756.211	C33H40O20	[M+H]+	Apigenin-6,8-di-C-glucoside-4'-O-glucoside	Flavonoids	Flavones	-	3	405457	350024	348294	149244	138326	114295	895488	881055	946275	-	-	1.28611	0.00139822	0.364083	-1.45766	down
Lajp007517	293.14	219.07	292.131	C16H20O5	[M+H]+	7-Methoxy-8-(2'-methoxy-3'-hydroxy-3'-methylbutyl)coumarin	Lignans and Coumarins	Coumarins	-	3	406843	844642	673313	266201	203244	327117	52243.2	104810	82538.2	-	-	1.10808	0.0886655	0.413842	-1.27285	down
Wagp011338	311.16	189.05	310.157	C20H22O3	[M+H]+	8-Myrcenyl-7-Methoxycoumarin	Lignans and Coumarins	Coumarins	-	3	407254	403782	320472	148714	45357.3	29215.1	36221.1	23581.2	39788.3	-	-	1.15288	0.0037878	0.197335	-2.34128	down
pme0152	129.07	84.04	128.059	C5H8N2O2	[M+H]+	5,6-Dihydro-5-methyluracil	Nucleotides and derivatives	Nucleotides and derivatives	696-04-8	2	421664	444982	426233	1.04121e+06	722961	1.02155e+06	423572	358590	371574	C00906	-	1.2536	0.0396722	2.15466	1.10746	up
Zmdp000292	189.14	70.07	188.127	C7H16N4O2	[M+H]+	Arginine methyl ester	Amino acids and derivatives	Amino acids and derivatives	-	1	422301	499585	448383	2.15289e+06	1.421e+06	2.1741e+06	3.8908e+06	3.80357e+06	3.91717e+06	-	-	1.28351	0.026759	4.19479	2.0686	up
Zbsp006043	315.087	300.063	314.079	C17H14O6	[M+H]+	5,4'-Dihydroxy-3,7-dimethoxyflavone(Kumatakenin)	Flavonoids	Flavonols	3301-49-3	3	426202	577003	375904	180619	163406	192032	76344.8	77030.1	74057.1	-	-	1.25324	0.0410034	0.388698	-1.36328	down
Hmlp006964	237.07	176.04	236.069	C12H12O5	[M+H]+	5,6,7-Trimethoxycoumarin*	Lignans and Coumarins	Coumarins	55085-47-7	3	429489	469610	339439	16636.8	2508.96	108790	30664.3	41049.6	40320.2	-	-	1.06148	0.0020536	0.103295	-3.27515	down
pmb0863	492.31	184.07	491.301	C24H46NO7P	[M+H]+	LysoPC 16:2(2n isomer)	Lipids	LPC	-	3	431694	352676	345312	2.06468e+06	681015	1.20391e+06	225449	228025	230181	-	-	1.14701	0.144485	3.49621	1.80579	up
Wagp007226	621.18	315.09	620.174	C29H32O15	[M+H]+	Cirsimaritin 5-[6''-(3-Hydroxy-3-Methylglutaryl)Glucoside]	Flavonoids	Flavones	-	2	432613	302926	400526	145582	123188	167767	61197.8	91695.5	65935.1	-	-	1.24465	0.0186792	0.384254	-1.37987	down
Zmjp000182	189.13	70.07	188.127	C7H16N4O2	[M+H]+	N-Monomethyl-L-arginine	Amino acids and derivatives	Amino acids and derivatives	17035-90-4	1	440054	468431	557494	2.10014e+06	1.45936e+06	2.15297e+06	3.7126e+06	3.86532e+06	4.01649e+06	C03884	-	1.28441	0.0216917	3.89669	1.96225	up
Zmmp003443	334.14	188.07	333.132	C16H19N3O5	[M+H]+	Bestim	Amino acids and derivatives	Amino acids and derivatives	66471-20-3	3	447206	536659	472633	1.19779e+06	562293	1.31484e+06	248835	250457	265980	-	-	1.03912	0.1457	2.11117	1.07804	up
pmb0885	291.2	191.11	290.188	C18H26O3	[M+H]+	4-Oxo-9Z,11Z,13E,15E-Octadecatetraenoic Acid	Lipids	Free fatty acids	-	3	476775	458387	368973	172789	159939	144858	38885.2	41999.6	37516.7	-	-	1.28608	0.0108326	0.36621	-1.44926	down
HJN088	431.12	125.03	432.127	C18H24O12	[M-H]-	Licoagroside B	Others	Ketone compounds	-	3	501940	684940	526944	277228	212940	254661	223410	221739	197429	-	-	1.24592	0.0214197	0.434601	-1.20224	down
Qmjp080401	201.13	145.1	200.12	C14H16O	[M+H]+	(-)-Dihydropy rocurzerenone	Terpenoids	Sesquiterpenoids	-	2	505757	707642	581093	2.59095e+06	1.83162e+06	869236	449114	818687	895826	-	-	1.07492	0.142309	2.94892	1.56018	up
Waln002782	371.1	193.05	372.106	C16H20O10	[M-H]-	1'-Galactoyl Ferulic acid	Phenolic acids	Phenolic acids	-	3	520576	936707	446913	140819	108520	90740.8	221551	222224	157265	-	-	1.25051	0.0746069	0.178595	-2.48523	down
MWSmce061	237.07	176.05	236.069	C12H12O5	[M+H]+	Dimethylfraxetin; 6,7,8-Trimethoxycoumarin*	Lignans and Coumarins	Coumarins	6035-49-0	3	521414	602047	364931	24982.7	10013.1	121118	34536.3	31625.9	48712.7	-	-	1.13573	0.0112606	0.104888	-3.25308	down
Wagp002398	513.21	205.1	512.201	C23H32N2O11	[M+H]+	Tryptophan N-Rutinoside	Alkaloids	Plumerane	-	3	524341	580949	305730	234797	124745	170131	47294.4	49996.3	55168.5	-	-	1.14014	0.0582716	0.375383	-1.41356	down
MWSmce324	187.04	131.05	186.032	C11H6O3	[M+H]+	Psoralen*	Lignans and Coumarins	Coumarins	66-97-7	2	530996	562734	573243	166660	146690	154463	69273.5	72938.1	148358	C09305	ko00999,ko01110	1.29958	0.000152438	0.280636	-1.83323	down
Zamn006847	227.13	183.14	228.136	C12H20O4	[M-H]-	glycoric acid	Others	Others	-	3	536107	1.02167e+06	389830	341189	194708	242318	162867	178383	180911	-	-	1.03979	0.172815	0.399575	-1.32346	down
Lasp009270	289.11	229.09	288.1	C16H16O5	[M+H]+	Nodakenetin acetate	Lignans and Coumarins	Coumarins	-	2	542886	565539	482669	245630	152098	223698	76599.6	54455.5	84962	-	-	1.23437	0.00107965	0.390565	-1.35636	down
mws0145	151.04	93.03	152.047	C8H8O3	[M-H]-	O-Anisic acid (2-Methoxybenzoic acid)	Phenolic acids	Phenolic acids	529-75-9	3	545871	680549	416861	213700	204288	218480	141880	164619	150132	-	-	1.25101	0.0474099	0.387315	-1.36842	down
pmf0381	563.14	353.09	564.148	C26H28O14	[M-H]-	Vicenin-3	Flavonoids	Flavones	59914-91-9	3	574271	697426	404701	111969	213921	89790.8	924752	963236	880240	-	-	1.21674	0.0238605	0.247961	-2.01182	down
Cmpp005475	261.11	189.06	260.105	C15H16O4	[M+H]+	Meranzin	Lignans and Coumarins	Coumarins	23971-42-8	1	616067	621876	413175	117912	101710	183848	504824	442799	412259	-	-	1.24265	0.0168618	0.244362	-2.03291	down
pmb0880	482.32	341.31	481.317	C23H48NO7P	[M+H]+	LysoPE 18:0(2n isomer)	Lipids	LPE	-	3	618869	706370	502499	318833	257374	300342	124192	124018	137962	-	-	1.24119	0.024756	0.479582	-1.06015	down
Wacn005438	477.27	161.04	418.257	C21H38O8	[M+CH3COOH-H]-	Hydroxypentadecenoic acid glucoside	Lipids	Free fatty acids	-	3	623290	782678	654724	233987	227364	226381	277309	243595	218870	-	-	1.29461	0.0110096	0.333739	-1.58321	down
Wagp010873	337.14	203.03	336.136	C21H20O4	[M+H]+	(E)-4-((7-methyl-4-methyleneocta-5,7-dien-1-yl)oxy)-7H-furo[3,2-g]chromen-7-one	Lignans and Coumarins	Coumarins	-	2	624891	1.01987e+06	437427	104198	126388	148342	157992	175546	193729	-	-	1.24665	0.079729	0.181986	-2.4581	down
MWS20152	417.16	402.1	418.163	C22H26O8	[M-H]-	Syringaresinol	Lignans and Coumarins	Lignans	21453-71-4	3	631357	894936	568389	281155	280330	359035	178267	242236	231804	C10889	-	1.21392	0.0516188	0.439456	-1.18621	down
Lwhp011001	422.18	242.12	421.174	C21H27NO8	[M+H]+	4-methoxy-3-(3-methylbut-2-en-1-yl)-2-quinolone-8-O-b-D-glucopyranoside	Alkaloids	Quinoline alkaloids	-	3	632684	675235	869485	271028	449067	240136	196907	145530	187953	-	-	1.17313	0.0146178	0.440998	-1.18116	down
Wcfn006909	329.06	299.02	330.074	C17H14O7	[M-H]-	(2Z)-4,6-Dihydroxy-2-[(4-Hydroxy-3,5-Dimethoxyphenyl)Methylidene]-1-Benzofuran-3-One	Others	Others	-	3	638032	991265	565036	290565	147195	259387	195740	198681	162380	-	-	1.17426	0.0513872	0.317703	-1.65425	down
Zmhn003257	299.06	284.04	300.063	C16H12O6	[M-H]-	5,7,2'-Trihydroxy-8-methoxyflavone*	Flavonoids	Flavones	-	2	658945	1.22732e+06	576499	334554	223470	296118	213076	205129	209991	-	-	1.15836	0.116526	0.346822	-1.52773	down
Lmhn004976	299.06	284.02	300.063	C16H12O6	[M-H]-	Aracarpene 2*	Flavonoids	Isoflavones	-	3	663104	1.0924e+06	685932	318724	235944	304247	194056	188273	172907	-	-	1.22313	0.0590039	0.351808	-1.50714	down
Wbtn007603	299.06	284.03	300.063	C16H12O6	[M-H]-	9,11-dimethoxy-2h-[1,3]dioxolo[4,5-b]xanthen-10-one	Flavonoids	Other Flavonoids	-	1	665344	1.14103e+06	678176	339782	236620	298857	212525	175517	209179	-	-	1.20692	0.0707071	0.352281	-1.5052	down
Xmyn008071	299.06	284.03	300.063	C16H12O6	[M-H]-	Gnetifolin B	Flavonoids	Flavones	140671-06-3	3	680918	1.2163e+06	597788	343468	231603	302345	195948	207814	162106	-	-	1.16986	0.104696	0.351669	-1.50771	down
Lsmp121512	276.12	204.06	275.116	C15H17NO4	[M+H]+	Ribaline	Alkaloids	Quinoline alkaloids	6872-52-2	3	683669	620327	1.01514e+06	287170	512493	316895	143492	170355	215486	-	-	1.10948	0.0610858	0.481454	-1.05453	down
Zjyp102926	253.18	177.13	252.173	C15H24O3	[M+H]+	11S-nootkatone-11,12-diol(iso-1)	Terpenoids	Sesquiterpenoids	-	3	693907	655885	645421	4.29446e+06	1.68253e+06	3.67353e+06	2.99269e+06	2.77703e+06	3.22569e+06	-	-	1.22822	0.0834936	4.83684	2.27406	up
Wmbn000548	433.22	59.01	434.231	C24H34O7	[M-H]-	AjugarinⅠ	Terpenoids	Ditepenoids	62640-05-5	2	695386	945599	568608	133083	125163	135060	125949	135827	105563	-	-	1.28693	0.031793	0.177999	-2.49006	down
MW0000332	473.24	413.21	414.215	C23H30N2O5	[M+CH3COO]-	Methyl reserpate	Alkaloids	Plumerane	2901-66-8	3	714176	612869	812346	2.92238e+06	1.42545e+06	2.67052e+06	3.42004e+06	5.12873e+06	5817387	-	-	1.21816	0.0701452	3.28054	1.71393	up
pme2074	322.2	130.05	323.21	C18H29NO4	[M-H]-	Jasmonoyl-L-Isoleucine	Amino acids and derivatives	Amino acids and derivatives	120330-93-0	3	715563	1.22389e+06	516032	289524	194012	238854	186688	197810	168187	C18699	ko04075	1.1809	0.108883	0.294194	-1.76516	down
Lsmp121711	555.21	247.1	554.2	C26H34O13	[M+H]+	Marmesin Rutinoside	Lignans and Coumarins	Coumarins	159650-11-0	3	723986	1184915	1258880	273858	216696	387378	159873	117394	233394	-	-	1.20897	0.0358364	0.277144	-1.85129	down
Lmsp009394	375.144	211.072	374.137	C20H22O7	[M+H]+	3',4',5,6,7-Pentamethoxyflavanone	Flavonoids	Flavanones	-	3	724022	715759	689536	124108	258115	351796	346291	320611	387094	-	-	1.1519	0.0176315	0.344721	-1.5365	down
Zbqn004207	264.09	146.05	265.095	C13H15NO5	[M-H]-	(2-phenylacetyl)-L-glutamicacid	Amino acids and derivatives	Amino acids and derivatives	-	1	725041	1.52682e+06	826469	386711	342301	481261	261800	288481	241415	-	-	1.1337	0.128685	0.393159	-1.34681	down
Lmdp002969	481.1	319.06	480.09	C21H20O13	[M+H]+	Myricetin-3-O-galactoside*	Flavonoids	Flavonols	15648-86-9	3	752710	656953	782145	248618	467873	314300	353388	350435	499306	-	-	1.18361	0.0119544	0.470293	-1.08837	down
Hmxp007703	375.14	211.06	374.137	C20H22O7	[M+H]+	5,7,8,3',4'-Pentamethoxyflavanone	Flavonoids	Flavones	-	3	753170	773907	594976	278105	263076	372120	348116	379019	346684	-	-	1.24043	0.00674282	0.430385	-1.2163	down
mws1668	187.04	131.05	186.032	C11H6O3	[M+H]+	Angelicin*	Lignans and Coumarins	Coumarins	523-50-2	2	755520	714187	724465	296165	168819	189212	185648	167473	89162.4	C09060	ko00999,ko01110	1.25207	0.00315954	0.298152	-1.74588	down
Wagp012242	273.11	205.05	272.105	C16H16O4	[M+H]+	9-[(3-methylbut-2-en-1-yl)oxy]-2h,3h-furo[3,2-g]chromen-7-one	Lignans and Coumarins	Coumarins	-	2	762357	757799	597459	368448	279188	340847	62657.9	79957.6	68955.7	-	-	1.24675	0.00919149	0.466791	-1.09915	down
pmp000010	347.08	332.05	346.069	C17H14O8	[M+H]+	5,7,4',5'-Tetrahydro-3',6-dimethoxyflavone	Flavonoids	Flavones	-	3	764275	705604	689828	280232	244981	237873	112303	124927	111169	-	-	1.29652	0.000260119	0.353328	-1.50092	down
Lmbn000198	133.01	71.01	134.022	C4H6O5	[M-H]-	3-Dehydro-L-Threonic Acid	Others	Saccharides	-	1	772466	1.32187e+06	1.65208e+06	4.39409e+06	3.78607e+06	3.60299e+06	5.94512e+06	4.55055e+06	4.61697e+06	C03064	ko00053,ko01100	1.22125	0.00160903	3.14517	1.65314	up
Lahp007432	373.16	203.03	372.157	C21H24O6	[M+H]+	9-[(E)-6,7-Dihydroxy-3,7-dimethyloct-2-enoxy]furo[3,2-g]chromen-7-one	Lignans and Coumarins	Coumarins	-	2	794207	806838	650967	234791	126852	230652	118159	102378	136837	-	-	1.23782	0.00133784	0.263007	-1.92683	down
Wagp011462	327.16	189.05	326.152	C20H22O4	[M+H]+	6-Methyl-2-{2-[(5-methyl-2-oxochromen-4-yl)oxy]ethylidene}hept-5-enal	Lignans and Coumarins	Coumarins	-	3	797924	840651	720659	187037	145969	168790	66361.5	76675.9	80899.9	-	-	1.29539	0.00137941	0.212694	-2.23315	down
Zbfn004301	475.12	161.02	476.132	C23H24O11	[M-H]-	2-O-(4-carboxylic acid phenethyl)-6-O-caffeoyl glucoside	Phenolic acids	Phenolic acids	-	2	809058	1.66701e+06	932279	442956	407544	519464	359618	549703	402950	-	-	1.14781	0.124457	0.401944	-1.31493	down
Labn003679	327.11	147.05	328.116	C15H20O8	[M-H]-	(E)-caffeyl alcohol 4-O-β-D-glucopyranoside	Phenolic acids	Phenolic acids	-	2	818893	1.58094e+06	875449	469202	441280	468998	501741	520660	373458	-	-	1.16287	0.123057	0.421178	-1.2475	down
HJAP148	581.15	287.06	580.143	C26H28O15	[M+H]+	Kaempferol-3-O-sambubioside	Flavonoids	Flavonols	27661-51-4	3	844139	715758	596931	399493	328679	326156	211506	172920	279686	-	-	1.23913	0.0259815	0.488833	-1.03259	down
pmp001013	347.11	332.09	346.105	C18H18O7	[M+H]+	1,2,3,6,7-Pentamethoxyxanthone	Flavonoids	Other Flavonoids	-	2	849420	794628	783378	330286	276253	327619	99213.9	145448	166891	-	-	1.29012	5.90339e-05	0.384835	-1.37769	down
Wagp010286	198.13	142.06	197.12	C14H15N	[M+H]+	2-(1-Pentenyl)quinoline	Alkaloids	Quinoline alkaloids	5715-00-4	3	850913	490712	389571	3.10508e+06	1.37531e+06	1.39058e+07	577142	553089	610157	-	-	1.06753	0.292359	10.6205	3.40878	up
MWSslk172	247.06	217.02	246.053	C13H10O5	[M+H]+	Isopimpinellin	Lignans and Coumarins	Coumarins	482-27-9	3	863288	954170	799425	106758	33702.5	78916.1	119751	115529	137155	C02162	ko00999,ko01110	1.2519	0.000686699	0.0838314	-3.57637	down
Lmmp003091	611.16	303.05	610.153	C27H30O16	[M+H]+	Quercetin-3-O-(4''-O-glucosyl)rhamnoside	Flavonoids	Flavonols	59262-54-3	3	863691	809053	702130	1.71807e+06	1.33123e+06	3605070	586154	767770	894558	C17563	-	1.10664	0.178823	2.80199	1.48645	up
Lajp012572	243.1	131.05	242.094	C15H14O3	[M+H]+	cis-Dehydroosthol	Lignans and Coumarins	Coumarins	109741-40-4	3	884541	910890	747511	338970	348431	318044	89743.2	89015	88395.2	-	-	1.29558	0.00807242	0.395387	-1.33866	down
Lmsp009013	317.1	197.05	316.095	C17H16O6	[M+H]+	4',6-Dihydroxy-5,7-dimethoxyflavanone	Flavonoids	Flavanones	6951-57-1	3	891202	878642	722511	256419	208083	256024	126726	105920	137769	C14969	-	1.28767	0.00509542	0.289095	-1.79039	down
Wagp007958	361.13	211.06	360.121	C19H20O7	[M+H]+	3,6'-Dihydroxy-3,4,2',4'-Tetramethoxychalcone	Flavonoids	Chalcones	-	3	894988	868160	697648	136520	97627	110901	125713	135384	109849	-	-	1.29358	0.00617583	0.140218	-2.83426	down
Lmzp003012	331.12	313.11	330.11	C18H18O6	[M+H]+	3-Hydroxy-4',5,7-Trimethoxyflavanone	Flavonoids	Flavanonols	76792-94-4	2	901457	866092	768454	203292	135959	224240	212777	203055	240674	-	-	1.2713	0.000364923	0.222197	-2.17009	down
Lmhp003658	577.15	329.1	576.148	C27H28O14	[M+H]+	Monohydroxy-trimethoxyflavone-O-(6''-malonyl)glucoside	Flavonoids	Flavones	-	2	903257	987531	782658	307233	326484	97997.5	165647	147240	181542	-	-	1.15095	0.00273509	0.273697	-1.86935	down
Lmhp011549	550.39	184.07	549.379	C28H56NO7P	[M+H]+	LysoPC 20:1	Lipids	LPC	-	1	910316	967539	309059	164923	163636	215189	174334	232381	265234	-	-	1.12962	0.120566	0.248637	-2.00789	down
MWS1846	151.04	93.0347	152.047	C8H8O3	[M-H]-	Phenoxyacetic acid	Phenolic acids	Phenolic acids	122-59-8	3	947545	1.49897e+06	1.07084e+06	466266	403994	430838	315547	330658	275815	C02181	-	1.25091	0.0460832	0.369907	-1.43476	down
Lmgp004217	609.18	445.11	608.174	C28H32O15	[M+H]+	Diosmetin-8-C-(2''-O-rhamnosyl)glucoside	Flavonoids	Flavones	98891-92-0	3	958270	847190	595492	348775	417367	300408	228421	229058	241746	-	-	1.21372	0.0431548	0.444219	-1.17066	down
Wagp011553	353.14	203.03	352.131	C21H20O5	[M+H]+	Lansiumarin A	Lignans and Coumarins	Coumarins	205115-73-7	3	958358	982647	732480	295009	229354	531529	109065	121747	124171	-	-	1.13896	0.0118682	0.39495	-1.34026	down
pmn001469	561.18	323.11	562.19	C24H34O15	[M-H]-	Glomeratose A	Phenolic acids	Phenolic acids	202471-84-9	3	969697	2.95179e+06	775118	316634	218529	208167	207648	273522	95932.9	-	-	1.16292	0.198309	0.15827	-2.65954	down
Zmln000899	343.11	181.05	344.111	C15H20O9	[M-H]-	Syringaldehyde-4-O-glucoside	Phenolic acids	Phenolic acids	-	2	970905	1.25753e+06	1.09566e+06	473066	663223	427553	494034	462168	213224	-	-	1.22336	0.0062692	0.470457	-1.08786	down
Wagp011340	329.17	189.05	328.168	C20H24O4	[M+H]+	2-(2-hydroxy-6-methyloct-4-en-2-yl)-2,3-dihydro-4H-furo[3,2-c]chromen-4-one	Lignans and Coumarins	Coumarins	-	3	996173	1.0456e+06	945642	215026	93580.3	179022	79497.1	72043.1	61447.2	-	-	1.25112	7.71602e-05	0.163227	-2.61504	down
Layp009023	389.12	331.08	388.116	C20H20O8	[M+H]+	6-Hydroxy-3',4',5,4',7-pentamethoxyflavone*	Flavonoids	Flavones	-	1	996775	1.02965e+06	859206	354542	301244	359989	149548	157493	150638	-	-	1.2883	0.00329635	0.352012	-1.5063	down
MWSprf106	389.12	331.08	388.116	C20H20O8	[M+H]+	Artemetin (5-Hydroxy-3,3',4',6,7-pentamethoxyflavone)*	Flavonoids	Flavones	479-90-3	1	996775	1.02965e+06	859206	354542	301244	359989	149548	157493	150638	-	-	1.2883	0.00329635	0.352012	-1.5063	down
Lmhn005110	299.06	284.02	300.063	C16H12O6	[M-H]-	Aracarpene 1*	Flavonoids	Isoflavones	1261245-78-6	3	1.00326e+06	1.83877e+06	1.04799e+06	257387	225291	238576	294502	334462	261609	-	-	1.26894	0.0599465	0.185411	-2.4312	down
Zmmp002946	295.13	120.08	294.122	C14H18N2O5	[M+H]+	(3-(carboxyamino)-2-methylpropanoyl)phenylalanine	Amino acids and derivatives	Amino acids and derivatives	-	1	1.03404e+06	1.0492e+06	985308	2.60473e+06	1.92759e+06	2.73096e+06	838026	880038	898319	-	-	1.27027	0.0297502	2.36701	1.24307	up
Wagp002544	573.26	265.16	572.258	C26H40N2O12	[M+H]+	N-Feruloylputrescine N-Rutinoside	Alkaloids	Phenolamine	-	2	1.07949e+06	1.04475e+06	808470	490964	384665	554315	235693	225586	237731	-	-	1.21097	0.0124051	0.487584	-1.03628	down
Qmqp101711	193.086	178.064	192.079	C11H12O3	[M+H]+	Trans-p-hydroxycinnamic acid ethyl ester	Terpenoids	Sesquiterpenoids	-	3	1.08381e+06	1.08042e+06	1.11928e+06	294025	217917	332716	128876	99950.6	150752	-	-	1.27675	0.000544523	0.257243	-1.9588	down
Wagp004543	415.23	253.18	414.225	C21H34O8	[M+H]+	Rhinomilisin J Glucoside	Terpenoids	Sesquiterpenoids	-	1	1.08807e+06	1181555	1.07614e+06	6620460	2.04659e+06	4.08024e+06	3.03829e+06	3.52178e+06	4.68375e+06	-	-	1.15405	0.141308	3.80998	1.92978	up
Wagp007659	277.11	205.05	276.1	C15H16O5	[M+H]+	8-(2,3-epoxy-1-hydroxy-3-methylbutyl)-7-methoxycoumarin	Lignans and Coumarins	Coumarins	-	3	1.09069e+06	1.13742e+06	746107	57602.2	36182.2	46711.6	127256	112308	102959	-	-	1.29411	0.0164459	0.047238	-4.40391	down
Lajp006702	277.11	205.05	276.1	C15H16O5	[M+H]+	8-(2'-oxo-y-methyl)butoxy-7-methoxycoumarin	Lignans and Coumarins	Coumarins	-	3	1.09069e+06	1.13742e+06	746107	57602.2	36182.2	46711.6	127256	112308	102959	-	-	1.29411	0.0164459	0.047238	-4.40391	down
pmp000237	579.13	283.06	578.127	C26H26O15	[M+H]+	Apigenin-6-C-(2''-glucuronyl)xyloside	Flavonoids	Flavones	-	2	1.10065e+06	1.05937e+06	634221	239934	273122	136908	1.07163e+06	1.01657e+06	1.15647e+06	-	-	1.23296	0.033274	0.232608	-2.10403	down
Wagp004279	415.23	253.18	414.225	C21H34O8	[M+H]+	Thomimarine B Glucoside	Terpenoids	Sesquiterpenoids	-	1	1.10254e+06	1302600	1.13103e+06	3.76704e+06	3454745	5194745	3.24679e+06	3.02408e+06	4.30547e+06	-	-	1.27969	0.0297919	3.51129	1.812	up
Lacp003271	369.12	177.06	368.111	C17H20O9	[M+H]+	Amurenlaetone B	Phenolic acids	Phenolic acids	-	2	1.14023e+06	1.15347e+06	1.03633e+06	424982	562785	504710	340204	312835	307998	-	-	1.28117	0.00036748	0.448187	-1.15783	down
HJN051	623.16	315.05	624.169	C28H32O16	[M-H]-	Tamarixetin-3-O-rutinoside	Flavonoids	Flavonols	-	3	1.14358e+06	1.65294e+06	1.15505e+06	562953	578439	615456	3.27779e+06	3.26209e+06	2.63952e+06	-	-	1.24754	0.0477549	0.444596	-1.16943	down
Wasn006585	447.22	315.18	448.231	C21H36O10	[M-H]-	Geranyl 3-O-xylopyranosyl-glucopyranoside	Others	Others	-	2	1.14708e+06	1.55586e+06	995820	570125	568717	442118	349286	394557	365015	-	-	1.23088	0.0445718	0.42743	-1.22624	down
pmb3000	503.12	341.1	504.127	C24H24O12	[M-H]-	Chrysoeriol-7-O-(6''-acetyl)glucoside	Flavonoids	Flavones	-	3	1.14926e+06	2.088e+06	947797	404836	478957	348253	311870	324884	329754	-	-	1.20622	0.10563	0.294391	-1.76419	down
pmn001497	575.35	279.2	516.335	C33H44N2O3	[M+CH3COOH-H]-	Dendrocrepine*	Alkaloids	Alkaloids	51020-39-4	3	1.15061e+06	1.23628e+06	841073	349203	483314	449769	389730	299217	261743	-	-	1.24644	0.0233173	0.397243	-1.33191	down
Wafn002319	515.14	323.08	516.148	C22H28O14	[M-H]-	4-O-(3'-O-alpha-D-Glucopyranosyl)caffeoylquinic acid	Phenolic acids	Phenolic acids	1401352-63-3	2	1.15164e+06	1.89096e+06	1.31704e+06	436762	555135	418994	407433	370512	299116	-	-	1.25271	0.0439275	0.323626	-1.6276	down
pmn001498	575.35	279.2	516.335	C33H44N2O3	[M+CH3COOH-H]-	Isodendrocrepine*	Alkaloids	Alkaloids	50906-94-0	3	1.15631e+06	1.24793e+06	990868	562399	437271	440755	435880	339003	270916	-	-	1.26655	0.00422141	0.424265	-1.23696	down
Wagp008758	405.12	375.07	404.111	C20H20O9	[M+H]+	5,4'-Dihydroxy-3,6,7,3',5'-Pentamethoxyflavone	Flavonoids	Flavones	-	2	1.15669e+06	1.14335e+06	987443	455262	335470	438489	119900	119920	139193	-	-	1.27015	0.000875943	0.373909	-1.41924	down
Wagp007516	288.09	273.06	287.079	C15H13NO5	[M+H]+	1,5-Dihydroxy-3,4-Dimethoxyacridin-9(10H)-One	Alkaloids	Alkaloids	-	1	1.17608e+06	1.09852e+06	850629	2.37881e+06	2.32011e+06	1.78471e+06	316208	315279	347144	-	-	1.21425	0.0133526	2.07461	1.05284	up
Lacp003788	369.12	177.06	368.111	C17H20O9	[M+H]+	Amurenlaetone A	Phenolic acids	Phenolic acids	-	3	1.18872e+06	1.16859e+06	1.09614e+06	569029	355165	427568	243870	311529	372654	-	-	1.24686	0.00282205	0.391423	-1.3532	down
mws0058	299.06	284.03	300.063	C16H12O6	[M-H]-	Diosmetin (5,7,3'-Trihydroxy-4'-methoxyflavone)*	Flavonoids	Flavones	520-34-3	2	1.19739e+06	1.84278e+06	713051	119803	48132.9	96544.1	308300	300209	242792	C10038	-	1.24919	0.0702729	0.0704676	-3.8269	down
Wagp007236	359.11	344.09	358.105	C19H18O7	[M+H]+	7-Hydroxy-3',4',5,6-tetramethoxyflavone	Flavonoids	Flavones	40983-99-1	2	1.21377e+06	1.12946e+06	937245	529072	391143	497941	125484	161768	140582	-	-	1.25135	0.00679249	0.432303	-1.20989	down
Wagp007748	288.09	273.06	287.079	C15H13NO5	[M+H]+	Citrusinine II	Alkaloids	Alkaloids	-	1	1.21414e+06	1.05716e+06	729527	2.17734e+06	2.17207e+06	1.75914e+06	236517	238390	278914	-	-	1.17322	0.00649845	2.03563	1.02547	up
Wagp009707	431.13	401.09	430.126	C22H22O9	[M+H]+	4-(bis(7-methoxybenzo[d][1,3]dioxol-5-yl)methyl)-3-(hydroxymethyl)dihydrofuran-2(3H)-one	Lignans and Coumarins	Lignans	-	3	1.21475e+06	1.23218e+06	1.09067e+06	475341	427434	540767	112110	146682	153275	-	-	1.28268	0.000368264	0.408057	-1.29316	down
Wbtn008012	299.05	284.03	300.063	C16H12O6	[M-H]-	2-hydroxy-8-methoxy-6-methyl-9-oxoxanthene-1-carboxylic acid	Flavonoids	Other Flavonoids	-	3	1.21717e+06	1.92713e+06	1.0343e+06	252335	217250	238766	322378	334730	264454	-	-	1.27574	0.0510094	0.169519	-2.56048	down
Hmmn003659	549.12	345.06	550.132	C25H26O14	[M-H]-	Limocitrin-7-O-(6''-Acetyl)glucoside	Flavonoids	Flavonols	-	3	1.23157e+06	1.22277e+06	844114	347191	214750	253022	357336	300560	294426	-	-	1.25937	0.0162179	0.247074	-2.01698	down
pmp000250	189.09	105.07	206.094	C12H14O3	[M-H2O+H]+	Z-6,7-Epoxyligustilide	Others	Others	-	2	1.23704e+06	1.26848e+06	1.12869e+06	239538	128527	215662	193118	205964	215342	-	-	1.27088	6.7564e-05	0.16062	-2.63828	down
Lajp003585	369.12	177.05	368.11	C17H20O9	[M+H]+	Murrayacarpin A glucoside	Lignans and Coumarins	Coumarins	-	3	1.23748e+06	968995	1.02088e+06	525066	506373	511242	279519	305497	300680	-	-	1.27918	0.0203707	0.478002	-1.06491	down
MWS5164	203.15	70.07	202.143	C8H18N4O2	[M+H]+	N,N'-Dimethylarginine;SDMA*	Amino acids and derivatives	Amino acids and derivatives	30344-00-4	3	1.25571e+06	1.88878e+06	1.42685e+06	3.63208e+06	2.93364e+06	3.54875e+06	2.59015e+06	2.32541e+06	2.52503e+06	-	-	1.23842	0.00337159	2.21259	1.14573	up
Wasn002902	355.07	209.03	356.074	C15H16O10	[M-H]-	O-p-Coumaroylgalactaric acid	Phenolic acids	Phenolic acids	-	1	1.26033e+06	3.43674e+06	1.59704e+06	920248	603461	606655	657765	733507	411055	-	-	1.08702	0.17389	0.338469	-1.5629	down
Lmxn007955	359.08	329.03	360.084	C18H16O8	[M-H]-	Sudachitin	Flavonoids	Flavones	4281-28-1	2	1.27064e+06	2.3286e+06	1.16511e+06	268013	376609	245839	363158	322853	287369	-	-	1.25487	0.0720689	0.186901	-2.41966	down
mws0918	283.06	268.04	284.068	C16H12O5	[M-H]-	Prunetin (5,4'-Dihydroxy-7-methoxyisoflavone)	Flavonoids	Isoflavones	552-59-0	3	1.27065e+06	2.01404e+06	1.17788e+06	229698	198342	208608	269072	279542	231398	C10521	ko00943	1.28503	0.0403109	0.142664	-2.80931	down
Wafn003633	391.2	161.05	392.205	C18H32O9	[M-H]-	1-O-Acetyl-Glucopyranose 6-Hydroxydecanoate	Others	Saccharides	-	1	1.28733e+06	2.20255e+06	1.23487e+06	622470	360733	417471	384311	429261	312840	-	-	1.20475	0.0640126	0.296455	-1.75412	down
pme2527	133.1	116.07	132.09	C5H12N2O2	[M+H]+	L-Ornithine	Amino acids and derivatives	Amino acids and derivatives	70-26-8	3	1.30176e+06	3.89832e+06	3.23616e+06	1.10561e+07	1.26786e+07	1.11658e+07	1.40855e+07	1.10081e+07	1.21353e+07	C00077	ko00220,ko00330,ko00470,ko00480,ko01100,ko01110,ko01210,ko01230,ko02010	1.19189	0.00132164	4.13698	2.04858	up
Ymjm000135	507.18	161.02	508.195	C25H32O11	[M-H]-	8R-Dihydrodehydrodiconferyl alcohol 4-O-β-D-glucopyranoside	Lignans and Coumarins	Lignans	-	3	1.31913e+06	1.47092e+06	1.00667e+06	404721	315902	364560	306123	365439	320395	-	-	1.27597	0.0192071	0.285821	-1.80682	down
Lmqn001932	579.21	417.16	580.216	C28H36O13	[M-H]-	Syringaresinol-4'-O-glucoside; Acanthoside B	Lignans and Coumarins	Lignans	7374-79-0	3	1.36797e+06	1.46594e+06	860700	1.94422e+06	3.18136e+06	2.51927e+06	1.52349e+06	1.52129e+06	1.52374e+06	C10890	-	1.10205	0.0465269	2.06919	1.04906	up
pmp001236	207.07	121.03	206.058	C11H10O4	[M+H]+	Clove chromone	Others	Chromone	-	3	1.36883e+06	1.31171e+06	1.09273e+06	104306	74295.8	88286	116036	120272	121995	-	-	1.29851	0.0047794	0.0707311	-3.82151	down
Lmxn007456	359.08	329.03	360.084	C18H16O8	[M-H]-	Acerosin	Flavonoids	Flavones	15835-74-2	2	1.37173e+06	2.17583e+06	1.14712e+06	242520	344475	201162	320956	310290	253909	C09982	-	1.2654	0.050611	0.167883	-2.57447	down
mws0232	377.15	243.09	376.138	C17H20N4O6	[M+H]+	Riboflavin (Vitamin B2)	Others	Vitamin	83-88-5	1	1.37269e+06	1.26379e+06	1.10257e+06	581021	504135	773524	350866	273716	388876	C00255	ko00740,ko01100,ko01110,ko01240,ko02010	1.20673	0.0050333	0.4971	-1.00839	down
NK10251888	203.15	70.07	202.143	C8H18N4O2	[M+H]+	NG,NG-Dimethyl-L-arginine*	Amino acids and derivatives	Amino acids and derivatives	30315-93-6	3	1.38012e+06	1.72872e+06	1.62327e+06	3.67561e+06	3.42849e+06	3.5537e+06	2.59681e+06	2.49708e+06	2.54826e+06	C03626	-	1.28842	0.000204303	2.25223	1.17135	up
Lmcp004693	301.071	258.048	300.063	C16H12O6	[M+H]+	Kaempferide (3,5,7-Trihydroxy-4'-methoxyflavone)*	Flavonoids	Flavonols	491-54-3	3	1.42698e+06	1.34466e+06	1.12688e+06	638692	477197	544534	257404	213257	259617	C10098	ko00944	1.26195	0.00503053	0.425911	-1.23137	down
Wagp010836	255.1	199.04	254.094	C16H14O3	[M+H]+	Clausindine	Lignans and Coumarins	Coumarins	50886-70-9	3	1.43657e+06	1.36404e+06	1.27223e+06	470182	458518	599393	302921	299887	289277	-	-	1.27996	0.000209224	0.375191	-1.4143	down
Wagp005436	729.22	405.12	728.216	C32H40O19	[M+H]+	Gardenin C 5-Diglucoside	Flavonoids	Flavones	-	3	1.44284e+06	1.43011e+06	1.13975e+06	533307	447606	594971	138440	123793	179012	-	-	1.2659	0.00674394	0.392724	-1.34841	down
Lmcp004624	301.07	258.05	300.063	C16H12O6	[M+H]+	3-Methylkaempferol*	Flavonoids	Flavonols	1592-70-7	3	1.44892e+06	1.23874e+06	1.26044e+06	549938	556762	562867	220604	223975	195746	C05902	-	1.2971	0.00748677	0.422878	-1.24169	down
Wagp014127	615.26	261.11	614.252	C36H38O9	[M+H]+	9-((6-hydroxy-2,7-dimethylocta-2,6-dien-1-yl)oxy)-4-((1-(7-methoxy-2-oxo-2H-chromen-6-yl)-3-methylbutan-2-yl)oxy)-7H-furo[3,2-g]chromen-7-one	Lignans and Coumarins	Coumarins	-	3	1.45008e+06	1.58148e+06	1.14459e+06	536979	586430	488590	96980.9	101271	109436	-	-	1.27829	0.0183817	0.386001	-1.37332	down
Wagp005027	827.26	359.11	826.253	C37H46O21	[M+H]+	Eupatorin-5-methylether 3'-[6''-(3-Hydroxy-3-Methylglutaryl)Glucoside]glucoside	Flavonoids	Flavones	-	2	1.45181e+06	1.25517e+06	1.35942e+06	554415	457405	626380	156760	91700	126730	-	-	1.26781	0.000467958	0.402862	-1.31164	down
Lmmn004625	449.11	287.06	450.116	C21H22O11	[M-H]-	Dihydrokaempferol-7-O-glucoside	Flavonoids	Flavanonols	-	3	1.4818e+06	1.56827e+06	1.30411e+06	665937	509588	491616	734644	1.18289e+06	1.27205e+06	-	-	1.27235	0.00115325	0.382882	-1.38503	down
Xmmn006031	447.22	315.18	448.231	C21H36O10	[M-H]-	Borneol 7-O-[β-D-apiofuranosyl-(1→6)]-β-D-glucopyranoside	Terpenoids	Monoterpenoids	88700-35-0	2	1.49616e+06	1.87399e+06	1.06038e+06	558585	665086	558440	326022	447233	357179	-	-	1.22421	0.0611211	0.402234	-1.31389	down
Lmfn004093	435.13	315.09	436.137	C21H24O10	[M-H]-	Phloretin-4'-O-glucoside (Trilobatin)	Flavonoids	Chalcones	4192-90-9	3	1.50289e+06	2.21281e+06	1.37376e+06	845512	665242	686110	484080	550955	569870	-	-	1.21294	0.060042	0.43165	-1.21207	down
Lmsp010393	359.11	298.09	358.105	C19H18O7	[M+H]+	Eupatorin-5-methylether (3'-hydroxy-5,6,7,4'-tetramethoxyflavone)	Flavonoids	Flavones	21764-09-0	2	1.50685e+06	1.36435e+06	1.25522e+06	663534	531120	642639	253591	227880	229195	-	-	1.27237	0.00226701	0.445252	-1.16731	down
pmp000110	359.11	344.09	358.105	C19H18O7	[M+H]+	7-Hydroxy-3,5,6,8-tetramethoxyflavone	Flavonoids	Flavones	-	2	1.51264e+06	1.05213e+06	1.0236e+06	452496	420109	555993	190134	150189	156583	-	-	1.23723	0.0380671	0.398119	-1.32873	down
Zalp003512	369.12	177.06	368.111	C17H20O9	[M+H]+	methyl 5-caffeoylquinate*	Phenolic acids	Phenolic acids	-	2	1.51704e+06	1.55931e+06	1.29904e+06	615943	719287	596283	363381	436515	495493	-	-	1.2875	0.00338598	0.441449	-1.17968	down
Zalp003488	369.12	177.06	368.111	C17H20O9	[M+H]+	4-O-Caffeoylquinic acid methyl ester*	Phenolic acids	Phenolic acids	123372-74-7	2	1.51704e+06	1.55931e+06	1.29904e+06	615943	719287	596283	363381	436515	495493	-	-	1.2875	0.00338598	0.441449	-1.17968	down
Lmhp009129	482.32	184.07	481.317	C23H48NO7P	[M+H]+	LysoPC 15:0(2n isomer)	Lipids	LPC	-	3	1.53764e+06	1.89772e+06	1.00327e+06	486056	464044	603477	466770	423900	459869	-	-	1.21488	0.062211	0.350013	-1.51452	down
Wagp007853	263.13	189.05	262.12	C15H18O4	[M+H]+	Dihydrosuberenol	Lignans and Coumarins	Coumarins	-	2	1.5804e+06	1.68285e+06	1.0352e+06	114080	90663.2	186287	141344	148522	155699	-	-	1.27313	0.0211996	0.09097	-3.45847	down
Lmnp102580	565.16	433.11	564.148	C26H28O14	[M+H]+	Apigenin-6-C-(2''-xylosyl)glucoside*	Flavonoids	Flavones	-	3	1.58353e+06	1.65144e+06	956440	253546	531511	192155	1.06681e+06	1.32255e+06	1.03878e+06	-	-	1.20205	0.0244983	0.233146	-2.10069	down
Lmnp202580	565.155	433.11	564.148	C26H28O14	[M+H]+	Apigenin-8-C-(2''-xylosyl)glucoside*	Flavonoids	Flavones	-	3	1.58382e+06	1.62668e+06	958422	229391	547535	208242	1.08979e+06	1.20727e+06	1.17912e+06	-	-	1.20037	0.0225064	0.236313	-2.08123	down
Smhp004476	565.15	433.11	564.148	C26H28O14	[M+H]+	Isovitexin-2''-O-xyloside	Flavonoids	Flavones	-	1	1.60558e+06	1.64598e+06	1.02092e+06	261551	559416	215539	1.08301e+06	1.2522e+06	1.27219e+06	-	-	1.2086	0.017387	0.242601	-2.04335	down
HJN086	449.11	287.06	450.116	C21H22O11	[M-H]-	Eriodictyol-3'-O-glucoside	Flavonoids	Flavanones	-	3	1.60723e+06	1.59898e+06	1.28921e+06	586784	580785	539804	756853	1.15006e+06	1.18227e+06	-	-	1.29247	0.0112354	0.379803	-1.39668	down
Wagp007602	331.08	316.09	330.074	C17H14O7	[M+H]+	Demethoxysudachitin	Flavonoids	Flavones	4323-80-2	3	1.62321e+06	1.21838e+06	957609	672331	210703	555288	140864	207967	181183	-	-	1.03715	0.0345199	0.378585	-1.40131	down
pmb2319	482.32	184.07	481.317	C23H48NO7P	[M+H]+	LysoPC 15:0	Lipids	LPC	108273-89-8	3	1.63007e+06	1.94816e+06	1.05558e+06	527194	515539	607980	508557	480493	558766	-	-	1.22548	0.0609078	0.356233	-1.48911	down
HJAP064	565.12	317.08	564.111	C25H24O15	[M+H]+	Isorhamnetin-3-O-(6''-malonyl)glucoside	Flavonoids	Flavonols	-	2	1.63563e+06	2.21438e+06	1.88806e+06	888482	831214	1.00474e+06	610820	516975	662975	-	-	1.25197	0.0194623	0.4748	-1.07461	down
Zmjp003463	565.16	433.11	564.148	C26H28O14	[M+H]+	Vitexin-2''-O-xyloside	Flavonoids	Flavones	-	2	1.65443e+06	1.77027e+06	956449	283645	473664	206463	1.13363e+06	1.14415e+06	1.204e+06	-	-	1.22456	0.0366244	0.219981	-2.18455	down
mws0275	133.01	71.01	134.022	C4H6O5	[M-H]-	L-Malic acid	Organic acids	Organic acids	97-67-6	1	1.65747e+06	1.0911e+06	1.17704e+06	4.32928e+06	3.82737e+06	3.54565e+06	5.8194e+06	4.64872e+06	4.86013e+06	C00149	ko00020,ko00620,ko00630,ko00710,ko01100,ko01110,ko01200	1.26216	0.00114354	2.98101	1.5758	up
pmb3093	351.07	105.1	352.079	C16H16O9	[M-H]-	Esculetin-7-O-quinic acid	Lignans and Coumarins	Coumarins	-	3	1.67346e+06	2.59824e+06	1.5386e+06	278683	421397	341807	415763	400325	377152	-	-	1.27578	0.039398	0.179317	-2.47941	down
pmp000411	565.16	433.1	564.148	C26H28O14	[M+H]+	Genistein-8-C-apiosyl(1→6)glucoside	Flavonoids	Isoflavones	-	3	1.67556e+06	1.8562e+06	1.10849e+06	271786	524275	249185	1.12173e+06	1.0259e+06	1.09602e+06	-	-	1.23741	0.0219761	0.225256	-2.15036	down
Lagp004342	523.14	361.1	522.137	C24H26O13	[M+H]+	5,2',5'-Trihydroxy-3,7,4'-trimethoxyflavone-2'-O-β-D-glucoside*	Flavonoids	Flavones	-	2	1.68778e+06	2.00257e+06	1.41557e+06	417203	441995	394179	260389	288363	228443	-	-	1.29414	0.016489	0.245475	-2.02635	down
Lajp005898	523.14	361.1	522.137	C24H26O13	[M+H]+	5,8,3'-trihydroxy-6,7,4'-trimethoxyflavone-8-O-β-D-glucoside*	Flavonoids	Flavones	-	2	1.68778e+06	2.00257e+06	1.41557e+06	417203	441995	394179	260389	288363	228443	-	-	1.29414	0.016489	0.245475	-2.02635	down
pmb2991	739.21	269.2	740.216	C33H40O19	[M-H]-	Apigenin-7-O-glucoside-4'-O-rutinoside	Flavonoids	Flavones	-	3	1.71617e+06	1.92395e+06	1.3684e+06	167623	167763	191289	369714	395315	388651	-	-	1.29956	0.0114191	0.105156	-3.2494	down
Wagp007134	667.19	419.13	666.18	C30H34O17	[M+H]+	Natsudaidain 3-(6''-Malonyl)Glucoside	Flavonoids	Flavones	-	2	1.73247e+06	2.23143e+06	1.6528e+06	970796	636311	1.00194e+06	241070	225805	246008	-	-	1.18242	0.013931	0.464516	-1.1062	down
Lmhn002573	399.09	205.04	400.101	C17H20O11	[M-H]-	Sinapoylglucuronic acid	Phenolic acids	Phenolic acids	-	1	1.75632e+06	5.45447e+06	1.69775e+06	912485	607269	595516	843651	882461	341175	-	-	1.10763	0.209279	0.237443	-2.07435	down
Lmyp004081	579.17	313.07	578.164	C27H30O14	[M+H]+	Isovitexin-2''-O-rhamnoside	Flavonoids	Flavones	-	3	1.76137e+06	1.6712e+06	1.34269e+06	306387	337121	363800	1.81203e+06	1.76408e+06	1.79154e+06	-	-	1.29689	0.00919414	0.210943	-2.24507	down
Wasn001627	295.1	89.02	296.111	C11H20O9	[M-H]-	Glucosyl 2,3-Dihydroxy-2-Methylbutanoic Acid	Organic acids	Organic acids	-	1	1.76481e+06	3.34026e+06	1.91757e+06	1.01024e+06	909607	806109	784408	832812	692400	-	-	1.18715	0.101942	0.388167	-1.36525	down
Lmdp003286	465.102	303.061	464.096	C21H20O12	[M+H]+	Isohyperoside*	Flavonoids	Flavonols	35589-21-0	1	1.76496e+06	1.54977e+06	1.44194e+06	4.60282e+06	2.2e+06	5.90636e+06	2.8511e+06	1.74658e+06	2.48576e+06	-	-	1.10199	0.133585	2.67186	1.41785	up
pmp000004	331.08	316.06	330.074	C17H14O7	[M+H]+	4',5,7-Trihydroxy-3',6-dimethoxyflavone (Jaceosidin)	Flavonoids	Flavones	18085-97-7	3	1.76948e+06	1.72918e+06	1.40438e+06	900140	312665	748886	197846	242362	257816	-	-	1.07098	0.0136128	0.400097	-1.32158	down
pmb0883	482.32	341.31	481.317	C23H48NO7P	[M+H]+	LysoPE 18:0	Lipids	LPE	69747-55-3	3	1.7719e+06	2.1669e+06	1.07425e+06	741600	511356	753213	399280	360185	372604	-	-	1.14391	0.0806644	0.400189	-1.32125	down
Lajp010072	305.14	203.07	304.131	C17H20O5	[M+H]+	Muralatin K	Lignans and Coumarins	Coumarins	-	2	1.8366e+06	1.85615e+06	1.63373e+06	300298	211077	281299	163894	178046	191265	-	-	1.29249	0.000697529	0.148818	-2.74838	down
Zmxp002867	625.17	301.07	624.169	C28H32O16	[M+H]+	Chrysoeriol-5,7-di-O-glucoside	Flavonoids	Flavones	-	3	1.87977e+06	2.20716e+06	1.41306e+06	799779	923419	809219	624690	537290	551210	-	-	1.23652	0.0465872	0.46044	-1.11891	down
Wasn003200	385.08	209.03	386.085	C16H18O11	[M-H]-	O-Feruloylgalactaric acid	Phenolic acids	Phenolic acids	-	1	1.88576e+06	5.1575e+06	1.82056e+06	1.13638e+06	824309	888530	762972	875627	402059	C03156	-	1.07298	0.209623	0.321444	-1.63736	down
Wagp011592	521.22	261.11	520.21	C30H32O8	[M+H]+	8-(2-hydroxy-3-((1-(7-methoxy-2-oxo-2H-chromen-8-yl)-3-methylbut-2-en-2-yl)oxy)-3-methylbutyl)-7-methoxy-2H-chromen-2-one	Lignans and Coumarins	Coumarins	-	3	1.9068e+06	1.91795e+06	1.56651e+06	688401	749158	684086	243089	225971	227760	-	-	1.29428	0.00923023	0.393535	-1.34544	down
Wagp014648	521.21	261.11	520.21	C30H32O8	[M+H]+	7-methoxy-8-({2-[1-(7-methoxy-2-oxochromen-8-yl)-2-methylpropan-2-yl]-5,5-dimethyl-1,3-dioxolan-4-yl}methyl)chromen-2-one	Lignans and Coumarins	Coumarins	-	3	1.91157e+06	2.08561e+06	1.73565e+06	672384	823455	661324	169185	182766	182056	-	-	1.29091	0.00185619	0.376283	-1.41011	down
Wagp005905	665.21	359.11	664.2	C31H36O16	[M+H]+	Flindulatin 5-[6''-(3-Hydroxy-3-Methylglutaryl)Glucoside]	Flavonoids	Flavones	-	1	1.91591e+06	1.97646e+06	2.1973e+06	633051	521350	1.48103e+06	324118	435670	397317	-	-	1.06108	0.0536777	0.432771	-1.20832	down
Lcsn000622	573.29	513.27	574.299	C28H46O12	[M-H]-	Tricalysioside O	Terpenoids	Ditepenoids	874332-47-5	3	1.92819e+06	2.4521e+06	2.05314e+06	5.91102e+06	2.91537e+06	4.05459e+06	2.50975e+06	2.41277e+06	2.22744e+06	-	-	1.10304	0.128685	2.00219	1.00158	up
Lmhp009187	440.28	299.26	439.27	C20H42NO7P	[M+H]+	LysoPE 15:0	Lipids	LPE	-	1	1.95025e+06	2.38972e+06	1.5263e+06	687877	750690	787300	407075	407025	433594	-	-	1.26011	0.038122	0.379434	-1.39808	down
Zmxp004480	625.18	301.07	624.169	C28H32O16	[M+H]+	Chrysoeriol-7-O-gentiobioside	Flavonoids	Flavones	-	3	1.96143e+06	2.20163e+06	1.41924e+06	827646	881073	744714	515944	597585	539871	-	-	1.24228	0.0423983	0.439502	-1.18606	down
Lmhp008763	452.28	311.26	451.27	C21H42NO7P	[M+H]+	LysoPE 16:1(2n isomer)	Lipids	LPE	-	1	1.96218e+06	1.614e+06	1.46571e+06	6.60216e+06	2.44161e+06	3.14786e+06	811757	772258	801621	-	-	1.03874	0.203565	2.41807	1.27385	up	DAMs的数量
Hajp007218	301.07	286.05	300.063	C16H12O6	[M+H]+	5,7,3',5'-tetrahydroxy-6-methylfavanone	Flavonoids	Flavones	-	3	1.97292e+06	2.14967e+06	1.42731e+06	234858	85324.8	191740	278251	275256	280900	-	-	1.25311	0.0135305	0.0922401	-3.43846	down
MWSHC20110	301.07	286.05	300.063	C16H12O6	[M+H]+	8-Methoxyapigenin	Flavonoids	Flavones	57096-02-3	3	1.97292e+06	2.14967e+06	1.42731e+06	234858	85324.8	191740	278251	275256	280900	-	-	1.25311	0.0135305	0.0922401	-3.43846	down
Smbp004322	301.07	286.05	300.063	C16H12O6	[M+H]+	Scutevulin	Flavonoids	Flavones	80713-32-2	3	1.97292e+06	2.14967e+06	1.42731e+06	234858	85324.8	191740	278251	275256	280900	-	-	1.25311	0.0135305	0.0922401	-3.43846	down
Zmzp000145	189.16	84.08	188.153	C9H20N2O2	[M+H]+	Trimethyllysine	Amino acids and derivatives	Amino acids and derivatives	23284-33-5	1	1.97482e+06	2.12549e+06	2.17267e+06	6.00983e+06	3.76586e+06	6.64534e+06	2.54591e+06	5.43507e+06	5.15045e+06	C03793	ko00310,ko01100	1.23278	0.0600218	2.61774	1.38832	up
Lmhp008885	440.28	299.26	439.27	C20H42NO7P	[M+H]+	LysoPE 15:0(2n isomer)	Lipids	LPE	-	1	2.05442e+06	2.31627e+06	1.42258e+06	632356	721082	761012	432759	418909	465851	-	-	1.25032	0.0413062	0.364984	-1.4541	down
Jmbn005456	417.08	251.05	418.09	C20H18O10	[M-H]-	Salvianolic Acid D	Phenolic acids	Phenolic acids	-	1	2.07182e+06	4.33506e+06	1.87468e+06	907603	760357	868072	533716	659623	405672	-	-	1.17612	0.13561	0.306226	-1.70733	down
Lmhp010162	468.31	327.29	467.301	C22H46NO7P	[M+H]+	LysoPE 17:0	Lipids	LPE	-	2	2.07925e+06	2.88144e+06	1.30042e+06	567328	339246	728768	291573	283365	312526	-	-	1.17128	0.0699288	0.261191	-1.93683	down
Hmmp002169	903.25	741.2	902.269	C39H50O24	[M+H]+	Luteolin-5,7-di-O-rutinoside	Flavonoids	Flavones	-	3	2.09469e+06	2.03363e+06	1.57175e+06	721678	641478	686325	164202	176011	174629	-	-	1.28333	0.016406	0.359553	-1.47572	down
Zmhp003322	741.2	433.11	740.195	C36H36O17	[M+H]+	Isovitexin-2''-O-(6'''-p-coumaroyl)glucoside	Flavonoids	Flavones	-	3	2.10804e+06	2.14689e+06	1.58616e+06	651985	900118	802866	276598	385715	399494	-	-	1.25905	0.0136358	0.403173	-1.31053	down
Qmyp101108	253.18	177.13	252.173	C15H24O3	[M+H]+	(l'R,2R,5S,l0R)-2-(1',2'-Dihydroxy-l'-methylethyl)-6,10-dimethylspiro[4,5]dec-6-en-8-one(ISO1)	Terpenoids	Sesquiterpenoids	-	3	2.14378e+06	1.79219e+06	2.12677e+06	1.04127e+07	5.44382e+06	1.02794e+07	9.42875e+06	8.25183e+06	1.24656e+07	-	-	1.25601	0.0541611	4.31092	2.108	up
Wagp005374	827.26	359.11	826.253	C37H46O21	[M+H]+	Flindulatin 5-[6''-(3-Hydroxy-3-Methylglutaryl)Glucoside]glucoside	Flavonoids	Flavones	-	2	2.16489e+06	2.73372e+06	2.24635e+06	753237	1139545	1300920	91006.4	136735	123390	-	-	1.1994	0.00555311	0.446987	-1.16169	down
Wafn002491	385.08	209.03	386.085	C16H18O11	[M-H]-	2-O-Feruloylglucaric Acid	Phenolic acids	Phenolic acids	-	2	2.19056e+06	5.68969e+06	2.33736e+06	1.37787e+06	944376	1.02662e+06	903166	969084	427149	-	-	1.09953	0.181469	0.327755	-1.60931	down
pmb0752	369.12	177.05	368.111	C17H20O9	[M+H]+	3-O-Feruloylquinic acid	Phenolic acids	Phenolic acids	1899-29-2	2	2.19263e+06	2.44085e+06	2.0885e+06	841916	1.04514e+06	875670	577920	581124	570143	C02572	-	1.29014	0.00111969	0.410999	-1.28279	down
Lmlp002990	595.17	313.07	594.159	C27H30O15	[M+H]+	Isosaponarin(Isovitexin-4'-O-glucoside)	Flavonoids	Flavones	19416-87-6	1	2.1929e+06	2.3523e+06	1.39167e+06	513817	787498	413059	1.70836e+06	1.90701e+06	1.95229e+06	-	-	1.22593	0.0296323	0.288768	-1.79202	down
HJAP060	359.12	298.09	358.105	C19H18O7	[M+H]+	Gardenin B	Flavonoids	Flavones	2798-20-1	2	2.20356e+06	2.33958e+06	1.90523e+06	1.05032e+06	820754	993421	258652	274071	263738	-	-	1.26669	0.00348747	0.44422	-1.17065	down
Smhp011040	359.11	298.08	358.105	C19H18O7	[M+H]+	ageconyflavone B	Flavonoids	Flavones	-	2	2.25075e+06	2.54773e+06	2.05099e+06	980837	819036	964941	281540	266980	298300	-	-	1.28035	0.00591975	0.403654	-1.30881	down
Hmmp002073	903.25	741.2	902.269	C39H50O24	[M+H]+	Apigenin-7-O-rutinoside-4'-O-Sophoroside	Flavonoids	Flavones	-	3	2.26615e+06	1.96902e+06	2.05136e+06	805544	692239	786555	215798	205815	260406	-	-	1.29225	0.00157801	0.36337	-1.46049	down
pmp000233	463.12	313.07	462.116	C22H22O11	[M+H]+	Swertiajaponin	Flavonoids	Flavones	6980-25-2	2	2.28392e+06	2.97638e+06	1.62122e+06	756019	1.0247e+06	896206	555167	645325	667843	C10187	-	1.21129	0.0647607	0.389002	-1.36215	down
Wagp011647	355.16	203.04	354.147	C21H22O5	[M+H]+	Epoxybergamottin	Lignans and Coumarins	Coumarins	206978-14-5	1	2.29444e+06	2.03043e+06	1.63171e+06	561195	316897	462229	203144	195162	197608	C22153	ko00999	1.25917	0.00860311	0.225015	-2.15191	down
Hmhp005160	331.07	316.05	330.074	C17H14O7	[M+H]+	Rehderianin I	Flavonoids	Flavonols	90965-30-3	3	2.31352e+06	1.62691e+06	1.71721e+06	1.10657e+06	421488	1.00534e+06	294714	305661	350979	-	-	1.029	0.0264473	0.447785	-1.15912	down
Wagp005150	279.12	189.05	278.115	C15H18O5	[M+H]+	6-(2,3-Dihydroxy-3-methylbutyl)-7-methoxycoumarin	Lignans and Coumarins	Coumarins	36149-96-9	1	2.35845e+06	2.24207e+06	1.80278e+06	1.05423e+06	1.03742e+06	977477	477583	404240	579515	-	-	1.27593	0.0207562	0.479304	-1.06099	down
Wagp010844	332.19	163.04	331.178	C19H25NO4	[M+H]+	4-((6-amino-7-hydroxy-3,7-dimethyloct-2-en-1-yl)oxy)-2H-chromen-2-one	Lignans and Coumarins	Coumarins	-	1	2.37652e+06	2.61868e+06	2.11344e+06	1.09505e+06	900140	868758	159979	158284	218744	-	-	1.27832	0.00364628	0.402882	-1.31157	down
Lajp005361	551.17	389.12	550.169	C26H30O13	[M+H]+	5-hydroxy-6,7,8,3',4'-pentamethoxyflavone glucoside*	Flavonoids	Flavones	-	1	2.39327e+06	2.17672e+06	1.80751e+06	575393	666778	697487	286109	336684	264719	-	-	1.28979	0.0104406	0.304141	-1.71719	down
Hmcn000192	209.07	59.01	210.074	C7H14O7	[M-H]-	Sedoheptulose	Others	Saccharides	3019-74-7	2	2.40327e+06	1.73267e+06	2.57542e+06	6.5e+06	3.03789e+06	5.00957e+06	1.75236e+06	1.86458e+06	1.6549e+06	C02076	ko00710,ko01100	1.0941	0.113255	2.16759	1.11609	up
Zmjp009119	375.11	345.06	374.1	C19H18O8	[M+H]+	Chrysosplenetin (5,4'-Dihydroxy-3,6,7,3'-tetramethoxyflavone)	Flavonoids	Flavones	603-56-5	1	2.41309e+06	2.53834e+06	1.9374e+06	1.1169e+06	1.10618e+06	1.18559e+06	633803	645494	661085	C10030	-	1.27047	0.0223383	0.494811	-1.01505	down
MWSmce310	339.15	203.03	338.152	C21H22O4	[M+H]+	Bergamottin	Lignans and Coumarins	Coumarins	7380-40-7	1	2.44949e+06	2.20082e+06	2.06651e+06	826092	657197	800570	320887	285667	325249	C22152	ko00999,ko01110	1.28538	0.00164448	0.340021	-1.5563	down
Waln011524	554.35	255.23	555.354	C26H54NO9P	[M-H]-	1-(2,3-dihydroxypropoxy)-3-(((2-(dimethylamino)ethoxy)(hydroxy)phosphoryl)oxy)propan-2-yl palmitate*	Lipids	LPE	-	1	2.47033e+06	3.78506e+06	1.64048e+06	902810	786665	945171	2.43398e+06	2.40891e+06	1.79662e+06	-	-	1.18288	0.10598	0.333674	-1.58349	down
pma0760	565.12	317.07	564.111	C25H24O15	[M+H]+	3'-O-Methyltricetin-7-O-(6''-malonyl)glucoside	Flavonoids	Flavones	-	3	2.48162e+06	2.58562e+06	2.57546e+06	993358	949358	1.62496e+06	780572	799121	960797	-	-	1.18686	0.0227673	0.466808	-1.0991	down
Cmpp004617	473.22	427.21	472.21	C26H32O8	[M+H]+	Deacetylnomilin	Terpenoids	Triterpene	3264-90-2	2	2.49319e+06	3.07738e+06	3.88952e+06	6.55761e+06	1.16829e+07	8.63209e+06	6.0737e+06	5.49082e+06	7.07422e+06	-	-	1.20438	0.0514251	2.84063	1.50621	up
mws4173	207.07	192.04	206.058	C11H10O4	[M+H]+	5,7-Dimethoxycoumarin (Limettin)(Citropten)	Lignans and Coumarins	Coumarins	487-06-9	3	2.55939e+06	2.50426e+06	2.0824e+06	121082	103627	139015	211704	188400	163823	-	-	1.30049	0.00426689	0.0508985	-4.29623	down
Lmhp002800	641.17	317.07	640.164	C28H32O17	[M+H]+	2'-Hydoxy-5-methoxyGenistein-4',7-O-diglucoside	Flavonoids	Isoflavones	-	3	2.5715e+06	2.83926e+06	2.46849e+06	1.10192e+06	873505	935696	1.17594e+06	1.163e+06	1.13138e+06	-	-	1.28628	0.000608977	0.369467	-1.43648	down
MWS20190	361.09	346.07	360.084	C18H16O8	[M+H]+	5,7,4'-trihydroxy-6,3',5'-trimethoxyisoflavone	Flavonoids	Isoflavones	-	3	2.57631e+06	2.78448e+06	1835343	549766	711899	584976	264627	297606	244704	-	-	1.28135	0.0224923	0.256616	-1.96232	down
Wagp009755	345.13	211.06	344.126	C19H20O6	[M+H]+	6'-Hydroxy-4,2',3',4'-Tetramethoxychalcone	Flavonoids	Chalcones	-	3	2.59963e+06	2.47268e+06	2.61393e+06	1.21784e+06	727970	1.28556e+06	438365	422896	436273	-	-	1.19554	0.0100406	0.42041	-1.25013	down
Wagp005675	827.26	359.11	826.253	C37H46O21	[M+H]+	Retusin 5-[6''-(3-Hydroxy-3-Methylglutaryl)Glucoside]glucoside	Flavonoids	Flavones	-	2	2.64379e+06	2.36965e+06	2.59266e+06	802123	1.31328e+06	1242065	91700	110045	102776	-	-	1.22508	0.00417199	0.441417	-1.17978	down
Lcsn002137	261.01	181.05	262.015	C9H10O7S	[M-H]-	Homovanillic acid sulfate	Organic acids	Organic acids	38339-06-9	2	2.66982e+06	5.77827e+06	3.38489e+06	1.37943e+06	2.04333e+06	1.51717e+06	2.89015e+06	2.92027e+06	2.44566e+06	-	-	1.1198	0.128726	0.417472	-1.26025	down
Lmzp003694	473.22	427.21	472.21	C26H32O8	[M+H]+	Obacunoic acid	Terpenoids	Triterpene	751-29-1	3	2.71875e+06	3.32673e+06	3.88071e+06	6.46924e+06	7.82845e+06	7.67322e+06	1.20423e+07	1.19783e+07	1.2242e+07	-	-	1.25262	0.00225397	2.21343	1.14628	up
Lmhp010515	510.36	184.07	509.348	C25H52NO7P	[M+H]+	LysoPC 17:0(2n isomer)	Lipids	LPC	-	1	2.84763e+06	3.52823e+06	1.74677e+06	915707	614341	1.21423e+06	575636	550126	567759	-	-	1.14896	0.0623943	0.337855	-1.56552	down
HX1398	279.12	189.05	278.115	C15H18O5	[M+H]+	Toddanin	Lignans and Coumarins	Coumarins	-	2	2.86958e+06	3.02791e+06	2.26515e+06	1.13693e+06	783893	785352	544999	551070	550213	-	-	1.25863	0.0062994	0.331532	-1.59278	down
Lhkp101525	457.13	163.04	456.127	C20H24O12	[M+H]+	Apiosylskimmin (Adicardin)	Lignans and Coumarins	Coumarins	103529-94-8	1	2.9142e+06	2.76397e+06	1.9332e+06	666002	625840	554787	358181	385301	342640	-	-	1.28436	0.0232362	0.242615	-2.04326	down
Lcsn000415	267.07	59.01	268.079	C9H16O9	[M-H]-	Keto-Deoxy-Nonulonic acid	Organic acids	Organic acids	153666-19-4	2	2.91876e+06	4.5275e+06	3.19281e+06	1.50993e+06	1.44534e+06	1.48951e+06	1.22902e+06	2.04704e+06	1.78346e+06	C20934	ko00520,ko01100,ko01250	1.24519	0.0531313	0.41778	-1.25919	down
Wagp007719	375.14	211.06	374.137	C20H22O7	[M+H]+	6'-Hydroxy-3,4,2',3',4'-Pentamethoxychalcone	Flavonoids	Chalcones	-	1	2.95232e+06	2.96004e+06	2.52392e+06	996985	667414	1.06738e+06	323269	327524	329816	-	-	1.25245	0.000626028	0.323813	-1.62677	down
mws0120	258.11	104.11	257.103	C8H20NO6P	[M+H]+	Choline Alfoscerate	Lipids	PC	28319-77-9	3	2.99034e+06	1.0198e+07	4.39791e+06	1.39204e+07	1.80856e+07	1.53275e+07	4.68433e+07	2.42045e+07	3.27146e+07	C00670	ko00564,ko00565	1.08334	0.02721	2.69151	1.42842	up	2X-CW_vs_4X-CW	432	40	472
MWSmce556	136.08	91.06	135.068	C8H9NO	[M+H]+	2'-Aminoacetophenone	Others	Ketone compounds	551-93-9	3	3.00679e+06	2.61505e+06	2.37712e+06	946016	343960	1.01731e+06	440818	405875	416877	-	-	1.13844	0.00273959	0.288448	-1.79361	down
mws1073	595.17	457.13	594.159	C27H30O15	[M+H]+	Apigenin-6,8-di-C-glucoside (Vicenin-2)	Flavonoids	Flavones	23666-13-9	1	3.02132e+06	2.71087e+06	1.86525e+06	735005	643614	556725	903680	929423	933159	C10195	-	1.272	0.0296165	0.254736	-1.97292	down
MWSmce548	118.09	58.07	117.079	C5H11NO2	[M+H]+	Betaine	Alkaloids	Alkaloids	107-43-7	3	3.02506e+06	5.86065e+06	4.104e+06	8.49145e+06	9.72487e+06	8.88147e+06	9.96712e+06	6.43375e+06	8.0368e+06	C00719	ko00260,ko01100,ko02010	1.16119	0.0170552	2.0861	1.06081	up
Qmyp101422	415.23	235.17	414.225	C21H34O8	[M+H]+	Melongenaterpene H(ISO1)	Terpenoids	Sesquiterpenoids	-	3	3.09319e+06	2.90119e+06	3.22538e+06	1.24022e+07	5.09071e+06	1.33384e+07	1.22023e+07	1.56389e+07	1.34881e+07	-	-	1.15872	0.109637	3.34405	1.7416	up
Wagp007652	855.25	405.12	854.248	C38H46O22	[M+H]+	Murrayanol 5-[6''-(3-Methylglutaconyl)Glucoside]glucoside	Flavonoids	Flavones	-	2	3.1043e+06	3.26813e+06	2.34877e+06	861911	633975	1.01311e+06	326471	255771	262123	-	-	1.25474	0.0101306	0.28769	-1.79742	down
Wagp007482	855.25	405.12	854.248	C38H46O22	[M+H]+	Gardenin C 5-[6''-(3-Methylglutaconyl)Glucoside]glucoside	Flavonoids	Flavones	-	2	3.1043e+06	3.26813e+06	2.34877e+06	861911	633975	1.01311e+06	326471	255771	262123	-	-	1.25474	0.0101306	0.28769	-1.79742	down
pmb0636	581.15	431.3	580.143	C26H28O15	[M+H]+	Orientin-7-O-arabinoside	Flavonoids	Flavones	-	3	3.13686e+06	4.37811e+06	2.12236e+06	400207	1.81297e+06	430835	736285	703865	797645	-	-	1.08768	0.0494142	0.274352	-1.8659	down
Zmxp003107	611.16	287.06	610.153	C27H30O16	[M+H]+	Luteolin-7,3'-di-O-glucoside*	Flavonoids	Flavones	52187-80-1	3	3.16979e+06	2.58921e+06	2.02724e+06	895696	683774	823260	452004	351381	390109	-	-	1.26277	0.0286156	0.308587	-1.69625	down
Wagp011088	507.2	247.1	506.194	C29H30O8	[M+H]+	7-hydroxy-6-(2-hydroxy-3-((1-(7-methoxy-2-oxo-2H-chromen-6-yl)-3-methylbut-3-en-2-yl)oxy)-3-methylbutyl)-2H-chromen-2-one	Lignans and Coumarins	Coumarins	-	3	3.18291e+06	3.03898e+06	2.15281e+06	172310	416459	281151	204188	200946	180806	-	-	1.27513	0.0130133	0.103875	-3.26708	down
Zbfn003303	337.09	163.04	338.1	C16H18O8	[M-H]-	3-(Hydroxycinnamoyl)-quinic acid	Phenolic acids	Phenolic acids	-	2	3.25783e+06	4.435e+06	3.40505e+06	632613	802011	704197	988562	1.01093e+06	767008	-	-	1.29455	0.0138164	0.192723	-2.3754	down
Lmjp101407	315.16	187.04	314.152	C19H22O4	[M+H]+	5-Geranyloxy-1,3-dihydroxyxanthone	Lignans and Coumarins	Coumarins	-	3	3.31885e+06	3.33399e+06	2.67447e+06	567234	343897	521666	365183	389271	372257	-	-	1.28019	0.00375202	0.153613	-2.70263	down
pmp000117	433.15	403.11	432.142	C22H24O9	[M+H]+	3,5,6,7,8,3',4'-Heptamethoxyflavone	Flavonoids	Flavonols	1178-24-1	1	3.31947e+06	3.49799e+06	2.94841e+06	1.40682e+06	1.18482e+06	1.63174e+06	683425	607621	573389	-	-	1.26137	0.0010858	0.432464	-1.20935	down
mws0154	173.05	93.03	174.053	C7H10O5	[M-H]-	Shikimic acid	Organic acids	Organic acids	138-59-0	3	3.3295e+06	4.15484e+06	2.74469e+06	1.69832e+06	1.6969e+06	1.55679e+06	759350	753037	794107	C00493	ko00400,ko00996,ko00999,ko01100,ko01110,ko01230,ko01240	1.24011	0.0483808	0.484113	-1.04658	down
HJAP058	345.1	284.07	344.126	C19H20O6	[M+H]+	5,6,7,4'-Tetramethoxyflavanone	Flavonoids	Flavanones	2569-77-9	3	3.44469e+06	3.52461e+06	2.66019e+06	1.05459e+06	793430	1.11581e+06	450977	420581	411192	C15118	-	1.26734	0.00865333	0.307787	-1.7	down
HJAP154	469.13	317.08	468.069	C23H16O11	[M+H]+	Galloylisorhamnetin*	Flavonoids	Flavonols	-	3	3.46126e+06	3.74561e+06	3.35258e+06	1.26103e+06	1.26886e+06	1.38331e+06	766188	904338	751775	-	-	1.29934	0.00116951	0.370588	-1.43211	down
MWSHY0069	301.07	286.05	300.063	C16H12O6	[M+H]+	Hispidulin (5,7,4'-Trihydroxy-6-methoxyflavone)*	Flavonoids	Flavones	1447-88-7	2	3.47163e+06	3.38892e+06	2.43165e+06	645365	399236	559851	284646	357456	350146	C10058	-	1.27529	0.0134123	0.172666	-2.53394	down
Lmjp004941	301.07	286.05	300.063	C16H12O6	[M+H]+	3,5,4'-Trihydroxy-7-methoxyflavone (Rhamnocitrin)	Flavonoids	Flavonols	569-92-6	3	3.47163e+06	3.38892e+06	2.43165e+06	645365	399236	559851	284646	357456	350146	C17059	-	1.27529	0.0134123	0.172666	-2.53394	down
Lmnp003080	565.16	433.11	564.148	C26H28O14	[M+H]+	Hispidulin-8-C-(2''-O-xylosyl)xyloside	Flavonoids	Flavones	-	2	3.55768e+06	3.31267e+06	2.18711e+06	742908	1.03786e+06	506950	2.98086e+06	2.65736e+06	3.22063e+06	-	-	1.23776	0.0227569	0.252578	-1.9852	down
Wagp007053	581.22	153.13	580.216	C28H36O13	[M+H]+	3-oxo-3-((3,4,5-trihydroxy-6-(((4-hydroxy-2,7-dimethyl-8-((2-oxo-2H-chromen-7-yl)oxy)oct-6-en-2-yl)oxy)methyl)tetrahydro-2H-pyran-2-yl)oxy)propanoic acid	Lignans and Coumarins	Coumarins	-	3	3.58541e+06	2.9673e+06	3.11787e+06	9.65146e+06	7.83548e+06	9.10903e+06	1.19304e+06	1.13355e+06	1.13161e+06	-	-	1.29007	0.00474593	2.75019	1.45953	up
pmf0440	163.08	91.05	162.068	C10H10O2	[M+H]+	4-MethoxycinnaMaldehyde	Others	Aldehyde compounds	1963-36-6	3	3.63289e+06	3.56067e+06	3.09151e+06	496355	367716	504037	527896	527950	579554	C10475	-	1.29407	0.00194151	0.133019	-2.9103	down
Wasn006403	417.08	121.03	418.09	C20H18O10	[M-H]-	2,3-Dibenzoylglucaric acid	Phenolic acids	Phenolic acids	-	1	3.64154e+06	8.64036e+06	3.57358e+06	1.61607e+06	1.23049e+06	1.45059e+06	860816	1.10396e+06	643431	-	-	1.17033	0.147918	0.27102	-1.88353	down
Zmhp002714	301.07	286.05	300.063	C16H12O6	[M+H]+	5,6,7-Tetrahydroxy-8-methoxyflavone*	Flavonoids	Flavones	-	3	3.67909e+06	6.36288e+06	6.50047e+06	1.994e+06	840642	1.69961e+06	1.12712e+06	798300	552301	-	-	1.15689	0.0358628	0.274098	-1.86723	down
Yyyn008289	313.07	298.05	314.079	C17H14O6	[M-H]-	pilloin	Flavonoids	Flavones	32174-62-2	2	3.7001e+06	5.56142e+06	3.3168e+06	959123	833198	927754	919887	923784	774491	-	-	1.27619	0.0413719	0.216251	-2.20922	down
Wagp010502	405.12	375.07	404.111	C20H20O9	[M+H]+	Dihydroxypentamethoxyflavone	Flavonoids	Flavones	-	2	3.70228e+06	4.06578e+06	3.26406e+06	1.5263e+06	1.0714e+06	1.3833e+06	403413	436787	434627	-	-	1.26458	0.00239445	0.360856	-1.4705	down
mws0748	353.09	191.06	354.095	C16H18O9	[M-H]-	1-Caffeoylquinic acid	Phenolic acids	Phenolic acids	1241-87-8	1	3.76001e+06	7.34002e+06	4.13981e+06	816873	681044	647670	1.23981e+06	1.28578e+06	800572	-	-	1.27256	0.0611985	0.140788	-2.8284	down
Wagp008273	391.14	241.07	390.132	C20H22O8	[M+H]+	3,6'-Dihydroxy-4,2',3',4',5'-Pentamethoxychalcone	Flavonoids	Chalcones	-	2	3.82469e+06	3.30178e+06	2.71221e+06	642983	373522	608669	381920	323123	385640	-	-	1.27041	0.00968532	0.165182	-2.59787	down
mws0126	524.37	184.07	523.364	C26H54NO7P	[M+H]+	LysoPC 18:0	Lipids	LPC	19420-57-6	1	3.83508e+06	5.24616e+06	3.59674e+06	1.51129e+06	1.10544e+06	1.90394e+06	2.86083e+06	1.70211e+06	2.2146e+06	-	-	1.21443	0.0203488	0.356576	-1.48772	down
Zmhp003514	301.07	286.05	300.063	C16H12O6	[M+H]+	6,7,8-Tetrahydroxy-5-methoxyflavone*	Flavonoids	Flavones	-	2	3.85739e+06	3.79518e+06	2.51386e+06	759177	539346	716021	474339	442794	421558	-	-	1.27432	0.0228516	0.198156	-2.33529	down
Hmmp003156	595.16	313.07	594.159	C27H30O15	[M+H]+	Isovitexin-7-O-glucoside(Saponarin)	Flavonoids	Flavones	20310-89-8	2	3.9293e+06	3.80004e+06	3.45844e+06	1.20507e+06	1.02502e+06	1.19971e+06	1.40586e+06	1.24099e+06	1.35477e+06	C08064	-	1.29513	0.000823406	0.306567	-1.70573	down
Wagp009231	405.15	241.07	404.147	C21H24O8	[M+H]+	6'-Hydroxy-3,4,2',3',4',5'-Hexamethoxychalcone	Flavonoids	Chalcones	-	3	3.96609e+06	3.57693e+06	3.4593e+06	1.45222e+06	934811	1.4034e+06	570835	513926	585552	-	-	1.25158	0.000447936	0.344512	-1.53737	down
Lmhn003439	367.1	193.06	368.111	C17H20O9	[M-H]-	Phellodenol H	Lignans and Coumarins	Coumarins	917092-48-9	2	3.99297e+06	8.38104e+06	3.79782e+06	1.04802e+06	1.14604e+06	1.09313e+06	1.36254e+06	1.19411e+06	892416	-	-	1.24048	0.102913	0.203266	-2.29856	down
Ymjm000151	353.088	191.058	354.095	C16H18O9	[M-H]-	5-O-Caffeoylquinic acid	Phenolic acids	Phenolic acids	-	3	4.02543e+06	7.40537e+06	4.29111e+06	709953	789517	733838	1.35101e+06	1.32392e+06	860350	-	-	1.28067	0.0535386	0.142051	-2.81552	down
Zmcp102504	409.15	247.1	408.142	C20H24O9	[M+H]+	Marmesinin	Others	Others	-	1	4.0478e+06	5.56306e+06	3.07591e+06	1.56298e+06	1.39259e+06	1.41973e+06	680505	843160	962843	-	-	1.24053	0.0612208	0.34487	-1.53587	down
Zbqn003921	250.07	88.04	251.079	C12H13NO5	[M-H]-	N-carboxy-N-(2-oxo-2-phenylethyl)-L-alanine	Amino acids and derivatives	Amino acids and derivatives	-	1	4.17664e+06	7.23736e+06	4.03354e+06	2.21913e+06	1.85317e+06	2.49625e+06	1.47238e+06	1.65742e+06	1.44325e+06	-	-	1.16281	0.101023	0.425216	-1.23373	down
pmp001080	609.18	301.07	608.174	C28H32O15	[M+H]+	Diosmetin-7-O-Neohesperidoside (Neodiosmin)*	Flavonoids	Flavones	38665-01-9	1	4.18572e+06	3.29661e+06	2.67821e+06	1.68488e+06	1.69568e+06	1.42204e+06	760662	760295	633507	-	-	1.22754	0.0500179	0.472672	-1.08109	down
MWSHY0190	609.18	301.08	608.174	C28H32O15	[M+H]+	Diosmetin-7-O-rutinoside (Diosmin)*	Flavonoids	Flavones	520-27-4	1	4.20787e+06	3.28961e+06	2.91584e+06	1.88982e+06	1.71831e+06	1.52093e+06	757510	698901	635094	C10039	-	1.2351	0.036403	0.492548	-1.02166	down
pmb2406	510.36	184.07	509.348	C25H52NO7P	[M+H]+	LysoPC 17:0	Lipids	LPC	50930-23-9	1	4.21832e+06	4.86536e+06	2.59826e+06	1.43707e+06	1.03016e+06	1.70855e+06	891482	815480	884309	-	-	1.17705	0.055817	0.357456	-1.48416	down
Wagp012274	299.16	187.04	298.157	C19H22O3	[M+H]+	7-O-Prenyl demethylsuberosin	Lignans and Coumarins	Coumarins	-	3	4.2291e+06	4.4253e+06	3.56207e+06	1.69734e+06	1.28319e+06	1.63664e+06	399293	419147	446423	-	-	1.26976	0.00354449	0.377947	-1.40375	down
Wagp010681	411.1	381.06	410.1	C22H18O8	[M+H]+	Citrumedin A	Lignans and Coumarins	Coumarins	-	2	4.30483e+06	3.79794e+06	3.5845e+06	1.91552e+06	1.88945e+06	1.96962e+06	700077	729198	745923	-	-	1.29045	0.010818	0.494092	-1.01715	down
Hmln003529	401.15	269.11	402.153	C18H26O10	[M-H]-	Benzyl β-primeveroside	Phenolic acids	Phenolic acids	130622-31-0	2	4.34433e+06	4.96697e+06	3.94376e+06	2.02283e+06	2.18057e+06	2.3486e+06	1.96353e+06	2.11588e+06	2.00507e+06	-	-	1.2751	0.0113926	0.494301	-1.01654	down
Lmsp010424	373.13	211.02	372.121	C20H20O7	[M+H]+	3,4',5,6,7-Pentamethoxyflavone	Flavonoids	Flavones	4472-73-5	1	4.38001e+06	4.84891e+06	4.42497e+06	2.46882e+06	1.70432e+06	2.25193e+06	697696	668166	674538	-	-	1.24012	0.00171109	0.470568	-1.08753	down
Lmsp003881	741.22	287.06	740.216	C33H40O19	[M+H]+	Kaempferol-3-O-rutinoside-7-O-rhamnoside	Flavonoids	Flavonols	-	1	4.39498e+06	3.63235e+06	3.83964e+06	1.90581e+06	1.65776e+06	1.75978e+06	988028	1.17155e+06	1.18188e+06	-	-	1.28382	0.00644859	0.448586	-1.15654	down
Labn003910	401.14	269.1	402.153	C18H26O10	[M-H]-	Benzyl B-Primeveroside*	Phenolic acids	Phenolic acids	-	2	4.39883e+06	5.68408e+06	4.19791e+06	2.2127e+06	2.40989e+06	2.40984e+06	1.94526e+06	2.25014e+06	2.37598e+06	-	-	1.26026	0.033015	0.492439	-1.02198	down
Wagp012340	477.15	217.05	476.147	C27H24O8	[M+H]+	4-methoxy-3-((1-(7-methoxy-2-oxo-2H-chromen-6-yl)-3-methylbut-2-en-2-yl)oxy)-2,3-dihydro-7H-furo[3,2-g]chromen-7-one*	Lignans and Coumarins	Coumarins	-	3	4.42077e+06	5.63514e+06	4.39591e+06	2.21857e+06	1.7415e+06	2.05902e+06	483725	514477	514881	-	-	1.26289	0.0131504	0.416494	-1.26363	down
Lmpp003929	609.16	301.07	609.16	C31H29O13+	[M]+	Peonidin-3-O-(6''-O-p-coumaroyl)glucoside	Flavonoids	Anthocyanidins	-	3	4.43573e+06	4.15197e+06	2.76603e+06	1.69006e+06	1.60894e+06	1.59749e+06	669641	772426	699716	-	-	1.23369	0.0524907	0.431267	-1.21335	down
Wagp009135	371.15	203.03	370.142	C21H22O6	[M+H]+	Lansiumarin B	Lignans and Coumarins	Coumarins	-	1	4.47316e+06	4.31823e+06	3.47036e+06	1.17752e+06	1.08428e+06	1.23315e+06	487275	470224	549031	-	-	1.29279	0.010081	0.285029	-1.81082	down
MWSslk171	407.13	227.07	408.142	C20H24O9	[M-H]-	Nodakenin	Lignans and Coumarins	Coumarins	495-31-8	1	4.58641e+06	4.72183e+06	3.83479e+06	866554	696224	706322	992039	1.23669e+06	1.27419e+06	C09279	-	1.29733	0.00441736	0.172647	-2.53411	down
pmp000236	565.16	367.1	564.148	C26H28O14	[M+H]+	Isovitexin-8-O-xyloside	Flavonoids	Flavones	-	3	4.63728e+06	4.9492e+06	2.99515e+06	702886	1.45313e+06	655523	2.2541e+06	2.70547e+06	2.48744e+06	-	-	1.23114	0.020212	0.223464	-2.16189	down
Wagp010141	375.14	241.07	374.137	C20H22O7	[M+H]+	6'-Hydroxy-2,2',3',4',5'-Pentamethoxychalcone	Flavonoids	Chalcones	-	2	4.75936e+06	4.87155e+06	4.26943e+06	2.24472e+06	1.91084e+06	2.38536e+06	679619	625894	695973	-	-	1.27445	0.000646287	0.470558	-1.08756	down
Lmwp003442	449.11	287.06	448.101	C21H20O11	[M+H]+	Amoenin	Flavonoids	Flavonols	-	3	4.78278e+06	5.83788e+06	3.47953e+06	2.06004e+06	2.11611e+06	1.79995e+06	2.01243e+06	2.5114e+06	2.44852e+06	-	-	1.22953	0.0553181	0.423831	-1.23844	down
Lajp008202	261.11	205.05	260.105	C15H16O4	[M+H]+	7-methoxy-8-(3-methyl-2-oxo-3-butenl)coumarin	Lignans and Coumarins	Coumarins	-	3	4.83932e+06	4.78976e+06	3.95647e+06	1.21376e+06	1.13188e+06	1.32132e+06	753307	707180	745854	-	-	1.29531	0.00593631	0.269916	-1.88942	down
Wagp008458	359.11	329.07	358.105	C19H18O7	[M+H]+	5-Hydroxy-6,7,3',4'-tetramethoxyflavone	Flavonoids	Flavones	21763-80-4	1	4.84716e+06	4.88e+06	3.83209e+06	1.30254e+06	831065	1.27181e+06	632008	583499	611438	-	-	1.26471	0.00402675	0.251151	-1.99337	down
Lwhp010630	244.17	159.07	243.162	C16H21NO	[M+H]+	Methyl-1-methyl-2-pentyl-4-(1H)-quinolone	Alkaloids	Quinoline alkaloids	-	3	4.88117e+06	5.00521e+06	4.26473e+06	456030	287785	367918	425752	416846	373128	-	-	1.29464	0.00192883	0.0785615	-3.67003	down
Wasn006882	417.08	121.03	418.09	C20H18O10	[M-H]-	2,5-Dibenzoylglucaric acid	Phenolic acids	Phenolic acids	-	1	4.9432e+06	9.58981e+06	4.89289e+06	2.71114e+06	2.24152e+06	2.63766e+06	1.48312e+06	1.7381e+06	1.17392e+06	-	-	1.15918	0.125618	0.390732	-1.35575	down
Hmmp002447	725.2	433.11	724.221	C33H40O18	[M+H]+	Apigenin-7-O-rutinoside-4'-O-rhamnoside	Flavonoids	Flavones	-	2	4.95617e+06	4.83082e+06	3.63716e+06	781558	506356	780528	516060	421664	585323	-	-	1.27974	0.00951397	0.154084	-2.69821	down
mws0179	367.1	190.9	368.111	C17H20O9	[M-H]-	Chlorogenic acid methyl ester	Phenolic acids	Phenolic acids	29708-87-0	2	4.98534e+06	1.07849e+07	4.9162e+06	379309	449381	404488	1.28565e+06	1.29889e+06	911125	-	-	1.28416	0.0793726	0.0596128	-4.06823	down
mws2367	299.11	119.05	300.121	C14H20O7	[M-H]-	Salidroside	Phenolic acids	Phenolic acids	10338-51-9	1	5.03474e+06	5.94277e+06	4.6409e+06	2.6196e+06	2.08937e+06	2.96169e+06	2.8009e+06	2.96006e+06	2.72545e+06	C06046	ko00350,ko01100	1.22522	0.0070276	0.49113	-1.02582	down
Lmlp006828	219.06	161.06	218.058	C12H10O4	[M+H]+	Lanceolune C	Others	Others	1363158-24-0	3	5.03591e+06	4.7774e+06	4.14317e+06	823804	463497	948652	590266	605251	544832	-	-	1.26155	0.000844458	0.160209	-2.64197	down
Wagp009375	343.12	313.07	342.11	C19H18O6	[M+H]+	3,5,6,7-Tetramethoxyflavone	Flavonoids	Flavones	75413-07-9	1	5.04982e+06	4.62499e+06	3.84169e+06	2.17351e+06	1.41979e+06	2.09317e+06	779609	738122	752061	-	-	1.22113	0.00549293	0.420706	-1.24912	down
Lmjp007279	359.11	326.08	358.105	C19H18O7	[M+H]+	Penduletin 4'-Methyl Ether (5-Hydroxy-3,6,7,4'-Tetramethoxyflavone)	Flavonoids	Flavones	14787-34-9	3	5.10144e+06	5.64594e+06	4.59407e+06	2.42134e+06	2.21316e+06	2.48427e+06	610934	716374	651839	-	-	1.28368	0.00839197	0.464023	-1.10773	down
MWSmce617	247.1	175.04	246.089	C14H14O4	[M+H]+	Marmesin	Lignans and Coumarins	Coumarins	13849-08-6	3	5.14506e+06	5.44698e+06	4.99286e+06	2.03141e+06	2.46945e+06	2.27821e+06	947873	1.17829e+06	1.17876e+06	-	-	1.29487	9.20273e-05	0.434977	-1.20099	down
Wccp001353	258.14	84.08	257.142	C16H19NO2	[M+H]+	(1S,12S,14R)-4-methyl-11-oxa-4-azatetracyclo[8.6.1.01,12.06,17]heptadeca-6(17),7,9,15-tetraen-14-ol	Alkaloids	Alkaloids	-	3	5.18197e+06	5.53666e+06	6.40616e+06	1.89502e+07	1.27598e+07	1.84924e+07	5.16092e+06	5.01373e+06	4.96443e+06	-	-	1.27064	0.027817	2.93156	1.55167	up
Wagp008987	377.12	227.06	376.116	C19H20O8	[M+H]+	3,2',4'-Trihydroxy-4,3',5',6'-Tetramethoxychalcone	Flavonoids	Chalcones	-	1	5.36516e+06	4.81327e+06	4.0836e+06	1.23734e+06	952622	1.32496e+06	557778	598080	645891	-	-	1.28101	0.00658717	0.246453	-2.02061	down
Wagp007882	333.17	163.04	332.162	C19H24O5	[M+H]+	7-[(6,7-dihydroxy-3,7-dimethyloct-2-en-1-yl)oxy]chromen-2-one	Lignans and Coumarins	Coumarins	-	1	5.41512e+06	6.58795e+06	4.82776e+06	278246	233629	342597	690262	762455	941379	-	-	1.29744	0.00910939	0.0507682	-4.29993	down
pmd0136	524.37	184.07	523.364	C26H54NO7P	[M+H]+	LysoPC 18:0(2n isomer)	Lipids	LPC	-	1	5.47159e+06	5.91962e+06	3.05895e+06	2.03879e+06	1.48928e+06	1.82109e+06	3.21675e+06	2.36719e+06	3.17179e+06	-	-	1.18256	0.0717653	0.37018	-1.4337	down
Zmpn000199	209.03	85.03	210.038	C6H10O8	[M-H]-	D-Galactaric acid	Others	Saccharides	526-99-8	1	5.49699e+06	7.21018e+06	4.82436e+06	1.6964e+07	7.97691e+06	1.27258e+07	4.12069e+06	3.89582e+06	3.44296e+06	C00879	ko00053,ko01100	1.089	0.113933	2.14851	1.10334	up
pmp000413	433.11	283.06	432.106	C21H20O10	[M+H]+	Genistein-8-C-glucoside	Flavonoids	Isoflavones	66026-80-0	3	5.63715e+06	9870865	3.5162e+06	756510	1.6119e+06	1393455	4.06926e+06	5.21229e+06	4.15951e+06	C10420	-	1.18839	0.109889	0.197741	-2.33831	down
Zmyn000108	209.03	85.03	210.038	C6H10O8	[M-H]-	D-Saccharic acid	Others	Saccharides	87-73-0	1	5.71621e+06	6.72533e+06	4.53708e+06	1.64078e+07	8.16322e+06	1.32673e+07	3.79281e+06	3.77708e+06	3.19372e+06	C00818	ko00053,ko01100	1.12327	0.0930237	2.22858	1.15613	up
Lmgn000160	131.05	70.03	132.054	C4H8N2O3	[M-H]-	3-Ureidopropionic Acid	Organic acids	Organic acids	462-88-4	1	5.74151e+06	5.69027e+06	1.19522e+07	1.85882e+07	2.04727e+07	1.97139e+07	8.01978e+06	7.41652e+06	1.11338e+07	C02642	ko00240,ko00410,ko00770,ko01100	1.17435	0.0235976	2.51346	1.32967	up
Zmcp003989	595.16	287.05	594.159	C27H30O15	[M+H]+	Kaempferol-3-O-rhamnosyl(1→2)glucoside*	Flavonoids	Flavonols	-	3	5750515	8356670	8915790	3410360	3738445	3803470	3991855	4070710	4043275	-	-	1.21201	0.0520335	0.475711	-1.07184	down
Lmzp003497	333.17	163.04	332.162	C19H24O5	[M+H]+	Marmin[7-(6',7'-Dihydroxygeranyloxy)coumarin]	Lignans and Coumarins	Coumarins	14957-38-1	2	5.79211e+06	5.66129e+06	4.45282e+06	289310	214372	251264	661773	644071	702960	-	-	1.30024	0.0069359	0.0474623	-4.39707	down
Lmjp003044	479.118	317.062	478.111	C22H22O12	[M+H]+	Isorhamnetin-3-O-Glucoside*	Flavonoids	Flavonols	5041-82-7	3	5.89892e+06	6.774e+06	1.4584e+07	2.26883e+06	3.40439e+06	3.62477e+06	5084195	9.07415e+06	4.77903e+06	-	-	1.09713	0.159624	0.341124	-1.55163	down
pmb3068	337.09	163.04	338.1	C16H18O8	[M-H]-	1-O-p-Coumaroylquinic acid	Phenolic acids	Phenolic acids	-	3	6.04245e+06	7.21949e+06	6.16533e+06	1.0572e+06	1.56234e+06	1.16565e+06	1.68097e+06	1.69795e+06	1.51559e+06	-	-	1.29376	0.00179749	0.194839	-2.35965	down
Wagp004602	829.24	361.09	828.232	C36H44O22	[M+H]+	Sudachitin 5-[6''-(3-Hydroxy-3-Methylglutaryl)Glucoside]Glucoside	Flavonoids	Flavones	-	2	6.08403e+06	5.16361e+06	4.69043e+06	2.17497e+06	1.31549e+06	1.66616e+06	678830	622317	679071	-	-	1.24997	0.00348153	0.32354	-1.62798	down
Wayn000341	293.1	131.05	294.107	C10H18N2O8	[M-H]-	N-(1-Deoxy-1-fructosyl)Asparagine	Nucleotides and derivatives	Nucleotides and derivatives	-	3	6.08481e+06	8.72743e+06	1.71338e+07	2.60742e+07	1.57695e+07	2.90494e+07	2.7952e+06	5.24888e+06	6.42937e+06	-	-	1.02613	0.0699964	2.21915	1.15001	up
mws4002	154.09	137.06	153.079	C8H11NO2	[M+H]+	Dopamine	Alkaloids	Phenolamine	51-61-6	3	6.10298e+06	6.92892e+06	3.5772e+06	1.10397e+06	2.81797e+06	1.03655e+06	838186	704697	794034	C03758	ko00350,ko00950,ko00965,ko01100,ko01110	1.14199	0.0404499	0.29854	-1.744	down
Wagp006865	219.07	161.06	218.058	C12H10O4	[M+H]+	2,3-Dihydroxanthotoxin	Lignans and Coumarins	Coumarins	3779-03-1	1	6.24855e+06	6.26303e+06	5.40153e+06	1.41182e+06	824786	1.4987e+06	866823	864878	916510	-	-	1.26049	0.000295524	0.208524	-2.26172	down
Lmhn003990	367.1	191.07	368.111	C17H20O9	[M-H]-	Phellodenol E	Lignans and Coumarins	Coumarins	778637-83-5	2	6.26566e+06	1.26243e+07	5.86362e+06	448197	559394	470285	1.39771e+06	1.62487e+06	1.06325e+06	-	-	1.28657	0.0712075	0.0597036	-4.06604	down
Wagp007859	359.11	329.07	358.105	C19H18O7	[M+H]+	Hypolaetin 7,8,3',4'-Tetramethyl Ether	Flavonoids	Flavones	-	1	6.30502e+06	7.06989e+06	4.62507e+06	1.54968e+06	1.95149e+06	1.32712e+06	856217	859276	824730	-	-	1.27279	0.0206853	0.268238	-1.89841	down
pme3227	579.17	433.11	578.164	C27H30O14	[M+H]+	Vitexin-2''-O-rhamnoside	Flavonoids	Flavones	64820-99-1	1	6.44582e+06	7.40603e+06	5.46455e+06	1.65116e+06	3.09547e+06	2.00809e+06	5.49267e+06	6.18825e+06	6.14527e+06	C12628	ko00944	1.23222	0.00496681	0.349688	-1.51586	down
Lmsp004721	625.18	317.07	624.169	C28H32O16	[M+H]+	Tamarixetin-3-O-glucoside-7-O-rhamnoside	Flavonoids	Flavonols	-	3	6.47199e+06	8.77244e+06	7.05751e+06	3.30757e+06	3.21981e+06	3.12655e+06	6.48928e+06	6.41083e+06	9382770	-	-	1.27474	0.0252159	0.432874	-1.20798	down
Lhqp101807	245.12	189.06	244.11	C15H16O3	[M+H]+	Osthole	Lignans and Coumarins	Coumarins	484-12-8	1	6.50697e+06	7.25559e+06	5.08656e+06	2.11278e+06	1.50047e+06	2.1304e+06	901973	836096	814755	C09280	-	1.25906	0.0136888	0.304717	-1.71446	down
Zblp004717	625.17	317.07	624.169	C28H32O16	[M+H]+	3'-methoxyquercetin-3-O-L-rhamnosyl(1→2)-glucopyranoside	Flavonoids	Flavonols	-	1	6.53291e+06	7.47815e+06	7.08089e+06	3.3439e+06	3.06204e+06	3.28841e+06	9767410	5.35801e+06	9861945	-	-	1.2923	0.00271265	0.459623	-1.12148	down
pmp001076	373.13	343.08	372.121	C20H20O7	[M+H]+	Isosinensetin	Flavonoids	Flavones	17290-70-9	1	6.54701e+06	6.57633e+06	5.17013e+06	2.48547e+06	1.88032e+06	2.46003e+06	934594	993625	912952	-	-	1.26449	0.00678229	0.373129	-1.42225	down
Wagp014143	313.18	189.05	312.173	C20H24O3	[M+H]+	7-[(2e)-3,7-dimethylocta-2,6-dien-1-yl]-6-methoxychromen-2-one	Lignans and Coumarins	Coumarins	-	2	6.59997e+06	5.97495e+06	5.81799e+06	2.45899e+06	2.273e+06	2.38178e+06	617598	641460	614053	-	-	1.29882	0.00277471	0.386767	-1.37046	down
Cmpp008880	245.12	189.06	244.11	C15H16O3	[M+H]+	Suberosin	Lignans and Coumarins	Coumarins	581-31-7	1	6.70162e+06	7.6216e+06	5.14905e+06	2.20973e+06	1.42268e+06	2.23582e+06	1.0106e+06	930353	842549	-	-	1.24114	0.0153399	0.301363	-1.73042	down
pme2268	138.06	94.07	137.048	C7H7NO2	[M+H]+	Trigonelline	Alkaloids	Pyridine alkaloids	535-83-1	2	6.7731e+06	1.22652e+07	7.58508e+06	2.2853e+07	2.42003e+07	2.35734e+07	2.59894e+07	1.82061e+07	2.36958e+07	C01004	ko00760	1.22405	0.0103685	2.65281	1.40752	up
Wagp008455	302.14	189.05	301.131	C17H19NO4	[M+H]+	N-((7-(but-2-en-1-yloxy)-8-methyl-2-oxo-2H-chromen-4-yl)methyl)acetamide	Lignans and Coumarins	Coumarins	-	3	6.80096e+06	5.82919e+06	4.95629e+06	471703	354480	350648	599635	597813	555600	-	-	1.29887	0.00905931	0.066917	-3.90148	down
Lmdp003808	317.07	302.04	316.058	C16H12O7	[M+H]+	Azaleatin (5-O-Methylquercetin)	Flavonoids	Flavonols	529-51-1	3	6.8152e+06	7.73108e+06	5.18782e+06	2.86128e+06	1.84849e+06	2.52255e+06	2.09101e+06	1.35876e+06	2.64339e+06	C10022	-	1.22889	0.019081	0.366489	-1.44816	down
Zbdp007159	359.11	329.07	358.105	C19H18O7	[M+H]+	5-Hydroxy-7,2',4',5'-tetramethoxyisoflavone; Robustigenin	Flavonoids	Isoflavones	-	3	6.83331e+06	6.89778e+06	4.67262e+06	1.75796e+06	1.91499e+06	1.43629e+06	909972	901243	903996	-	-	1.27601	0.0228369	0.27762	-1.84881	down
Wagp007572	359.11	329.07	358.105	C19H18O7	[M+H]+	Quercetin 3,5,7,3'-tetramethyl ether	Flavonoids	Flavones	-	2	6.83331e+06	6.89778e+06	4.67262e+06	1.75796e+06	1.91499e+06	1.43629e+06	909972	901243	903996	-	-	1.27601	0.0228369	0.27762	-1.84881	down
Zmhp002814	301.07	286.05	300.063	C16H12O6	[M+H]+	5,7,8-Tetrahydroxy-6-methoxyflavone*	Flavonoids	Flavones	-	3	7.08055e+06	8.11558e+06	5.18781e+06	491442	930442	1.35376e+06	1.21867e+06	1.0247e+06	914638	-	-	1.24733	0.0148606	0.136168	-2.87654	down
Wcdp007360	496.34	184.07	495.332	C24H50NO7P	[M+H]+	LysoPC 16:0	Lipids	LPC	17364-16-8	1	7.14456e+06	8.52559e+06	5.29578e+06	2.28809e+06	2.34361e+06	2.79075e+06	3.08034e+06	2.53821e+06	2.95938e+06	-	-	1.25355	0.037119	0.354025	-1.49808	down
Wdzp006564	211.13	133.1	210.126	C12H18O3	[M+H]+	orientalol P	Terpenoids	Sesquiterpenoids	-	1	7.14993e+06	8.57916e+06	4.8798e+06	2.59594e+06	1.70234e+06	2.36303e+06	1.03014e+06	1.04938e+06	1.08798e+06	-	-	1.22028	0.0428013	0.323225	-1.62939	down
Wagp005210	521.16	359.11	520.158	C25H28O12	[M+H]+	Gardenin B 5-glucoside	Flavonoids	Flavones	-	2	7.19487e+06	6.26668e+06	5.1866e+06	1.36439e+06	1.41804e+06	864450	737322	734548	679923	-	-	1.27951	0.00853873	0.195563	-2.3543	down
pmb0603	625.18	301.07	624.169	C28H32O16	[M+H]+	Chrysoeriol-7,4'-di-O-glucoside	Flavonoids	Flavones	-	3	7.24263e+06	5.81016e+06	4.37433e+06	1.90255e+06	1.84118e+06	1.83079e+06	893728	832514	1.03093e+06	-	-	1.2672	0.0411357	0.319876	-1.64441	down
Lmnp002961	493.14	373.1	492.127	C23H24O12	[M+H]+	Cirsiliol-8-C-glucoside	Flavonoids	Flavones	-	3	7.28448e+06	6.95094e+06	4.87762e+06	2.48974e+06	1.90563e+06	2463112	816496	680734	804469	-	-	1.24845	0.0263952	0.358838	-1.4786	down
HJN090	433.11	271.06	434.121	C21H22O10	[M-H]-	Butin-7-O-glucoside*	Flavonoids	Flavanones	-	3	7.28796e+06	1.02286e+07	6.95145e+06	2.7252e+06	4.33007e+06	2.88394e+06	3.24788e+06	3.93062e+06	4.06025e+06	-	-	1.21645	0.0265184	0.406213	-1.29969	down
Lajp006279	537.16	375.11	536.153	C25H28O13	[M+H]+	5,3'-dihydroxy-6,7,4',5'-tetramethoxyflavone glucoside	Flavonoids	Flavones	-	3	7.28868e+06	7.78694e+06	5.87754e+06	2.90056e+06	3.14647e+06	2.91683e+06	1.10259e+06	1.08907e+06	1.17403e+06	-	-	1.28284	0.0183017	0.427804	-1.22498	down
HJN087	433.12	271.06	434.121	C21H22O10	[M-H]-	Naringenin-4'-O-glucoside*	Flavonoids	Flavanones	-	3	7.68056e+06	1.2389e+07	8.01157e+06	3.48702e+06	5.08554e+06	3.51144e+06	4.09145e+06	4.72683e+06	4.29305e+06	-	-	1.19156	0.0594096	0.430325	-1.2165	down
Lmdp007826	345.1	297.03	344.09	C18H16O7	[M+H]+	5,6-Dihydroxy-7,3',4'-Trimethoxyflavone	Flavonoids	Flavones	-	2	7.83989e+06	8.47912e+06	5.99845e+06	3.713e+06	2.62212e+06	3.36053e+06	1.02943e+06	1.00629e+06	1.05481e+06	-	-	1.22775	0.0175723	0.434443	-1.20276	down
Lmsp009245	347.11	197.05	346.105	C18H18O7	[M+H]+	3',5-Dihydroxy-4',6,7-Trimethoxyflavanone	Flavonoids	Flavanones	-	3	7.91041e+06	7.90973e+06	6.90335e+06	2.48555e+06	1.72693e+06	2.317e+06	1.04525e+06	1.06537e+06	1.13781e+06	-	-	1.27721	0.000381976	0.287345	-1.79914	down
pmd0132	496.34	184.07	495.332	C24H50NO7P	[M+H]+	LysoPC 16:0(2n isomer)	Lipids	LPC	-	1	7.93725e+06	9.34241e+06	5.67595e+06	3.10138e+06	2.54964e+06	3.76018e+06	3.49322e+06	2.80051e+06	3.02701e+06	-	-	1.20251	0.0407994	0.409974	-1.2864	down
Labn004865	433.11	271.06	434.121	C21H22O10	[M-H]-	Hydroxy isoliquiritigenin glucoside	Flavonoids	Chalcones	-	2	7.93855e+06	1.20317e+07	8.6091e+06	3.05334e+06	4.17194e+06	3.3748e+06	3.26978e+06	4.2435e+06	4.13941e+06	-	-	1.24986	0.0348479	0.3709	-1.4309	down
Lahp004712	639.19	331.08	638.185	C29H34O16	[M+H]+	Rhamnosyl-rhamnanthin-3-O-β-D-glucoside	Flavonoids	Flavonols	-	3	8.24312e+06	1.00154e+07	7.01635e+06	1.98212e+06	1.50162e+06	1.97523e+06	933140	851552	926261	-	-	1.28225	0.0145693	0.215985	-2.211	down
Lmmp003817	535.11	287.05	534.101	C24H22O14	[M+H]+	Kaempferol-3-O-(6''-malonyl)glucoside*	Flavonoids	Flavonols	-	3	8.33491e+06	7.42238e+06	7.911e+06	1.84865e+07	10642947	1.87815e+07	6.85966e+06	6.80776e+06	8.01666e+06	-	-	1.15343	0.0923151	2.02427	1.0174	up
pmb3074	337.09	191.06	338.1	C16H18O8	[M-H]-	5-O-p-Coumaroylquinic acid*	Phenolic acids	Phenolic acids	1899-30-5	1	8.46244e+06	1.27055e+07	6.42231e+06	1.05752e+06	1.03782e+06	1.03663e+06	1.89738e+06	1.88872e+06	1.51914e+06	C12208	ko00940,ko00941,ko00945,ko01110	1.28577	0.047854	0.113517	-3.13901	down
Hagn002504	355.07	85.03	356.09	C19H16O7	[M-H]-	5,7,5'-Trimethoxy-3',4'-methylenedioxyflavonoid	Flavonoids	Flavones	-	2	8.57227e+06	2.39135e+07	1.16145e+07	6.86357e+06	4.1483e+06	5.02013e+06	5.11781e+06	5.29401e+06	2.82922e+06	-	-	1.05404	0.181071	0.363535	-1.45984	down
pmn001421	337.09	191.06	338.1	C16H18O8	[M-H]-	3-O-p-Coumaroylquinic acid*	Phenolic acids	Phenolic acids	87099-71-6	1	8.64584e+06	1.54047e+07	7.20684e+06	1.13435e+06	990968	1.062e+06	2.01157e+06	1.92649e+06	1.63992e+06	-	-	1.2791	0.0657899	0.10197	-3.29378	down
Lmzn001961	437.11	311.08	438.116	C20H22O11	[M-H]-	Loquatoside	Flavonoids	Flavanones	74046-15-4	1	8.72645e+06	1.01209e+07	8.59346e+06	4.27463e+06	5.08044e+06	4.18536e+06	3.59416e+06	3.96693e+06	3.74732e+06	-	-	1.27958	0.00291955	0.493442	-1.01905	down
pmp001270	494.32	184.07	493.317	C24H48NO7P	[M+H]+	LysoPC 16:1	Lipids	LPC	76790-27-7	1	9.0171e+06	6.99083e+06	6.41099e+06	3.41628e+07	1.24811e+07	1.80503e+07	3.76975e+06	3.7472e+06	3.98713e+06	-	-	1.11121	0.160665	2.88569	1.52892	up	代谢物	Down	Up
Lajp006112	609.15	361.1	608.138	C27H28O16	[M+H]+	5,8,3'-trihydroxy-6,7,4'-trimethoxyflavone-8-O-malonylglucoside	Flavonoids	Flavones	-	2	9.15748e+06	9.02598e+06	7.35715e+06	2.28505e+06	1.72288e+06	2.49064e+06	913244	1.01366e+06	1.07198e+06	-	-	1.27816	0.00357572	0.254441	-1.9746	down
Lmhp008833	494.32	184.07	493.317	C24H48NO7P	[M+H]+	LysoPC 16:1(2n isomer)	Lipids	LPC	-	1	9.20176e+06	6.98814e+06	6.38483e+06	3.26528e+07	1.13732e+07	1.76465e+07	4.03002e+06	4.07958e+06	4.57776e+06	-	-	1.07754	0.172884	2.73192	1.44992	up	2X-F_vs_4X-F	569	109	678
Labp006185	533.13	285.08	532.122	C25H24O13	[M+H]+	Acacetin malonyl glucoside	Flavonoids	Flavones	-	3	9.32941e+06	9.96001e+06	9.243e+06	3.42147e+06	3.50349e+06	4.16518e+06	1.97589e+06	2.06774e+06	2.24387e+06	-	-	1.29046	5.90287e-05	0.388686	-1.36332	down
Zbxp007259	533.13	285.08	532.121	C25H24O13	[M+H]+	Acacetin-7-O-Malonyl-galactoside	Flavonoids	Flavones	-	2	9.32941e+06	9.96001e+06	9.243e+06	3.42147e+06	3.50349e+06	4.16518e+06	1.97589e+06	2.06774e+06	2.24387e+06	-	-	1.29046	5.90287e-05	0.388686	-1.36332	down
Wagp005587	753.22	301.07	752.216	C34H40O19	[M+H]+	Sorbifolin 5-[6''-(3-Hydroxy-3-Methylglutaryl)Glucoside]Rhamnoside	Flavonoids	Flavones	-	2	9.34389e+06	9.14319e+06	6.15401e+06	4.20199e+06	2.80028e+06	3.38283e+06	1.1051e+06	1.0012e+06	1.20752e+06	-	-	1.20388	0.0308155	0.421455	-1.24655	down
Wagp010870	315.16	163.04	314.152	C19H22O4	[M+H]+	5'-Hydroxyauraptene	Lignans and Coumarins	Coumarins	123237-86-5	1	9.45992e+06	1.02726e+07	9.16783e+06	3.84828e+06	2.55585e+06	3.57304e+06	541822	558961	681056	-	-	1.26148	0.000298098	0.345226	-1.53439	down
Lajp009796	539.22	261.11	538.22	C30H34O9	[M+H]+	Murramarin B	Lignans and Coumarins	Coumarins	-	1	9.46508e+06	8.5459e+06	7.56069e+06	2.30066e+06	2.35069e+06	2.42927e+06	929110	937182	1.05233e+06	-	-	1.29952	0.00764547	0.276893	-1.8526	down
Lajp006054	553.16	391.11	552.148	C25H28O14	[M+H]+	Gardenin E glucoside	Flavonoids	Flavones	-	2	9.51114e+06	9.36817e+06	8.33234e+06	2.68955e+06	3.33854e+06	3.56638e+06	1.51698e+06	1.35344e+06	1.49949e+06	-	-	1.28654	0.000382074	0.352587	-1.50395	down
Zmjp003179	581.15	449.11	580.143	C26H28O15	[M+H]+	Orientin-2''-O-xyloside	Flavonoids	Flavones	-	3	9.59209e+06	9.46452e+06	1.22231e+07	2.22002e+06	5.05222e+06	1.93796e+06	1.9681e+06	1.70307e+06	2.1265e+06	-	-	1.19074	0.00553069	0.294446	-1.76393	down
Wagp010332	539.23	261.11	538.22	C30H34O9	[M+H]+	8-(3-hydroxy-2-((3-hydroxy-4-(7-methoxy-2-oxo-2H-chromen-8-yl)-2-methylbutan-2-yl)oxy)-3-methylbutyl)-7-methoxy-2H-chromen-2-one	Lignans and Coumarins	Coumarins	-	3	9.64356e+06	9.66609e+06	7.68682e+06	2.43001e+06	2.2244e+06	2.50417e+06	905417	922498	1.00618e+06	-	-	1.29502	0.00884887	0.265167	-1.91503	down
Wagp009729	405.12	375.07	404.111	C20H20O9	[M+H]+	5,7-Dihydroxy-3,6,8,3',4'-Pentamethoxyflavone*	Flavonoids	Flavones	-	1	9.77121e+06	1.05024e+07	7.72288e+06	3.51763e+06	2.89373e+06	3.3941e+06	1.42191e+06	1.36079e+06	1.37173e+06	-	-	1.27636	0.0146242	0.350239	-1.51359	down
Hmxp006586	329.1	299.05	328.095	C18H16O6	[M+H]+	5-Hydroxy-7,3',4'-trimethoxyflavone*	Flavonoids	Flavones	29080-58-8	2	9.89765e+06	9.72487e+06	6.91948e+06	3.51227e+06	3.59665e+06	3.55008e+06	957819	1.00601e+06	1.02306e+06	-	-	1.26883	0.0315974	0.40159	-1.31621	down
Wagp007355	329.1	299.06	328.095	C18H16O6	[M+H]+	8-Hydroxy-4',5,7-trimethoxyflavone*	Flavonoids	Flavones	21919-71-1	2	9.92417e+06	9.48607e+06	6.80542e+06	3.29063e+06	3.35365e+06	3.39997e+06	1.00174e+06	1.01128e+06	1.01656e+06	-	-	1.27043	0.0310668	0.383139	-1.38406	down
pma3724	369.12	177.05	368.111	C17H20O9	[M+H]+	1-O-Feruloylquinic acid	Phenolic acids	Phenolic acids	-	3	9.92734e+06	9.11459e+06	4.08046e+06	1.05347e+06	1.42977e+06	1.16604e+06	1.56342e+06	1.49954e+06	1.54383e+06	-	-	1.24739	0.0704834	0.157825	-2.6636	down
Wbwp009458	359.15	344.13	358.142	C20H22O6	[M+H]+	(+)-Dehydrodiconiferyl alcohol	Lignans and Coumarins	Lignans	-	2	1.02441e+07	1.08687e+07	8.81482e+06	4.06757e+06	3.40133e+06	3.91299e+06	1.09085e+06	1.11583e+06	1.18607e+06	-	-	1.28499	0.00535034	0.380314	-1.39474	down
pmf0472	565.16	271.06	564.148	C26H28O14	[M+H]+	Apigenin-7-O-(2''-apiosyl)glucoside (Apiin)*	Flavonoids	Flavones	26544-34-3	3	1.03368e+07	9.91194e+06	6.40483e+06	1.38453e+06	1098300	1.4562e+06	1.66067e+06	1.56957e+06	1.17086e+06	C04858	ko00944	1.28322	0.0252773	0.147786	-2.75842	down
Lajp006434	507.15	345.1	506.142	C24H26O12	[M+H]+	3',5'-dihydroxy-5,7,4'-trimethoxyflavone glucoside	Flavonoids	Flavones	-	2	1.03569e+07	1.18478e+07	7.77455e+06	1.96245e+06	1.75663e+06	1.92954e+06	1.28122e+06	1.37726e+06	1.37212e+06	-	-	1.29081	0.0206005	0.188418	-2.40799	down
mws0055	373.13	343.09	372.121	C20H20O7	[M+H]+	Tangeretin (4',5,6,7,8-Pentamethoxyflavone)*	Flavonoids	Flavones	481-53-8	1	1.04661e+07	1.14894e+07	9.69018e+06	6.46538e+06	4.405e+06	4.91549e+06	1.87316e+06	1.73951e+06	1.80877e+06	C10190	-	1.22634	0.00313911	0.498833	-1.00337	down
Smhp003438	611.16	593.14	610.153	C27H30O16	[M+H]+	Luteolin-6,8-di-C-glucoside	Flavonoids	Flavones	29428-58-8	1	1.04957e+07	1.08928e+07	7.45395e+06	2.08232e+06	2.75841e+06	2.06042e+06	1.45286e+06	1.54176e+06	1.36198e+06	C10102	-	1.28341	0.0178605	0.23927	-2.06329	down
Wagp005100	635.2	329.1	634.19	C30H34O15	[M+H]+	Salvigenin 5-[6''-(3-Hydroxy-3-Methylglutaryl)Glucoside]	Flavonoids	Flavones	-	2	1.06511e+07	1.02999e+07	8.76179e+06	4.58942e+06	2.97487e+06	4.9952e+06	992852	898802	1.00744e+06	-	-	1.20711	0.00254435	0.422696	-1.24231	down
pme1654	209.12	59.02	210.126	C12H18O3	[M-H]-	Jasmonic acid	Organic acids	Organic acids	77026-92-7	3	1.0655e+07	1.79511e+07	7.89052e+06	3.53255e+06	2.59019e+06	3.27463e+06	2.80762e+06	3.00136e+06	2.51163e+06	C08491	ko00592,ko01100,ko01110,ko04075	1.21488	0.0936411	0.257486	-1.95743	down
pme0057	136.04	118.03	135.035	C4H9NO2S	[M+H]+	L-Homocysteine	Amino acids and derivatives	Amino acids and derivatives	6027-13-0	2	1.08538e+07	1.8824e+07	1.15202e+07	5.46134e+06	5.49593e+06	5.40224e+06	4.16167e+06	3.14296e+06	3.52503e+06	C00155	ko00270,ko00920,ko01100,ko01110,ko01230	1.21797	0.0833437	0.397095	-1.33245	down
Jmbp005971	405.12	375.07	404.111	C20H20O9	[M+H]+	Gardenin C	Flavonoids	Flavones	29550-05-8	2	1.08712e+07	1.03249e+07	8.66134e+06	3.67052e+06	2.93316e+06	3.6227e+06	1.47934e+06	1.4409e+06	1.48873e+06	-	-	1.28077	0.00530504	0.342507	-1.5458	down
MW0135131	313.07	283.02	254.058	C15H10O4	[M+CH3COO]-	4',6-Dihydroxyflavone	Flavonoids	Flavones	63046-09-3	3	1.08739e+07	2.05871e+07	9.86077e+06	3.71839e+06	3.86692e+06	3.09819e+06	3.13955e+06	3.04531e+06	2.46844e+06	-	-	1.23003	0.0954924	0.258544	-1.95152	down
pmp000013	507.15	345.09	506.142	C24H26O12	[M+H]+	Eupatilin-7-O-glucoside	Flavonoids	Flavones	-	2	1.09041e+07	1.14391e+07	8.6607e+06	2.14802e+06	1.7889e+06	2.0692e+06	1.29629e+06	1.41349e+06	1.53598e+06	-	-	1.29462	0.00938227	0.193722	-2.36794	down
Lakn002165	447.12	152.01	448.122	C18H24O13	[M-H]-	Protocatechuic acid glucosyl xyloside	Phenolic acids	Phenolic acids	-	2	1.0908e+07	1.93624e+07	1.10288e+07	2.67638e+06	2.99546e+06	2.36933e+06	4.00286e+06	3.72265e+06	2.71651e+06	-	-	1.27011	0.0576366	0.194705	-2.36064	down
pmb0571	565.16	271.06	564.148	C26H28O14	[M+H]+	Apigenin-7-O-(2''-glucosyl)arabinoside*	Flavonoids	Flavones	-	3	1.09203e+07	7.93521e+06	6.89304e+06	1.31275e+06	1.02135e+06	1.37825e+06	1.28045e+06	1.5468e+06	1.681e+06	-	-	1.28517	0.0251476	0.144177	-2.79408	down
pmp000241	625.14	505.09	624.133	C27H28O17	[M+H]+	Luteolin-6-C-(2''-glucuronyl)glucoside	Flavonoids	Flavones	-	3	1.09862e+07	18177065	1.72716e+07	4575705	8.87699e+06	7.6486e+06	3.15206e+06	3.33722e+06	3.28373e+06	-	-	1.10386	0.0440556	0.454428	-1.13788	down
pmp001288	593.19	285.08	592.179	C28H32O14	[M+H]+	Acacetin-7-O-rutinoside (Linarin)	Flavonoids	Flavones	480-36-4	3	1.10233e+07	1.03516e+07	8.00157e+06	3.50321e+06	2.70825e+06	4.05128e+06	1.60274e+06	1.55517e+06	1.60976e+06	-	-	1.24977	0.0105279	0.349352	-1.51725	down
Lmsp010098	361.13	197.06	360.121	C19H20O7	[M+H]+	5-Hydroxy-6,7,3',4'-tetramethoxyflavanone	Flavonoids	Flavanones	-	2	1.10516e+07	1.05146e+07	9.69945e+06	5.49217e+06	4.07693e+06	5.63485e+06	1.59952e+06	1.46195e+06	1.51963e+06	-	-	1.24133	0.00134777	0.486283	-1.04013	down
Zmjp010694	359.11	344.09	358.105	C19H18O7	[M+H]+	5-Hydroxy-3,7,3',4'-tetramethoxyflavone (Retusin)*	Flavonoids	Flavones	1245-15-4	2	1.10879e+07	1.13918e+07	1.01012e+07	5.19232e+06	4.41206e+06	4.65005e+06	1.44774e+06	1.39252e+06	1.5219e+06	-	-	1.2903	0.000577783	0.437509	-1.19262	down
Zmjp005293	593.19	285.08	592.179	C28H32O14	[M+H]+	Robinson-7-O-Neohesperidin	Flavonoids	Flavonols	-	3	1.11822e+07	1.14244e+07	8.32126e+06	3.17534e+06	2.53282e+06	3.76276e+06	1.50516e+06	1.50298e+06	1.57041e+06	-	-	1.26056	0.011491	0.306226	-1.70733	down
HJAP024	611.16	593.15	610.154	C27H30O16	[M+H]+	Kaempferol-6,8-di-C-glucoside	Flavonoids	Flavonols	-	2	1.11897e+07	1.13491e+07	7.41093e+06	2.10442e+06	2.82879e+06	1.9623e+06	1.49091e+06	1.58771e+06	1.66295e+06	-	-	1.27646	0.023036	0.230236	-2.11881	down
Hmhp007382	359.1	344.09	358.105	C19H18O7	[M+H]+	5-Hydroxy-7,8,2',6'-Tetramethoxyflavone (Altisin)*	Flavonoids	Flavones	-	2	1.12673e+07	1.08864e+07	1.02164e+07	5.22725e+06	4.52335e+06	4.73696e+06	1.46944e+06	1.40728e+06	1.54826e+06	-	-	1.29329	0.000203413	0.44756	-1.15985	down
Wagp010838	297.15	163.04	296.141	C19H20O3	[M+H]+	Dimethyl allyl xanthyletin	Lignans and Coumarins	Coumarins	-	1	1.13293e+07	1.08005e+07	1.09134e+07	4.41925e+06	3.10952e+06	4.1331e+06	799465	818479	813363	-	-	1.27133	0.000961811	0.352928	-1.50255	down
Hajp007891	343.12	327.09	342.11	C19H18O6	[M+H]+	3',4',5,7-Tetramethoxyflavone; Luteolin Tetramethyl Ether	Flavonoids	Flavones	855-97-0	2	1.1393e+07	1.16686e+07	9.91081e+06	5.3499e+06	3.73369e+06	5.03842e+06	1.45057e+06	1.50765e+06	1.59043e+06	-	-	1.24877	0.00108198	0.428299	-1.22331	down
mws0001	133.06	74.02	132.054	C4H8N2O3	[M+H]+	L-Asparagine	Amino acids and derivatives	Amino acids and derivatives	70-47-3	1	1.15318e+07	3.53759e+07	2.93649e+07	9.23653e+07	1.12614e+08	1.07454e+08	1.07683e+08	8.62481e+07	8.84465e+07	C00152	ko00250,ko00460,ko00970,ko01100,ko01110,ko01230	1.18534	0.00124049	4.09627	2.03431	up
Jmbp006554	389.124	359.07	388.116	C20H20O8	[M+H]+	Ethyl Rosmarinate	Phenolic acids	Phenolic acids	-	3	1.16076e+07	1.22564e+07	1.02926e+07	4.78593e+06	4.11094e+06	4.39323e+06	2.18345e+06	2.12183e+06	2.12676e+06	-	-	1.29123	0.00347536	0.389093	-1.36181	down
pmp000113	389.12	359.08	388.116	C20H20O8	[M+H]+	5-Demethylnobiletin; 5-Hydroxy-6,7,8,3',4'-Pentamethoxyflavone*	Flavonoids	Flavones	2174-59-6	1	1.16285e+07	1.27861e+07	1.06185e+07	5.23559e+06	4.65887e+06	4.81677e+06	2.23814e+06	2.13356e+06	2.22056e+06	-	-	1.29121	0.00550568	0.419923	-1.2518	down
Wagp010987	389.12	359.08	388.116	C20H20O8	[M+H]+	5-Hydroxy-3,7,8,3',4'-Pentamethoxyflavone*	Flavonoids	Flavones	-	1	1.18042e+07	1.20985e+07	1.05962e+07	5.1432e+06	4.27659e+06	4.82543e+06	2.23776e+06	2.13361e+06	2.2119e+06	-	-	1.28793	0.000844163	0.412918	-1.27607	down
pmb0678	771.21	177.1	770.206	C37H38O18	[M+H]+	Vitexin-7-O-(6''-feruloyl)glucoside	Flavonoids	Flavones	-	2	1.21035e+07	1.09563e+07	7.07576e+06	2.5057e+06	1.88482e+06	2.14984e+06	909981	944112	934786	-	-	1.26928	0.0338857	0.217031	-2.20403	down
Wagp009079	403.14	373.09	402.132	C21H22O8	[M+H]+	3,5,6,7,8,4'-Hexamethoxyflavone*	Flavonoids	Flavones	34170-18-8	1	1.21308e+07	9.9456e+06	9.4676e+06	4.12447e+06	3.77393e+06	4.61365e+06	2.04051e+06	1.97895e+06	2.0053e+06	-	-	1.27634	0.0111072	0.396653	-1.33405	down
Wagp006265	567.17	405.12	566.164	C26H30O14	[M+H]+	3,6,7,2',4'-Pentamethylquercetagetin 3'-O-Beta-D-Glucoside	Flavonoids	Flavones	-	1	1.23941e+07	1.3087e+07	8.99257e+06	2.3045e+06	1.88318e+06	2.23522e+06	1.2328e+06	1.24849e+06	1.31663e+06	-	-	1.28902	0.0169923	0.186313	-2.4242	down
Hajp008550	403.14	342.11	402.132	C21H22O8	[M+H]+	5,6,7,3',4',5'-hexamethoxyflavone	Flavonoids	Flavones	29043-07-0	1	1.24527e+07	1.22614e+07	1.02906e+07	4.65817e+06	3.63694e+06	4.73375e+06	1.95304e+06	1.89636e+06	1.83663e+06	-	-	1.27329	0.00259001	0.372204	-1.42583	down
pmp001106	595.17	577.16	594.159	C27H30O15	[M+H]+	Vitexin-2''-O-glucoside	Flavonoids	Flavones	61360-94-9	1	1.24929e+07	1.22551e+07	8.68837e+06	3.19925e+06	2.60706e+06	2.87115e+06	3.50242e+06	3.80335e+06	3.82318e+06	C04024	ko00944	1.28155	0.019872	0.259522	-1.94607	down
MWSHY0018	403.14	373.1	402.132	C21H22O8	[M+H]+	Nobiletin (5,6,7,8,3',4'-Hexamethoxyflavone)*	Flavonoids	Flavones	478-01-3	1	1.27435e+07	1.22456e+07	9.05542e+06	4.1444e+06	3.19953e+06	3.91479e+06	2.21408e+06	2.18438e+06	2.22121e+06	C10112	-	1.2677	0.0176965	0.330706	-1.59638	down
mws2108	353.09	191.06	354.095	C16H18O9	[M-H]-	Cryptochlorogenic acid (4-O-Caffeoylquinic acid)*	Phenolic acids	Phenolic acids	905-99-7	3	1.27864e+07	1.92766e+07	1.35244e+07	1.80647e+06	1.73319e+06	1.73415e+06	4.24245e+06	3.92337e+06	2.44886e+06	-	-	1.29594	0.0225089	0.115686	-3.11172	down
Wagp010678	389.12	359.08	388.116	C20H20O8	[M+H]+	5-Hydroxy-3,3',4',5',7-Pentamethoxyflavone*	Flavonoids	Flavones	5084-19-5	1	1.27884e+07	1.34767e+07	1.18815e+07	5.38309e+06	5.31261e+06	5.11165e+06	2.38101e+06	2.39449e+06	2.35603e+06	-	-	1.30149	0.00304131	0.414384	-1.27096	down
Wagp007881	315.16	163.04	314.152	C19H22O4	[M+H]+	7-[(5-hydroxy-3,7-dimethylocta-2,6-dien-1-yl)oxy]chromen-2-one	Lignans and Coumarins	Coumarins	-	1	1.28452e+07	1.21889e+07	1.09325e+07	722531	554629	802926	1.39257e+06	1.39606e+06	1.48656e+06	-	-	1.29825	0.00213353	0.0578339	-4.11194	down
pmp000106	313.11	298.08	312.1	C18H16O5	[M+H]+	5,7,4'-Trimethoxyflavone	Flavonoids	Flavones	5631-70-9	1	13027366	1.27425e+07	1.08097e+07	5.20983e+06	3.58759e+06	5.02407e+06	1.38177e+06	1.3742e+06	1.42649e+06	-	-	1.2544	0.00135646	0.377847	-1.40412	down
Wagp011189	261.11	189.06	260.105	C15H16O4	[M+H]+	Apigravin	Lignans and Coumarins	Coumarins	-	2	1.43121e+07	1.41627e+07	1.14859e+07	3.36433e+06	3.0775e+06	3.45793e+06	1.11534e+06	1.11097e+06	1.17083e+06	-	-	1.29674	0.00756026	0.247737	-2.01312	down
Lmsp008264	329.1	268.08	328.095	C18H16O6	[M+H]+	4'-Hydroxy-5,6,7-trimethoxyflavone	Flavonoids	Flavones	6938-18-7	1	1.45462e+07	1.4802e+07	1.02516e+07	5.00719e+06	5.39445e+06	5.01556e+06	1.53354e+06	1.49097e+06	1.57356e+06	C14986	-	1.26912	0.0311275	0.389326	-1.36095	down
Lmnp002584	625.18	463.13	624.169	C28H32O16	[M+H]+	Hispidulin-8-C-(2''-O-glucosyl)glucoside	Flavonoids	Flavones	-	3	1.46533e+07	1.67742e+07	1.02445e+07	6040495	7.16682e+06	4.62776e+06	4402204	4.83209e+06	4.7419e+06	-	-	1.19955	0.040259	0.427987	-1.22436	down
MWSslk088	431.17	59.01	432.178	C23H28O8	[M-H]-	Pseudolaric Acid B	Terpenoids	Ditepenoids	82508-31-4	2	1.51481e+07	2.19337e+07	1.19807e+07	2.49967e+06	2.66135e+06	2.64396e+06	2.67791e+06	2.88929e+06	2.40551e+06	-	-	1.28384	0.0426365	0.159082	-2.65215	down
Cmpp007452	261.11	189.06	260.105	C15H16O4	[M+H]+	Auraptenol	Lignans and Coumarins	Coumarins	1221-43-8	2	1.52257e+07	1.44754e+07	1.17269e+07	845243	489679	665989	1.90665e+06	1.9518e+06	1.81928e+06	-	-	1.29414	0.0061063	0.0482986	-4.37188	down
zjgp122321	355.1	163.05	354.095	C16H18O9	[M+H]+	4-O-acetyl-3-O-caffeoyl-2-C-methyl-D-erythronate	Others	Others	-	1	1.52781e+07	1.29687e+07	1.47893e+07	2.717e+06	2.20812e+06	2.73406e+06	3.74429e+06	3.5163e+06	2.91074e+06	-	-	1.29516	0.0022561	0.177971	-2.49028	down
Lmgp004152	595.17	445.11	594.159	C27H30O15	[M+H]+	Diosmetin-8-C-(2''-O-arabinosyl)glucoside	Flavonoids	Flavones	-	3	1.53117e+07	1.64498e+07	9.88632e+06	4.00576e+06	8.17821e+06	4.31808e+06	3.54893e+06	3.70332e+06	3.7978e+06	-	-	1.14917	0.0325793	0.396229	-1.33559	down
Lamp006064	639.19	331.08	638.185	C29H34O16	[M+H]+	3-[(3,4-dihydroxyphenyl)methylidene]-5,7-dihydroxy-6-methoxy-2h-1-benzopyran-4-one glucosyl rhamnoside	Flavonoids	Other Flavonoids	-	3	1.54445e+07	1.72504e+07	1.27271e+07	6.71749e+06	5.53774e+06	6.43987e+06	1.64717e+06	1.65321e+06	1.86545e+06	-	-	1.26805	0.0158152	0.411587	-1.28073	down
HJAP026	625.18	463.13	624.169	C28H32O16	[M+H]+	Chrysoeriol-6-C-glucoside-4'-O-glucoside	Flavonoids	Flavones	-	3	1.56404e+07	1.91753e+07	1.08362e+07	5.17668e+06	7.09817e+06	4.76951e+06	4.23634e+06	5.00921e+06	4.54373e+06	-	-	1.21541	0.0489079	0.373355	-1.42138	down
Wagp007025	841.24	391.1	840.232	C37H44O22	[M+H]+	Scaposin 5-[4'',6''-Di-(3-Hydroxy-3-Methylglutaryl)Glucoside]	Flavonoids	Flavones	-	1	1.58797e+07	1.93017e+07	1.40008e+07	3.89161e+06	3.35523e+06	3.10087e+06	1.81203e+06	1.94163e+06	1.88444e+06	-	-	1.29252	0.0125961	0.210395	-2.24883	down
Wagp004984	539.14	377.09	538.132	C24H26O14	[M+H]+	Limocitrol 3-Glucoside	Flavonoids	Flavones	-	1	1.58829e+07	2.24691e+07	1.99736e+07	6.96961e+06	2.98413e+06	5.94363e+06	2.38101e+06	1.95843e+06	2.16734e+06	-	-	1.19308	0.00591636	0.272563	-1.87534	down
Wagp007165	841.24	391.1	840.232	C37H44O22	[M+H]+	Gardenin E 5-[4'',6''-Di-(3-Hydroxy-3-Methylglutaryl)Glucoside]	Flavonoids	Flavones	-	1	1.62178e+07	2.12426e+07	1.29648e+07	3.86402e+06	2.27084e+06	2.82267e+06	1.4847e+06	1.43943e+06	1.5351e+06	-	-	1.26628	0.0254763	0.17764	-2.49297	down
MWSHY0054	345.1	312.06	344.09	C18H16O7	[M+H]+	Eupatorin; 3',5-Dihydroxy-4',6,7-Trimethoxyflavone	Flavonoids	Flavones	855-96-9	3	1.6473e+07	1.67373e+07	1.26841e+07	5.28585e+06	3.55216e+06	5.12559e+06	1.8933e+06	1.84185e+06	1.95574e+06	-	-	1.25867	0.00709269	0.304255	-1.71665	down
Wagp002962	471.15	163.04	470.142	C21H26O12	[M+H]+	Umbelliferone 7-O-Rutinoside	Lignans and Coumarins	Coumarins	-	1	1.65287e+07	1.64163e+07	1.60395e+07	4.1335e+06	3.30168e+06	3.73881e+06	1.8917e+06	1.97588e+06	1.92184e+06	-	-	1.29737	9.71669e-06	0.228113	-2.13218	down
Hmcp005031	263.09	191.03	262.084	C14H14O5	[M+H]+	Rutaretin	Lignans and Coumarins	Coumarins	13895-92-6	2	1.66515e+07	1.96488e+07	1.72803e+07	6.12216e+06	4.94439e+06	6.33422e+06	2.52342e+06	2.33989e+06	2.63864e+06	-	-	1.28333	0.00159393	0.324758	-1.62256	down
Wagp008399	345.1	315.05	344.09	C18H16O7	[M+H]+	Tambulin	Flavonoids	Flavones	571-72-2	3	1.69328e+07	1.59568e+07	1.35047e+07	7.77931e+06	5.70243e+06	7.2461e+06	2.02883e+06	1.96113e+06	2.16502e+06	-	-	1.25062	0.00401596	0.446776	-1.16238	down
Wagp004055	815.22	347.08	814.217	C35H42O22	[M+H]+	Axillarin 5-[6''-(3-Hydroxy-3-Methylglutaryl)Glucoside]glucoside*	Flavonoids	Flavones	-	1	1.7033e+07	1.66477e+07	1.68718e+07	7.1739e+06	4.63638e+06	6.34748e+06	2.40995e+06	2.31988e+06	2.21205e+06	-	-	1.25793	0.00406406	0.359186	-1.4772	down
Zbnp003712	815.22	347.08	814.216	C35H42O22	[M+H]+	Limocitrin-3-O-(3-hydroxy-3-methylglutarate)glucoside-glucoside	Flavonoids	Flavonols	-	3	1.7033e+07	1.66477e+07	1.68718e+07	7.1739e+06	4.63638e+06	6.34748e+06	2.40995e+06	2.31988e+06	2.21205e+06	-	-	1.25793	0.00406406	0.359186	-1.4772	down
Lmpp003930	579.15	271.06	578.142	C30H26O12	[M+H]+	Apigenin-7-O-(6''-p-Coumaryl)glucoside	Flavonoids	Flavones	-	2	1.71572e+07	1.8108e+07	1.20664e+07	2.9167e+06	2.14528e+06	2.79397e+06	3.62419e+06	3.57052e+06	3.99734e+06	-	-	1.28396	0.0183929	0.165977	-2.59095	down
Hmtn001302	299.078	137.024	300.084	C13H16O8	[M-H]-	Glucosyloxybenzoic acid	Phenolic acids	Phenolic acids	-	3	1.71625e+07	2.03978e+07	1.68262e+07	9.43505e+06	7.18534e+06	1.00065e+07	1.02835e+07	1.10599e+07	9.78814e+06	-	-	1.23148	0.00372688	0.489587	-1.03036	down
Wagp005635	585.22	261.11	584.211	C27H36O14	[M+H]+	Auraptenol diglucoside	Lignans and Coumarins	Coumarins	-	1	1.72684e+07	1.56613e+07	1.90968e+07	8.90839e+06	3.95341e+06	8.94184e+06	2.6801e+06	2.13869e+06	2.23102e+06	-	-	1.10214	0.0110124	0.419087	-1.25468	down
Hajp007261	389.12	359.08	388.116	C20H20O8	[M+H]+	4'-hydroxy-5,7,3',5'-pentamethoxyfavone*	Flavonoids	Flavones	-	2	1.73239e+07	1.55762e+07	1.2695e+07	2.95575e+06	1.63179e+06	3.00003e+06	1.54711e+06	1.50828e+06	1.53033e+06	-	-	1.26288	0.00644571	0.166412	-2.58717	down
Wagp007545	389.12	359.08	388.116	C20H20O8	[M+H]+	3'-Hydroxy-3,4',5,7,8-Pentamethoxyflavone*	Flavonoids	Flavones	-	2	1.73239e+07	1.55762e+07	1.2695e+07	2.95575e+06	1.63179e+06	3.00003e+06	1.54711e+06	1.50828e+06	1.53033e+06	-	-	1.26288	0.00644571	0.166412	-2.58717	down
pme0368	579.17	271.06	578.164	C27H30O14	[M+H]+	Apigenin-7-O-rutinoside (Isorhoifolin)*	Flavonoids	Flavones	552-57-8	1	1.73301e+07	1.63409e+07	1.29556e+07	3.22635e+06	2.39578e+06	3.14047e+06	3.41752e+06	3547953	3.95421e+06	-	-	1.28771	0.00877012	0.187931	-2.41172	down
Wagp005148	261.11	189.05	260.105	C15H16O4	[M+H]+	2-(Hydroxymethyl)-8,8-dimethyl-9,10-dihydropyrano(4,3-f)chromen-4-one	Lignans and Coumarins	Coumarins	-	1	1.73309e+07	1.74196e+07	1.63442e+07	6.91926e+06	5.83555e+06	6.2839e+06	2.40302e+06	3.01232e+06	2.94779e+06	-	-	1.29549	2.30471e-05	0.372617	-1.42424	down
Wagp006873	291.12	219.07	290.115	C16H18O5	[M+H]+	Aculeatin	Lignans and Coumarins	Coumarins	523-51-3	1	1.73584e+07	1.67453e+07	1.45178e+07	2.98647e+06	1.60829e+06	3.1329e+06	2.33863e+06	2.48982e+06	2.57909e+06	-	-	1.26344	0.00064056	0.158935	-2.65349	down
Lmgp004474	579.17	271.06	578.164	C27H30O14	[M+H]+	Genistein-7-O-galactoside-rhamnose	Flavonoids	Isoflavones	-	3	1.73665e+07	2.08752e+07	1.40055e+07	3.30326e+06	2.33854e+06	3.09715e+06	3.6674e+06	3.496e+06	3.78244e+06	-	-	1.28359	0.0165207	0.167262	-2.57982	down
Wagp008723	345.1	312.06	344.09	C18H16O7	[M+H]+	Mikanin	Flavonoids	Flavones	4324-53-2	1	1.73676e+07	1.66901e+07	1.36259e+07	5.55514e+06	4.13042e+06	5.63274e+06	1.87158e+06	1.92225e+06	2.17616e+06	-	-	1.27081	0.00486658	0.321249	-1.63824	down
Wagp005741	261.11	189.05	260.105	C15H16O4	[M+H]+	Citrusal	Lignans and Coumarins	Coumarins	-	1	1.75297e+07	1.61615e+07	1.50823e+07	6.49442e+06	5.30421e+06	6.11922e+06	2.74036e+06	2.58979e+06	2.85344e+06	-	-	1.28859	0.00110584	0.367369	-1.4447	down
Hmxp006108	329.1	314.07	328.095	C18H16O6	[M+H]+	3-Hydroxy-5,7,8-trimethoxyflavone*	Flavonoids	Flavones	103393-10-8	2	1.77117e+07	1.63392e+07	1.22402e+07	7.64723e+06	4.55631e+06	9.42168e+06	1.78212e+06	1.7439e+06	1.83229e+06	-	-	1.1014	0.0201137	0.467158	-1.09802	down
MWSmce224	299.16	163.04	298.157	C19H22O3	[M+H]+	Aurapten	Lignans and Coumarins	Coumarins	495-02-3	1	1.77633e+07	1.75906e+07	1.54044e+07	8.24458e+06	7.21349e+06	8.25154e+06	2.54356e+06	2.56597e+06	2.49074e+06	-	-	1.28525	0.00231937	0.467108	-1.09817	down
pmp000107	329.1	314.08	328.095	C18H16O6	[M+H]+	Monohydroxy-trimethoxyflavone*	Flavonoids	Flavones	-	2	1.77886e+07	1.64193e+07	1.21612e+07	7.74507e+06	4.24595e+06	9.33936e+06	1.77421e+06	1.73594e+06	1.95222e+06	-	-	1.08327	0.0216576	0.460013	-1.12025	down
Wagp005475	261.11	189.05	260.105	C15H16O4	[M+H]+	Suberenol	Lignans and Coumarins	Coumarins	-	1	1.79808e+07	1.55152e+07	1.53727e+07	6.92667e+06	5.35362e+06	6.38102e+06	2.87309e+06	3.02503e+06	2.71322e+06	-	-	1.2785	0.00164216	0.381866	-1.38886	down
Lcyp000676	355.1	163.04	354.095	C16H18O9	[M+H]+	Isoscopoletin-β-D-glucoside	Lignans and Coumarins	Coumarins	20186-29-2	1	1.83263e+07	1.80563e+07	2.03491e+07	3.4663e+06	3.02759e+06	3.73832e+06	4.52111e+06	3.58932e+06	3.51631e+06	-	-	1.29676	0.00110173	0.180361	-2.47104	down
Lmgp004959	639.19	331.08	638.185	C29H34O16	[M+H]+	Tricin-7-O-neohesperidoside*	Flavonoids	Flavones	53766-40-8	1	1.83601e+07	1.89366e+07	1.51906e+07	7.9142e+06	6.28407e+06	7.38131e+06	1.86015e+06	1.96627e+06	2.0606e+06	-	-	1.27321	0.00587379	0.411139	-1.2823	down
Hmgp003086	639.19	331.08	638.185	C29H34O16	[M+H]+	Tricin-7-O-rutinoside*	Flavonoids	Flavones	-	1	1.83601e+07	1.89366e+07	1.51906e+07	7.9142e+06	6.28407e+06	7.38131e+06	1.86015e+06	1.96627e+06	2.0606e+06	-	-	1.27321	0.00587379	0.411139	-1.2823	down
Hmhp008730	373.17	203.04	372.157	C21H24O6	[M+H]+	6',7'-Dihydroxybergamottin	Lignans and Coumarins	Coumarins	145414-76-2	1	1.84776e+07	16929285	1.4489e+07	4.46456e+06	3.25978e+06	4.49187e+06	2.70281e+06	2.56121e+06	2.82926e+06	C22156	ko00999	1.28099	0.00433538	0.244834	-2.03012	down
MWSmce498	579.17	271.07	578.164	C27H30O14	[M+H]+	Apigenin-7-O-neohesperidoside (Rhoifolin)*	Flavonoids	Flavones	17306-46-6	1	1.85052e+07	1.7248e+07	1.20306e+07	3.44626e+06	2.10172e+06	2.87082e+06	3.9221e+06	4.29001e+06	3.62642e+06	C12627	ko00944	1.27098	0.018928	0.176185	-2.50484	down
Hagn002801	385.08	85.03	386.1	C20H18O8	[M-H]-	5,6,7,5'-tetramethoxy-3',4'-methylenedioxyflavonoid	Flavonoids	Flavones	-	2	1.85137e+07	5.32711e+07	1.99612e+07	1.3226e+07	9.00223e+06	9.58471e+06	9.02553e+06	8.854e+06	4.28163e+06	-	-	1.03979	0.219259	0.34675	-1.52803	down
Lahp003747	274.14	202.08	273.137	C16H19NO3	[M+H]+	Orijanone	Alkaloids	Quinoline alkaloids	-	1	1.85624e+07	1.82307e+07	3.06959e+07	7.39082e+06	1.5437e+07	8.11046e+06	5.03461e+06	4.62841e+06	4.96863e+06	-	-	1.07004	0.0773732	0.45842	-1.12526	down
Lwhp010601	274.14	202.09	273.137	C16H19NO3	[M+H]+	glyconone	Alkaloids	Piperidine alkaloids	-	1	1.88827e+07	1.82198e+07	3.14038e+07	6.77685e+06	1.54882e+07	7.64611e+06	4.42206e+06	4.69234e+06	5.15963e+06	-	-	1.06773	0.0758735	0.436619	-1.19555	down
pmp000109	343.12	328.09	342.11	C19H18O6	[M+H]+	5,7,8,4'-Tetramethoxyflavone	Flavonoids	Flavones	6601-66-7	1	1.90516e+07	1.80705e+07	1.5621e+07	8.19002e+06	5.73534e+06	8.56736e+06	2.62426e+06	2.55655e+06	2.6428e+06	-	-	1.23427	0.00186174	0.426458	-1.22952	down
Hmhp005846	345.09	330.07	344.09	C18H16O7	[M+H]+	Tenaxin I	Flavonoids	Flavones	86926-52-5	2	1.94465e+07	1.85932e+07	1.59326e+07	5.5281e+06	4.16732e+06	5.8271e+06	2.20337e+06	2.17019e+06	2.41597e+06	-	-	1.27773	0.00196553	0.287601	-1.79786	down
Wagp003516	274.14	202.09	273.137	C16H19NO3	[M+H]+	Ptelefoliarine	Alkaloids	Alkaloids	-	1	1.96316e+07	1.90309e+07	3.10084e+07	7.58053e+06	1.5957e+07	8.35277e+06	5.03532e+06	4.64443e+06	5.11412e+06	-	-	1.08104	0.063733	0.457727	-1.12744	down
Wagp010837	261.11	189.05	260.105	C15H16O4	[M+H]+	Peucenin	Lignans and Coumarins	Coumarins	-	1	1.9792e+07	3.7163e+07	3.07286e+07	4.89159e+06	4.3476e+06	4.93205e+06	1.76811e+06	1.6153e+06	1.82532e+06	-	-	1.27313	0.0400822	0.161618	-2.62934	down
Lmjn005592	343.08	313.04	344.09	C18H16O7	[M-H]-	Cirsilineol (4',5-Dihydroxy-3',6,7-trimethoxyflavone)	Flavonoids	Flavanones	41365-32-6	3	2.0202e+07	3.21951e+07	1.80445e+07	7.83655e+06	6.98025e+06	6.27075e+06	5.6429e+06	5.93865e+06	4.88627e+06	C10032	-	1.24662	0.0632598	0.299362	-1.74004	down
pmf0248	403.36	373.31	402.35	C27H46O2	[M+H]+	Delta-Tocopherol	Others	Vitamin	119-13-1	3	2.02107e+07	1.99458e+07	1.74649e+07	8.55462e+06	7.30917e+06	8.66023e+06	4.85802e+06	4.52726e+06	4.86033e+06	C14151	ko00130,ko01100,ko01110,ko01240	1.28472	0.00165946	0.425606	-1.23241	down
Wagp009246	219.06	161.06	218.058	C12H10O4	[M+H]+	4-Methoxy-2,3-dihydrofuro[3,2-g]chromen-7-one	Lignans and Coumarins	Coumarins	-	1	2.03889e+07	2.34953e+07	2.21449e+07	7.96165e+06	4.5994e+06	7.16817e+06	2.05374e+06	2.12134e+06	2.2808e+06	-	-	1.24721	0.00036749	0.298796	-1.74277	down
mws0178	353.09	191.06	354.095	C16H18O9	[M-H]-	Chlorogenic acid (3-O-Caffeoylquinic acid)*	Phenolic acids	Phenolic acids	327-97-9	3	2.0489e+07	2.95075e+07	2.13533e+07	2.9852e+06	2.71924e+06	2.48888e+06	6.15682e+06	5.55414e+06	3.941e+06	C00852	ko00940,ko00941,ko00945,ko01110	1.29672	0.0179177	0.114833	-3.12239	down
pmb3002	607.17	299.06	608.174	C28H32O15	[M-H]-	Chrysoeriol-7-O-rutinoside	Flavonoids	Flavones	-	2	2.09866e+07	1.84619e+07	1.3848e+07	7.08934e+06	5.60629e+06	5.87912e+06	7.38117e+06	8.12309e+06	8.06115e+06	-	-	1.26115	0.0265728	0.348517	-1.5207	down
Smbp005175	345.09	330.07	344.09	C18H16O7	[M+H]+	Rivularin	Flavonoids	Flavones	70028-59-0	3	2.18304e+07	2.19718e+07	1.74824e+07	6.65055e+06	4.7848e+06	6.51585e+06	2.51013e+06	2.56142e+06	2.50738e+06	-	-	1.27337	0.00456994	0.292915	-1.77144	down
Lmhp001671	355.1	163.04	354.095	C16H18O9	[M+H]+	Noreugenin-7-O-glucoside	Others	Others	-	1	2.19043e+07	1.97739e+07	2.13095e+07	4.24023e+06	3.06596e+06	4.25069e+06	5.3419e+06	4.24517e+06	3.80246e+06	-	-	1.289	8.61005e-05	0.183479	-2.44632	down
Zmhp004065	345.1	330.07	344.09	C18H16O7	[M+H]+	7,8-Dihydroxy-5,6,4'-trimethoxyflavone*	Flavonoids	Flavones	-	3	2.19371e+07	1.95401e+07	1.83109e+07	6.26406e+06	4.77945e+06	6.57697e+06	2.49387e+06	2.5413e+06	2.68697e+06	-	-	1.27942	0.00131708	0.294716	-1.7626	down
pmp000006	345.1	330.07	344.09	C18H16O7	[M+H]+	Eupatilin (5,7-Dihydroxy-3',4',6-Trimethoxyflavone)*	Flavonoids	Flavones	22368-21-4	3	2.2125e+07	2.25687e+07	1.81154e+07	6.84589e+06	4.55804e+06	6.93126e+06	2.54662e+06	2.40273e+06	2.67616e+06	C10040	-	1.26123	0.00238233	0.291919	-1.77636	down
Zmxp005470	579.13	331.08	578.127	C26H26O15	[M+H]+	Tricin-7-O-(6''-O-malonyl)glucoside	Flavonoids	Flavones	-	3	2.30151e+07	2.22375e+07	1.77346e+07	6.0058e+06	5.71693e+06	5.94588e+06	3.67799e+06	3.60665e+06	3.89344e+06	-	-	1.29563	0.0114878	0.280511	-1.83387	down
Wagp005934	551.17	389.12	550.169	C26H30O13	[M+H]+	Hydroxyauranetin 5-O-Glucoside	Flavonoids	Flavones	-	1	2.30964e+07	2.78703e+07	2.03399e+07	6.96409e+06	7.6353e+06	7.23259e+06	3.49177e+06	3.39706e+06	3.55191e+06	-	-	1.29179	0.0167206	0.306171	-1.70759	down
Lajp005489	551.18	389.13	550.169	C26H30O13	[M+H]+	5-hydroxy-6,7,3',4',5'-pentamethoxyflavone glucoside*	Flavonoids	Flavones	-	1	2.32174e+07	2.55296e+07	1.81597e+07	7.03934e+06	7.27173e+06	6.99609e+06	3.19042e+06	3.14455e+06	3.38679e+06	-	-	1.2884	0.0197559	0.318461	-1.65081	down
MWSprf004	355.1	163.04	354.095	C16H18O9	[M+H]+	Neochlorogenic acid (5-O-Caffeoylquinic acid)	Phenolic acids	Phenolic acids	906-33-2	1	2.33778e+07	1.84507e+07	1.41924e+07	2.91461e+06	2.82256e+06	3.79964e+06	4.92465e+06	4.08941e+06	4.11053e+06	C17147	-	1.28121	0.0267398	0.170237	-2.55438	down
Zmzn000113	146.05	102.06	147.053	C5H9NO4	[M-H]-	L-threo-3-Methylaspartate	Amino acids and derivatives	Amino acids and derivatives	6061-13-8	1	2.33795e+07	2.26603e+07	3.05393e+07	1.16653e+07	1.36138e+07	1.12467e+07	1.10159e+07	1.13587e+07	1.53523e+07	C03618	ko00630,ko00660,ko01100,ko01200	1.24852	0.0261434	0.476969	-1.06803	down
Wagp009074	345.1	315.05	344.09	C18H16O7	[M+H]+	Santin	Flavonoids	Flavones	27782-63-4	2	2.33984e+07	2.57028e+07	1.80437e+07	1.09514e+07	8.26161e+06	10556106	3.13393e+06	2.93556e+06	3.14713e+06	-	-	1.23328	0.0211666	0.443356	-1.17346	down
Hmxp008844	419.13	404.11	418.126	C21H22O9	[M+H]+	Gardenin A	Flavonoids	Flavones	21187-73-5	2	2.35024e+07	2.20887e+07	1.95077e+07	3.74309e+06	1.9011e+06	3.77796e+06	3.14546e+06	2.75854e+06	3.19453e+06	-	-	1.26312	0.000730652	0.144736	-2.7885	down
Lmcp007240	343.12	313.08	342.11	C19H18O6	[M+H]+	5,6,7,4'-Tetramethoxyflavone	Flavonoids	Flavones	1168-42-9	1	2.38309e+07	2.27214e+07	1.90736e+07	1.15373e+07	7.43795e+06	1.08749e+07	3.66898e+06	3.42037e+06	3.86353e+06	C14472	-	1.21127	0.0035791	0.454853	-1.13653	down
Zmgp005070	523.14	361.09	522.137	C24H26O13	[M+H]+	Centaurein	Flavonoids	Flavones	35595-03-0	3	2.38676e+07	2.94648e+07	2.22118e+07	8.83525e+06	6.19543e+06	7.92613e+06	3.02372e+06	2.48207e+06	2.86036e+06	-	-	1.26916	0.00896575	0.303886	-1.7184	down
MWSslk055	345.1	315.06	344.09	C18H16O7	[M+H]+	Nevadensin	Flavonoids	Flavones	10176-66-6	2	2.46326e+07	2.70297e+07	1.94761e+07	1.19749e+07	8.89464e+06	1.14006e+07	2.95107e+06	3.14709e+06	3.31011e+06	C10111	-	1.23285	0.0166516	0.453625	-1.14043	down
mws1474	345.1	284.07	344.09	C18H16O7	[M+H]+	5,7-Dihydroxy-3',4',5'-trimethoxyflavone	Flavonoids	Flavones	18103-42-9	3	2.4959e+07	2.4033e+07	2.03394e+07	7.52551e+06	5.77484e+06	7.76938e+06	2.84327e+06	2.70424e+06	2.86464e+06	C19807	-	1.2789	0.00268474	0.303899	-1.71834	down
Wagp012423	521.22	261.11	520.21	C30H32O8	[M+H]+	8-(2-{[3-hydroxy-4-(7-methoxy-2-oxochromen-8-yl)-2-methylbutan-2-yl]oxy}-3-methylbut-3-en-1-yl)-7-methoxychromen-2-one	Lignans and Coumarins	Coumarins	-	3	2.50561e+07	1.39011e+07	1.81073e+07	5.02465e+06	5.00293e+06	1.0278e+07	1.54927e+06	1.47886e+06	1.50886e+06	-	-	1.13513	0.0436327	0.355835	-1.49072	down
Wagp007075	681.2	375.11	680.195	C31H36O17	[M+H]+	Gardenin D 5-[6''-(3-Hydroxy-3-Methylglutaryl)Glucoside]	Flavonoids	Flavones	-	1	2.51179e+07	2.77459e+07	1.99986e+07	9.88258e+06	7.59058e+06	1.05643e+07	2.33897e+06	2.24551e+06	2.54685e+06	-	-	1.24914	0.0130334	0.3848	-1.37782	down
Zbsp005869	345.1	315.05	344.09	C18H16O7	[M+H]+	7,4'-Dihydroxy-3,5,3'-trimethoxyflavone	Flavonoids	Flavones	-	3	2.57373e+07	2.69413e+07	2.00357e+07	1.20334e+07	8.71214e+06	1.10034e+07	3.21578e+06	3.19967e+06	3.2934e+06	-	-	1.2397	0.0120296	0.436625	-1.19553	down
Wagp005847	495.15	247.1	494.142	C23H26O12	[M+H]+	Columbianetin malonyl glucopyranoside	Lignans and Coumarins	Coumarins	-	1	2.57703e+07	2.47739e+07	1.80234e+07	6.91201e+06	1.02366e+07	7.07662e+06	3.33182e+06	3.32036e+06	3.78309e+06	-	-	1.25294	0.0143183	0.353304	-1.50102	down
Wagp008324	403.14	373.09	402.132	C21H22O8	[M+H]+	5,6,2',3',4',6'-Hexamethoxyflavone	Flavonoids	Flavones	-	1	2.61476e+07	27555286	2.18852e+07	1.21597e+07	8.74532e+06	1.18488e+07	3.27778e+06	3.09801e+06	3.34269e+06	-	-	1.24456	0.00382391	0.43332	-1.2065	down
Wagp006264	551.18	389.12	550.169	C26H30O13	[M+H]+	Demethylnobiletin 5-O-Glucoside	Flavonoids	Flavones	-	2	2.63133e+07	2.95569e+07	2.19913e+07	8.50206e+06	8.4128e+06	7.78383e+06	4.02639e+06	3.58848e+06	4.07997e+06	-	-	1.29241	0.0142021	0.317213	-1.65648	down
Lajp007234	291.12	219.07	290.115	C16H18O5	[M+H]+	Murracarpin	Lignans and Coumarins	Coumarins	120786-76-7	1	2.65258e+07	2.67364e+07	2.25402e+07	3.08834e+06	1.7157e+06	2.77012e+06	4.16828e+06	4.14651e+06	4.36213e+06	-	-	1.28387	0.0018346	0.0999196	-3.32309	down
Wagp005572	495.15	247.1	494.142	C23H26O12	[M+H]+	Marmesin O-malonyl glucoside	Lignans and Coumarins	Coumarins	-	1	2.80632e+07	2.62315e+07	1.80142e+07	7.04504e+06	1.02836e+07	7.09103e+06	3.73156e+06	3.70344e+06	3.80848e+06	-	-	1.24671	0.0253603	0.337713	-1.56613	down
Ladp004086	623.16	317.07	622.153	C28H30O16	[M+H]+	Glucosyl-[6''-(3-hydroxy-3-methylglutaryl)]-Isorhamnetin	Flavonoids	Flavonols	-	1	2.82514e+07	3.10439e+07	2.27595e+07	8.04598e+06	7.03318e+06	9.30213e+06	1.19222e+07	1.53838e+07	13696578	-	-	1.27786	0.0112937	0.297134	-1.75081	down
Lahp004593	493.13	331.08	492.127	C23H24O12	[M+H]+	Flavoyadorinin A	Flavonoids	Flavonols	-	1	2.89837e+07	3.51324e+07	2.15748e+07	7.6657e+06	6.00296e+06	6.36012e+06	3.13235e+06	3046456	3.24859e+06	-	-	1.27538	0.0288963	0.233733	-2.09707	down
Wbmn005986	651.23	651.23	652.237	C31H40O15	[M-H]-	Isomartynoside	Phenolic acids	Phenolic acids	94410-22-7	2	2.93507e+07	5.42372e+07	4.31831e+07	6.56882e+07	1.34365e+08	9.28434e+07	1.31384e+08	1.3109e+08	1.16368e+08	-	-	1.07791	0.095806	2.31044	1.20817	up
Zmsp007375	373.13	343.08	372.121	C20H20O7	[M+H]+	3,5,7,3'4'-Pentamethoxyflavone	Flavonoids	Flavones	1247-97-8	2	2.97211e+07	2.74275e+07	2.48716e+07	1.00451e+07	5.66981e+06	1.07146e+07	3.30747e+06	3.24015e+06	3.38928e+06	-	-	1.21902	0.000995141	0.322232	-1.63383	down
Lmjp101101	291.12	219.06	290.115	C16H18O5	[M+H]+	7-Methoxy-8-(l'-methoxy-2'-hydroxy-3'-methyl-3'-butenyl)coumarin	Lignans and Coumarins	Coumarins	-	1	3.01665e+07	3.83647e+07	3.14505e+07	1.14641e+07	7.25277e+06	1.18341e+07	3.94376e+06	3.88689e+06	3.95876e+06	-	-	1.245	0.00337676	0.305566	-1.71045	down
Hmgp002238	493.14	331.08	492.127	C23H24O12	[M+H]+	Jaceosidin-7-O-Glucoside	Flavonoids	Flavones	25474-11-7	1	3.09248e+07	3.46377e+07	2.43606e+07	9.29036e+06	8.52723e+06	8.70604e+06	2.90677e+06	3.4934e+06	3.79281e+06	-	-	1.2874	0.0191279	0.294959	-1.76141	down
Wagp008361	291.12	219.07	290.115	C16H18O5	[M+H]+	Isosibiricin	Lignans and Coumarins	Coumarins	-	1	3.13143e+07	3.17499e+07	2.70989e+07	3.00729e+06	1.61587e+06	2.89644e+06	3.80398e+06	3.81109e+06	3.94162e+06	-	-	1.28288	0.00143853	0.0834001	-3.58381	down
Lajp011784	521.22	189.05	520.21	C30H32O8	[M+H]+	Murradimerin A	Lignans and Coumarins	Coumarins	-	1	3.27714e+07	2.27297e+07	3.00471e+07	6.09845e+06	6.38929e+06	5.76074e+06	2.02776e+06	1.95076e+06	1.86587e+06	-	-	1.29097	0.0171083	0.213312	-2.22896	down
Lajp008902	291.12	219.07	290.115	C16H18O5	[M+H]+	Omphamurin	Lignans and Coumarins	Coumarins	77790-53-5	1	3.27978e+07	3.97196e+07	3.28082e+07	1.24759e+07	7.52945e+06	1.06999e+07	4.36549e+06	4.22784e+06	4.09755e+06	-	-	1.25636	0.00172664	0.291527	-1.7783	down
Wagp006433	711.21	405.12	710.206	C32H38O18	[M+H]+	Gardenin C 5-[6''-(3-Hydroxy-3-Methylglutaryl)Glucoside]	Flavonoids	Flavones	-	1	3.28778e+07	3.33152e+07	2.40957e+07	7.96903e+06	5.70996e+06	8.46139e+06	2.41304e+06	2.38512e+06	2.66776e+06	-	-	1.26899	0.0121006	0.245218	-2.02786	down
Lmhp206353	493.13	331.08	492.127	C23H24O12	[M+H]+	Tricin-4'-O-glucoside	Flavonoids	Flavones	-	3	3.30586e+07	3.33009e+07	2.36309e+07	9.50152e+06	8.48377e+06	9.31548e+06	3.529e+06	3.825e+06	3.96002e+06	-	-	1.28147	0.0215724	0.303374	-1.72083	down
Lajp005753	493.13	331.08	492.127	C23H24O12	[M+H]+	5,3'-dihydroxy-6,7,4'-trimethoxyflavone-8-O-β-D-glucoside	Flavonoids	Flavones	-	3	3.30586e+07	3.33009e+07	2.36309e+07	9.50152e+06	8.48377e+06	9.31548e+06	3.529e+06	3.825e+06	3.96002e+06	-	-	1.28147	0.0215724	0.303374	-1.72083	down
Zmhp004269	375.11	360.08	374.1	C19H18O8	[M+H]+	Skullcapflavone II	Flavonoids	Flavones	55084-08-7	1	3.32652e+07	3.47735e+07	2.82109e+07	1.4863e+07	1.49395e+07	1.48063e+07	7.27804e+06	7.34567e+06	7.61097e+06	C10183	-	1.2907	0.0130066	0.46347	-1.10945	down
pmb0736	493.134	331.081	492.127	C23H24O12	[M+H]+	Tricin-7-O-Glucoside	Flavonoids	Flavones	32769-01-0	3	3.36382e+07	3.62942e+07	2.74656e+07	1.1376e+07	1.01263e+07	1.07261e+07	4.10279e+06	4.05235e+06	4.66432e+06	-	-	1.28914	0.0129228	0.330894	-1.59556	down
Wagp006380	695.22	389.12	694.211	C32H38O17	[M+H]+	Hydroxyauranetin 5-[6''-(3-Hydroxy-3-Methylglutaryl)Glucoside]	Flavonoids	Flavones	-	1	3.42445e+07	3.62058e+07	2.74208e+07	1.23932e+07	8.63927e+06	1.23607e+07	3.00924e+06	3.13079e+06	3.11015e+06	-	-	1.25503	0.0063728	0.341196	-1.55133	down
MWSHC2053	373.13	312.1	372.121	C20H20O7	[M+H]+	5-Demethoxynobiletin; 3',4',6,7,8-Pentamethoxyflavone*	Flavonoids	Flavones	42206-91-7	1	3.42875e+07	3.1529e+07	2.91884e+07	1.17396e+07	7.17231e+06	1.20205e+07	3.71819e+06	3.61278e+06	4.13454e+06	-	-	1.23995	0.000593044	0.325588	-1.61888	down
Wagp005750	553.19	247.1	552.184	C26H32O13	[M+H]+	Marmesin O-[6''-(3-Hydroxy-3-Methylglutaryl)Glucoside]	Lignans and Coumarins	Coumarins	-	1	3.64829e+07	3.53793e+07	3.06361e+07	9.97245e+06	1.1932e+07	1.1303e+07	5.94893e+06	5.37971e+06	6.47763e+06	-	-	1.29729	0.00314349	0.32398	-1.62602	down
Wagp009011	291.12	219.07	290.115	C16H18O5	[M+H]+	Perforamone B	Others	Others	-	1	3.86401e+07	4.68329e+07	3.90953e+07	1.5465e+07	9.08285e+06	1.39096e+07	4.75493e+06	4.58693e+06	4.72389e+06	-	-	1.24495	0.00142218	0.308726	-1.6956	down
Cmpp007319	261.11	189.06	260.105	C15H16O4	[M+H]+	7-Methoxy-5-Prenyloxycoumarin	Lignans and Coumarins	Coumarins	35590-41-1	1	3.8892e+07	3.74201e+07	3.01534e+07	2.56015e+06	1.63931e+06	2.36862e+06	3.66149e+06	3.27213e+06	3.56203e+06	-	-	1.2944	0.00607852	0.061692	-4.01877	down
Wagp006995	725.23	419.14	724.221	C33H40O18	[M+H]+	Natsudaidain 3-[6''-(3-Hydroxy-3-Methylglutaryl)Glucoside]*	Flavonoids	Flavones	-	1	3.96374e+07	4.39869e+07	3.3665e+07	1.25294e+07	6.51435e+06	1.30806e+07	3.62976e+06	3.66807e+06	4.04116e+06	-	-	1.21984	0.00228783	0.27389	-1.86833	down
Wagp009522	291.12	219.07	290.115	C16H18O5	[M+H]+	Toddanone	Lignans and Coumarins	Coumarins	77636-08-9	3	4.01163e+07	4.64758e+07	4.21547e+07	8.92385e+06	5.75213e+06	1.08123e+07	3.29528e+06	3.02648e+06	3.14416e+06	-	-	1.26352	0.000188168	0.197972	-2.33663	down
Lmjp101102	291.12	219.07	290.115	C16H18O5	[M+H]+	5,6-Dimethoxy-8-(3'-methyl-2'-oxobutyl)coumarin	Lignans and Coumarins	Coumarins	-	1	4.01163e+07	4.64758e+07	4.21547e+07	8.92385e+06	5.75213e+06	1.08123e+07	3.29528e+06	3.02648e+06	3.14416e+06	-	-	1.26352	0.000188168	0.197972	-2.33663	down
mws1313	373.13	312.1	372.121	C20H20O7	[M+H]+	Sinensetin (5,6,7,3',4'-pentamethoxyflavone)*	Flavonoids	Flavones	2306-27-6	1	4.02672e+07	3.63961e+07	3.27606e+07	1.2462e+07	7.89202e+06	1.30768e+07	4.02016e+06	3.8744e+06	4.31079e+06	C10186	-	1.248	0.00103093	0.305516	-1.71068	down
Wagp003126	501.16	193.05	500.153	C22H28O13	[M+H]+	Haploperoside	Lignans and Coumarins	Coumarins	-	1	4.03582e+07	3.95154e+07	4.62514e+07	2.46617e+07	1.5852e+07	1.94539e+07	5.38734e+06	5.33124e+06	5.8364e+06	-	-	1.21585	0.003008	0.475461	-1.0726	down
pmp000120	463.12	427.1	462.116	C22H22O11	[M+H]+	Diosmetin-6-C-glucoside	Flavonoids	Flavones	-	1	4.10801e+07	3.54742e+07	2.77998e+07	9.32875e+06	9.31416e+06	9.18465e+06	4.15316e+06	4.24263e+06	4.5018e+06	-	-	1.28911	0.0220071	0.266665	-1.9069	down
Wagp010352	359.11	344.09	358.105	C19H18O7	[M+H]+	Flindulatin	Flavonoids	Flavones	521-44-8	2	4.16543e+07	4.0325e+07	3.66336e+07	1.67547e+07	1.46171e+07	1.67072e+07	5.44904e+06	5.54513e+06	5.73562e+06	-	-	1.29208	0.00101027	0.405344	-1.30278	down
pmp000129	725.23	419.1	724.221	C33H40O18	[M+H]+	Natsudaidain-3-O-(3-hydroxy-3-methylglutarate)glucoside*	Flavonoids	Flavonols	-	1	4.17e+07	4.25092e+07	3.26523e+07	1.28729e+07	6.45479e+06	1.32285e+07	3.59696e+06	3.65884e+06	3.92663e+06	-	-	1.21165	0.00287424	0.278588	-1.8438	down
Lmjp101303	291.123	219.065	290.115	C16H18O5	[M+H]+	5,7-Dimethoxy-8-(3'-methyl-2'-oxobutyl)coumarin	Lignans and Coumarins	Coumarins	-	3	4.18049e+07	4.6675e+07	3.97904e+07	1.11366e+07	5.59483e+06	1.06847e+07	4.77212e+06	4.66761e+06	4.77484e+06	-	-	1.24567	0.000270454	0.213737	-2.22609	down
Lasp004260	665.17	271.06	664.164	C30H32O17	[M+H]+	Genistein rhamnosyl malonyl glucoside	Flavonoids	Isoflavones	-	3	4.25738e+07	3.95308e+07	2.43182e+07	5.31566e+06	5.25808e+06	5.7345e+06	3.4843e+06	3.82158e+06	3.71223e+06	-	-	1.28464	0.0334903	0.15324	-2.70613	down
pmp001161	389.12	328.1	388.116	C20H20O8	[M+H]+	5-Hydroxyauranetin	Flavonoids	Flavonols	50439-46-8	2	4.30207e+07	4.52217e+07	3.9507e+07	1.81175e+07	1.52249e+07	1.72722e+07	6.15507e+06	6.06317e+06	6.09835e+06	-	-	1.29012	0.000843901	0.396202	-1.33569	down
Hmcp002187	509.13	347.07	508.122	C23H24O13	[M+H]+	Limocitrin-3-O-galactoside	Flavonoids	Flavonols	-	1	4.31283e+07	5.58317e+07	3.49648e+07	2.2997e+07	1.61583e+07	2.13152e+07	5.95283e+06	5.27088e+06	6.80955e+06	-	-	1.19225	0.0446161	0.451525	-1.14712	down
pmp000130	887.28	725.23	886.274	C39H50O23	[M+H]+	Natsudaidain-3-O-(5'-glucosyl-3-hydroxy-3-methylglutarate)glucoside	Flavonoids	Flavonols	-	1	4.37226e+07	3.98524e+07	3.64721e+07	2.28811e+07	1.4703e+07	2.18649e+07	5.01806e+06	4.90047e+06	4.8724e+06	-	-	1.19464	0.00419341	0.495213	-1.01388	down
Wagp006823	781.22	389.12	780.211	C35H40O20	[M+H]+	Demethylnobiletin 5-[6''-(3-Hydroxy-3-Methylglutaryl)malonylGlucoside]	Flavonoids	Flavones	-	1	4.50059e+07	5.34443e+07	3.67836e+07	1.02825e+07	7.82723e+06	8.55479e+06	3.98472e+06	4.2991e+06	4.00033e+06	-	-	1.28724	0.0155194	0.197173	-2.34246	down
Wagp009250	291.12	219.07	290.115	C16H18O5	[M+H]+	Perforamone C	Others	Others	-	1	4.60924e+07	5.16821e+07	4.62268e+07	1.65453e+07	1.01344e+07	1.55492e+07	5.14356e+06	5.21793e+06	5.51522e+06	-	-	1.25696	0.000243713	0.293253	-1.76978	down
Wagp008071	411.11	381.06	410.1	C22H18O8	[M+H]+	6'-Hydroxyjusticidin C	Lignans and Coumarins	Lignans	-	2	4.64942e+07	4.15987e+07	3.48125e+07	1.39322e+07	1.38903e+07	1.52547e+07	6.19501e+06	5.63567e+06	6.09698e+06	-	-	1.28791	0.0145715	0.350491	-1.51255	down
MWSHY0008	433.11	313.07	432.106	C21H20O10	[M+H]+	Apigenin-6-C-glucoside (Isovitexin)*	Flavonoids	Flavones	38953-85-4	1	4.65547e+07	3.70892e+07	2.76147e+07	5.49451e+06	5.0508e+06	6.14637e+06	5.26144e+06	7581685	6.0821e+06	C01714	ko00944	1.28727	0.0284417	0.150026	-2.73671	down
pmb0876	454.29	313.27	453.286	C21H44NO7P	[M+H]+	LysoPE 16:0	Lipids	LPE	53862-35-4	1	4.6594e+07	5.31194e+07	3.18611e+07	2.02875e+07	1.76714e+07	2.38242e+07	9.66511e+06	1.0031e+07	1.07427e+07	-	-	1.17983	0.0566147	0.469567	-1.0906	down
Wagp010206	305.14	189.05	304.131	C17H20O5	[M+H]+	2-(7-butoxy-4,8-dimethyl-2-oxochromen-3-yl)acetic acid	Lignans and Coumarins	Coumarins	-	1	4.76627e+07	4.64216e+07	4.24402e+07	7.25462e+06	4.90254e+06	7.31539e+06	4.2256e+06	4.20625e+06	4.184e+06	-	-	1.28844	0.000223233	0.142631	-2.80965	down
MWSHY0181	433.113	313.072	432.106	C21H20O10	[M+H]+	Apigenin-8-C-Glucoside (Vitexin)*	Flavonoids	Flavones	3681-93-4	1	4.76942e+07	3.83544e+07	2.69163e+07	5.48457e+06	5.12309e+06	5.92834e+06	5.6776e+06	8494480	6.26636e+06	C01460	ko00941,ko00944	1.28605	0.0330425	0.146382	-2.77219	down
HJAP006	509.13	347.08	508.122	C23H24O13	[M+H]+	Syringetin-7-O-glucoside	Flavonoids	Flavonols	-	2	4.83852e+07	5.19456e+07	4.23538e+07	2.18392e+07	1.74137e+07	2.17486e+07	6.77143e+06	6.00103e+06	7.27223e+06	-	-	1.26979	0.00322342	0.427527	-1.22591	down
Lajp005820	581.18	419.13	580.179	C27H32O14	[M+H]+	Gardenin A glucoside	Flavonoids	Flavones	-	1	4.91723e+07	5.44733e+07	3.99436e+07	7.09407e+06	7.96585e+06	6.98945e+06	4.52438e+06	4.43977e+06	5.24634e+06	-	-	1.30075	0.0104922	0.153559	-2.70314	down
Qmzp101810	267.12	189.08	266.115	C14H18O5	[M+H]+	Dimethoxysamin	Lignans and Coumarins	Lignans	-	2	5.06242e+07	5.22621e+07	4.30572e+07	2.06255e+07	2.24054e+07	1.88032e+07	7.12293e+06	1.02006e+07	8.94849e+06	-	-	1.28998	0.00511013	0.423685	-1.23894	down
Zmgp004436	509.13	347.08	508.122	C23H24O13	[M+H]+	Okanin-4'-(6''-O-acetyl)glucoside	Flavonoids	Chalcones	-	3	5.12978e+07	5.53346e+07	4.63163e+07	2.44535e+07	1.61747e+07	2.19147e+07	5.70598e+06	7.10278e+06	6.27787e+06	-	-	1.24489	0.0011065	0.408914	-1.29013	down
Wagp003033	293.19	177.05	292.179	C16H24N2O3	[M+H]+	N-trans-Feruloyl-1,6-Hexanediamine	Alkaloids	Phenolamine	-	1	5.17749e+07	4.72353e+07	3.68353e+07	2.22352e+07	1.38724e+07	2.63136e+07	5.05359e+06	4.97609e+06	5.3189e+06	-	-	1.13813	0.0140096	0.459501	-1.12186	down
Wagp003404	293.19	177.05	292.179	C16H24N2O3	[M+H]+	N-cis-Feruloyl-1,6-Hexanediamine	Alkaloids	Phenolamine	-	1	5.19527e+07	4.57375e+07	3.62162e+07	2.12801e+07	1.3799e+07	2.32012e+07	4.56041e+06	4.76062e+06	4.8262e+06	-	-	1.18042	0.0143592	0.435232	-1.20014	down
Wagp006173	581.18	419.13	580.179	C27H32O14	[M+H]+	4'-Hydroxy-5,6,7,8,3',5'-Hexamethoxyflavone O-Glucoside	Flavonoids	Flavones	-	1	5.33156e+07	5.73376e+07	4.01521e+07	7.632e+06	7.82004e+06	7.91229e+06	5.00487e+06	4.66836e+06	5.04129e+06	-	-	1.29825	0.0145808	0.15493	-2.69031	down
Wagp005836	291.12	219.07	290.115	C16H18O5	[M+H]+	Sibiricin	Lignans and Coumarins	Coumarins	18196-01-5	1	5.39933e+07	5.41743e+07	5.23108e+07	3.02115e+07	1.73078e+07	3.24768e+07	6.10104e+06	6.15578e+06	6.59964e+06	-	-	1.13044	0.028042	0.498486	-1.00438	down
Wagp010335	561.21	301.11	560.205	C32H32O9	[M+H]+	4-(2-hydroxy-3-((1-(7-methoxy-2-oxo-2H-chromen-6-yl)-3-methylbut-3-en-2-yl)oxy)-3-methylbutyl)-9-methoxy-7H-furo[3,2-g]chromen-7-one	Lignans and Coumarins	Coumarins	-	3	5.74374e+07	5.61512e+07	4.81918e+07	1.79765e+07	1.58416e+07	1.8494e+07	8.9304e+06	8.32447e+06	8.4962e+06	-	-	1.29323	0.00380568	0.323352	-1.62882	down
Wagp009413	375.11	345.06	374.1	C19H18O8	[M+H]+	5,7-Dihydroxy-3,4',6,8-tetramethoxyflavone*	Flavonoids	Flavones	50461-86-4	1	5.8823e+07	6.18702e+07	5.2955e+07	2.69489e+07	2.71359e+07	2.67398e+07	1.32182e+07	1.36342e+07	1.38012e+07	-	-	1.29808	0.00698863	0.465451	-1.1033	down
Hmmp007513	375.11	345.06	374.1	C19H18O8	[M+H]+	5,7-Dihydroxy-6,3',4',5'-tetramethoxyflavone (Arteanoflavone)*	Flavonoids	Flavones	68710-17-8	1	6.04041e+07	6.26387e+07	5.277e+07	2.64862e+07	2.77472e+07	2.66827e+07	1.36958e+07	1.37149e+07	1.42468e+07	-	-	1.29619	0.00796395	0.46024	-1.11954	down
Wagp006554	697.2	391.1	696.19	C31H36O18	[M+H]+	Scaposin 5-[6''-(3-Hydroxy-3-Methylglutaryl)Glucoside]	Flavonoids	Flavones	-	1	6.07884e+07	6.1947e+07	4.94243e+07	1.58875e+07	1.20891e+07	1.65853e+07	6.13448e+06	6.2287e+06	6.36807e+06	-	-	1.2812	0.00451178	0.258841	-1.94986	down
HJAP011	463.11	343.08	462.116	C22H22O11	[M+H]+	Chrysoeriol-8-C-glucoside (Scoparin)	Flavonoids	Flavones	301-16-6	1	6.11143e+07	5.72069e+07	45348448	1.48669e+07	1.44974e+07	1.48962e+07	6.10768e+06	6.4401e+06	6.65187e+06	-	-	1.29469	0.0138372	0.270426	-1.88669	down
Lmnp002845	463.13	343.09	462.116	C22H22O11	[M+H]+	Hispidulin-8-C-glucoside	Flavonoids	Flavones	-	1	6.14195e+07	5.89709e+07	4.20608e+07	1.51662e+07	1.42881e+07	1.42894e+07	6.23912e+06	7.31586e+06	7.21748e+06	-	-	1.286	0.0226362	0.269273	-1.89286	down
Wagp006937	651.19	345.1	650.185	C30H34O16	[M+H]+	Xanthomicrol 5-[6''-(3-Hydroxy-3-Methylglutaryl)Glucoside]	Flavonoids	Flavones	-	1	6.30401e+07	9.4227e+07	5.40416e+07	1.53262e+07	1.06917e+07	1.57146e+07	6.62269e+06	6.54932e+06	6.86545e+06	-	-	1.26117	0.041308	0.197495	-2.34011	down
Wbmp003643	741.22	433.12	740.216	C33H40O19	[M+H]+	Cimicifugic acid E-glucose-rhamnose	Phenolic acids	Phenolic acids	-	1	6.33405e+07	5.96092e+07	4.22303e+07	2.05919e+07	1.82569e+07	1.9435e+07	1.12888e+07	1.01969e+07	1.17526e+07	-	-	1.26771	0.030607	0.35285	-1.50287	down
Wagp006939	697.2	391.1	696.19	C31H36O18	[M+H]+	Gardenin E 5-[6''-(3-Hydroxy-3-Methylglutaryl)Glucoside]	Flavonoids	Flavones	-	1	6.5827e+07	7.44415e+07	4.9675e+07	1.8725e+07	1.3087e+07	2.10113e+07	6.03865e+06	6.15522e+06	6.39112e+06	-	-	1.24956	0.0167699	0.2781	-1.84633	down
Zmlp003063	741.23	433.12	740.216	C33H40O19	[M+H]+	Luteolin-7-O-(2''-O-rhamnosyl)rutinoside	Flavonoids	Flavones	-	1	6.58642e+07	6.39807e+07	4.99432e+07	2.05636e+07	2.0922e+07	2.15332e+07	1.35368e+07	1.151e+07	1.41556e+07	-	-	1.28956	0.016006	0.350517	-1.51244	down
mws1035	741.22	433.11	740.216	C33H40O19	[M+H]+	Kaempferol-3-O-robinoside-7-O-rhamnoside (Robinin)	Flavonoids	Flavonols	301-19-9	1	6.62799e+07	6.65334e+07	4.79694e+07	2.01461e+07	1.88586e+07	1.78351e+07	1.22578e+07	1.08538e+07	1.31502e+07	C10178	-	1.28389	0.0204001	0.31441	-1.66928	down
Wasn000528	337.08	277.06	338.085	C12H18O11	[M-H]-	2-O-α-D-Glucopyranosyl-L-ascorbic acid	Others	Vitamin	129499-78-1	1	6.63607e+07	7.26729e+07	5.53031e+07	3.03562e+07	3.47982e+07	2.98821e+07	1.68951e+07	1.47418e+07	1.55768e+07	C18339	-	1.27058	0.0159911	0.489031	-1.032	down
Smhp007666	389.12	359.07	388.116	C20H20O8	[M+H]+	ageconyflavone C	Flavonoids	Flavones	-	1	6.90611e+07	7.30765e+07	5.63103e+07	1.60669e+07	1.5389e+07	1.63773e+07	6.5858e+06	6.85003e+06	6.65857e+06	-	-	1.29768	0.00979748	0.241036	-2.05268	down
Hmmp004965	463.124	301.07	462.116	C22H22O11	[M+H]+	Diosmetin-7-O-glucoside*	Flavonoids	Flavones	20126-59-4	2	7.90599e+07	8.6972e+07	6.97158e+07	3.30695e+07	2.61942e+07	3.04443e+07	1.56146e+07	1.18513e+07	1.5306e+07	-	-	1.27916	0.00471343	0.380526	-1.39393	down
MWSHY0093	725.23	579.17	724.221	C33H40O18	[M+H]+	Ligustroflavone(Nuezhenoside)	Flavonoids	Flavones	260413-62-5	1	8.13082e+07	8.26104e+07	6.4737e+07	1.34697e+07	8.63731e+06	1.61469e+07	1.18713e+07	9.24439e+06	1.13603e+07	-	-	1.26863	0.00369353	0.1673	-2.57949	down
Wagp006699	651.19	345.1	650.185	C30H34O16	[M+H]+	Cirsilineol 5-[6''-(3-Hydroxy-3-Methylglutaryl)Glucoside]	Flavonoids	Flavones	-	2	8.22113e+07	9.18935e+07	6.78481e+07	2.0048e+07	1.1965e+07	2.0084e+07	7.8488e+06	8.05335e+06	8.32483e+06	-	-	1.26083	0.00597355	0.215319	-2.21545	down
Wagp006385	781.22	331.08	780.211	C35H40O20	[M+H]+	Prudomestin 5-[6''-(3-Methylglutaconyl)Glucoside]Glucoside	Flavonoids	Flavones	-	1	8.28101e+07	9.61033e+07	6.61072e+07	1.47543e+07	8.92409e+06	1.34671e+07	6.32386e+06	6.84811e+06	7.73559e+06	-	-	1.27646	0.0126315	0.151601	-2.72164	down
pmp000579	463.12	301.07	462.116	C22H22O11	[M+H]+	Diosmetin-7-O-galactoside*	Flavonoids	Flavones	-	2	8.37186e+07	9.02926e+07	6.38973e+07	3.21757e+07	2.6341e+07	3.09299e+07	1.40141e+07	1.34403e+07	1.54829e+07	-	-	1.26611	0.0205518	0.375971	-1.41131	down
Wagp005964	637.18	331.08	636.169	C29H32O16	[M+H]+	Desmethoxysudachitin 5-[6''-(3-Hydroxy-3-Methylglutaryl)Glucoside]	Flavonoids	Flavones	-	1	9.27834e+07	9.74158e+07	7.23919e+07	2.35533e+07	1.5044e+07	2.22087e+07	1.00641e+07	1.06787e+07	1.09031e+07	-	-	1.26841	0.00738583	0.231562	-2.11053	down
pmd0160	454.29	313.27	453.286	C21H44NO7P	[M+H]+	LysoPE 16:0(2n isomer)	Lipids	LPE	-	1	9.28845e+07	1.08222e+08	6.9925e+07	4.5412e+07	3.77316e+07	5.17342e+07	2.23747e+07	2.24798e+07	2.24867e+07	-	-	1.18594	0.0423225	0.497645	-1.00681	down
Lmjp003655	463.12	301.08	462.116	C22H22O11	[M+H]+	6-C-MethylKaempferol-3-glucoside	Flavonoids	Flavones	-	2	9.56492e+07	7.30584e+07	6.83881e+07	3.54828e+07	2.81591e+07	3.14921e+07	1.6024e+07	1.43645e+07	1.65631e+07	-	-	1.25916	0.024527	0.401247	-1.31744	down
Wagp005336	683.18	377.09	682.174	C30H34O18	[M+H]+	Limocitrol 5-[6''-(3-Hydroxy-3-Methylglutaryl)Glucoside]	Flavonoids	Flavones	-	1	1.01555e+08	1.25025e+08	1.00273e+08	3.87694e+07	2.17402e+07	3.9296e+07	1.01255e+07	8.97913e+06	1.0442e+07	-	-	1.22536	0.00231555	0.305353	-1.71145	down
Lhqp101805	325.09	163.04	324.084	C15H16O8	[M+H]+	Skimmin (7-Hydroxycoumarin-7-O-glucoside)	Lignans and Coumarins	Coumarins	93-39-0	1	1.04002e+08	1.1004e+08	8.63676e+07	2.82521e+07	2.47589e+07	2.85599e+07	1.3165e+07	1.35118e+07	1.35947e+07	-	-	1.29328	0.00791009	0.271532	-1.8808	down
Hmgp002189	463.13	301.07	462.116	C22H22O11	[M+H]+	Hispidulin-7-O-glucoside(Homoplantaginin)	Flavonoids	Flavones	17680-84-1	3	1.11194e+08	1.0289e+08	8.07233e+07	3.84492e+07	3.31803e+07	3.83334e+07	1.55708e+07	1.63097e+07	1.68953e+07	C17762	-	1.27496	0.0181891	0.373	-1.42275	down
Wagp010375	261.11	189.06	260.105	C15H16O4	[M+H]+	Lacinartin	Lignans and Coumarins	Coumarins	-	1	1.16493e+08	1.11551e+08	9.57171e+07	3.53717e+07	3.41263e+07	3.63994e+07	1.27139e+07	1.25106e+07	1.36677e+07	-	-	1.29784	0.00687755	0.327085	-1.61226	down
Wagp005966	667.19	361.09	666.18	C30H34O17	[M+H]+	Sudachitin 5-[6''-(3-Hydroxy-3-Methylglutaryl)Glucoside]	Flavonoids	Flavones	-	3	1.19122e+08	1.22785e+08	9.98151e+07	3.53185e+07	2.5659e+07	3.85353e+07	1.0863e+07	1.06557e+07	1.09495e+07	-	-	1.26863	0.00191171	0.29121	-1.77987	down
Lajp005530	653.17	347.08	652.164	C29H32O17	[M+H]+	Gardenin C malonyl glucoside	Flavonoids	Flavones	-	2	1.20542e+08	1.39634e+08	1.04852e+08	45279030	2.67806e+07	4.58254e+07	1.33341e+07	1.34748e+07	1.503e+07	-	-	1.22804	0.00423402	0.322948	-1.63063	down
Lajp005903	667.18	361.09	666.18	C30H34O17	[M+H]+	Gardenin A malonyl glucoside	Flavonoids	Flavones	-	2	1.21682e+08	1.28643e+08	1.03466e+08	3.71943e+07	2.72471e+07	3.76939e+07	1.0526e+07	1.12863e+07	1.17173e+07	-	-	1.27593	0.00275027	0.288688	-1.79242	down
Wagp005792	607.16	301.07	606.159	C28H30O15	[M+H]+	Sorbifolin 5-[6''-(3-Hydroxy-3-Methylglutaryl)Glucoside]	Flavonoids	Flavones	-	2	123092210	1.32345e+08	9.34109e+07	2.4942e+07	1.578e+07	2.33297e+07	1.60647e+07	1.53618e+07	1.69584e+07	-	-	1.27425	0.0114456	0.183609	-2.44529	down
Lmlp005572	433.11	271.06	432.106	C21H20O10	[M+H]+	Galangin-7-O-glucoside	Flavonoids	Flavones	-	3	1.26924e+08	1.53512e+08	1.05711e+08	1.95948e+07	17058600	2.08058e+07	9.81588e+06	7.22868e+06	10420482	-	-	1.29387	0.015093	0.148802	-2.74854	down
Lmgp004731	433.11	271.06	432.106	C21H20O10	[M+H]+	Genistein-7-O-galactoside	Flavonoids	Isoflavones	-	3	1.30397e+08	148455352	1.28787e+08	1.65039e+07	1.26439e+07	1.89711e+07	9.80336e+06	9.63089e+06	13118165	-	-	1.29239	0.00141765	0.118043	-3.08262	down
MWS20148	433.11	271.07	432.106	C21H20O10	[M+H]+	Apigenin-4'-O-glucoside*	Flavonoids	Flavones	-	3	1.34416e+08	1.5944e+08	1.04928e+08	1.96747e+07	1.62579e+07	2.08615e+07	1.0322e+07	1.10319e+07	1.26474e+07	-	-	1.29055	0.0179482	0.142418	-2.81179	down
MWSHY0189	433.11	271.07	432.106	C21H20O10	[M+H]+	Apigenin-7-O-glucoside(Cosmosiin)*	Flavonoids	Flavones	578-74-5	3	1.34416e+08	1.5944e+08	1.04928e+08	1.96747e+07	1.62579e+07	2.08615e+07	1.0322e+07	1.10319e+07	1.26474e+07	C04608	ko00944	1.29055	0.0179482	0.142418	-2.81179	down
MWSHY0061	595.16	287.06	594.159	C27H30O15	[M+H]+	Kaempferol-3-O-neohesperidoside*	Flavonoids	Flavonols	32602-81-6	3	1.3588e+08	1.17086e+08	9.40721e+07	6.00386e+07	5.26654e+07	4.94611e+07	3.12901e+07	2.48672e+07	3.07593e+07	-	-	1.24724	0.0298678	0.467284	-1.09763	down
Wagp005333	653.17	347.08	652.164	C29H32O17	[M+H]+	Limocitrin 5-[6''-(3-Hydroxy-3-Methylglutaryl)Glucoside]*	Flavonoids	Flavones	-	1	1.3686e+08	1.71407e+08	1.21133e+08	5.24149e+07	3.51148e+07	5.57118e+07	1.47914e+07	1.55468e+07	1.53591e+07	-	-	1.23697	0.0127736	0.333585	-1.58387	down
MWSslk254	595.166	287.06	594.159	C27H30O15	[M+H]+	Kaempferol-3-O-glucorhamnoside*	Flavonoids	Flavonols	40437-72-7	3	1.38558e+08	1.19998e+08	9.54277e+07	5.90195e+07	5.52389e+07	5.4699e+07	3.06469e+07	2.7544e+07	3.41785e+07	-	-	1.25326	0.0372864	0.477303	-1.06702	down
pmp000128	653.17	347.1	652.164	C29H32O17	[M+H]+	Limocitrin-3-O-(3-hydroxy-3-methylglutarate)glucoside*	Flavonoids	Flavonols	-	1	140104312	1.68882e+08	1.21834e+08	5.42628e+07	3.41099e+07	5.19958e+07	1.54151e+07	1.60694e+07	1.75146e+07	-	-	1.24039	0.00918007	0.325816	-1.61787	down
MWSHY0080	595.17	287.06	594.159	C27H30O15	[M+H]+	Luteolin-7-O-neohesperidoside (Lonicerin)*	Flavonoids	Flavones	25694-72-8	3	1.40473e+08	1.24661e+08	1.00049e+08	6.44567e+07	5.58286e+07	5.63681e+07	2.91145e+07	2.81639e+07	3.19843e+07	C12630	ko00944	1.25158	0.0278827	0.48374	-1.0477	down
Lmsp004670	595.17	287.06	594.159	C27H30O15	[M+H]+	Kaempferol-3-O-glucoside-7-O-rhamnoside*	Flavonoids	Flavonols	2392-95-2	3	1.41742e+08	1.16228e+08	9.56595e+07	5.80132e+07	5.37712e+07	5.12223e+07	3.0642e+07	2.8095e+07	3.14353e+07	-	-	1.25099	0.0387435	0.460954	-1.1173	down
pmp000593	595.17	287.06	594.159	C27H30O15	[M+H]+	Luteolin-7-O-rutinoside*	Flavonoids	Flavones	3563-98-2	3	1.44225e+08	119855452	1.03146e+08	6.33887e+07	5.29827e+07	5.47176e+07	2.93602e+07	2.69194e+07	3.52205e+07	-	-	1.25366	0.0251638	0.465895	-1.10192	down
MWSmce042	217.04	202.03	216.042	C12H8O4	[M+H]+	Bergapten	Lignans and Coumarins	Coumarins	484-20-8	1	1.45171e+08	1.52864e+08	1.25153e+08	5.04428e+06	784094	4.70457e+06	1.88762e+07	1.95927e+07	1.96676e+07	C01557	ko00999,ko01110	1.23739	0.00291558	0.0248895	-5.32832	down
Wagp008739	189.05	131.05	188.047	C11H8O3	[M+H]+	7,8-Dihydrofurocoumarin	Lignans and Coumarins	Coumarins	-	1	1.46328e+08	1.546e+08	1.33128e+08	1.48572e+07	9.40443e+06	1.24864e+07	1.44264e+07	1.48857e+07	1.53201e+07	-	-	1.29394	0.00130642	0.0846619	-3.56214	down
Lmcp007265	389.125	359.076	388.116	C20H20O8	[M+H]+	3'-Demethylnobiletin	Flavonoids	Flavones	112448-39-2	3	1.47096e+08	1.42471e+08	115322230	4.09703e+07	3.56922e+07	3.97726e+07	1.88938e+07	1.85546e+07	1.94336e+07	-	-	1.29257	0.00907601	0.287573	-1.798	down
Wagp008411	189.06	131.05	188.047	C11H8O3	[M+H]+	4',5'-Dihydropsoralen	Lignans and Coumarins	Coumarins	7535-48-0	1	1.47814e+08	1.54586e+08	1.34647e+08	1.71298e+07	1.11163e+07	1.44034e+07	1.66385e+07	1.67585e+07	1.67109e+07	-	-	1.294	0.000938995	0.0975854	-3.35719	down
Wagp008065	389.12	359.08	388.116	C20H20O8	[M+H]+	3-Hydroxy-3',4',5,5',7-Pentamethoxyflavone*	Flavonoids	Flavones	-	1	1.49038e+08	1.43602e+08	1.17462e+08	4.00762e+07	3.71638e+07	3.95447e+07	1.87779e+07	1.78425e+07	1.89759e+07	-	-	1.29617	0.00933489	0.284769	-1.81213	down
Wagp007778	389.12	359.08	388.116	C20H20O8	[M+H]+	4'-Hydroxy-3,3',5,7,8-Pentamethoxyflavone*	Flavonoids	Flavones	-	1	1.51239e+08	1.44499e+08	1.18908e+08	4.0822e+07	3.69985e+07	4.16637e+07	1.98278e+07	1.91022e+07	2.03718e+07	-	-	1.29392	0.00876563	0.28816	-1.79506	down
Zaqp008131	217.05	202.03	216.042	C12H8O4	[M+H]+	sphondin	Lignans and Coumarins	Coumarins	483-66-9	1	1.5155e+08	1.60706e+08	1.27492e+08	4.87239e+06	822468	4.5668e+06	1.86815e+07	1.85157e+07	1.95653e+07	C18081	-	1.24349	0.00420823	0.0233353	-5.42134	down
Lhqp101814	217.05	202.03	216.042	C12H8O4	[M+H]+	Isobergapten	Lignans and Coumarins	Coumarins	482-48-4	1	1.53897e+08	154658425	1.28964e+08	5.10562e+06	862399	4.69224e+06	2.06669e+07	1.98775e+07	1.98395e+07	C18082	-	1.24303	0.00288116	0.0243653	-5.35903	down
Qmdp112607	243.1	131.05	242.094	C15H14O3	[M+H]+	(-)-Viteralone	Others	Others	87440-75-3	1	1.58282e+08	1.6476e+08	144120507	1.72213e+07	1.11638e+07	1.37206e+07	1.61635e+07	1.65474e+07	1.70789e+07	-	-	1.29498	0.000903416	0.0901308	-3.47184	down
Wagp012414	261.11	189.06	260.105	C15H16O4	[M+H]+	Cedrelopsin	Lignans and Coumarins	Coumarins	-	1	1.60014e+08	1.63112e+08	134083350	5.38517e+07	5.11795e+07	5.03372e+07	1.44604e+07	1.43012e+07	1.44194e+07	-	-	1.2974	0.00763585	0.339818	-1.55716	down
mws0072	433.11	271.06	432.106	C21H20O10	[M+H]+	Apigenin-5-O-glucoside	Flavonoids	Flavones	28757-27-9	3	194544285	199983925	191828185	3499145	2311955	49547850	2140980	2186665	2693575	-	-	1.11373	0.00660447	0.0944118	-3.40489	down
Wagp012715	261.11	189.06	260.105	C15H16O4	[M+H]+	3-(1',1'-Dimethylallyl)scopoletin	Lignans and Coumarins	Coumarins	19723-23-0	2	2.00167e+08	1.98641e+08	1.74657e+08	7.31222e+07	2.251e+07	7.14377e+07	2.12377e+07	2.11521e+07	2.2342e+07	-	-	1.11494	0.00570676	0.291334	-1.77925	down

## Sheet: 2X-P_vs_4X-P_DAMs
Differentially accumulated metabolites (DAMs) identified from comparison between diploid and tetraploid in juice sacs.
Index	Q1 (Da)	Q3 (Da)	Molecular weight (Da)	Formula	Ionization model	Compounds	Class I	Class II	CAS	Level	2X-P1	2X-P2	2X-P3	4X-P1	4X-P2	4X-P3	QC01	QC02	QC03	cpd_ID	kegg_map	VIP	P-value	Fold_Change	Log2FC	Type
ML10172161	103	59.01	104.011	C3H4O4	[M-H]-	Hydroxypyruvic acid	Organic acids	Organic acids	1113-60-6	3	24497.3	19302.8	40830.2	78700.1	48280.6	44952	76204.6	67848.7	72396.5	C00168	ko00260,ko00630,ko01100,ko01110,ko01200	1.39115	0.0954165	2.03157	1.0226	up
pme1654	209.12	59.02	210.126	C12H18O3	[M-H]-	Jasmonic acid	Organic acids	Organic acids	77026-92-7	3	69267.3	70927.3	9	202706	354414	182467	2.80762e+06	3.00136e+06	2.51163e+06	C08491	ko00592,ko01100,ko01110,ko04075	1.02567	0.0498721	5.27509	2.3992	up
MWSslk208	301.22	301.22	302.225	C20H30O2	[M-H]-	Kaurenoic Acid	Terpenoids	Ditepenoids	6730-83-2	1	224548	198834	219096	463710	355476	521324	327279	347542	358031	C11874	ko00904,ko01100,ko01110	1.67902	0.0380367	2.08647	1.06106	up
mws0336	137.04	93.05	138.043	C6H6N2O2	[M-H]-	Urocanic acid	Organic acids	Organic acids	104-98-3	3	9	9	9	43068.3	84881.8	61355.4	166038	170611	185028	C00785	ko00340,ko01100	1.75844	0.0348788	7011.32	12.7755	up
Lmbn000193	103.004	59.0139	104.011	C3H4O4	[M-H]-	Tartronate semialdehyde	Organic acids	Organic acids	2480-77-5	3	24497.3	19302.8	40830.2	78700.1	48280.6	44952	76204.6	67848.7	72396.5	C01146	ko00053,ko00630,ko01100	1.39115	0.0954165	2.03157	1.0226	up
Lmsn015919	658.85	482.93	659.861	C6H18O24P6	[M-H]-	Phytic acid	Organic acids	Organic acids	83-86-3	3	1893.19	2921.36	5313.25	9698.18	6540.3	5009.87	1674.59	4585.44	3218.57	C01204	ko00562,ko01100,ko04070	1.29861	0.102493	2.09802	1.06903	up
Lmbn002648	163.04	119.05	164.047	C9H8O3	[M-H]-	α-Hydroxycinnamic Acid*	Phenolic acids	Phenolic acids	5801-57-0	3	354955	223437	180023	387011	373669	758087	166799	223007	148862	C02763	ko00360,ko01100	1.32646	0.171377	2.00256	1.00184	up
mws0097	357.13	151.04	358.142	C20H22O6	[M-H]-	Pinoresinol*	Lignans and Coumarins	Lignans	487-36-5	3	21412.7	32380.6	10227.8	5589.81	7568.12	10749.4	180885	170043	158776	C05366	ko00999,ko01100,ko01110	1.34372	0.165971	0.373429	-1.42109	down
mws4085	223.06	193.02	224.069	C11H12O5	[M-H]-	Sinapic acid	Phenolic acids	Phenolic acids	530-59-6	3	41039.9	34112	25590.4	9595.8	8007.3	14939.2	23451.6	33210.4	22967.9	C00482	ko00940,ko01100,ko01110	1.62521	0.0216671	0.323025	-1.63028	down
MEDTN00717	373.2	291.19	314.188	C20H26O3	[M+CH3COO]-	4-Oxoretinoic acid	Organic acids	Organic acids	64907-22-8	3	45535	33035.8	25354.2	14662.3	20396.8	16779.6	1.52281e+06	1.36775e+06	1.20858e+06	C16678	ko01100	1.51712	0.0884698	0.498808	-1.00344	down
mws0620	175.12	144.08	174.116	C11H14N2	[M+H]+	N-Methyltryptamine	Alkaloids	Plumerane	61-49-4	3	672190	748140	93049.3	48358.6	34648.4	63092.1	89682.2	105810	97158	C06213	ko00380,ko01100	1.43893	0.158255	0.0965383	-3.37275	down
mws0920	301.04	151	302.043	C15H10O7	[M-H]-	Tricetin (5,7,3',4',5'-Pentahydroxyflavone)	Flavonoids	Flavones	520-31-0	3	907372	725022	658264	1.87741e+06	1.39502e+06	2.4859e+06	985944	1.32653e+06	1.28781e+06	C10192	ko00941	1.63111	0.0602676	2.51383	1.32989	up
mws1174	313.07	253.05	314.079	C17H14O6	[M-H]-	3-O-Acetylpinobanksin	Flavonoids	Flavanonols	52117-69-8	3	41076.8	20059.2	27343	160545	53482.8	49400.7	38538.4	37278	32154.1	C16418	ko00941	1.33624	0.248205	2.97731	1.57401	up
pme0001	609.18	301.07	610.19	C28H34O15	[M-H]-	Hesperetin-7-O-neohesperidoside(Neohesperidin)	Flavonoids	Flavanones	13241-33-3	1	760084	468246	507213	1.30896e+06	927030	2.01286e+06	1.14852e+06	1.04274e+06	1.28099e+06	C09806	ko00941	1.51023	0.109422	2.44814	1.29169	up
mws1359	255.1	197.06	256.11	C16H16O3	[M-H]-	Pterostilbene	Others	Stilbene	537-42-8	3	9	9	9	9115.9	1580.67	924.858	80174.9	72112	67087.2	C10287	ko00945,ko01110	1.71208	0.279187	430.423	8.74961	up
Lmhp009773	515.32	261.22	514.314	C27H46O9	[M+H]+	1-α-Linolenoyl-glycerol-3-O-glucoside*	Lipids	Glycerol ester	-	1	2190.39	4153.97	905.273	3519.62	6125.29	9159.35	59073	74976.7	59275	-	-	1.25425	0.127506	2.59383	1.37508	up
mws0473	131.03	87.05	132.042	C5H8O4	[M-H]-	2-Methylsuccinic acid*	Organic acids	Organic acids	498-21-5	3	782486	477666	621157	687217	9.17505e+06	1.2458e+07	467492	418018	318317	-	-	1.26519	0.191454	11.8642	3.56855	up
Lmmn000806	131.03	87.05	132.042	C5H8O4	[M-H]-	Dimethylmalonic acid*	Organic acids	Organic acids	595-46-0	3	782486	477666	621157	687217	9.17505e+06	1.2458e+07	467492	418018	318317	-	-	1.26519	0.191454	11.8642	3.56855	up
MW0113143	325.09	133.01	326.1	C15H18O8	[M-H]-	4-O-beta-D-glucosyl-4-coumaric acid	Organic acids	Organic acids	14364-05-7	3	15976.6	21719.8	9798.67	22814.7	29549.7	42801.5	36912.6	59085.1	53349.5	C04415	-	1.35745	0.0954765	2.0037	1.00267	up
Zaxn006988	301.219	301.219	302.225	C20H30O2	[M-H]-	Isopimaric acid*	Terpenoids	Ditepenoids	5835-26-7	1	187052	155151	162109	418750	277622	526183	269325	269862	285193	-	-	1.61101	0.0771894	2.4242	1.27751	up
Cmmn013378	301.22	301.22	302.225	C20H30O2	[M-H]-	Levopimaric acid*	Terpenoids	Ditepenoids	79-54-9	1	147372	109246	144436	437170	297272	518761	334552	363625	355549	-	-	1.67399	0.0438932	3.12478	1.64376	up
Lmbn014696	301.22	301.22	302.225	C20H30O2	[M-H]-	Pimaric acid*	Terpenoids	Ditepenoids	127-27-5	1	146004	146032	227029	521083	382940	619049	329716	358411	355266	C09159	-	1.6464	0.026803	2.93426	1.55299	up
Lmzn003560	489.22	471.2	490.22	C26H34O9	[M-H]-	Sudachinoid A	Terpenoids	Ditepenoids	-	2	228019	134483	93766	211228	289615	421460	273718	305377	271357	-	-	1.32835	0.112207	2.0214	1.01536	up
Lhdp120302	389.22	209.15	388.21	C19H32O8	[M+H]+	Lauroside E	Terpenoids	Monoterpenoids	-	1	9	9	9	64303	164378	55095.9	76328.5	85025.5	68224.2	-	-	1.75489	0.113957	10510.2	13.3595	up
pmp000518	304.11	286.14	303.101	C18H13N3O2	[M+H]+	7-Hydroxyrutaecarpine	Alkaloids	Plumerane	163815-35-8	3	344107	404442	325554	742599	578721	877556	422422	554719	481100	-	-	1.64399	0.0410516	2.04718	1.03363	up
Wagp009167	286.11	271.08	285.1	C16H15NO4	[M+H]+	3-Hydroxy-1,2-dimethoxy-10-methylacridin-9-one*	Alkaloids	Alkaloids	-	3	21265.1	7339.67	8724.28	17316.1	38812.5	28777.3	152583	152137	149157	-	-	1.3102	0.11349	2.27452	1.18556	up
Wagp009194	286.11	271.08	285.1	C16H15NO4	[M+H]+	3-Hydroxy-1,4-dimethoxy-10-methylacridin-9-one*	Alkaloids	Alkaloids	-	3	21265.1	7339.67	8724.28	17316.1	38812.5	28777.3	152583	152137	149157	-	-	1.3102	0.11349	2.27452	1.18556	up
Wagp009220	286.107	271.085	285.1	C16H15NO4	[M+H]+	4-Hydroxy-2,3-dimethoxy-10-methylacridin-9-one	Alkaloids	Alkaloids	-	3	21265.1	7339.67	8724.28	17316.1	38812.5	28777.3	152583	152137	149157	-	-	1.3102	0.11349	2.27452	1.18556	up
Zasp102439	118.06	91.05	117.058	C8H7N	[M+H]+	m-Aminophenylacetylene	Alkaloids	Alkaloids	54060-30-9	1	875699	587676	712882	1.10074e+06	3.20155e+06	1.55644e+06	5.80564e+06	5.87878e+06	6.09747e+06	-	-	1.40928	0.192458	2.69211	1.42874	up
Wagp006776	274.07	231.05	273.064	C14H11NO5	[M+H]+	1,3,5-Trihydroxy-4-methoxy-10h-acridin-9-one	Alkaloids	Alkaloids	-	3	12272.6	5191.26	5717.33	28155.9	22345	7590.53	65450.9	86190.1	67980.7	-	-	1.17864	0.189042	2.50598	1.32537	up
Zmnn011234	354.13	324.09	355.142	C20H21NO5	[M-H]-	Buntanine	Alkaloids	Quinoline alkaloids	119116-85-7	1	13786	7997.59	3640.11	33286.3	20474.8	12803.5	62395.7	72759.2	44166.6	C10653	-	1.31154	0.134216	2.61821	1.38858	up
Lmzn003953	531.23	489.21	532.231	C28H36O10	[M-H]-	Nomilinic acid	Others	Lactones	35930-20-2	3	231118	116938	74864.5	261298	346993	611212	139157	168534	130439	-	-	1.42494	0.112223	2.88353	1.52784	up
Wagp009522	291.12	219.07	290.115	C16H18O5	[M+H]+	Toddanone	Lignans and Coumarins	Coumarins	77636-08-9	3	83220.2	127612	162603	308599	262070	269914	3.29528e+06	3.02648e+06	3.14416e+06	-	-	1.57673	0.00762633	2.25095	1.17053	up
Lmjp101102	291.12	219.07	290.115	C16H18O5	[M+H]+	5,6-Dimethoxy-8-(3'-methyl-2'-oxobutyl)coumarin	Lignans and Coumarins	Coumarins	-	1	83220.2	127612	162603	308599	262070	269914	3.29528e+06	3.02648e+06	3.14416e+06	-	-	1.57673	0.00762633	2.25095	1.17053	up
Wagp005836	291.12	219.07	290.115	C16H18O5	[M+H]+	Sibiricin	Lignans and Coumarins	Coumarins	18196-01-5	1	76227.5	88397.7	134979	265218	312991	265789	6.10104e+06	6.15578e+06	6.59964e+06	-	-	1.65868	0.00171271	2.81704	1.49418	up
Wagp011088	507.2	247.1	506.194	C29H30O8	[M+H]+	7-hydroxy-6-(2-hydroxy-3-((1-(7-methoxy-2-oxo-2H-chromen-6-yl)-3-methylbut-3-en-2-yl)oxy)-3-methylbutyl)-2H-chromen-2-one	Lignans and Coumarins	Coumarins	-	3	8505.1	8764.42	8124.41	20912.1	7035.8	28791.5	204188	200946	180806	-	-	1.07705	0.242022	2.23437	1.15987	up
Wagp011553	353.14	203.03	352.131	C21H20O5	[M+H]+	Lansiumarin A	Lignans and Coumarins	Coumarins	205115-73-7	3	4697.63	3611.22	5081.56	4120.34	13714.8	9018.26	109065	121747	124171	-	-	1.09412	0.244806	2.00542	1.00391	up
Yaap003128	341.09	179.03	340.079	C15H16O9	[M+H]+	Esculin (6,7-Dihydroxycoumarin-6-O-glucoside)	Lignans and Coumarins	Coumarins	531-75-9	2	106956	133459	353348	836350	245980	485802	958163	813882	998585	C09264	-	1.2271	0.189776	2.64101	1.40109	up
Lmjp101207	277.11	189.05	276.1	C15H16O5	[M+H]+	(S)-Murpanidin	Lignans and Coumarins	Coumarins	-	3	40583.3	36437.6	29615.1	52341.8	107826	112815	231594	214880	187058	-	-	1.51152	0.099799	2.55995	1.35612	up
Wagp011338	311.16	189.05	310.157	C20H22O3	[M+H]+	8-Myrcenyl-7-Methoxycoumarin	Lignans and Coumarins	Coumarins	-	3	607.355	2933.93	635.309	5137.02	2053.34	1816.72	36221.1	23581.2	39788.3	-	-	1.06839	0.295189	2.15656	1.10873	up
Lhbp111734	361.16	137.06	360.157	C20H24O6	[M+H]+	Isolariciresinol	Lignans and Coumarins	Lignans	548-29-8	3	31675	118546	77243.7	250429	220381	237430	41964.2	87638.2	78562.4	-	-	1.48418	0.0154878	3.11363	1.6386	up
MWSHY0113	465.1	303.06	464.096	C21H20O12	[M+H]+	Quercetin-3-O-galactoside (Hyperin)*	Flavonoids	Flavonols	482-36-0	1	3.56166e+07	3.60896e+07	3.16404e+07	8.43333e+07	7.54708e+07	9.43939e+07	46577025	4.48408e+07	47771600	C10073	-	1.73872	0.00827853	2.45966	1.29846	up
Lmsp003939	625.18	317.07	624.169	C28H32O16	[M+H]+	Isorhamnetin-3-O-galactoide-7-O-rhamnoside*	Flavonoids	Flavonols	-	3	4625610	4865065	1.13987e+07	1.64287e+07	1.14884e+07	1.40584e+07	4.6415e+06	5.06232e+06	5376084	-	-	1.36909	0.0663332	2.00942	1.00678	up
Lmsp003729	627.16	319.05	626.148	C27H30O17	[M+H]+	Myricetin-3-O-rutinoside	Flavonoids	Flavonols	-	2	928204	522630	466743	1.47075e+06	981225	1.5348e+06	413073	440685	330390	-	-	1.48148	0.0403366	2.07907	1.05594	up
Smgp004575	465.1	303.05	464.096	C21H20O12	[M+H]+	Quercetin-5-O-β-D-glucoside*	Flavonoids	Flavonols	-	1	5.09364e+07	4.38625e+07	4.62295e+07	1.1176e+08	9.38797e+07	1.20554e+08	62160420	5.24221e+07	7.10797e+07	-	-	1.73053	0.0115277	2.31296	1.20974	up
Lmmp003091	611.16	303.05	610.153	C27H30O16	[M+H]+	Quercetin-3-O-(4''-O-glucosyl)rhamnoside	Flavonoids	Flavonols	59262-54-3	3	425325	338883	381347	1.05987e+06	755759	1.04424e+06	586154	767770	894558	C17563	-	1.70257	0.0230862	2.49649	1.3199	up
Lmjp002906	479.12	317.07	478.111	C22H22O12	[M+H]+	Rhamnetin-3-O-Glucoside	Flavonoids	Flavonols	27875-34-9	2	7.59536e+06	9.93941e+06	6.69801e+06	1.24028e+07	1.19541e+07	3.7052e+07	3.36918e+06	3.50104e+06	5334785	-	-	1.25958	0.272848	2.53412	1.34149	up
Lmwp004293	935.25	303.05	934.238	C42H46O24	[M+H]+	Quercetin-3-O-(2'''-O-p-coumaroyl)sophoroside-7-O-glucoside	Flavonoids	Flavonols	-	3	175115	83598.2	61721.6	708041	914600	786703	332060	264948	541030	-	-	1.69419	0.00160124	7.51898	2.91054	up
Wagp006699	651.19	345.1	650.185	C30H34O16	[M+H]+	Cirsilineol 5-[6''-(3-Hydroxy-3-Methylglutaryl)Glucoside]	Flavonoids	Flavones	-	2	171500	120044	170948	402340	441626	439530	7.8488e+06	8.05335e+06	8.32483e+06	-	-	1.71644	0.000331177	2.77517	1.47258	up
Wagp006055	665.21	359.11	664.2	C31H36O16	[M+H]+	Retusin 5-[6''-(3-Hydroxy-3-Methylglutaryl)Glucoside]	Flavonoids	Flavones	-	1	9	9	9	46680	39248.7	30254.1	1.91129e+06	2.08823e+06	2.14739e+06	-	-	1.76035	0.0147123	4303.07	12.0711	up
Lmsp010393	359.11	298.09	358.105	C19H18O7	[M+H]+	Eupatorin-5-methylether (3'-hydroxy-5,6,7,4'-tetramethoxyflavone)	Flavonoids	Flavones	21764-09-0	2	4969.71	6670	3340	14187.8	6911.08	11929	253591	227880	229195	-	-	1.41794	0.0906031	2.20484	1.14068	up
Wagp007075	681.2	375.11	680.195	C31H36O17	[M+H]+	Gardenin D 5-[6''-(3-Hydroxy-3-Methylglutaryl)Glucoside]	Flavonoids	Flavones	-	1	9	9	9	47910	14447.5	60510.5	2.33897e+06	2.24551e+06	2.54685e+06	-	-	1.7526	0.0966166	4550.67	12.1519	up
pmp000010	347.08	332.05	346.069	C17H14O8	[M+H]+	5,7,4',5'-Tetrahydro-3',6-dimethoxyflavone	Flavonoids	Flavones	-	3	47336.2	27376.2	16685.1	69733.3	66162.9	56202.9	112303	124927	111169	-	-	1.43136	0.0473747	2.1018	1.07162	up
pmp000789	375.11	299.06	374.1	C19H18O8	[M+H]+	Casticin (5,3'-Dihydroxy-3,6,7,4'-Tetramethoxyflavone)	Flavonoids	Flavones	479-91-4	1	19567.4	18925.7	21346.8	41660	38652.5	44803.7	42694.4	49258.6	50210.6	-	-	1.74151	0.00256095	2.09085	1.06409	up
Hmcn001884	463.09	301.03	464.096	C21H20O12	[M-H]-	6-Hydroxyluteolin 5-glucoside	Flavonoids	Flavones	-	3	9	9	9	79823.2	88637	101241	300018	356904	316912	-	-	1.76071	0.00474611	9988.93	13.2861	up
mws0051	285.08	242.05	284.068	C16H12O5	[M+H]+	Acacetin	Flavonoids	Flavones	480-44-4	3	3341.23	9486.47	10537.7	34069.8	14125.8	10029.3	87041.1	77977.2	68119.9	C01470	ko00944	1.1366	0.254182	2.49193	1.31726	up
Wagp007602	331.08	316.09	330.074	C17H14O7	[M+H]+	Demethoxysudachitin	Flavonoids	Flavones	4323-80-2	3	3094.88	8289.68	5257.29	15754.7	13527.8	6957.85	140864	207967	181183	-	-	1.26182	0.115796	2.17766	1.12278	up
Wagp007122	375.11	345.06	374.1	C19H18O8	[M+H]+	5,4'-Dihydroxy-6,7,8,3'-tetramethoxyflavone	Flavonoids	Flavones	16520-78-8	3	9	9	9	27544	5297.68	7912.39	436271	387768	592168	-	-	1.7462	0.192824	1509.41	10.5598	up
Zmjp006684	375.11	345.06	374.1	C19H18O8	[M+H]+	Chrysosplenol E	Flavonoids	Flavones	-	3	9	9	9	27544	5297.68	7912.39	436271	387768	592168	-	-	1.7462	0.192824	1509.41	10.5598	up
Lmbn006032	301.04	149.02	302.043	C15H10O7	[M-H]-	Hypolaetin	Flavonoids	Flavones	27696-41-9	3	148724	103268	101106	346400	277693	429838	180498	263420	304284	C10078	-	1.68482	0.0235621	2.98481	1.57764	up
mws1361	449.11	303.08	450.116	C21H22O11	[M-H]-	Taxifolin-3-O-rhamnoside (Astilbin)	Flavonoids	Flavanonols	29838-67-3	3	4349.9	8170.95	5228.04	6427.21	20005	11207.3	7730.41	14266.9	12852.8	C17449	-	1.16048	0.232568	2.12067	1.08452	up
Lmzn002255	741.23	709.27	742.232	C33H42O19	[M-H]-	Naringenin-7-O-Rutinoside-5-O-glucoside	Flavonoids	Flavanones	-	3	19094.8	8565.76	7875.3	12973.6	27646.5	30624.1	121734	144531	145724	-	-	1.19903	0.15407	2.00486	1.0035	up
Wagp009406	315.12	181.05	314.115	C18H18O5	[M+H]+	2'-Hydroxy-4,4',6'-Trimethoxychalcone; Flavokawain A	Flavonoids	Chalcones	3420-72-2	3	28002.4	34821.1	18290.4	49116.7	58182.3	65670.4	120335	110802	115140	-	-	1.55919	0.0106673	2.13243	1.0925	up
mws0145	151.04	93.03	152.047	C8H8O3	[M-H]-	O-Anisic acid (2-Methoxybenzoic acid)	Phenolic acids	Phenolic acids	529-75-9	3	1067.46	3217.22	1609.21	4698.07	2154.3	9326.99	141880	164619	150132	-	-	1.16546	0.239378	2.7451	1.45686	up
Wmmn000117	463.11	168.01	464.117	C18H24O14	[M-H]-	mudanoside B	Phenolic acids	Phenolic acids	203511-37-9	2	6662.44	3222.26	6599.87	11622.2	13864.4	13098.5	63559.8	65418.7	40566.5	-	-	1.55098	0.00935373	2.34068	1.22693	up
Lmtn002324	431.15	269.1	432.163	C19H28O11	[M-H]-	Benzyl-(2''-O-glucosyl)glucoside*	Phenolic acids	Phenolic acids	-	3	9	9	9	8657.66	11521.8	16675	32564.1	56829.1	46389.1	C17564	-	1.75823	0.0346256	1364.98	10.4147	up
Zbqp003189	217.15	144.08	216.147	C10H20N2O3	[M+H]+	Val-Val	Amino acids and derivatives	Amino acids and derivatives	3918-94-3	2	578312	567343	418522	1.20977e+06	1.07941e+06	1.55423e+06	412897	414268	498424	-	-	1.67624	0.0225964	2.45715	1.29699	up
pme0220	225.15	151.11	224.141	C13H20O3	[M+H]+	Methyl jasmonate	Organic acids	Organic acids	1211-29-6	3	103220	77648.8	137397	17760.4	22366.7	83404.3	140580	138030	168802	C11512	ko00592,ko01110	1.32783	0.0789585	0.388139	-1.36536	down
Wahp005277	632.26	470.23	631.253	C34H37N3O9	[M+H]+	Tricaffeoyl Spermidine	Alkaloids	Phenolamine	-	3	20005	42110.6	80587.3	24570	8422.91	28340	66729.5	103023	67339	C18070	ko00940,ko01110	1.05197	0.261518	0.429795	-1.21828	down
MWSmce042	217.04	202.03	216.042	C12H8O4	[M+H]+	Bergapten	Lignans and Coumarins	Coumarins	484-20-8	1	194573	255048	420454	117252	123309	124104	1.88762e+07	1.95927e+07	1.96676e+07	C01557	ko00999,ko01110	1.55452	0.129851	0.41912	-1.25456	down
mws1077	355.1	193.05	354.095	C16H18O9	[M+H]+	Scopoletin-7-O-glucoside (Scopolin)	Lignans and Coumarins	Coumarins	531-44-2	1	1.18892e+06	981311	2.3555e+06	259707	491915	444235	4.61844e+06	4.68399e+06	5.19065e+06	C01527	ko00999,ko01110	1.57606	0.118243	0.264235	-1.92011	down
MWSmce310	339.15	203.03	338.152	C21H22O4	[M+H]+	Bergamottin	Lignans and Coumarins	Coumarins	7380-40-7	1	70618.2	126582	749746	5783.62	8807	4834.9	320887	285667	325249	C22152	ko00999,ko01110	1.6286	0.291321	0.0205139	-5.60726	down
Lmbp000123	164.07	56.05	163.067	C6H13NO2S	[M+H]+	L-Homomethionine	Amino acids and derivatives	Amino acids and derivatives	25148-30-5	3	335710	272552	418778	142480	166794	153877	209936	217942	208001	C17213	ko00966,ko01110,ko01210	1.67131	0.0438884	0.450957	-1.14894	down
MW0017099	291.2	165.12	292.204	C18H28O3	[M-H]-	9s,13r-12-Oxophytodienoic Acid	Lipids	Free fatty acids	71606-07-0	3	42099.3	41280.6	65803.2	18658.2	23824.8	21924.2	1.22936e+06	1.1972e+06	1.04151e+06	-	-	1.63823	0.0676635	0.431732	-1.21179	down
YC512118	282.28	247.24	281.272	C18H35NO	[M+H]+	Oleamide (9-Octadecenamide)	Lipids	Free fatty acids	301-02-0	1	198782	84373.5	60025	20367	53323.3	20635.1	11762.4	12276.3	14154	C19670	-	1.39805	0.186207	0.274857	-1.86325	down
Lmhp008589	476.28	335.26	475.27	C23H42NO7P	[M+H]+	LysoPE 18:3(2n isomer)	Lipids	LPE	-	1	124759	123621	64385.7	47085.9	44554.6	54313.6	582146	557498	543161	-	-	1.48013	0.105133	0.466657	-1.09957	down
Lcsp013328	324.29	62.06	323.282	C20H37NO2	[M+H]+	linoleoyl ethanolamine	Lipids	LPE	68171-52-8	2	59820	87956.3	83587.2	30592.2	46990.1	36812	226176	233579	244996	-	-	1.59693	0.0279801	0.494435	-1.01615	down
Lmhp008273	438.26	297.24	437.254	C20H40NO7P	[M+H]+	LysoPE 15:1(2n isomer)	Lipids	LPE	-	2	110045	58712	109815	34095.8	25633.2	50264.2	44958.9	39759.8	39685.5	-	-	1.48913	0.0645927	0.394846	-1.34064	down
pmb0854	518.32	184.07	517.317	C26H48NO7P	[M+H]+	LysoPC 18:3	Lipids	LPC	-	1	2.18855e+07	1.99701e+07	8.36037e+06	5.60908e+06	4.94417e+06	6.19826e+06	5.50606e+07	5.49493e+07	5.89776e+07	-	-	1.4875	0.117473	0.333589	-1.58386	down
pmd0146	548.37	184.07	547.364	C28H54NO7P	[M+H]+	LysoPC 20:2(2n isomer)	Lipids	LPC	-	3	152418	112967	81820.1	49044.8	36473.8	57943.2	113056	82178.9	102352	-	-	1.5493	0.0690729	0.413191	-1.27512	down
MW0123471	335.14	59.01	336.147	C20H20N2O3	[M-H]-	9H-Pyrrolo[1',2':2,3]isoindolo[4,5,6-cd]indol-9-one, 10-acetyl-2,6,6a,7,11a,11b-hexahydro-11-hydroxy-7,7-dimethyl-, (6aR,11aS,11bR)-	Organic acids	Organic acids	-	3	21675	44552.7	36041.9	9	9	9	78803.9	80721.5	79113	-	-	1.76031	0.0362951	0.000264008	-11.8871	down
pme3186	168.99	78.96	169.998	C3H7O6P	[M-H]-	DL-Glyceraldehyde-3-phosphate	Organic acids	Organic acids	591-59-3	3	832660	755812	904653	265680	375674	332282	674860	1.21893e+06	1.08239e+06	C00661	-	1.7159	0.00101298	0.390529	-1.3565	down
Wbmp010456	277.22	93.07	276.209	C18H28O2	[M+H]+	Macrophypene B	Terpenoids	Ditepenoids	-	3	97499.6	57059	43535.5	20713.8	7452.98	20264.5	336862	335989	334639	-	-	1.51449	0.082554	0.244487	-2.03217	down
Xmmn006031	447.22	315.18	448.231	C21H36O10	[M-H]-	Borneol 7-O-[β-D-apiofuranosyl-(1→6)]-β-D-glucopyranoside	Terpenoids	Monoterpenoids	88700-35-0	2	7941.16	12725.8	35169.7	5927.94	7359.06	7356.29	326022	447233	357179	-	-	1.20009	0.296894	0.369708	-1.43554	down
MWSmce591	235.17	105.07	234.162	C15H22O2	[M+H]+	Curcumenol	Terpenoids	Sesquiterpenoids	19431-84-6	2	130575	154666	164858	26569.5	98570.9	99199.5	82382.5	108124	84032.9	C16942	-	1.23286	0.0725726	0.498423	-1.00456	down
Wagp004424	424.12	176.07	423.116	C19H21NO10	[M+H]+	Acetoxyindole N-malonyl glucoside	Alkaloids	Plumerane	-	3	30721.1	40168.7	17506.8	9774.79	3198.66	3340	110416	118904	116532	-	-	1.57062	0.0555662	0.184549	-2.43793	down
pmb0769	485.19	323.14	484.185	C25H28N2O8	[M+H]+	N-(p-Coumaroyl)serotonin Glucoside	Alkaloids	Plumerane	76423-56-8	3	235304	291994	484031	176933	169461	158260	1982840	1.76104e+06	2.14518e+06	-	-	1.47967	0.153305	0.499001	-1.00289	down
Wagp008829	200.11	158.06	199.1	C13H13NO	[M+H]+	3-(3-Methyl-2-Butenoyl)-1H-Indole	Alkaloids	Plumerane	-	3	216059	275961	54831.4	35193.3	12962.9	14273.8	40477.3	75744.7	80361.1	-	-	1.51693	0.132717	0.114163	-3.13084	down
MWSmce360	342.17	192.11	342.17	C20H24NO4+	[M]+	Phellodendrine	Alkaloids	Isoquinoline alkaloids	6873-13-8	3	25005	12985.1	12985.1	10005	6670	7503.89	38998.4	26073	28487.2	C17046	-	1.41875	0.148796	0.474326	-1.07605	down
mws0983	326.31	62.06	325.298	C20H39NO2	[M+H]+	N-Oleoylethanolamine	Alkaloids	Alkaloids	111-58-0	1	14374.8	29585.5	16343.7	10263.1	6123.49	9787.47	67421.4	69042.2	68971.5	C20792	-	1.45649	0.131839	0.434036	-1.20411	down
Zahp012577	280.26	81.07	279.256	C18H33NO	[M+H]+	Octadecadienamide	Alkaloids	Alkaloids	-	2	351058	422962	215271	115721	121202	107783	151941	148277	151722	-	-	1.63092	0.0711963	0.348437	-1.52103	down
Zmzp005934	284.3	102.09	283.288	C18H37NO	[M+H]+	Stearamide	Alkaloids	Alkaloids	124-26-5	3	306885	98341.4	103385	66659.2	119024	55710.8	37195.2	37486.2	38602	C13846	-	1.03626	0.32336	0.474613	-1.07518	down
Zahp013600	282.28	69.07	281.272	C18H35NO	[M+H]+	Octadec-2-enamide	Alkaloids	Alkaloids	-	1	1.34039e+06	579911	438707	133392	367501	132186	88888.8	89416.9	94769.1	-	-	1.42047	0.169016	0.268367	-1.89772	down
Hmhp009670	294.24	95.08	293.236	C18H31NO2	[M+H]+	Dihydrobungeanool	Alkaloids	Alkaloids	-	3	14092.2	6355.75	4326.9	1437.82	1670	4493.47	66484.3	62966.2	62035	-	-	1.33642	0.186267	0.306814	-1.70456	down
Wagp003516	274.14	202.09	273.137	C16H19NO3	[M+H]+	Ptelefoliarine	Alkaloids	Alkaloids	-	1	2.27372e+06	1.56768e+06	4.46891e+06	330252	442235	306023	5.03532e+06	4.64443e+06	5.11412e+06	-	-	1.67446	0.109716	0.12978	-2.94586	down
Wagp007144	288.09	273.06	287.079	C15H13NO5	[M+H]+	Grandisine III	Alkaloids	Alkaloids	-	2	6197.11	14947.3	12598.6	1942.72	5841.3	3549.86	40572.8	38042.6	23127.6	-	-	1.43462	0.0871997	0.335888	-1.57395	down
Lwhp010601	274.14	202.09	273.137	C16H19NO3	[M+H]+	glyconone	Alkaloids	Piperidine alkaloids	-	1	2.0984e+06	1.64207e+06	4.5025e+06	264650	440026	343147	4.42206e+06	4.69234e+06	5.15963e+06	-	-	1.6734	0.113464	0.127117	-2.97577	down
Lahp003747	274.14	202.08	273.137	C16H19NO3	[M+H]+	Orijanone	Alkaloids	Quinoline alkaloids	-	1	2.14547e+06	1.65788e+06	4.44446e+06	290245	459474	272538	5.03461e+06	4.62841e+06	4.96863e+06	-	-	1.67585	0.106487	0.123943	-3.01225	down
Wagp010286	198.13	142.06	197.12	C14H15N	[M+H]+	2-(1-Pentenyl)quinoline	Alkaloids	Quinoline alkaloids	5715-00-4	3	16556.5	32197.4	4452.72	12330.2	2465.65	956.91	577142	553089	610157	-	-	1.06937	0.257914	0.296067	-1.75601	down
Lsmp121512	276.12	204.06	275.116	C15H17NO4	[M+H]+	Ribaline	Alkaloids	Quinoline alkaloids	6872-52-2	3	68746.5	70583.6	195551	22138.7	19465.4	20261.7	143492	170355	215486	-	-	1.61705	0.16233	0.184739	-2.43644	down
Hmcp009963	180.14	123.07	180.138	C11H18NO+	[M]+	Candicine	Alkaloids	Phenolamine	6656-13-9	1	2.34987e+06	1.89626e+06	3.25619e+06	474508	1.09072e+06	2.13619e+06	832082	787929	847378	C10575	-	1.20459	0.116601	0.493372	-1.01925	down
pma0101	293.16	163.04	292.154	C14H20N4O3	[M+H]+	Caffeoylagmatine	Alkaloids	Phenolamine	-	3	1.68565e+06	1.41251e+06	1.01939e+06	607969	625302	670557	406261	428919	459140	-	-	1.62526	0.06105	0.462369	-1.11288	down
pma0584	308.2	163.04	307.19	C16H25N3O3	[M+H]+	Caffeoylspermidine	Alkaloids	Phenolamine	-	3	48948.4	13705.2	31582.3	9	9	9	211883	145165	156484	-	-	1.75107	0.0908852	0.000286515	-11.7691	down
pmp001247	442.21	221.08	442.207	C21H32NO9+	[M]+	Feruloylcholine glucoside	Alkaloids	Phenolamine	-	3	34960.2	45843.1	92160.6	24151.3	35746.8	17511	30790.5	20595.4	30432.9	-	-	1.30605	0.204578	0.447545	-1.1599	down
Lchp000009	458.19	179.05	457.189	C28H27NO5	[M+H]+	Syncarpamide	Alkaloids	Phenolamine	-	3	15275.3	13367.5	15272.9	5005	4829.23	11257	48169.4	94753.5	53023.5	-	-	1.44733	0.0589852	0.480265	-1.0581	down
Wafn003182	409.21	161.05	350.194	C16H30O8	[M+CH3COOH-H]-	Glucopyranose 6-Hydroxydecanoate	Others	Saccharides	-	1	89733.8	92176.8	297073	35119.4	66635.6	51639.5	103201	104043	90933.3	-	-	1.34566	0.253745	0.32025	-1.64273	down
Lhhp120823	193.08	105.07	192.079	C11H12O3	[M+H]+	Eugenyl formate	Others	Others	-	1	12822970	14464895	19638835	4946120	9.22683e+06	4.90492e+06	1.08957e+07	1.07087e+07	1.15736e+07	-	-	1.57141	0.0252414	0.406546	-1.29851	down
Wagp005508	457.2	209.15	456.2	C22H32O10	[M+H]+	3-Hydroxy-Beta-Ionone 3-(6''-Malonyl)Glucoside	Others	Others	-	1	277620	420318	466924	180496	190189	165591	375966	381451	415738	-	-	1.62915	0.0644224	0.460377	-1.11911	down
Wasn003821	409.21	187.13	350.194	C16H30O8	[M+CH3COOH-H]-	Glucosyl 3,7-dimethyloct-2-ene-1,6,7-triol	Others	Others	-	1	59301.9	40607.4	123608	18784.7	24271.7	12605	36854	48466.2	47325.6	-	-	1.53233	0.153707	0.249025	-2.00564	down
Lmfn002465	499.15	337.09	500.153	C22H28O13	[M-H]-	1,2,4-Trihydroxynaphthalene-1,4-di-glucoside (Lawsoniaside)	Others	Others	116964-02-4	2	45651.8	8947.35	14905.2	9	9	9	61116.5	41738.1	84470.3	-	-	1.74301	0.17864	0.000388465	-11.3299	down
Lhqp101805	325.09	163.04	324.084	C15H16O8	[M+H]+	Skimmin (7-Hydroxycoumarin-7-O-glucoside)	Lignans and Coumarins	Coumarins	93-39-0	1	1.71584e+06	1.65764e+06	2.40585e+06	594514	851382	989043	1.3165e+07	1.35118e+07	1.35947e+07	-	-	1.61887	0.027022	0.421319	-1.24701	down
Lhqp101814	217.05	202.03	216.042	C12H8O4	[M+H]+	Isobergapten	Lignans and Coumarins	Coumarins	482-48-4	1	255144	273299	430389	128182	133907	148208	2.06669e+07	1.98775e+07	1.98395e+07	C18082	-	1.63654	0.0798071	0.427913	-1.22461	down
Wagp014143	313.18	189.05	312.173	C20H24O3	[M+H]+	7-[(2e)-3,7-dimethylocta-2,6-dien-1-yl]-6-methoxychromen-2-one	Lignans and Coumarins	Coumarins	-	2	15960.8	15897.9	72742.5	14995.8	12527.7	9394.36	617598	641460	614053	-	-	1.06669	0.355611	0.352939	-1.50251	down
Zaqp008131	217.05	202.03	216.042	C12H8O4	[M+H]+	sphondin	Lignans and Coumarins	Coumarins	483-66-9	1	233100	289477	419671	92284.5	110896	114214	1.86815e+07	1.85157e+07	1.95653e+07	C18081	-	1.67399	0.0616425	0.336849	-1.56982	down
Lmjp101407	315.16	187.04	314.152	C19H22O4	[M+H]+	5-Geranyloxy-1,3-dihydroxyxanthone	Lignans and Coumarins	Coumarins	-	3	11212.3	29317.2	27763.7	8573.64	22071.9	3405.03	365183	389271	372257	-	-	1.04059	0.228493	0.498594	-1.00406	down
Cmpp007319	261.11	189.06	260.105	C15H16O4	[M+H]+	7-Methoxy-5-Prenyloxycoumarin	Lignans and Coumarins	Coumarins	35590-41-1	1	40212.7	57613.1	142427	36056.9	41395.3	36480.6	3.66149e+06	3.27213e+06	3.56203e+06	-	-	1.11586	0.31381	0.474221	-1.07637	down
Lhkp101525	457.13	163.04	456.127	C20H24O12	[M+H]+	Apiosylskimmin (Adicardin)	Lignans and Coumarins	Coumarins	103529-94-8	1	69587.4	60864	100352	20024.4	17504.3	25576.1	358181	385301	342640	-	-	1.69249	0.0385249	0.273414	-1.87084	down
Hmbp002498	487.14	193.05	486.137	C21H26O13	[M+H]+	Scopoletin-7-O-xylosyl(1→6)glucoside	Lignans and Coumarins	Coumarins	-	2	49836.7	51045.4	107565	13463.3	20266.8	21535.8	137487	155033	143876	-	-	1.61156	0.113097	0.265132	-1.91522	down
Wagp013019	329.17	193.05	328.168	C20H24O4	[M+H]+	7-Geranyloxy-6-methoxycoumarin	Lignans and Coumarins	Coumarins	28587-43-1	3	44186.9	24226.9	114782	20119.6	16898.7	32727.5	135206	147920	153194	-	-	1.11062	0.301303	0.380718	-1.39321	down
Wagp009135	371.15	203.03	370.142	C21H22O6	[M+H]+	Lansiumarin B	Lignans and Coumarins	Coumarins	-	1	25203.9	39663.1	13674.1	11002.8	8258.5	16052.1	487275	470224	549031	-	-	1.25441	0.188156	0.449616	-1.15323	down
Cmpp008880	245.12	189.06	244.11	C15H16O3	[M+H]+	Suberosin	Lignans and Coumarins	Coumarins	581-31-7	1	19662.9	18149.4	21638.8	4336.84	1504.6	16949.4	1.0106e+06	930353	842549	-	-	1.24258	0.117826	0.383356	-1.38324	down
Wagp005750	553.19	247.1	552.184	C26H32O13	[M+H]+	Marmesin O-[6''-(3-Hydroxy-3-Methylglutaryl)Glucoside]	Lignans and Coumarins	Coumarins	-	1	139905	124023	343327	113260	109145	76258.5	5.94893e+06	5.37971e+06	6.47763e+06	-	-	1.18203	0.281069	0.491825	-1.02378	down
Wagp010873	337.14	203.03	336.136	C21H20O4	[M+H]+	(E)-4-((7-methyl-4-methyleneocta-5,7-dien-1-yl)oxy)-7H-furo[3,2-g]chromen-7-one	Lignans and Coumarins	Coumarins	-	2	20722.3	15847.1	31853.4	3522.24	3657.16	10290.5	157992	175546	193729	-	-	1.53891	0.0513906	0.255322	-1.96961	down
Wagp007659	277.11	205.05	276.1	C15H16O5	[M+H]+	8-(2,3-epoxy-1-hydroxy-3-methylbutyl)-7-methoxycoumarin	Lignans and Coumarins	Coumarins	-	3	8340	13340	7434.28	3349.8	1887.64	6020.14	127256	112308	102959	-	-	1.41265	0.0628003	0.386668	-1.37083	down
Lajp006702	277.11	205.05	276.1	C15H16O5	[M+H]+	8-(2'-oxo-y-methyl)butoxy-7-methoxycoumarin	Lignans and Coumarins	Coumarins	-	3	8340	13340	7434.28	3349.8	1887.64	6020.14	127256	112308	102959	-	-	1.41265	0.0628003	0.386668	-1.37083	down
Lahp007432	373.16	203.03	372.157	C21H24O6	[M+H]+	9-[(E)-6,7-Dihydroxy-3,7-dimethyloct-2-enoxy]furo[3,2-g]chromen-7-one	Lignans and Coumarins	Coumarins	-	2	102360	145207	382015	6530.69	40564.9	35462.8	118159	102378	136837	-	-	1.48286	0.169174	0.131132	-2.93091	down
Lahp007431	355.15	203.03	354.147	C21H22O5	[M+H]+	Lansiumarin C	Lignans and Coumarins	Coumarins	205115-75-9	1	216237	266301	901681	25091.9	94231.4	83647.3	361735	265349	317477	-	-	1.48384	0.215302	0.146632	-2.76973	down
Hmlp006964	237.07	176.04	236.069	C12H12O5	[M+H]+	5,6,7-Trimethoxycoumarin*	Lignans and Coumarins	Coumarins	55085-47-7	3	1032.59	8340	5164.13	626.115	1717.4	935.367	30664.3	41049.6	40320.2	-	-	1.21112	0.215962	0.225559	-2.14843	down
Wagp005150	279.12	189.05	278.115	C15H18O5	[M+H]+	6-(2,3-Dihydroxy-3-methylbutyl)-7-methoxycoumarin	Lignans and Coumarins	Coumarins	36149-96-9	1	43345	80518.6	178098	9	9	9	477583	404240	579515	-	-	1.75665	0.129212	8.94153e-05	-13.4491	down
Wagp010844	332.19	163.04	331.178	C19H25NO4	[M+H]+	4-((6-amino-7-hydroxy-3,7-dimethyloct-2-en-1-yl)oxy)-2H-chromen-2-one	Lignans and Coumarins	Coumarins	-	1	11841.1	13101.2	24390.6	12779.3	7659.49	2929.95	159979	158284	218744	-	-	1.17019	0.159656	0.473696	-1.07797	down
Lmhn003990	367.1	191.07	368.111	C17H20O9	[M-H]-	Phellodenol E	Lignans and Coumarins	Coumarins	778637-83-5	2	99624.6	57179.1	51509.9	14519.7	16921.3	27219.5	1.39771e+06	1.62487e+06	1.06325e+06	-	-	1.6008	0.0733203	0.281597	-1.8283	down
MWSmce061	237.07	176.05	236.069	C12H12O5	[M+H]+	Dimethylfraxetin; 6,7,8-Trimethoxycoumarin*	Lignans and Coumarins	Coumarins	6035-49-0	3	3451.72	7191.56	6882.86	2828.83	2738.39	2609.44	34536.3	31625.9	48712.7	-	-	1.48089	0.121108	0.466541	-1.09993	down
Lsmp121711	555.21	247.1	554.2	C26H34O13	[M+H]+	Marmesin Rutinoside	Lignans and Coumarins	Coumarins	159650-11-0	3	28340	18340	39382.7	9	9	9	159873	117394	233394	-	-	1.75825	0.0420874	0.000313725	-11.6382	down
Lajp004709	437.14	203.03	436.136	C21H24O10	[M+H]+	Murralongic acid glucoside	Lignans and Coumarins	Coumarins	-	3	157985	53350	114993	9	9	9	28340	40196.2	66685	-	-	1.75512	0.069869	8.2739e-05	-13.5611	down
MWSHC20189	357.13	151.04	358.142	C20H22O6	[M-H]-	Epipinoresinol*	Lignans and Coumarins	Lignans	24404-50-0	3	25226.2	26286.5	8164.5	7059.9	8730.75	13724.6	193865	194821	185831	-	-	1.01639	0.223008	0.494581	-1.01572	down
Wbwn004173	499.24	307.17	500.241	C28H36O8	[M-H]-	Heteroclitin A	Lignans and Coumarins	Lignans	140369-75-1	1	9600.13	15045.8	32850.3	5490.62	4244.83	8340	406823	432946	419192	-	-	1.40798	0.199271	0.314377	-1.66943	down
Zmcp102703	521.2	131.05	520.194	C26H32O11	[M+H]+	saikolignanoside D	Lignans and Coumarins	Lignans	-	1	2.50593e+06	3.85942e+06	4.79368e+06	1.91966e+06	1.7322e+06	1.85237e+06	2.01981e+07	2.17449e+07	2.17947e+07	-	-	1.54238	0.103964	0.493254	-1.0196	down
Lmsp003655	521.2	131.05	520.194	C26H32O11	[M+H]+	Dehydrodiconiferyl alcohol-gamma'-O-glucoside*	Lignans and Coumarins	Lignans	-	1	2.6899e+06	4.11473e+06	4.9383e+06	2.03394e+06	1.70841e+06	2.10002e+06	2.14248e+07	2.32239e+07	2.08913e+07	-	-	1.5434	0.0911588	0.497523	-1.00717	down
Ymjm000135	507.18	161.02	508.195	C25H32O11	[M-H]-	8R-Dihydrodehydrodiconferyl alcohol 4-O-β-D-glucopyranoside	Lignans and Coumarins	Lignans	-	3	2862.71	4829.95	17782.3	1227.23	3197.13	2658.97	306123	365439	320395	-	-	1.16656	0.319931	0.27805	-1.84658	down
Wagp009707	431.13	401.09	430.126	C22H22O9	[M+H]+	4-(bis(7-methoxybenzo[d][1,3]dioxol-5-yl)methyl)-3-(hydroxymethyl)dihydrofuran-2(3H)-one	Lignans and Coumarins	Lignans	-	3	2009.85	4422.8	3897.89	782.895	1115.23	2850.56	112110	146682	153275	-	-	1.23515	0.129822	0.459674	-1.12132	down
Qmzp101810	267.12	189.08	266.115	C14H18O5	[M+H]+	Dimethoxysamin	Lignans and Coumarins	Lignans	-	2	230494	90542	630193	43180.8	103375	58257.7	7.12293e+06	1.02006e+07	8.94849e+06	-	-	1.28861	0.262876	0.215315	-2.21548	down
Zbdp007159	359.11	329.07	358.105	C19H18O7	[M+H]+	5-Hydroxy-7,2',4',5'-tetramethoxyisoflavone; Robustigenin	Flavonoids	Isoflavones	-	3	33652.4	35549.2	47320.6	12186.9	18078	16139.9	909972	901243	903996	-	-	1.67532	0.0200764	0.398248	-1.32826	down
pmp000411	565.16	433.1	564.148	C26H28O14	[M+H]+	Genistein-8-C-apiosyl(1→6)glucoside	Flavonoids	Isoflavones	-	3	1.52e+06	1.63496e+06	1.49539e+06	710296	659146	900532	1.12173e+06	1.0259e+06	1.09602e+06	-	-	1.69919	0.00192949	0.48813	-1.03466	down
MWS20190	361.09	346.07	360.084	C18H16O8	[M+H]+	5,7,4'-trihydroxy-6,3',5'-trimethoxyisoflavone	Flavonoids	Isoflavones	-	3	34031.1	8504.16	13618.7	5172.02	2837.15	4062.35	264627	297606	244704	-	-	1.46751	0.199383	0.214972	-2.21778	down
Lmgp003803	655.19	331.08	654.18	C29H34O17	[M+H]+	5,7,4'-Trihydroxy-6,8-dimethoxyisoflavone-7-O-galactoside-rhamnose	Flavonoids	Isoflavones	-	3	268979	184216	523757	55389.7	57503.9	64429	511638	377578	542978	-	-	1.64723	0.120488	0.181506	-2.46191	down
Lamp006064	639.19	331.08	638.185	C29H34O16	[M+H]+	3-[(3,4-dihydroxyphenyl)methylidene]-5,7-dihydroxy-6-methoxy-2h-1-benzopyran-4-one glucosyl rhamnoside	Flavonoids	Other Flavonoids	-	3	1.07126e+06	740807	646520	288118	279854	353487	1.64717e+06	1.65321e+06	1.86545e+06	-	-	1.65234	0.0536256	0.374793	-1.41584	down
Zmcn004206	771.18	609.14	772.185	C36H36O19	[M-H]-	kaempferol-3-caffeoyldiglucoside	Flavonoids	Flavonols	-	3	102332	78360	70411.2	9	9	9	691210	723759	708536	-	-	1.75965	0.0128872	0.000107526	-13.183	down
Zbnp004535	815.23	347.08	814.216	C35H42O22	[M+H]+	Limocitrin-3-O-(hydroxy-methylglutarate)glucoside-glucoside*	Flavonoids	Flavonols	-	1	5.57732e+06	4.56546e+06	3.79429e+06	804852	917601	940022	1.29537e+07	1.37698e+07	1.27074e+07	-	-	1.73876	0.0178257	0.191035	-2.38809	down
Zbnp003712	815.22	347.08	814.216	C35H42O22	[M+H]+	Limocitrin-3-O-(3-hydroxy-3-methylglutarate)glucoside-glucoside	Flavonoids	Flavonols	-	3	1.37324e+06	821216	2.56592e+06	669910	378274	1.2953e+06	2.40995e+06	2.31988e+06	2.21205e+06	-	-	1.05083	0.25928	0.49229	-1.02242	down
pmp000129	725.23	419.1	724.221	C33H40O18	[M+H]+	Natsudaidain-3-O-(3-hydroxy-3-methylglutarate)glucoside*	Flavonoids	Flavonols	-	1	124761	83142.5	147767	43055.9	50411	55131.4	3.59696e+06	3.65884e+06	3.92663e+06	-	-	1.61342	0.0630529	0.417797	-1.25913	down
HJAP005	495.11	333.07	494.106	C22H22O13	[M+H]+	Laricitrin-3-O-glucoside	Flavonoids	Flavonols	39986-90-8	3	704646	716299	694870	350560	286365	286590	834525	910993	842108	-	-	1.73574	0.00150282	0.436482	-1.19601	down
Hmcp001579	671.18	347.07	670.174	C29H34O18	[M+H]+	Limocitrin-3-O-sophoroside*	Flavonoids	Flavonols	-	1	2.75089e+06	2.15079e+06	2.51286e+06	707121	731811	800592	6.3825e+06	7.12388e+06	6.6809e+06	-	-	1.74211	0.00874069	0.302045	-1.72717	down
pmp000128	653.17	347.1	652.164	C29H32O17	[M+H]+	Limocitrin-3-O-(3-hydroxy-3-methylglutarate)glucoside*	Flavonoids	Flavonols	-	1	7.45438e+06	6.87631e+06	9.51586e+06	3.76302e+06	2.12469e+06	3.8434e+06	1.54151e+07	1.60694e+07	1.75146e+07	-	-	1.58844	0.0112664	0.408072	-1.29311	down
Hmcp001628	671.18	347.07	670.174	C29H34O18	[M+H]+	Limocitrin-3,7-di-O-glucoside*	Flavonoids	Flavonols	-	1	2.94321e+06	1.91231e+06	2.39534e+06	727087	704018	777818	6.84077e+06	8.16419e+06	7.46855e+06	-	-	1.71427	0.029429	0.304643	-1.71481	down
Hmcp001636	509.13	347.07	508.122	C23H24O13	[M+H]+	Limocitrin-7-O-glucoside	Flavonoids	Flavonols	-	2	4.88308e+06	4.27746e+06	3.90114e+06	1.06202e+06	1.89543e+06	2.63987e+06	1.3543e+07	1.19768e+07	1.42801e+07	-	-	1.5096	0.0147393	0.42853	-1.22253	down
Hmmp002121	469.12	317.08	468.069	C23H16O11	[M+H]+	Isorhamnetin-3-O-gallate*	Flavonoids	Flavonols	-	3	280877	249808	654258	111740	115372	139108	1.17735e+06	1.00472e+06	1.01748e+06	-	-	1.53395	0.169996	0.309061	-1.69404	down
Hmln002199	505.1	300.03	506.106	C23H22O13	[M-H]-	Quercetin-3-O-(6''-O-acetyl)galactoside	Flavonoids	Flavonols	-	3	23220	15807.7	15308.4	4800.2	8340	11670	24506.4	22058.7	20468.1	-	-	1.43617	0.0415198	0.456605	-1.13098	down
HJAP006	509.13	347.08	508.122	C23H24O13	[M+H]+	Syringetin-7-O-glucoside	Flavonoids	Flavonols	-	2	2.35066e+06	2.58401e+06	2.35026e+06	1.19262e+06	869313	1.15515e+06	6.77143e+06	6.00103e+06	7.27223e+06	-	-	1.70336	0.000643256	0.441607	-1.17916	down
HJAP154	469.13	317.08	468.069	C23H16O11	[M+H]+	Galloylisorhamnetin*	Flavonoids	Flavonols	-	3	60065.1	81564.1	51656.7	28727.2	30491.9	23340	766188	904338	751775	-	-	1.65195	0.046833	0.427135	-1.22724	down
Hmcp002399	509.13	347.07	508.122	C23H24O13	[M+H]+	Limocitrin-3-O-glucoside	Flavonoids	Flavonols	-	3	941440	963713	936324	467408	316717	535575	2.20083e+06	2430570	2807410	-	-	1.63043	0.0146537	0.464441	-1.10643	down
Hmcp002298	479.12	347.07	478.111	C22H22O12	[M+H]+	Limocitrin-3-O-arabinoside	Flavonoids	Flavonols	-	3	100548	69378.4	77003	45248.1	15953.3	51016.5	741104	649830	833127	-	-	1.31703	0.0362031	0.454454	-1.1378	down
Wagp007572	359.11	329.07	358.105	C19H18O7	[M+H]+	Quercetin 3,5,7,3'-tetramethyl ether	Flavonoids	Flavones	-	2	33652.4	35549.2	47320.6	12186.9	18078	16139.9	909972	901243	903996	-	-	1.67532	0.0200764	0.398248	-1.32826	down
Wagp006347	665.21	359.11	664.2	C31H36O16	[M+H]+	Gardenin B 5-[6''-(3-Hydroxy-3-Methylglutaryl)Glucoside]	Flavonoids	Flavones	-	1	127966	218789	108971	31556.8	29853.1	129894	2.36212e+06	2.35975e+06	2.38912e+06	-	-	1.25833	0.136192	0.419778	-1.2523	down
pmb0578	655.17	207	654.159	C32H30O15	[M+H]+	Luteolin-7-O-(6''-sinapoyl)glucoside	Flavonoids	Flavones	-	3	22859.7	32536.8	39586.2	11188	17557	9206.33	13340	13340	12934.4	-	-	1.56667	0.0399375	0.39956	-1.32352	down
Wagp005813	521.16	359.11	520.158	C25H28O12	[M+H]+	5-Hydroxy-7,8,2',3'-Tetramethoxyflavone 5-Glucoside*	Flavonoids	Flavones	-	2	841091	1.11834e+06	2.5059e+06	414093	497799	365096	1.20405e+06	1.25247e+06	1.23247e+06	-	-	1.53045	0.174419	0.285979	-1.80602	down
Layp006271	577.15	329.1	576.148	C27H28O14	[M+H]+	5-Hydroxy-3',4',7-trimethoxyflavone malonyl glucoside	Flavonoids	Flavones	-	2	34944.4	57132.1	106971	35389.4	34673.1	13445.7	80059.9	82084	83662.4	-	-	1.22161	0.20525	0.419539	-1.25312	down
Wagp005934	551.17	389.12	550.169	C26H30O13	[M+H]+	Hydroxyauranetin 5-O-Glucoside	Flavonoids	Flavones	-	1	3.54801e+06	3.98735e+06	1.258e+07	276460	895411	546891	3.49177e+06	3.39706e+06	3.55191e+06	-	-	1.62225	0.171873	0.0854453	-3.54885	down
Wagp007859	359.11	329.07	358.105	C19H18O7	[M+H]+	Hypolaetin 7,8,3',4'-Tetramethyl Ether	Flavonoids	Flavones	-	1	20448	38953	37601.1	16644.9	10732.9	8856.43	856217	859276	824730	-	-	1.53775	0.0613936	0.373541	-1.42066	down
Wagp005333	653.17	347.08	652.164	C29H32O17	[M+H]+	Limocitrin 5-[6''-(3-Hydroxy-3-Methylglutaryl)Glucoside]*	Flavonoids	Flavones	-	1	7.74774e+06	6.89488e+06	9.10286e+06	3.94402e+06	1.93746e+06	3.10988e+06	1.47914e+07	1.55468e+07	1.53591e+07	-	-	1.60252	0.00491058	0.378656	-1.40104	down
Wagp006298	887.28	419.14	886.274	C39H50O23	[M+H]+	Natsudaidain 3-[6''-(3-Hydroxy-3-Methylglutaryl)Glucoside]glucoside	Flavonoids	Flavones	-	1	150896	127600	130994	35495.1	61317.7	36899.6	6.18766e+06	6.0057e+06	6.48102e+06	-	-	1.67956	0.00126192	0.326534	-1.61469	down
Lajp005489	551.18	389.13	550.169	C26H30O13	[M+H]+	5-hydroxy-6,7,3',4',5'-pentamethoxyflavone glucoside*	Flavonoids	Flavones	-	1	3.38943e+06	3.74324e+06	1.17849e+07	258164	778728	530069	3.19042e+06	3.14455e+06	3.38679e+06	-	-	1.63089	0.168987	0.0828312	-3.59368	down
Lajp006434	507.15	345.1	506.142	C24H26O12	[M+H]+	3',5'-dihydroxy-5,7,4'-trimethoxyflavone glucoside	Flavonoids	Flavones	-	2	326123	323424	619199	60764.5	170156	108589	1.28122e+06	1.37726e+06	1.37212e+06	-	-	1.55991	0.0757155	0.267594	-1.90188	down
Lajp006279	537.16	375.11	536.153	C25H28O13	[M+H]+	5,3'-dihydroxy-6,7,4',5'-tetramethoxyflavone glucoside	Flavonoids	Flavones	-	3	362863	388161	484890	68427.1	80025	96642.5	1.10259e+06	1.08907e+06	1.17403e+06	-	-	1.74121	0.00974954	0.19831	-2.33417	down
Wagp006173	581.18	419.13	580.179	C27H32O14	[M+H]+	4'-Hydroxy-5,6,7,8,3',5'-Hexamethoxyflavone O-Glucoside	Flavonoids	Flavones	-	1	614993	548654	572563	163864	211977	207666	5.00487e+06	4.66836e+06	5.04129e+06	-	-	1.73861	0.000140531	0.336081	-1.57312	down
Wagp004055	815.22	347.08	814.217	C35H42O22	[M+H]+	Axillarin 5-[6''-(3-Hydroxy-3-Methylglutaryl)Glucoside]glucoside*	Flavonoids	Flavones	-	1	1.37324e+06	821216	2.56592e+06	669910	378274	1.2953e+06	2.40995e+06	2.31988e+06	2.21205e+06	-	-	1.05083	0.25928	0.49229	-1.02242	down
Wagp007134	667.19	419.13	666.18	C30H34O17	[M+H]+	Natsudaidain 3-(6''-Malonyl)Glucoside	Flavonoids	Flavones	-	2	64776.6	24620.2	124411	20005	16248.1	5942.55	241070	225805	246008	-	-	1.38771	0.184913	0.197353	-2.34115	down
Wagp005210	521.16	359.11	520.158	C25H28O12	[M+H]+	Gardenin B 5-glucoside	Flavonoids	Flavones	-	2	625422	693355	840073	331000	383218	283921	737322	734548	679923	-	-	1.68682	0.0138872	0.462348	-1.11295	down
Wagp004602	829.24	361.09	828.232	C36H44O22	[M+H]+	Sudachitin 5-[6''-(3-Hydroxy-3-Methylglutaryl)Glucoside]Glucoside	Flavonoids	Flavones	-	2	47564.6	46843.4	37387.4	16306.5	17101.9	11776.6	678830	622317	679071	-	-	1.70195	0.00450223	0.342842	-1.54439	down
Lmgp004959	639.19	331.08	638.185	C29H34O16	[M+H]+	Tricin-7-O-neohesperidoside*	Flavonoids	Flavones	53766-40-8	1	990184	897681	827159	314325	258575	420241	1.86015e+06	1.96627e+06	2.0606e+06	-	-	1.68392	0.00101415	0.365794	-1.4509	down
Hmgp003086	639.19	331.08	638.185	C29H34O16	[M+H]+	Tricin-7-O-rutinoside*	Flavonoids	Flavones	-	1	990184	897681	827159	314325	258575	420241	1.86015e+06	1.96627e+06	2.0606e+06	-	-	1.68392	0.00101415	0.365794	-1.4509	down
Layp005773	521.17	359.11	520.158	C25H28O12	[M+H]+	5,6,7,3',-Tetramethyl-4'-hydroxyflavone glucoside*	Flavonoids	Flavones	-	2	856169	984198	2.5624e+06	174993	358009	629031	1.29581e+06	1.42178e+06	1.43286e+06	-	-	1.41621	0.182366	0.263933	-1.92176	down
Lmtp002642	565.16	457.11	564.148	C26H28O14	[M+H]+	Apigenin-8-C-(2''-glucosyl)arabinoside	Flavonoids	Flavones	-	3	93566.7	132212	61882.8	25433.9	23617.1	35984.4	50795.6	45343.6	48937.5	-	-	1.61622	0.0751381	0.295609	-1.75824	down
Wagp006355	843.25	375.11	842.248	C37H46O22	[M+H]+	Chrysosplenetin 5-[6''-(3-Hydroxy-3-Methylglutaryl)Glucoside]Glucoside	Flavonoids	Flavones	-	1	64096.3	67337.4	53964.3	8794.6	16338.2	12972.8	1.21583e+06	1.09229e+06	1.20023e+06	-	-	1.71546	0.0015412	0.205534	-2.28255	down
Lmhp206353	493.13	331.08	492.127	C23H24O12	[M+H]+	Tricin-4'-O-glucoside	Flavonoids	Flavones	-	3	951526	787375	1.23009e+06	381908	447788	460485	3.529e+06	3.825e+06	3.96002e+06	-	-	1.6674	0.0451664	0.434552	-1.2024	down
Lajp005753	493.13	331.08	492.127	C23H24O12	[M+H]+	5,3'-dihydroxy-6,7,4'-trimethoxyflavone-8-O-β-D-glucoside	Flavonoids	Flavones	-	3	951526	787375	1.23009e+06	381908	447788	460485	3.529e+06	3.825e+06	3.96002e+06	-	-	1.6674	0.0451664	0.434552	-1.2024	down
Zmhp003514	301.07	286.05	300.063	C16H12O6	[M+H]+	6,7,8-Tetrahydroxy-5-methoxyflavone*	Flavonoids	Flavones	-	2	39241.6	21792.5	17328.2	7968.65	11637.1	17027.6	474339	442794	421558	-	-	1.31004	0.162077	0.467488	-1.097	down
Wagp006311	607.17	359.11	606.159	C28H30O15	[M+H]+	Gardenin B 5-(6''-Malonyl)Glucoside	Flavonoids	Flavones	-	2	92276.2	131258	400822	14096.1	42814.5	22317.7	338818	380964	371484	-	-	1.55291	0.201097	0.126896	-2.97828	down
Lajp006054	553.16	391.11	552.148	C25H28O14	[M+H]+	Gardenin E glucoside	Flavonoids	Flavones	-	2	444571	285545	690377	158777	168160	104465	1.51698e+06	1.35344e+06	1.49949e+06	-	-	1.5674	0.103534	0.303699	-1.71929	down
Wagp006433	711.21	405.12	710.206	C32H38O18	[M+H]+	Gardenin C 5-[6''-(3-Hydroxy-3-Methylglutaryl)Glucoside]	Flavonoids	Flavones	-	1	88691.2	71182.7	71312.2	35393.2	42985.4	24608.2	2.41304e+06	2.38512e+06	2.66776e+06	-	-	1.61412	0.00575063	0.445472	-1.16659	down
Zmjp003291	595.17	433.12	594.159	C27H30O15	[M+H]+	Vitexin-2''-O-galactoside	Flavonoids	Flavones	-	1	519740	510069	451852	256518	152847	240297	381894	368888	337590	-	-	1.62775	0.00338115	0.438468	-1.18946	down
Wagp006003	859.25	391.1	858.243	C37H46O23	[M+H]+	Gardenin E 5-[6''-(3-Hydroxy-3-Methylglutaryl)Glucoside]Glucoside	Flavonoids	Flavones	-	3	71517.6	43760.3	91013.8	47183.2	33266.4	21049.3	2.34886e+06	2.38696e+06	2.64001e+06	-	-	1.31335	0.108636	0.492016	-1.02322	down
Wagp004145	959.27	347.08	958.259	C41H50O26	[M+H]+	Limocitrin 5-[6''-(3-Methylglutaconyl)Glucoside]-3-Diglucoside	Flavonoids	Flavones	-	2	732390	666869	572671	205065	172943	301313	1.45077e+06	1.38893e+06	1.27583e+06	-	-	1.66688	0.00229416	0.344495	-1.53744	down
Wagp006815	375.11	345.06	374.1	C19H18O8	[M+H]+	Eriostemin	Flavonoids	Flavones	40522-42-7	3	21045.1	36620	47526.2	11386.9	15489.1	6076.56	576219	509055	562727	-	-	1.51099	0.0751315	0.313263	-1.67455	down
Lajp005530	653.17	347.08	652.164	C29H32O17	[M+H]+	Gardenin C malonyl glucoside	Flavonoids	Flavones	-	2	5.57499e+06	7.51781e+06	8.97376e+06	3.94737e+06	1.72438e+06	3.31574e+06	1.33341e+07	1.34748e+07	1.503e+07	-	-	1.50075	0.0268309	0.40729	-1.29587	down
Wagp006264	551.18	389.12	550.169	C26H30O13	[M+H]+	Demethylnobiletin 5-O-Glucoside	Flavonoids	Flavones	-	2	3.62442e+06	4.11134e+06	1.31234e+07	310091	1.0106e+06	571165	4.02639e+06	3.58848e+06	4.07997e+06	-	-	1.61331	0.176707	0.0906966	-3.46281	down
Wagp006738	887.28	419.13	886.274	C39H50O23	[M+H]+	Gardenin 5-[6''-(3-Hydroxy-3-Methylglutaryl)Glucoside]glucoside	Flavonoids	Flavones	-	2	97343.8	92225.6	118570	37690.1	30737.5	40835	5.23198e+06	4.82979e+06	5.60239e+06	-	-	1.7195	0.00798688	0.354588	-1.49578	down
Wagp005336	683.18	377.09	682.174	C30H34O18	[M+H]+	Limocitrol 5-[6''-(3-Hydroxy-3-Methylglutaryl)Glucoside]	Flavonoids	Flavones	-	1	897116	704939	1.19645e+06	275838	300263	273682	1.01255e+07	8.97913e+06	1.0442e+07	-	-	1.70332	0.0447616	0.303656	-1.71949	down
pmb0736	493.134	331.081	492.127	C23H24O12	[M+H]+	Tricin-7-O-Glucoside	Flavonoids	Flavones	32769-01-0	3	977402	863825	1.53605e+06	510596	608233	538824	4.10279e+06	4.05235e+06	4.66432e+06	-	-	1.56111	0.107376	0.490824	-1.02672	down
pmp000013	507.15	345.09	506.142	C24H26O12	[M+H]+	Eupatilin-7-O-glucoside	Flavonoids	Flavones	-	2	370505	330845	639125	86411.6	118493	118965	1.29629e+06	1.41349e+06	1.53598e+06	-	-	1.67813	0.0711091	0.241608	-2.04926	down
Wagp008758	405.12	375.07	404.111	C20H20O9	[M+H]+	5,4'-Dihydroxy-3,6,7,3',5'-Pentamethoxyflavone	Flavonoids	Flavones	-	2	16940.8	16675	13023.4	6782.34	10005	2368.06	119900	119920	139193	-	-	1.34974	0.0335792	0.410714	-1.28379	down
Wagp003712	815.22	347.08	814.217	C35H42O22	[M+H]+	Axillarin 5-[6''-(3-Hydroxy-3-Methylglutaryl)Glucoside]-4'-glucoside*	Flavonoids	Flavones	-	1	579533	1.07782e+06	1.44873e+06	799366	318867	373409	2.0667e+06	2.22174e+06	2.46785e+06	-	-	1.22654	0.156635	0.480233	-1.05819	down
Wagp004789	845.23	377.09	844.227	C36H44O23	[M+H]+	Limocitrol 5-[6''-(3-Hydroxy-3-Methylglutaryl)Glucoside]glucoside	Flavonoids	Flavones	-	1	1.03459e+06	776791	1.28236e+06	289641	241495	315549	1.44726e+07	1.62887e+07	1.73197e+07	-	-	1.70325	0.0335308	0.273677	-1.86945	down
Lajp005820	581.18	419.13	580.179	C27H32O14	[M+H]+	Gardenin A glucoside	Flavonoids	Flavones	-	1	398003	395948	319226	171832	153886	176874	4.52438e+06	4.43977e+06	5.24634e+06	-	-	1.71743	0.0114658	0.451493	-1.14722	down
Wagp004984	539.14	377.09	538.132	C24H26O14	[M+H]+	Limocitrol 3-Glucoside	Flavonoids	Flavones	-	1	448760	419035	418176	113350	131482	88365	2.38101e+06	1.95843e+06	2.16734e+06	-	-	1.73542	5.38246e-05	0.259101	-1.94841	down
Zmgp005070	523.14	361.09	522.137	C24H26O13	[M+H]+	Centaurein	Flavonoids	Flavones	35595-03-0	3	267244	210649	277118	53813.6	170396	69980.4	3.02372e+06	2.48207e+06	2.86036e+06	-	-	1.46763	0.0320966	0.38965	-1.35975	down
Wagp004758	815.22	347.08	814.217	C35H42O22	[M+H]+	Limocitrin 5-[6''-(3-Hydroxy-3-Methylglutaryl)Glucoside]glucoside*	Flavonoids	Flavones	-	1	5.06675e+06	4.05003e+06	3.61439e+06	861184	1.06303e+06	1.03304e+06	1.3739e+07	1.181e+07	1.43799e+07	-	-	1.73478	0.0154306	0.232284	-2.10604	down
Lmdp006479	331.08	298.04	330.074	C17H14O7	[M+H]+	5,6,4'-Trihydroxy-7,3'-dimethoxyflavone	Flavonoids	Flavones	-	2	4984.22	7957.78	3492.79	9	9	9	80902.2	82502.9	97274	-	-	1.75613	0.05304	0.00164286	-9.24958	down
Lmhp003658	577.15	329.1	576.148	C27H28O14	[M+H]+	Monohydroxy-trimethoxyflavone-O-(6''-malonyl)glucoside	Flavonoids	Flavones	-	2	244839	265022	471825	78817.9	161799	95044.8	165647	147240	181542	-	-	1.55369	0.0841012	0.341923	-1.54825	down
MWS20148	433.11	271.07	432.106	C21H20O10	[M+H]+	Apigenin-4'-O-glucoside*	Flavonoids	Flavones	-	3	3.01662e+06	2.56912e+06	2.77455e+06	676610	459075	2.96908e+06	1.0322e+07	1.10319e+07	1.26474e+07	-	-	1.18603	0.217009	0.490983	-1.02625	down
MWSHY0189	433.11	271.07	432.106	C21H20O10	[M+H]+	Apigenin-7-O-glucoside(Cosmosiin)*	Flavonoids	Flavones	578-74-5	3	3.01662e+06	2.56912e+06	2.77455e+06	676610	459075	2.96908e+06	1.0322e+07	1.10319e+07	1.26474e+07	C04608	ko00944	1.18603	0.217009	0.490983	-1.02625	down
Wagp005347	829.24	361.09	828.232	C36H44O22	[M+H]+	Jaceidin 5-[6''-(3-Hydroxy-3-Methylglutaryl)Glucoside]Glucoside	Flavonoids	Flavones	-	2	39709	64014.5	70376.2	34305.8	15005	11665.4	706755	740255	860935	-	-	1.47605	0.0357821	0.350238	-1.51359	down
Lmxn007456	359.08	329.03	360.084	C18H16O8	[M-H]-	Acerosin	Flavonoids	Flavones	15835-74-2	2	13526.8	5634.34	3791.29	1586.16	1571.19	2978.85	320956	310290	253909	C09982	-	1.4205	0.198842	0.267343	-1.90323	down
Wagp007236	359.11	344.09	358.105	C19H18O7	[M+H]+	7-Hydroxy-3',4',5,6-tetramethoxyflavone	Flavonoids	Flavones	40983-99-1	2	19618.7	40268	35575.1	4711.88	21469.3	5006.11	125484	161768	140582	-	-	1.3862	0.0631291	0.326699	-1.61397	down
pmp000110	359.11	344.09	358.105	C19H18O7	[M+H]+	7-Hydroxy-3,5,6,8-tetramethoxyflavone	Flavonoids	Flavones	-	2	42437.8	36524.4	43474.6	5163.1	16443.1	8625.5	190134	150189	156583	-	-	1.61234	0.00275889	0.246917	-2.0179	down
Hmgp002238	493.14	331.08	492.127	C23H24O12	[M+H]+	Jaceosidin-7-O-Glucoside	Flavonoids	Flavones	25474-11-7	1	825681	821824	1.17534e+06	385847	507156	379333	2.90677e+06	3.4934e+06	3.79281e+06	-	-	1.65374	0.0359266	0.450728	-1.14967	down
Wagp007022	695.22	389.12	694.211	C32H38O17	[M+H]+	Demethylnobiletin 5-[6''-(3-Hydroxy-3-Methylglutaryl)Glucoside]	Flavonoids	Flavones	-	1	382781	300083	1.05632e+06	41606.4	98058.6	72816.8	573303	601561	737017	-	-	1.609	0.166932	0.122173	-3.033	down
pmp000593	595.17	287.06	594.159	C27H30O15	[M+H]+	Luteolin-7-O-rutinoside*	Flavonoids	Flavones	3563-98-2	3	1.76659e+07	1.91358e+07	9.67405e+06	8.15718e+06	6.50703e+06	8.26413e+06	2.93602e+07	2.69194e+07	3.52205e+07	-	-	1.44239	0.111393	0.493339	-1.01935	down
Wagp005905	665.21	359.11	664.2	C31H36O16	[M+H]+	Flindulatin 5-[6''-(3-Hydroxy-3-Methylglutaryl)Glucoside]	Flavonoids	Flavones	-	1	80370.8	73206.4	125782	46848.8	41680	31675	324118	435670	397317	-	-	1.58454	0.0753774	0.430284	-1.21664	down
pmb0716	655.19	331.08	654.18	C29H34O17	[M+H]+	Tricin-4'-O-glucoside-7-O-glucoside	Flavonoids	Flavones	-	2	48305.3	30813.3	38345	13340	22406.4	20516.2	73494.7	50400.9	72122.4	-	-	1.5372	0.0366592	0.478979	-1.06197	down
Wagp007226	621.18	315.09	620.174	C29H32O15	[M+H]+	Cirsimaritin 5-[6''-(3-Hydroxy-3-Methylglutaryl)Glucoside]	Flavonoids	Flavones	-	2	198613	225850	569731	107316	176198	92542.5	61197.8	91695.5	65935.1	-	-	1.35175	0.223064	0.378253	-1.40257	down
Zmjp004875	347.07	315.06	346.069	C17H14O8	[M+H]+	5,6,3',4'-Tetrahydroxy-3,7-dimethoxyflavone	Flavonoids	Flavones	-	2	92777.9	111598	67780.8	19837	23146.4	43345	434301	371453	273255	-	-	1.59188	0.0212519	0.317201	-1.65653	down
Wagp005027	827.26	359.11	826.253	C37H46O21	[M+H]+	Eupatorin-5-methylether 3'-[6''-(3-Hydroxy-3-Methylglutaryl)Glucoside]glucoside	Flavonoids	Flavones	-	2	30010	13340	43345	11670	16675	5005	156760	91700	126730	-	-	1.22243	0.166533	0.384682	-1.37826	down
MWSHY0010	743.24	435.14	742.232	C33H42O19	[M+H]+	Troxerutin	Flavonoids	Flavones	7085-55-4	2	94971.3	222958	33340	9	9	9	246625	460330	343640	-	-	1.74812	0.170973	7.68642e-05	-13.6673	down
Wagp005796	857.27	389.12	856.264	C38H48O22	[M+H]+	Umuhengerin 5-[6''-(3-Hydroxy-3-Methylglutaryl)Glucoside]Glucoside	Flavonoids	Flavones	-	1	114559	73346.7	83310	48375.1	23340	60020	928345	922596	1.55842e+06	-	-	1.35141	0.0487036	0.48572	-1.0418	down
Wagp005373	799.23	331.08	798.222	C35H42O21	[M+H]+	Prudomestin 5-[6''-(3-Hydroxy-3-Methylglutaryl)Glucoside]glucoside	Flavonoids	Flavones	-	3	54341.5	51639.5	162777	19306.8	14771.4	37870	1.73204e+06	848332	1.80026e+06	-	-	1.41511	0.211742	0.267707	-1.90127	down
pmb0713	655.19	331.08	654.18	C29H34O17	[M+H]+	Tricin-7-O-(2''-O-glucosyl)glucoside	Flavonoids	Flavones	-	3	470891	381189	1.0764e+06	131421	84578.9	82796.3	657781	1.37556e+06	1.37984e+06	-	-	1.64064	0.129875	0.154939	-2.69023	down
pmb0691	757.22	431.4	756.211	C33H40O20	[M+H]+	Isoorientin-7-O-(2''-rhamnosyl)glucoside	Flavonoids	Flavones	-	3	37393.3	50015	48190.2	23340	18340	22685.9	26762.5	15935.5	36276.6	-	-	1.68167	0.0160057	0.47468	-1.07497	down
Zmgp004436	509.13	347.08	508.122	C23H24O13	[M+H]+	Okanin-4'-(6''-O-acetyl)glucoside	Flavonoids	Chalcones	-	3	2.6608e+06	1.98231e+06	2.88724e+06	875439	353384	812174	5.70598e+06	7.10278e+06	6.27787e+06	-	-	1.59373	0.00803234	0.271036	-1.88344	down
pmn001671	547.17	223.1	548.174	C23H32O15	[M-H]-	Furanofructosyl-α-D-(6-mustard acyl)glucoside	Phenolic acids	Phenolic acids	-	2	514038	362903	523240	134055	205727	260528	353397	370494	367665	-	-	1.55993	0.0172099	0.428737	-1.22183	down
Lmqp008175	163.08	103.05	162.068	C10H10O2	[M+H]+	Methyl Cinnamate	Phenolic acids	Phenolic acids	103-26-4	3	769302	646843	197000	97731.8	65533.1	98138	1.00892e+06	1.03956e+06	1.0938e+06	C06358	-	1.54173	0.121786	0.162045	-2.62553	down
Lmsn003628	547.17	223.06	548.174	C23H32O15	[M-H]-	6'-O-Sinapoylsucrose	Phenolic acids	Phenolic acids	-	2	479752	346722	483410	140927	185652	257780	290600	326324	311379	-	-	1.57457	0.0148676	0.446115	-1.16451	down
Lmyn003028	431.16	269.1	432.163	C19H28O11	[M-H]-	Benzyl-β-gentiobioside*	Phenolic acids	Phenolic acids	56775-64-5	3	44724.6	14463.6	33844.2	12911.9	22970.7	10447.4	23400.2	21408.4	19769	-	-	1.08246	0.213912	0.497998	-1.00579	down
mws0179	367.1	190.9	368.111	C17H20O9	[M-H]-	Chlorogenic acid methyl ester	Phenolic acids	Phenolic acids	29708-87-0	2	82468	45845.8	52095.9	23810.3	25757.4	27494.1	1.28565e+06	1.29889e+06	911125	-	-	1.59519	0.0917255	0.427149	-1.22719	down
Wasn005073	465.11	315.07	466.111	C21H22O12	[M-H]-	Protocatechuic acid 4-O-(2''-O-Vanilloyl)Glucoside	Phenolic acids	Phenolic acids	-	2	11687.4	7783	6713.78	3340	9	2033.39	41305.5	56528.3	39785	-	-	1.09003	0.0244009	0.205559	-2.28238	down
pmb3066	481.14	319.2	482.142	C22H26O12	[M-H]-	5-O-p-Coumaroylshikimic acid O-glucoside	Phenolic acids	Phenolic acids	-	2	57412.1	81978.9	114571	18983	33798.3	47742.1	172699	365238	204661	-	-	1.45731	0.0714883	0.39582	-1.33708	down

## Sheet: 2X-CW_vs_4X-CW_DAMs
Differentially accumulated metabolites (DAMs) identified from comparison between diploid and tetraploid in segment membranes.
Index	Q1 (Da)	Q3 (Da)	Molecular weight (Da)	Formula	Ionization model	Compounds	Class I	Class II	CAS	Level	2X-CW1	2X-CW2	2X-CW3	4X-CW1	4X-CW2	4X-CW3	QC01	QC02	QC03	cpd_ID	kegg_map	VIP	P-value	Fold_Change	Log2FC	Type
Lhkp101525	457.13	163.04	456.127	C20H24O12	[M+H]+	Apiosylskimmin (Adicardin)	Lignans and Coumarins	Coumarins	103529-94-8	1	9	9	9	160535	137745	30659.9	358181	385301	342640	-	-	1.44381	0.111493	12183	13.5726	up
Lahp007481	272.09	257.07	271.084	C15H13NO4	[M+H]+	Clausine K	Alkaloids	Plumerane	-	3	9	9	9	776.195	3740.49	2492.49	155278	120858	152478	-	-	1.4362	0.113556	259.599	8.02014	up
Wagp008185	272.09	257.07	271.084	C15H13NO4	[M+H]+	1-Hydroxy-2,3-dimethoxy-10H-acridin-9-one (Xanthoxoline)	Alkaloids	Alkaloids	17014-43-6	2	9	9	9	776.195	3740.49	2492.49	155278	120858	152478	-	-	1.4362	0.113556	259.599	8.02014	up
zjhp011707	272.09	257.07	271.084	C15H13NO4	[M+H]+	clausine G	Alkaloids	Alkaloids	-	1	9	9	9	776.195	3740.49	2492.49	155278	120858	152478	-	-	1.4362	0.113556	259.599	8.02014	up
pmp001312	789.21	303.1	788.201	C33H40O22	[M+H]+	6-Hydroxykaempferol-3,7,6-O-triglycoside	Flavonoids	Flavonols	-	3	9	9	9	26000.3	22086.2	8988.87	65638.7	78758.2	46479.8	-	-	1.44828	0.0660055	2113.9	11.0457	up
Lajp007517	293.14	219.07	292.131	C16H20O5	[M+H]+	7-Methoxy-8-(2'-methoxy-3'-hydroxy-3'-methylbutyl)coumarin	Lignans and Coumarins	Coumarins	-	3	9	9	9	18340	7235.62	14425.8	52243.2	104810	82538.2	-	-	1.45072	0.0547118	1481.53	10.5329	up
Zbjp004247	333.19	135.12	332.183	C16H28O7	[M+H]+	2,6-Dimethyl-6-hydroxy-2,7-octadienyl-β-D-glucoside (Betulalbuside A; Betulabuside A)	Terpenoids	Monoterpenoids	64776-96-1	2	9	9	9	15940.1	17203.7	26798.9	37620.2	18340	18524.9	-	-	1.45499	0.028227	2220.1	11.1164	up
Lacp003991	389.21	209.15	388.209	C19H32O8	[M+H]+	Blumenol B Glucoside	Terpenoids	Sesquiterpenoids	-	2	9	9	9	53498.6	92785.4	85032.3	75816.4	105286	182891	-	-	1.45507	0.0234321	8567.27	13.0646	up
Zmnn009241	300.09	270.04	301.095	C16H15NO5	[M-H]-	Citpressine I	Alkaloids	Quinoline alkaloids	81525-58-8	3	3399.07	2230.17	711.87	745.047	611.153	705.019	166750	165318	138158	-	-	1.03086	0.207837	0.325057	-1.62124	down
Wagp014491	329.17	193.05	328.168	C20H24O4	[M+H]+	5-geranyloxy-7-methoxycoumarin	Lignans and Coumarins	Coumarins	7380-39-4	3	4233.88	3908.73	6152.51	2314.47	1490	988.359	20070.7	18632	25150.9	-	-	1.30932	0.0267958	0.335277	-1.57657	down
Lmdp006479	331.08	298.04	330.074	C17H14O7	[M+H]+	5,6,4'-Trihydroxy-7,3'-dimethoxyflavone	Flavonoids	Flavones	-	2	5644.51	15030.8	21784.4	6016.34	2180.92	2446.96	80902.2	82502.9	97274	-	-	1.16446	0.144132	0.25069	-1.99603	down
MWS20178	223.06	190.03	222.053	C11H10O5	[M+H]+	isofraxidin	Lignans and Coumarins	Coumarins	486-21-5	3	6482.32	8872.43	15352.8	26191.4	20927	28160.6	66559.1	94974.9	108908	C17480	-	1.27102	0.0133066	2.45148	1.29365	up
Hmlp006964	237.07	176.04	236.069	C12H12O5	[M+H]+	5,6,7-Trimethoxycoumarin*	Lignans and Coumarins	Coumarins	55085-47-7	3	7894.49	4791.42	6513.85	1554.67	5507.78	964.385	30664.3	41049.6	40320.2	-	-	1.05551	0.104279	0.41807	-1.25818	down
HX1391	275.13	217.06	274.12	C16H18O4	[M+H]+	8-(3,3-dimethylallyl)-6,7-dimethoxycoumarin	Lignans and Coumarins	Coumarins	-	3	8083.22	6421.92	6396.75	3464.92	1759.26	1520.18	41467.8	44116.1	42651.2	-	-	1.33726	0.00481474	0.322668	-1.63188	down
MWS20152	417.16	402.1	418.163	C22H26O8	[M-H]-	Syringaresinol	Lignans and Coumarins	Lignans	21453-71-4	3	8851.7	14182.9	7278.55	2430.53	1557.07	2185.29	178267	242236	231804	C10889	-	1.3945	0.0592052	0.203637	-2.29593	down
Hmhp009670	294.24	95.08	293.236	C18H31NO2	[M+H]+	Dihydrobungeanool	Alkaloids	Alkaloids	-	3	10287.1	5794.82	10659.8	4070.49	2929.95	1760.18	66484.3	62966.2	62035	-	-	1.28002	0.0455931	0.327601	-1.60999	down
pmn001497	575.35	279.2	516.335	C33H44N2O3	[M+CH3COOH-H]-	Dendrocrepine*	Alkaloids	Alkaloids	51020-39-4	3	11296.3	19066.5	16882.7	3382.38	7735.02	6093.56	389730	299217	261743	-	-	1.26432	0.030284	0.364287	-1.45685	down
Lahp007432	373.16	203.03	372.157	C21H24O6	[M+H]+	9-[(E)-6,7-Dihydroxy-3,7-dimethyloct-2-enoxy]furo[3,2-g]chromen-7-one	Lignans and Coumarins	Coumarins	-	2	11697.3	44545.7	29625.3	6051.02	9997.44	4226.69	118159	102378	136837	-	-	1.20542	0.143938	0.236119	-2.08241	down
Lmxn007456	359.08	329.03	360.084	C18H16O8	[M-H]-	Acerosin	Flavonoids	Flavones	15835-74-2	2	12611.9	19622.5	12798.8	1435.21	4911.57	3938.27	320956	310290	253909	C09982	-	1.28867	0.0230866	0.228388	-2.13044	down
Wagp007236	359.11	344.09	358.105	C19H18O7	[M+H]+	7-Hydroxy-3',4',5,6-tetramethoxyflavone	Flavonoids	Flavones	40983-99-1	2	13086.7	18120.6	27029.8	9097.86	8794.51	3122.5	125484	161768	140582	-	-	1.17006	0.074647	0.36085	-1.47053	down
Smbp006069	223.06	190.03	222.053	C11H10O5	[M+H]+	5,7-dimethoxy-8-hydroxycoumarin	Lignans and Coumarins	Coumarins	-	3	13102.5	7698.49	19993.5	32058.7	23889.1	27545	109325	107959	131736	-	-	1.17226	0.0358546	2.04667	1.03328	up
Lajp012572	243.1	131.05	242.094	C15H14O3	[M+H]+	cis-Dehydroosthol	Lignans and Coumarins	Coumarins	109741-40-4	3	13210.9	15153	20619.8	2685.44	3045.25	3516.09	89743.2	89015	88395.2	-	-	1.42901	0.0257649	0.188773	-2.40528	down
Wagp005556	843.25	375.11	842.248	C37H46O22	[M+H]+	Gardenin D 5-[6''-(3-Hydroxy-3-Methylglutaryl)Glucoside]Glucoside	Flavonoids	Flavones	-	2	13340	16675	10005	5005	8814.18	1670	241875	152525	168099	-	-	1.09223	0.0445079	0.387036	-1.36946	down
HX1403	237.08	207.04	236.069	C12H12O5	[M+H]+	5,7,8-trimethoxycoumarin	Lignans and Coumarins	Coumarins	-	3	13425.5	19878.7	14734.5	97414.4	44896.8	26670.9	30929.7	34696.7	31401.3	-	-	1.18093	0.196736	3.51762	1.8146	up
Lmqp006281	475.12	287.06	474.116	C23H22O11	[M+H]+	Kaempferol-3-O-(4''-O-acetyl)rhamnoside	Flavonoids	Flavonols	-	3	13500.5	7744.03	30446.1	58751	22251.3	60168.2	5531.78	5601.18	7742.28	-	-	1.05079	0.122663	2.73106	1.44946	up
Wagp011462	327.16	189.05	326.152	C20H22O4	[M+H]+	6-Methyl-2-{2-[(5-methyl-2-oxochromen-4-yl)oxy]ethylidene}hept-5-enal	Lignans and Coumarins	Coumarins	-	3	13569.8	15722.2	5857.8	4696.88	3828.82	2877.6	66361.5	76675.9	80899.9	-	-	1.23365	0.114165	0.324421	-1.62406	down
Wagp012904	551.22	219.07	550.22	C31H34O9	[M+H]+	6-(2-hydroxy-3-((1-(7-methoxy-2-oxo-2H-chromen-6-yl)-3-methylbut-3-en-2-yl)oxy)-3-methylbutyl)-5,7-dimethoxy-2H-chromen-2-one	Lignans and Coumarins	Coumarins	-	2	13666.7	14717.4	23486.6	2663.49	3365.64	2762.03	173061	188889	204735	-	-	1.42333	0.0433073	0.169482	-2.56079	down
Wmbn000548	433.22	59.01	434.231	C24H34O7	[M-H]-	AjugarinⅠ	Terpenoids	Ditepenoids	62640-05-5	2	13886.9	15051.5	7523.34	2863.7	9230.06	1716.45	125949	135827	105563	-	-	1.07554	0.0844742	0.378759	-1.40065	down
Wagp007652	855.25	405.12	854.248	C38H46O22	[M+H]+	Murrayanol 5-[6''-(3-Methylglutaconyl)Glucoside]glucoside	Flavonoids	Flavones	-	2	13926.6	11304.5	12052.9	9	9	9	326471	255771	262123	-	-	1.45519	0.00391978	0.000724171	-10.4314	down
Wagp007482	855.25	405.12	854.248	C38H46O22	[M+H]+	Gardenin C 5-[6''-(3-Methylglutaconyl)Glucoside]glucoside	Flavonoids	Flavones	-	2	13926.6	11304.5	12052.9	9	9	9	326471	255771	262123	-	-	1.45519	0.00391978	0.000724171	-10.4314	down
MWSmce061	237.07	176.05	236.069	C12H12O5	[M+H]+	Dimethylfraxetin; 6,7,8-Trimethoxycoumarin*	Lignans and Coumarins	Coumarins	6035-49-0	3	14303.7	11272.4	7678.8	5118.36	1885.88	5005	34536.3	31625.9	48712.7	-	-	1.1961	0.0454018	0.361128	-1.46942	down
Hmmn003659	549.12	345.06	550.132	C25H26O14	[M-H]-	Limocitrin-7-O-(6''-Acetyl)glucoside	Flavonoids	Flavonols	-	3	14468.4	7269.05	5745.83	5544.56	2470.32	2688.12	357336	300560	294426	-	-	1.13808	0.1628	0.389437	-1.36054	down
Wagp007748	288.09	273.06	287.079	C15H13NO5	[M+H]+	Citrusinine II	Alkaloids	Alkaloids	-	1	15334.3	22293.2	26777.1	7666.02	10582.2	10541.4	236517	238390	278914	-	-	1.29995	0.060674	0.447012	-1.16162	down
Wagp013736	575.26	261.11	574.257	C34H38O8	[M+H]+	7-((5-hydroxy-2,7-dimethylocta-2,6-dien-1-yl)oxy)-8-((1-(7-methoxy-2-oxo-2H-chromen-6-yl)-3-methylbutan-2-yl)oxy)-2H-chromen-2-one	Lignans and Coumarins	Coumarins	-	3	15427	10034.6	18900.4	12400.8	4180.11	4182.16	150675	143403	140434	-	-	1.0699	0.105025	0.468037	-1.09531	down
MWS20190	361.09	346.07	360.084	C18H16O8	[M+H]+	5,7,4'-trihydroxy-6,3',5'-trimethoxyisoflavone	Flavonoids	Isoflavones	-	3	16234.6	34706.1	17057.5	6670	2946.77	2550.55	264627	297606	244704	-	-	1.33902	0.0845715	0.178936	-2.48248	down
Wagp011553	353.14	203.03	352.131	C21H20O5	[M+H]+	Lansiumarin A	Lignans and Coumarins	Coumarins	205115-73-7	3	16395.9	28722.7	16676.8	5331.21	6786.04	16269.5	109065	121747	124171	-	-	1.07596	0.106252	0.459368	-1.12228	down
Wasn003141	407.19	185.12	348.178	C16H28O8	[M+CH3COOH-H]-	Glucosyl 3,7-dimethylocta-2,6-diene-1,4,8-trio	Others	Others	-	3	16740.6	33013.4	21675	9	9	9	328438	389446	308247	-	-	1.4539	0.0386093	0.000377998	-11.3693	down
Lmxn007955	359.08	329.03	360.084	C18H16O8	[M-H]-	Sudachitin	Flavonoids	Flavones	4281-28-1	2	17007.7	20615.2	14228.8	707.061	3530.54	5635.45	363158	322853	287369	-	-	1.20909	0.00474933	0.19041	-2.39282	down
Wagp014127	615.26	261.11	614.252	C36H38O9	[M+H]+	9-((6-hydroxy-2,7-dimethylocta-2,6-dien-1-yl)oxy)-4-((1-(7-methoxy-2-oxo-2H-chromen-6-yl)-3-methylbutan-2-yl)oxy)-7H-furo[3,2-g]chromen-7-one	Lignans and Coumarins	Coumarins	-	3	17085.2	13644	10875.3	2531.43	3686.57	3278.6	96980.9	101271	109436	-	-	1.4156	0.0237815	0.228259	-2.13126	down
Wagp007602	331.08	316.09	330.074	C17H14O7	[M+H]+	Demethoxysudachitin	Flavonoids	Flavones	4323-80-2	3	17645.5	16143.5	11313.4	11669.3	3099.14	6177.09	140864	207967	181183	-	-	1.08211	0.0672659	0.4644	-1.10656	down
MWSslk172	247.06	217.02	246.053	C13H10O5	[M+H]+	Isopimpinellin	Lignans and Coumarins	Coumarins	482-27-9	3	17812.4	15476.8	10674.1	3012.15	11345.9	6335.42	119751	115529	137155	C02162	ko00999,ko01110	1.04808	0.0741139	0.470698	-1.08713	down
Wagp008758	405.12	375.07	404.111	C20H20O9	[M+H]+	5,4'-Dihydroxy-3,6,7,3',5'-Pentamethoxyflavone	Flavonoids	Flavones	-	2	18781.7	23194.5	15508.6	793.346	2510.51	4560.62	119900	119920	139193	-	-	1.30523	0.0075876	0.13681	-2.86976	down
Zmnn011234	354.13	324.09	355.142	C20H21NO5	[M-H]-	Buntanine	Alkaloids	Quinoline alkaloids	119116-85-7	1	18787.3	11605.6	7817.17	6149.98	4156.21	3827.85	62395.7	72759.2	44166.6	C10653	-	1.24533	0.123823	0.369904	-1.43478	down
mws0058	299.06	284.03	300.063	C16H12O6	[M-H]-	Diosmetin (5,7,3'-Trihydroxy-4'-methoxyflavone)*	Flavonoids	Flavones	520-34-3	2	19377.6	30481.8	12008.3	6992.06	7831.24	10381.7	308300	300209	242792	C10038	-	1.19199	0.146262	0.407403	-1.29547	down
Wagp011647	355.16	203.04	354.147	C21H22O5	[M+H]+	Epoxybergamottin	Lignans and Coumarins	Coumarins	206978-14-5	1	20669.3	38332	34717.4	5795.79	3541.15	6351.84	203144	195162	197608	C22153	ko00999	1.39593	0.0374373	0.167403	-2.5786	down
Lmjp002721	375.14	345.05	374.137	C20H22O7	[M+H]+	5,7,3',4',5'-Pentamethoxyflavanone	Flavonoids	Flavanones	-	3	22150.7	60837.2	52535	7294.86	10119.9	11797.8	308261	234700	319913	-	-	1.31415	0.0929343	0.215554	-2.21388	down
Wasn005073	465.11	315.07	466.111	C21H22O12	[M-H]-	Protocatechuic acid 4-O-(2''-O-Vanilloyl)Glucoside	Phenolic acids	Phenolic acids	-	2	22216.7	63018.9	37650.5	12175.3	5065.57	5097.41	41305.5	56528.3	39785	-	-	1.31388	0.10102	0.181781	-2.45973	down
HJAP123	933.28	479.12	932.28	C40H52O25	[M+H]+	Isorhamnetin-3-O-rutinoside-7-O-rutinoside	Flavonoids	Flavonols	-	3	23149.4	37063.7	46680	13424	13629.4	13399.2	17434.5	17865.6	25939.8	-	-	1.33078	0.0833759	0.37844	-1.40186	down
HJN055	435.13	273.08	436.137	C21H24O10	[M-H]-	Dihydrocharcone-4'-O-glucoside	Flavonoids	Chalcones	-	3	23977	25315	25784.6	64350.7	57829.7	59709.3	41708.2	60947.3	60479.1	-	-	1.4489	0.00161658	2.42272	1.27663	up
Wagp006815	375.11	345.06	374.1	C19H18O8	[M+H]+	Eriostemin	Flavonoids	Flavones	40522-42-7	3	25519.8	31726.1	19558.8	6630.27	13742.9	11596.2	576219	509055	562727	-	-	1.25489	0.0306935	0.416242	-1.26451	down
Wagp011088	507.2	247.1	506.194	C29H30O8	[M+H]+	7-hydroxy-6-(2-hydroxy-3-((1-(7-methoxy-2-oxo-2H-chromen-6-yl)-3-methylbut-3-en-2-yl)oxy)-3-methylbutyl)-2H-chromen-2-one	Lignans and Coumarins	Coumarins	-	3	26295.8	43862.2	51672.9	16675	11577.1	8732.01	204188	200946	180806	-	-	1.32594	0.053159	0.303569	-1.7199	down
pmp000110	359.11	344.09	358.105	C19H18O7	[M+H]+	7-Hydroxy-3,5,6,8-tetramethoxyflavone	Flavonoids	Flavones	-	2	26790	41794.2	20032.2	11508	6468.87	7016.22	190134	150189	156583	-	-	1.33554	0.0732368	0.282037	-1.82604	down
Wagp007075	681.2	375.11	680.195	C31H36O17	[M+H]+	Gardenin D 5-[6''-(3-Hydroxy-3-Methylglutaryl)Glucoside]	Flavonoids	Flavones	-	1	27010.9	176946	30758.5	6895.75	9110.08	7243.62	2.33897e+06	2.24551e+06	2.54685e+06	-	-	1.2313	0.289488	0.0990537	-3.33564	down
HX1390	275.13	161.07	274.12	C16H18O4	[M+H]+	cedrecoumarin B	Lignans and Coumarins	Coumarins	-	1	27072.3	25363.5	21550.9	7944.16	6034.93	10652.8	200523	192323	194167	-	-	1.38505	0.0017029	0.332924	-1.58674	down
Wagp014648	521.21	261.11	520.21	C30H32O8	[M+H]+	7-methoxy-8-({2-[1-(7-methoxy-2-oxochromen-8-yl)-2-methylpropan-2-yl]-5,5-dimethyl-1,3-dioxolan-4-yl}methyl)chromen-2-one	Lignans and Coumarins	Coumarins	-	3	27209.5	16568.3	12286.2	4431.3	10282.6	4828.93	169185	182766	182056	-	-	1.21454	0.0950829	0.348582	-1.52043	down
Wagp005347	829.24	361.09	828.232	C36H44O22	[M+H]+	Jaceidin 5-[6''-(3-Hydroxy-3-Methylglutaryl)Glucoside]Glucoside	Flavonoids	Flavones	-	2	27223.6	51514.6	11670	5005	8340	3340	706755	740255	860935	-	-	1.23315	0.166229	0.184552	-2.4379	down
Wagp007659	277.11	205.05	276.1	C15H16O5	[M+H]+	8-(2,3-epoxy-1-hydroxy-3-methylbutyl)-7-methoxycoumarin	Lignans and Coumarins	Coumarins	-	3	28260.2	22226.7	28994.9	5266.2	10927.1	3899.08	127256	112308	102959	-	-	1.33691	0.00286113	0.252792	-1.98397	down
Lajp006702	277.11	205.05	276.1	C15H16O5	[M+H]+	8-(2'-oxo-y-methyl)butoxy-7-methoxycoumarin	Lignans and Coumarins	Coumarins	-	3	28260.2	22226.7	28994.9	5266.2	10927.1	3899.08	127256	112308	102959	-	-	1.33691	0.00286113	0.252792	-1.98397	down
Wagp011592	521.22	261.11	520.21	C30H32O8	[M+H]+	8-(2-hydroxy-3-((1-(7-methoxy-2-oxo-2H-chromen-8-yl)-3-methylbut-2-en-2-yl)oxy)-3-methylbutyl)-7-methoxy-2H-chromen-2-one	Lignans and Coumarins	Coumarins	-	3	28926.5	30559.6	14308.9	5162.54	6398.56	7272.83	243089	225971	227760	-	-	1.35002	0.069193	0.255219	-1.97019	down
Wagp004602	829.24	361.09	828.232	C36H44O22	[M+H]+	Sudachitin 5-[6''-(3-Hydroxy-3-Methylglutaryl)Glucoside]Glucoside	Flavonoids	Flavones	-	2	30441.7	51144.6	43742.9	15005	17357.6	8158.41	678830	622317	679071	-	-	1.31849	0.0274843	0.323317	-1.62898	down
Wagp006355	843.25	375.11	842.248	C37H46O22	[M+H]+	Chrysosplenetin 5-[6''-(3-Hydroxy-3-Methylglutaryl)Glucoside]Glucoside	Flavonoids	Flavones	-	1	33014.3	42374.4	27108.5	9626.15	5675.54	6380.59	1.21583e+06	1.09229e+06	1.20023e+06	-	-	1.41157	0.0201003	0.21154	-2.241	down
Zmjp004875	347.07	315.06	346.069	C17H14O8	[M+H]+	5,6,3',4'-Tetrahydroxy-3,7-dimethoxyflavone	Flavonoids	Flavones	-	2	33014.4	36675	33340	11191.7	8340	22453	434301	371453	273255	-	-	1.24163	0.0345202	0.407502	-1.29512	down
Lmsp011263	329.1	268.08	328.095	C18H16O6	[M+H]+	6-Hydroxy-5,7,4'-trimethoxyflavone	Flavonoids	Flavones	6938-19-8	2	33188.3	30116.5	26370.5	5624.14	6677.09	4570.81	214977	213437	230284	C14985	-	1.44027	0.00367083	0.188146	-2.41008	down
MWSmce310	339.15	203.03	338.152	C21H22O4	[M+H]+	Bergamottin	Lignans and Coumarins	Coumarins	7380-40-7	1	34219.9	34499.5	19799.6	8059.09	6050.18	7100.22	320887	285667	325249	C22152	ko00999,ko01110	1.40099	0.0420348	0.239604	-2.06128	down
Zbdp007159	359.11	329.07	358.105	C19H18O7	[M+H]+	5-Hydroxy-7,2',4',5'-tetramethoxyisoflavone; Robustigenin	Flavonoids	Isoflavones	-	3	34226	59450	47527.9	3812.54	5550.56	21638.7	909972	901243	903996	-	-	1.22899	0.0183988	0.219554	-2.18736	down
Wagp007572	359.11	329.07	358.105	C19H18O7	[M+H]+	Quercetin 3,5,7,3'-tetramethyl ether	Flavonoids	Flavones	-	2	34226	59450	47527.9	3812.54	5550.56	21638.7	909972	901243	903996	-	-	1.22899	0.0183988	0.219554	-2.18736	down
Wagp007597	261.11	189.06	260.105	C15H16O4	[M+H]+	Isopeucenin	Lignans and Coumarins	Coumarins	-	1	34653.3	121192	54440.7	757.977	5731.68	3390.39	608110	606104	599674	-	-	1.32795	0.124918	0.0469839	-4.41169	down
Lahp007431	355.15	203.03	354.147	C21H22O5	[M+H]+	Lansiumarin C	Lignans and Coumarins	Coumarins	205115-75-9	1	34854.5	47383.3	57204.3	17746.6	24085.4	5762.3	361735	265349	317477	-	-	1.17093	0.0232252	0.341319	-1.55081	down
Lahp004712	639.19	331.08	638.185	C29H34O16	[M+H]+	Rhamnosyl-rhamnanthin-3-O-β-D-glucoside	Flavonoids	Flavonols	-	3	35478.7	93684.1	86700	9	9	9	933140	851552	926261	-	-	1.45213	0.0593167	0.000125079	-12.9649	down
mws4085	223.06	193.02	224.069	C11H12O5	[M-H]-	Sinapic acid	Phenolic acids	Phenolic acids	530-59-6	3	35764.7	50630.4	17103.7	15477.6	18154.3	12262.7	23451.6	33210.4	22967.9	C00482	ko00940,ko01100,ko01110	1.07281	0.183054	0.443432	-1.17322	down
Wagp010844	332.19	163.04	331.178	C19H25NO4	[M+H]+	4-((6-amino-7-hydroxy-3,7-dimethyloct-2-en-1-yl)oxy)-2H-chromen-2-one	Lignans and Coumarins	Coumarins	-	1	36554.8	30825.5	32981	6996	10391.2	13038.6	159979	158284	218744	-	-	1.38461	0.000654582	0.303163	-1.72183	down
Lmsp010393	359.11	298.09	358.105	C19H18O7	[M+H]+	Eupatorin-5-methylether (3'-hydroxy-5,6,7,4'-tetramethoxyflavone)	Flavonoids	Flavones	21764-09-0	2	36656	34727.6	15177	8271.61	12060	5492.59	253591	227880	229195	-	-	1.24499	0.0889439	0.298337	-1.74499	down
Hajp007218	301.07	286.05	300.063	C16H12O6	[M+H]+	5,7,3',5'-tetrahydroxy-6-methylfavanone	Flavonoids	Flavones	-	3	36965.7	32793.7	33330.1	8205.83	11331.3	11730.3	278251	275256	280900	-	-	1.42372	0.000181123	0.303304	-1.72117	down
MWSHC20110	301.07	286.05	300.063	C16H12O6	[M+H]+	8-Methoxyapigenin	Flavonoids	Flavones	57096-02-3	3	36965.7	32793.7	33330.1	8205.83	11331.3	11730.3	278251	275256	280900	-	-	1.42372	0.000181123	0.303304	-1.72117	down
Smbp004322	301.07	286.05	300.063	C16H12O6	[M+H]+	Scutevulin	Flavonoids	Flavones	80713-32-2	3	36965.7	32793.7	33330.1	8205.83	11331.3	11730.3	278251	275256	280900	-	-	1.42372	0.000181123	0.303304	-1.72117	down
Wagp012274	299.16	187.04	298.157	C19H22O3	[M+H]+	7-O-Prenyl demethylsuberosin	Lignans and Coumarins	Coumarins	-	3	38056.7	48356.2	36722	12978.7	3472.37	8728.75	399293	419147	446423	-	-	1.32244	0.0027458	0.20449	-2.2899	down
MWSslk171	407.13	227.07	408.142	C20H24O9	[M-H]-	Nodakenin	Lignans and Coumarins	Coumarins	495-31-8	1	38166.7	93756.7	58720.5	13601.3	15171.4	25445	992039	1.23669e+06	1.27419e+06	C09279	-	1.28461	0.100561	0.284392	-1.81405	down
Layp009023	389.12	331.08	388.116	C20H20O8	[M+H]+	6-Hydroxy-3',4',5,4',7-pentamethoxyflavone*	Flavonoids	Flavones	-	1	39716.5	14270.1	13673.3	7733.2	4220.22	3728.51	149548	157493	150638	-	-	1.25284	0.178598	0.231776	-2.1092	down
MWSprf106	389.12	331.08	388.116	C20H20O8	[M+H]+	Artemetin (5-Hydroxy-3,3',4',6,7-pentamethoxyflavone)*	Flavonoids	Flavones	479-90-3	1	39716.5	14270.1	13673.3	7733.2	4220.22	3728.51	149548	157493	150638	-	-	1.25284	0.178598	0.231776	-2.1092	down
Lmwp004293	935.25	303.05	934.238	C42H46O24	[M+H]+	Quercetin-3-O-(2'''-O-p-coumaroyl)sophoroside-7-O-glucoside	Flavonoids	Flavonols	-	3	40010	96705	185125	792200	136735	405580	332060	264948	541030	-	-	1.03111	0.214028	4.14652	2.0519	up
Wagp014143	313.18	189.05	312.173	C20H24O3	[M+H]+	7-[(2e)-3,7-dimethylocta-2,6-dien-1-yl]-6-methoxychromen-2-one	Lignans and Coumarins	Coumarins	-	2	40011.6	30606.9	32144.6	14058.7	10040.9	15339.4	617598	641460	614053	-	-	1.386	0.00712499	0.383786	-1.38162	down
Wagp010873	337.14	203.03	336.136	C21H20O4	[M+H]+	(E)-4-((7-methyl-4-methyleneocta-5,7-dien-1-yl)oxy)-7H-furo[3,2-g]chromen-7-one	Lignans and Coumarins	Coumarins	-	2	40081.2	33272.5	17668.8	6193.16	6658.27	2573.17	157992	175546	193729	-	-	1.33963	0.0580246	0.169459	-2.56099	down
Wagp006002	857.27	389.12	856.264	C38H48O22	[M+H]+	Hydroxyauranetin 5-[6''-(3-Hydroxy-3-Methylglutaryl)Glucoside]Glucoside	Flavonoids	Flavones	-	2	40367.2	110060	64294.1	18273.7	32246.3	23638.4	3.16871e+06	3.13771e+06	3.34217e+06	-	-	1.21364	0.144256	0.34537	-1.53378	down
ZbWn007974	431.22	153	432.233	C25H36O4S	[M-H]-	4-methylbenzenesulfonic (11E,14E)-octadeca-11,14,17-trienoic anhydride	Others	Others	-	2	41968.1	38541	24328.9	14161.9	16560.6	15309.8	80579.5	78742.8	60170.4	-	-	1.33259	0.0659667	0.439081	-1.18744	down
HJAP060	359.12	298.09	358.105	C19H18O7	[M+H]+	Gardenin B	Flavonoids	Flavones	2798-20-1	2	42213.5	29344.5	24611.9	11559.4	7288.71	16288.2	258652	274071	263738	-	-	1.27423	0.0420862	0.365356	-1.45262	down
pme3382	160.06	98.02	161.069	C6H11NO4	[M-H]-	N-Acetyl-L-threonine	Amino acids and derivatives	Amino acids and derivatives	17093-74-2	3	43544.6	58276.8	40671.5	81927.5	129736	133442	65934.3	83130.2	74027	-	-	1.33635	0.0442106	2.42191	1.27615	up
Yyyn008289	313.07	298.05	314.079	C17H14O6	[M-H]-	pilloin	Flavonoids	Flavones	32174-62-2	2	43904.3	53067.4	21021.3	5625.27	7108.64	7002.75	919887	923784	774491	-	-	1.37807	0.0748637	0.16727	-2.57975	down
Wagp007859	359.11	329.07	358.105	C19H18O7	[M+H]+	Hypolaetin 7,8,3',4'-Tetramethyl Ether	Flavonoids	Flavones	-	1	44194.1	60200.1	45534.7	8118.39	12147.8	12757.5	856217	859276	824730	-	-	1.41621	0.0119213	0.220263	-2.1827	down
Smhp011040	359.11	298.08	358.105	C19H18O7	[M+H]+	ageconyflavone B	Flavonoids	Flavones	-	2	44423.9	30864.7	21197.6	11483.3	5782.36	7144.34	281540	266980	298300	-	-	1.34152	0.0624929	0.25299	-1.98285	down
HJAP126	817.24	509.13	816.232	C35H44O22	[M+H]+	Syringetin-3-O-rutinoside-7-O-glucoside	Flavonoids	Flavonols	-	3	44714.4	46081.4	110855	16188.5	36675	35010	168161	164252	147336	-	-	1.01989	0.218717	0.435771	-1.19836	down
MW0123471	335.14	59.01	336.147	C20H20N2O3	[M-H]-	9H-Pyrrolo[1',2':2,3]isoindolo[4,5,6-cd]indol-9-one, 10-acetyl-2,6,6a,7,11a,11b-hexahydro-11-hydroxy-7,7-dimethyl-, (6aR,11aS,11bR)-	Organic acids	Organic acids	-	3	45104.8	11412.3	13671.1	9	9	9	78803.9	80721.5	79113	-	-	1.44598	0.16445	0.00038468	-11.3441	down
Wagp007134	667.19	419.13	666.18	C30H34O17	[M+H]+	Natsudaidain 3-(6''-Malonyl)Glucoside	Flavonoids	Flavones	-	2	45885.6	84593.4	63554	7202.13	8141.13	6564.66	241070	225805	246008	-	-	1.43521	0.0357921	0.112908	-3.14678	down
Wagp005905	665.21	359.11	664.2	C31H36O16	[M+H]+	Flindulatin 5-[6''-(3-Hydroxy-3-Methylglutaryl)Glucoside]	Flavonoids	Flavones	-	1	46006.4	40010	67512.8	23340	18365.7	12715.2	324118	435670	397317	-	-	1.33099	0.0450858	0.354466	-1.49628	down
HJAP058	345.1	284.07	344.126	C19H20O6	[M+H]+	5,6,7,4'-Tetramethoxyflavanone	Flavonoids	Flavanones	2569-77-9	3	47336.2	46389.2	30303.3	11867.7	9923.42	9021.42	450977	420581	411192	C15118	-	1.41803	0.0278959	0.248431	-2.00908	down
Lasp010305	275.13	219.07	274.12	C16H18O4	[M+H]+	Acronyculatin H	Phenolic acids	Phenolic acids	-	3	48237.8	44000.7	27448	12833.4	14242.3	12515.6	337542	311600	372721	-	-	1.38248	0.0511578	0.330792	-1.596	down
Wagp004145	959.27	347.08	958.259	C41H50O26	[M+H]+	Limocitrin 5-[6''-(3-Methylglutaconyl)Glucoside]-3-Diglucoside	Flavonoids	Flavones	-	2	50015	41294.3	85473.8	15005	8340	14147.7	1.45077e+06	1.38893e+06	1.27583e+06	-	-	1.36257	0.0719573	0.212083	-2.2373	down
Wagp006003	859.25	391.1	858.243	C37H46O23	[M+H]+	Gardenin E 5-[6''-(3-Hydroxy-3-Methylglutaryl)Glucoside]Glucoside	Flavonoids	Flavones	-	3	51755.7	59455.8	62984.4	22901.5	8340	18340	2.34886e+06	2.38696e+06	2.64001e+06	-	-	1.3212	0.00201335	0.284631	-1.81284	down
Wagp009375	343.12	313.07	342.11	C19H18O6	[M+H]+	3,5,6,7-Tetramethoxyflavone	Flavonoids	Flavones	75413-07-9	1	51898.7	70799	46896	19638.3	22894.6	25388.1	779609	738122	752061	-	-	1.38468	0.0374765	0.400492	-1.32016	down
mws0572	126.07	109.04	125.059	C5H7N3O	[M+H]+	5-Methylcytosine	Nucleotides and derivatives	Nucleotides and derivatives	554-01-8	3	51945	88966.2	49944.5	33867.2	20368.8	23111.2	72432.9	73911.6	93500.4	C02376	ko00240,ko01100	1.28717	0.0846516	0.405265	-1.30306	down
HX1422	408.13	246.08	407.122	C19H21NO9	[M+H]+	Haplopine-glucoside	Alkaloids	Alkaloids	-	3	52181.4	101741	106435	9	9	9	155012	130818	159101	-	-	1.45373	0.037749	0.000103703	-13.2352	down
Lmjp101205	275.13	219.05	274.12	C16H18O4	[M+H]+	8-Isopentenyllimettin	Lignans and Coumarins	Coumarins	-	1	52994.7	67945.2	53442.3	18090.9	20181.9	11775	435027	454903	480281	-	-	1.4026	0.00496032	0.287001	-1.80087	down
Lmgp003803	655.19	331.08	654.18	C29H34O17	[M+H]+	5,7,4'-Trihydroxy-6,8-dimethoxyisoflavone-7-O-galactoside-rhamnose	Flavonoids	Isoflavones	-	3	53350	55015	33207	18340	15005	21318.7	511638	377578	542978	-	-	1.34582	0.0461891	0.386119	-1.37288	down
mws4173	207.07	192.04	206.058	C11H10O4	[M+H]+	5,7-Dimethoxycoumarin (Limettin)(Citropten)	Lignans and Coumarins	Coumarins	487-06-9	3	54249.2	12543.8	45453.9	9	9	9	211704	188400	163823	-	-	1.44556	0.0984269	0.000240541	-12.0214	down
Hmxp006586	329.1	299.05	328.095	C18H16O6	[M+H]+	5-Hydroxy-7,3',4'-trimethoxyflavone*	Flavonoids	Flavones	29080-58-8	2	54251	87924.6	46596.9	7510.42	2253.28	12535.1	957819	1.00601e+06	1.02306e+06	-	-	1.31656	0.0423791	0.118125	-3.08161	down
Lmsp010424	373.13	211.02	372.121	C20H20O7	[M+H]+	3,4',5,6,7-Pentamethoxyflavone	Flavonoids	Flavones	4472-73-5	1	54601.7	89013	55024.2	23654.3	21041.1	17478.6	697696	668166	674538	-	-	1.38995	0.0542885	0.313	-1.67577	down
Wagp009135	371.15	203.03	370.142	C21H22O6	[M+H]+	Lansiumarin B	Lignans and Coumarins	Coumarins	-	1	58349.4	93439.8	42674.9	16901.7	9174.58	11301.2	487275	470224	549031	-	-	1.37575	0.0700295	0.192208	-2.37926	down
Lmyn002540	368.1	162.06	369.106	C16H19NO9	[M-H]-	Dioxindole-3-acetyl-3-O-glucoside	Alkaloids	Plumerane	-	2	59045.1	102623	50599.4	16723	30909	26639.9	171138	158062	98756.8	-	-	1.27376	0.0956492	0.349897	-1.515	down
Wagp010332	539.23	261.11	538.22	C30H34O9	[M+H]+	8-(3-hydroxy-2-((3-hydroxy-4-(7-methoxy-2-oxo-2H-chromen-8-yl)-2-methylbutan-2-yl)oxy)-3-methylbutyl)-7-methoxy-2H-chromen-2-one	Lignans and Coumarins	Coumarins	-	3	60328	88755.1	68219.7	17749.6	19503.9	28077.9	905417	922498	1.00618e+06	-	-	1.3914	0.0170559	0.300647	-1.73386	down
Wagp007355	329.1	299.06	328.095	C18H16O6	[M+H]+	8-Hydroxy-4',5,7-trimethoxyflavone*	Flavonoids	Flavones	21919-71-1	2	60522.3	116490	66142.5	4508.5	8269.22	15762	1.00174e+06	1.01128e+06	1.01656e+06	-	-	1.35821	0.0523458	0.117373	-3.09083	down
pmp001076	373.13	343.08	372.121	C20H20O7	[M+H]+	Isosinensetin	Flavonoids	Flavones	17290-70-9	1	65347.3	75304	50890.8	11454.6	14268.2	15245.6	934594	993625	912952	-	-	1.42928	0.0173482	0.213887	-2.22508	down
Wagp009406	315.12	181.05	314.115	C18H18O5	[M+H]+	2'-Hydroxy-4,4',6'-Trimethoxychalcone; Flavokawain A	Flavonoids	Chalcones	3420-72-2	3	65813.4	40681.9	30693.3	19740.6	17531.8	24808.3	120335	110802	115140	-	-	1.21696	0.133583	0.452521	-1.14394	down
Lmhp009349	502.29	361.27	501.286	C25H44NO7P	[M+H]+	LysoPE 20:4(2n isomer)	Lipids	LPE	-	2	65896.1	77797.1	55159.6	27309.1	19516.2	36163.9	191484	154307	201188	-	-	1.32224	0.0109658	0.41734	-1.2607	down
pmp000117	433.15	403.11	432.142	C22H24O9	[M+H]+	3,5,6,7,8,3',4'-Heptamethoxyflavone	Flavonoids	Flavonols	1178-24-1	1	67625.3	97117.2	75665.2	19102.2	18212.1	19246	683425	607621	573389	-	-	1.43997	0.0198971	0.235268	-2.08762	down
Wagp005796	857.27	389.12	856.264	C38H48O22	[M+H]+	Umuhengerin 5-[6''-(3-Hydroxy-3-Methylglutaryl)Glucoside]Glucoside	Flavonoids	Flavones	-	1	70000.6	35530.2	42137.9	19497.3	14629.5	31959.2	928345	922596	1.55842e+06	-	-	1.15638	0.106641	0.447529	-1.15995	down
Wagp005027	827.26	359.11	826.253	C37H46O21	[M+H]+	Eupatorin-5-methylether 3'-[6''-(3-Hydroxy-3-Methylglutaryl)Glucoside]glucoside	Flavonoids	Flavones	-	2	70020	36675	8340	7985.98	1670	1379.48	156760	91700	126730	-	-	1.19278	0.189636	0.0959314	-3.38185	down
Wafn002319	515.14	323.08	516.148	C22H28O14	[M-H]-	4-O-(3'-O-alpha-D-Glucopyranosyl)caffeoylquinic acid	Phenolic acids	Phenolic acids	1401352-63-3	2	70659.6	118350	85881.3	32090.7	40388.6	52417.2	407433	370512	299116	-	-	1.28348	0.0545371	0.454349	-1.13813	down
Wagp008458	359.11	329.07	358.105	C19H18O7	[M+H]+	5-Hydroxy-6,7,3',4'-tetramethoxyflavone	Flavonoids	Flavones	21763-80-4	1	70692.1	78325.7	54217	22621.4	21096.3	22536.3	632008	583499	611438	-	-	1.42775	0.0229761	0.325997	-1.61707	down
Wagp007853	263.13	189.05	262.12	C15H18O4	[M+H]+	Dihydrosuberenol	Lignans and Coumarins	Coumarins	-	2	71272.6	139704	95830.1	28654.7	25336.9	26639.3	141344	148522	155699	-	-	1.39446	0.0634829	0.262807	-1.92792	down
Waln010449	552.33	253.22	553.338	C26H52NO9P	[M-H]-	1-(2,3-dihydroxypropoxy)-3-(((2-(dimethylamino)ethoxy)(hydroxy)phosphoryl)oxy)propan-2-yl (E)-hexadec-9-enoate	Lipids	LPE	-	1	71373.3	154239	85801.8	33497.3	48692.7	44240.9	248953	233339	204962	-	-	1.24629	0.133332	0.40599	-1.30048	down
Wagp005675	827.26	359.11	826.253	C37H46O21	[M+H]+	Retusin 5-[6''-(3-Hydroxy-3-Methylglutaryl)Glucoside]glucoside	Flavonoids	Flavones	-	2	71819.4	44363.9	54672.3	5193.87	14258.5	10949.3	91700	110045	102776	-	-	1.35857	0.0196364	0.177938	-2.49055	down
Wafn002491	385.08	209.03	386.085	C16H18O11	[M-H]-	2-O-Feruloylglucaric Acid	Phenolic acids	Phenolic acids	-	2	72552.6	139744	52888	25460.8	30776.8	37215.5	903166	969084	427149	-	-	1.22974	0.159354	0.352407	-1.50468	down
Lmhp003658	577.15	329.1	576.148	C27H28O14	[M+H]+	Monohydroxy-trimethoxyflavone-O-(6''-malonyl)glucoside	Flavonoids	Flavones	-	2	72736.8	69443.5	88093.2	15770.1	42001.4	13269	165647	147240	181542	-	-	1.27072	0.0124672	0.308505	-1.69664	down
Lhqp101807	245.12	189.06	244.11	C15H16O3	[M+H]+	Osthole	Lignans and Coumarins	Coumarins	484-12-8	1	73226.5	90497	69938	25289.8	18324	11028.7	901973	836096	814755	C09280	-	1.38557	0.00263591	0.233853	-2.09632	down
Cmpp008880	245.12	189.06	244.11	C15H16O3	[M+H]+	Suberosin	Lignans and Coumarins	Coumarins	581-31-7	1	73391.2	73555.8	91421.3	19662.9	20570.7	8279.19	1.0106e+06	930353	842549	-	-	1.37208	0.00170325	0.20352	-2.29676	down
Lmjp101407	315.16	187.04	314.152	C19H22O4	[M+H]+	5-Geranyloxy-1,3-dihydroxyxanthone	Lignans and Coumarins	Coumarins	-	3	74052.5	106061	64260.3	23935.3	14892	13032.2	365183	389271	372257	-	-	1.39837	0.0297086	0.212213	-2.23641	down
Wagp010502	405.12	375.07	404.111	C20H20O9	[M+H]+	Dihydroxypentamethoxyflavone	Flavonoids	Flavones	-	2	74627.3	82249.6	48159.6	19399.5	15148.2	17696.2	403413	436787	434627	-	-	1.40815	0.0371194	0.254803	-1.97255	down
Lmsp008264	329.1	268.08	328.095	C18H16O6	[M+H]+	4'-Hydroxy-5,6,7-trimethoxyflavone	Flavonoids	Flavones	6938-18-7	1	75340.3	122795	62621.6	15843.1	11111.8	12058.2	1.53354e+06	1.49097e+06	1.57356e+06	C14986	-	1.41717	0.0554023	0.149615	-2.74068	down
Zmjp009119	375.11	345.06	374.1	C19H18O8	[M+H]+	Chrysosplenetin (5,4'-Dihydroxy-3,6,7,3'-tetramethoxyflavone)	Flavonoids	Flavones	603-56-5	1	75422.4	70568	34709.1	15283.1	18315.6	16620	633803	645494	661085	C10030	-	1.34538	0.0765101	0.277913	-1.84729	down
Wagp007882	333.17	163.04	332.162	C19H24O5	[M+H]+	7-[(6,7-dihydroxy-3,7-dimethyloct-2-en-1-yl)oxy]chromen-2-one	Lignans and Coumarins	Coumarins	-	1	75793.7	120220	75644.7	21889.2	25360	29674	690262	762455	941379	-	-	1.39837	0.0456397	0.283162	-1.8203	down
Lajp009796	539.22	261.11	538.22	C30H34O9	[M+H]+	Murramarin B	Lignans and Coumarins	Coumarins	-	1	76531.9	114506	61933.1	13391.9	16452.1	11820	929110	937182	1.05233e+06	-	-	1.42049	0.0451479	0.164699	-2.6021	down
Wagp012906	573.21	313.1	572.205	C33H32O9	[M+H]+	4,9-dimethoxy-2-(2-((1-(7-methoxy-2-oxo-2H-chromen-6-yl)-3-methylbut-3-en-2-yl)oxy)-3-methylbut-3-en-1-yl)-7H-furo[3,2-g]chromen-7-one	Lignans and Coumarins	Coumarins	-	2	77213.4	82047.6	63420.5	24654.2	10800.9	12600.1	480814	443203	501744	-	-	1.3866	0.00152125	0.215803	-2.21221	down
Wasn003200	385.08	209.03	386.085	C16H18O11	[M-H]-	O-Feruloylgalactaric acid	Phenolic acids	Phenolic acids	-	1	77765.5	156040	51602.9	18235.2	32778.4	37289.9	762972	875627	402059	C03156	-	1.18708	0.167529	0.309393	-1.69249	down
Lmzp003497	333.17	163.04	332.162	C19H24O5	[M+H]+	Marmin[7-(6',7'-Dihydroxygeranyloxy)coumarin]	Lignans and Coumarins	Coumarins	14957-38-1	2	77826	115345	74796.9	23311.4	19823.8	7178.22	661773	644071	702960	-	-	1.33799	0.0202952	0.187759	-2.41305	down
WaYn010475	552.33	253.22	553.338	C26H52NO9P	[M-H]-	2-(2,3-dihydroxypropoxy)-3-(((2-(dimethylamino)ethoxy)(hydroxy)phosphoryl)oxy)propan-2-yl (E)-hexadec-9-enoate	Lipids	LPE	-	2	80118.2	147701	81721.4	35802.7	55877.8	46845.2	134492	134918	111176	-	-	1.23943	0.116624	0.447521	-1.15997	down
Wagp009729	405.12	375.07	404.111	C20H20O9	[M+H]+	5,7-Dihydroxy-3,6,8,3',4'-Pentamethoxyflavone*	Flavonoids	Flavones	-	1	80387.2	168964	122879	44704.5	25903.3	44624.3	1.42191e+06	1.36079e+06	1.37173e+06	-	-	1.31076	0.0712683	0.309572	-1.69165	down
pme0422	193.051	134.037	194.058	C10H10O4	[M-H]-	Isoferulic Acid*	Phenolic acids	Phenolic acids	25522-33-2	3	83158.8	84737.1	44253.9	13854.7	28255.9	34655.1	89540.7	133602	126475	C10470	-	1.20118	0.0581003	0.361847	-1.46655	down
Wagp009755	345.13	211.06	344.126	C19H20O6	[M+H]+	6'-Hydroxy-4,2',3',4'-Tetramethoxychalcone	Flavonoids	Chalcones	-	3	84161.1	114196	79382.5	41141.3	33408.4	37843.7	438365	422896	436273	-	-	1.40209	0.0325138	0.404672	-1.30518	down
pmp001267	320.29	302.29	319.288	C21H37NO	[M+H]+	2-(Dodecylamino)-3-phenyl-1-propanol	Others	Alcohol compounds	-	2	87661.7	144483	128811	45290.5	47683.3	35294.7	117128	126247	131783	-	-	1.37863	0.039009	0.355358	-1.49266	down
pmp000010	347.08	332.05	346.069	C17H14O8	[M+H]+	5,7,4',5'-Tetrahydro-3',6-dimethoxyflavone	Flavonoids	Flavones	-	3	88629.2	45644.5	55061.3	18340	39342	31906.6	112303	124927	111169	-	-	1.12957	0.109184	0.473175	-1.07955	down
Lmhp008273	438.26	297.24	437.254	C20H40NO7P	[M+H]+	LysoPE 15:1(2n isomer)	Lipids	LPE	-	2	89676.4	44605.1	41829	17906.3	24580.2	27416.6	44958.9	39759.8	39685.5	-	-	1.22609	0.145869	0.396927	-1.33305	down
Wagp005882	873.27	405.12	872.259	C38H48O23	[M+H]+	Gardenin C 5-[6''-(3-Hydroxy-3-Methylglutaryl)Glucoside]glucoside	Flavonoids	Flavones	-	1	89799.8	98141.4	73446.9	15810.9	18604.5	14905.4	5.28019e+06	4.62055e+06	5.5719e+06	-	-	1.44418	0.00910759	0.188688	-2.40592	down
Wagp007022	695.22	389.12	694.211	C32H38O17	[M+H]+	Demethylnobiletin 5-[6''-(3-Hydroxy-3-Methylglutaryl)Glucoside]	Flavonoids	Flavones	-	1	89846	107495	105366	25182	13141.4	5867.41	573303	601561	737017	-	-	1.35587	0.00040453	0.145985	-2.77611	down
Lmmn001643	163.04	119.05	164.047	C9H8O3	[M-H]-	2-Hydroxycinnamic acid*	Phenolic acids	Phenolic acids	583-17-5	3	91010	111155	63119.8	27019.1	29343.1	39462	205939	183651	135532	C01772	ko00360,ko00999,ko01100,ko01110	1.34821	0.047314	0.361213	-1.46908	down
Wagp005374	827.26	359.11	826.253	C37H46O21	[M+H]+	Flindulatin 5-[6''-(3-Hydroxy-3-Methylglutaryl)Glucoside]glucoside	Flavonoids	Flavones	-	2	92073.6	28898.7	52625.4	5909.62	6670	15005	91006.4	136735	123390	-	-	1.301	0.115001	0.1589	-2.65381	down
Zmjp008503	329.1	296.07	328.095	C18H16O6	[M+H]+	5-Hydroxy-4',6,7-trimethoxyflavone (Salvigenin)	Flavonoids	Flavones	19103-54-9	2	92842.6	87059.2	62932.9	24962.9	29012.7	20394	778714	759336	833089	-	-	1.40849	0.019672	0.306256	-1.70719	down
Lwhp010630	244.17	159.07	243.162	C16H21NO	[M+H]+	Methyl-1-methyl-2-pentyl-4-(1H)-quinolone	Alkaloids	Quinoline alkaloids	-	3	92922.4	128110	80373	18038.1	25451.4	16364.1	425752	416846	373128	-	-	1.41759	0.0264112	0.198582	-2.33219	down
Cmpp005475	261.11	189.06	260.105	C15H16O4	[M+H]+	Meranzin	Lignans and Coumarins	Coumarins	23971-42-8	1	93538	178716	147014	7890.47	20713.1	9868.26	504824	442799	412259	-	-	1.39888	0.0334856	0.0917595	-3.446	down
Wagp008987	377.12	227.06	376.116	C19H20O8	[M+H]+	3,2',4'-Trihydroxy-4,3',5',6'-Tetramethoxychalcone	Flavonoids	Chalcones	-	1	94161.6	88229.3	103399	20545.3	43872.6	17641.9	557778	598080	645891	-	-	1.3381	0.00519458	0.287133	-1.80021	down
Wagp007165	841.24	391.1	840.232	C37H44O22	[M+H]+	Gardenin E 5-[4'',6''-Di-(3-Hydroxy-3-Methylglutaryl)Glucoside]	Flavonoids	Flavones	-	1	95169.8	108462	106286	25333.3	12181.4	5968.51	1.4847e+06	1.43943e+06	1.5351e+06	-	-	1.36203	0.000391307	0.140305	-2.83336	down
Wagp008455	302.14	189.05	301.131	C17H19NO4	[M+H]+	N-((7-(but-2-en-1-yloxy)-8-methyl-2-oxo-2H-chromen-4-yl)methyl)acetamide	Lignans and Coumarins	Coumarins	-	3	95601.1	97775.2	98241	30807.2	17633.4	24759.1	599635	597813	555600	-	-	1.42014	0.0018888	0.251013	-1.99417	down
Wagp007719	375.14	211.06	374.137	C20H22O7	[M+H]+	6'-Hydroxy-3,4,2',3',4'-Pentamethoxychalcone	Flavonoids	Chalcones	-	1	95743.3	54950.9	51563.6	33238.6	22662.1	36267.3	323269	327524	329816	-	-	1.22549	0.11314	0.455696	-1.13386	down
Wagp006738	887.28	419.13	886.274	C39H50O23	[M+H]+	Gardenin 5-[6''-(3-Hydroxy-3-Methylglutaryl)Glucoside]glucoside	Flavonoids	Flavones	-	2	97402.3	151943	114376	46989.2	28982.2	43579	5.23198e+06	4.82979e+06	5.60239e+06	-	-	1.3735	0.0268817	0.328686	-1.60522	down
pmp000106	313.11	298.08	312.1	C18H16O5	[M+H]+	5,7,4'-Trimethoxyflavone	Flavonoids	Flavones	5631-70-9	1	97809.7	130489	85435.9	29239	21882.3	25126.2	1.38177e+06	1.3742e+06	1.42649e+06	-	-	1.42567	0.0252401	0.243032	-2.04078	down
Wagp010109	395.11	365.07	394.105	C22H18O7	[M+H]+	Justicidin C*	Lignans and Coumarins	Lignans	17803-12-2	1	97984.4	132944	120841	45209.3	49959.9	64005.3	755872	713318	713681	-	-	1.37203	0.0108264	0.452497	-1.14402	down
mws1167	131	59.01	132.006	C4H4O5	[M-H]-	Oxalacetic acid	Organic acids	Organic acids	328-42-7	3	98737.1	78084.3	99189.6	22229	25789.7	23806	86692.9	101267	124469	C00036	ko00010,ko00020,ko00250,ko00470,ko00620,ko00630,ko00710,ko00999,ko01100,ko01110,ko01200,ko01210,ko01230,ko01240	1.44121	0.00912964	0.260224	-1.94217	down
Hajp007891	343.12	327.09	342.11	C19H18O6	[M+H]+	3',4',5,7-Tetramethoxyflavone; Luteolin Tetramethyl Ether	Flavonoids	Flavones	855-97-0	2	99588.2	138186	94790.3	26340.4	21155.5	40146.3	1.45057e+06	1.50765e+06	1.59043e+06	-	-	1.38068	0.0161166	0.263535	-1.92394	down
Lmdp007826	345.1	297.03	344.09	C18H16O7	[M+H]+	5,6-Dihydroxy-7,3',4'-Trimethoxyflavone	Flavonoids	Flavones	-	2	99592	107526	71411.5	16787.1	12388.1	3340	1.02943e+06	1.00629e+06	1.05481e+06	-	-	1.3413	0.0102699	0.116739	-3.09864	down
MWSmce248	163.04	119.05	164.047	C9H8O3	[M-H]-	3-Hydroxycinnamic Acid*	Phenolic acids	Phenolic acids	14755-02-3	3	101100	133129	85543.9	29109.6	38952.2	34894.9	190647	218006	161466	C12621	ko00360,ko01100	1.40282	0.0312987	0.321968	-1.63501	down
Wagp010870	315.16	163.04	314.152	C19H22O4	[M+H]+	5'-Hydroxyauraptene	Lignans and Coumarins	Coumarins	123237-86-5	1	101688	77890.2	68283.4	28746.1	29086.3	29849.2	541822	558961	681056	-	-	1.41804	0.0327649	0.353752	-1.49919	down
Lmbn002648	163.04	119.05	164.047	C9H8O3	[M-H]-	α-Hydroxycinnamic Acid*	Phenolic acids	Phenolic acids	5801-57-0	3	101929	131458	86198.4	33714.5	47649.7	44880.1	166799	223007	148862	C02763	ko00360,ko01100	1.37088	0.0303168	0.395026	-1.33998	down
Lmhn002573	399.09	205.04	400.101	C17H20O11	[M-H]-	Sinapoylglucuronic acid	Phenolic acids	Phenolic acids	-	1	102416	240356	77920.7	24747.6	35996.3	22956.8	843651	882461	341175	-	-	1.3128	0.15556	0.198959	-2.32946	down
MW0135131	313.07	283.02	254.058	C15H10O4	[M+CH3COO]-	4',6-Dihydroxyflavone	Flavonoids	Flavones	63046-09-3	3	102459	129208	62420.1	23835.8	22723.3	49069	3.13955e+06	3.04531e+06	2.46844e+06	-	-	1.25756	0.0589182	0.325169	-1.62074	down
Wagp005475	261.11	189.05	260.105	C15H16O4	[M+H]+	Suberenol	Lignans and Coumarins	Coumarins	-	1	102598	162469	142932	20448	29939.5	49924.9	2.87309e+06	3.02503e+06	2.71322e+06	-	-	1.34378	0.0146621	0.245864	-2.02407	down
pmp000250	189.09	105.07	206.094	C12H14O3	[M-H2O+H]+	Z-6,7-Epoxyligustilide	Others	Others	-	2	102630	107033	103814	15305	56927.5	34785.9	193118	205964	215342	-	-	1.22215	0.0279777	0.341391	-1.5505	down
Wagp007053	581.22	153.13	580.216	C28H36O13	[M+H]+	3-oxo-3-((3,4,5-trihydroxy-6-(((4-hydroxy-2,7-dimethyl-8-((2-oxo-2H-chromen-7-yl)oxy)oct-6-en-2-yl)oxy)methyl)tetrahydro-2H-pyran-2-yl)oxy)propanoic acid	Lignans and Coumarins	Coumarins	-	3	102902	36131.4	67185	44485.8	26877.9	27791.2	1.19304e+06	1.13355e+06	1.13161e+06	-	-	1.01892	0.199048	0.480824	-1.05642	down
Lajp008202	261.11	205.05	260.105	C15H16O4	[M+H]+	7-methoxy-8-(3-methyl-2-oxo-3-butenl)coumarin	Lignans and Coumarins	Coumarins	-	3	103048	108054	93059.5	23483.6	22656.2	35653	753307	707180	745854	-	-	1.41576	0.000264812	0.268912	-1.89479	down
Wagp011199	441.11	411.07	440.111	C23H20O9	[M+H]+	5-Methoxydehydropodophyllotoxin	Lignans and Coumarins	Lignans	151703-06-9	2	103144	80873.5	83863.2	16259.4	16281	9033.61	377619	391305	409953	-	-	1.42418	0.00440729	0.155196	-2.68784	down
Wagp006433	711.21	405.12	710.206	C32H38O18	[M+H]+	Gardenin C 5-[6''-(3-Hydroxy-3-Methylglutaryl)Glucoside]	Flavonoids	Flavones	-	1	104500	135384	88093.5	18767.8	24919.2	11476.7	2.41304e+06	2.38512e+06	2.66776e+06	-	-	1.4036	0.0166889	0.168193	-2.57181	down
ML10176345	171.03	109.03	172.037	C7H8O5	[M-H]-	3-Dehydroshikimic acid	Organic acids	Organic acids	2922-42-1	3	104825	102115	130487	274602	260432	259995	548877	431031	560666	C02637	ko00400,ko00999,ko01100,ko01110,ko01230,ko01240	1.43119	0.00060551	2.35615	1.23643	up
Wagp009079	403.14	373.09	402.132	C21H22O8	[M+H]+	3,5,6,7,8,4'-Hexamethoxyflavone*	Flavonoids	Flavones	34170-18-8	1	107726	207785	122916	57238.3	38126.3	43408.2	2.04051e+06	1.97895e+06	2.0053e+06	-	-	1.34854	0.0804288	0.316525	-1.65961	down
Zmhp002714	301.07	286.05	300.063	C16H12O6	[M+H]+	5,6,7-Tetrahydroxy-8-methoxyflavone*	Flavonoids	Flavones	-	3	107835	80268.6	130126	23340	26104.2	38925.3	1.12712e+06	798300	552301	-	-	1.37824	0.0243327	0.27769	-1.84845	down
Lmwn102907	483.17	421.16	484.173	C26H28O9	[M-H]-	Evodol	Terpenoids	Triterpene	22318-10-1	2	108226	130334	72009.5	30544.9	56228.4	51513.6	100725	101735	86887.6	-	-	1.22312	0.0593301	0.445269	-1.16725	down
Jmbp005971	405.12	375.07	404.111	C20H20O9	[M+H]+	Gardenin C	Flavonoids	Flavones	29550-05-8	2	108546	166436	131253	36220.2	34935.3	25561.8	1.47934e+06	1.4409e+06	1.48873e+06	-	-	1.42159	0.0221226	0.238082	-2.07047	down
Wasn002902	355.07	209.03	356.074	C15H16O10	[M-H]-	O-p-Coumaroylgalactaric acid	Phenolic acids	Phenolic acids	-	1	108666	187529	81673.8	24275.9	50130.8	43946.8	657765	733507	411055	-	-	1.2575	0.105018	0.313213	-1.67478	down
Lmjp007279	359.11	326.08	358.105	C19H18O7	[M+H]+	Penduletin 4'-Methyl Ether (5-Hydroxy-3,6,7,4'-Tetramethoxyflavone)	Flavonoids	Flavones	14787-34-9	3	109013	79929	55864.9	26469.2	32321.1	20768.4	610934	716374	651839	-	-	1.34462	0.0637845	0.324985	-1.62155	down
Lsjp211242	256.13	135.08	255.126	C16H17NO2	[M+H]+	N-(1-hydroxymethyl-2-phenylethyl)benzamide	Alkaloids	Alkaloids	4503-96-2	3	110146	160891	123334	41710.7	28481.4	28404.3	890022	1.01622e+06	1.04193e+06	-	-	1.41801	0.0167619	0.250009	-1.99995	down
Wagp005137	781.22	331.08	780.211	C35H40O20	[M+H]+	Ombuin 5-[6''-(3-Methylglutaconyl)Glucoside]Glucoside	Flavonoids	Flavones	-	3	110332	95035	122941	16348.9	17226.8	15005	3.21035e+06	3.25001e+06	3.60841e+06	-	-	1.44981	0.00711534	0.147973	-2.7566	down
Wagp009968	395.11	365.06	394.105	C22H18O7	[M+H]+	Justicidin A*	Lignans and Coumarins	Lignans	25001-57-4	1	112375	141677	123586	46994.9	47137.1	46168.3	853748	712626	718053	C10633	-	1.44293	0.0113657	0.371522	-1.42848	down
MWSslk088	431.17	59.01	432.178	C23H28O8	[M-H]-	Pseudolaric Acid B	Terpenoids	Ditepenoids	82508-31-4	2	112985	218098	117580	32490	32548.1	32808.3	2.67791e+06	2.88929e+06	2.40551e+06	-	-	1.4	0.0763055	0.218084	-2.19704	down
HJAP154	469.13	317.08	468.069	C23H16O11	[M+H]+	Galloylisorhamnetin*	Flavonoids	Flavonols	-	3	113813	476267	295310	9	9	9	766188	904338	751775	-	-	1.45093	0.106071	3.0495e-05	-15.0011	down
Wagp008273	391.14	241.07	390.132	C20H22O8	[M+H]+	3,6'-Dihydroxy-4,2',3',4',5'-Pentamethoxychalcone	Flavonoids	Chalcones	-	2	114108	97640.4	142360	18923.2	58321	23789.8	381920	323123	385640	-	-	1.2846	0.00947789	0.285319	-1.80935	down
Hmxp007521	315.09	300.06	314.079	C17H14O6	[M+H]+	3',4'-Dihydroxy-7,5'-dimethoxyflavone	Flavonoids	Flavones	-	2	114810	93618.8	82365.7	18566	32550.7	44724.1	1.04001e+06	1.0675e+06	1.13442e+06	-	-	1.30778	0.00677072	0.329582	-1.60129	down
Wagp010141	375.14	241.07	374.137	C20H22O7	[M+H]+	6'-Hydroxy-2,2',3',4',5'-Pentamethoxychalcone	Flavonoids	Chalcones	-	2	115528	146604	122172	32663.8	51342.8	41556.5	679619	625894	695973	-	-	1.40542	0.00338743	0.326729	-1.61383	down
pmb0678	771.21	177.1	770.206	C37H38O18	[M+H]+	Vitexin-7-O-(6''-feruloyl)glucoside	Flavonoids	Flavones	-	2	116847	162674	133257	56905.8	72775.3	57657.4	909981	944112	934786	-	-	1.38811	0.0195802	0.453848	-1.13972	down
Wagp007025	841.24	391.1	840.232	C37H44O22	[M+H]+	Scaposin 5-[4'',6''-Di-(3-Hydroxy-3-Methylglutaryl)Glucoside]	Flavonoids	Flavones	-	1	117385	168355	111213	31029.8	10011.3	23919.7	1.81203e+06	1.94163e+06	1.88444e+06	-	-	1.36041	0.0173829	0.163648	-2.61133	down
pmp001013	347.11	332.09	346.105	C18H18O7	[M+H]+	1,2,3,6,7-Pentamethoxyxanthone	Flavonoids	Other Flavonoids	-	2	118076	61108.4	48033.7	24078.5	30335.9	31220.9	99213.9	145448	166891	-	-	1.23363	0.158005	0.376886	-1.4078	down
mws4134	611.14	306.08	612.152	C20H32N6O12S2	[M-H]-	Oxiglutatione	Amino acids and derivatives	Amino acids and derivatives	27025-41-8	3	119450	300441	144364	101545	49202.9	71456.6	146218	190737	188591	C00127	ko00480,ko01100,ko01240	1.15108	0.175108	0.393802	-1.34446	down
pmp000130	887.28	725.23	886.274	C39H50O23	[M+H]+	Natsudaidain-3-O-(5'-glucosyl-3-hydroxy-3-methylglutarate)glucoside	Flavonoids	Flavonols	-	1	121866	133486	121272	33248.4	63315.5	15944	5.01806e+06	4.90047e+06	4.8724e+06	-	-	1.25996	0.0176246	0.298728	-1.7431	down
Wbmp006327	425.18	289.05	424.173	C21H28O9	[M+H]+	Butyl 1,3,5-trihydroxy-4-{[3-(4-hydroxy-3-methoxyphenyl)prop-2-enoyl]oxy}cyclohexane-1-carboxylate	Others	Others	-	1	126158	345292	203901	50301.1	56711.8	60959.4	9.2973e+06	8.88733e+06	1.00933e+07	-	-	1.32689	0.118415	0.248719	-2.00741	down
Wagp005741	261.11	189.05	260.105	C15H16O4	[M+H]+	Citrusal	Lignans and Coumarins	Coumarins	-	1	126343	223515	127724	28478.8	28478.8	21883.6	2.74036e+06	2.58979e+06	2.85344e+06	-	-	1.41999	0.0532477	0.165084	-2.59873	down
Lajp006112	609.15	361.1	608.138	C27H28O16	[M+H]+	5,8,3'-trihydroxy-6,7,4'-trimethoxyflavone-8-O-malonylglucoside	Flavonoids	Flavones	-	2	126703	163567	131902	61685	44466.9	23598.7	913244	1.01366e+06	1.07198e+06	-	-	1.32651	0.00364168	0.30734	-1.70209	down
pmb0713	655.19	331.08	654.18	C29H34O17	[M+H]+	Tricin-7-O-(2''-O-glucosyl)glucoside	Flavonoids	Flavones	-	3	126717	175437	229368	25005	78360	103203	657781	1.37556e+06	1.37984e+06	-	-	1.08719	0.0481104	0.388635	-1.36351	down
Wagp008399	345.1	315.05	344.09	C18H16O7	[M+H]+	Tambulin	Flavonoids	Flavones	571-72-2	3	127445	197551	91804.4	43139.4	33184.9	24363.5	2.02883e+06	1.96113e+06	2.16502e+06	-	-	1.35964	0.0728946	0.241574	-2.04947	down
pmp000013	507.15	345.09	506.142	C24H26O12	[M+H]+	Eupatilin-7-O-glucoside	Flavonoids	Flavones	-	2	128182	144789	210305	49033.7	42842.9	41558.4	1.29629e+06	1.41349e+06	1.53598e+06	-	-	1.41353	0.0422065	0.276105	-1.85671	down
pmd0147	548.37	184.07	547.364	C28H54NO7P	[M+H]+	LysoPC 20:2	Lipids	LPC	-	3	128615	209669	128406	66285.9	71140	79539.6	121745	96232.6	119890	-	-	1.32048	0.0885092	0.464903	-1.105	down
Wagp010681	411.1	381.06	410.1	C22H18O8	[M+H]+	Citrumedin A	Lignans and Coumarins	Coumarins	-	2	131222	127300	67772.2	30773	30593.2	29389.5	700077	729198	745923	-	-	1.37577	0.0619998	0.278141	-1.84611	down
Lamp006064	639.19	331.08	638.185	C29H34O16	[M+H]+	3-[(3,4-dihydroxyphenyl)methylidene]-5,7-dihydroxy-6-methoxy-2h-1-benzopyran-4-one glucosyl rhamnoside	Flavonoids	Other Flavonoids	-	3	131455	221867	190318	9	9	9	1.64717e+06	1.65321e+06	1.86545e+06	-	-	1.45488	0.0207153	4.96653e-05	-14.2974	down
Wagp005148	261.11	189.05	260.105	C15H16O4	[M+H]+	2-(Hydroxymethyl)-8,8-dimethyl-9,10-dihydropyrano(4,3-f)chromen-4-one	Lignans and Coumarins	Coumarins	-	1	131735	115594	124971	40642.6	24098.8	16383.5	2.40302e+06	3.01232e+06	2.94779e+06	-	-	1.38674	0.000751622	0.217902	-2.19825	down
Wagp010838	297.15	163.04	296.141	C19H20O3	[M+H]+	Dimethyl allyl xanthyletin	Lignans and Coumarins	Coumarins	-	1	133160	119483	145528	48589.3	39820.2	43375.9	799465	818479	813363	-	-	1.44076	0.0036494	0.330977	-1.5952	down
Wagp005100	635.2	329.1	634.19	C30H34O15	[M+H]+	Salvigenin 5-[6''-(3-Hydroxy-3-Methylglutaryl)Glucoside]	Flavonoids	Flavones	-	2	134291	163280	140382	48481.5	61685	27500.9	992852	898802	1.00744e+06	-	-	1.35299	0.0017667	0.314343	-1.66959	down
Wagp011189	261.11	189.06	260.105	C15H16O4	[M+H]+	Apigravin	Lignans and Coumarins	Coumarins	-	2	135350	152216	149255	51016.6	30726.5	22140.3	1.11534e+06	1.11097e+06	1.17083e+06	-	-	1.38936	0.00100983	0.237817	-2.07208	down
pmd0146	548.37	184.07	547.364	C28H54NO7P	[M+H]+	LysoPC 20:2(2n isomer)	Lipids	LPC	-	3	135550	202138	73249.1	39458.5	36387.1	75197.6	113056	82178.9	102352	-	-	1.15076	0.13456	0.367558	-1.44396	down
pmb0863	492.31	184.07	491.301	C24H46NO7P	[M+H]+	LysoPC 16:2(2n isomer)	Lipids	LPC	-	3	136155	180244	167538	59124.6	61987.7	62668.9	225449	228025	230181	-	-	1.43273	0.0161978	0.379763	-1.39683	down
MWSHY0018	403.14	373.1	402.132	C21H22O8	[M+H]+	Nobiletin (5,6,7,8,3',4'-Hexamethoxyflavone)*	Flavonoids	Flavones	478-01-3	1	136983	237467	118890	41833	59922.9	51542.2	2.21408e+06	2.18438e+06	2.22121e+06	C10112	-	1.34411	0.0887525	0.310735	-1.68624	down
MWSHY0054	345.1	312.06	344.09	C18H16O7	[M+H]+	Eupatorin; 3',5-Dihydroxy-4',6,7-Trimethoxyflavone	Flavonoids	Flavones	855-96-9	3	138877	152926	110827	31549.3	37023.6	30212.5	1.8933e+06	1.84185e+06	1.95574e+06	-	-	1.43764	0.0127445	0.24535	-2.02709	down
Wagp006265	567.17	405.12	566.164	C26H30O14	[M+H]+	3,6,7,2',4'-Pentamethylquercetagetin 3'-O-Beta-D-Glucoside	Flavonoids	Flavones	-	1	141216	120825	82728.4	60265	40790.8	33340	1.2328e+06	1.24849e+06	1.31663e+06	-	-	1.31122	0.0375232	0.389813	-1.35915	down
pme2566	217.08	199.07	218.09	C8H14N2O5	[M-H]-	5-L-Glutamyl-L-amino acid	Amino acids and derivatives	Amino acids and derivatives	5875-41-2	3	143622	188491	131667	333765	321288	367755	112794	134425	109804	-	-	1.39846	0.00133853	2.20537	1.14102	up
Wbwp008548	373.13	343.08	372.121	C20H20O7	[M+H]+	[(1R,2S)-1-(1,3-benzodioxol-5-yl)-2-methyl-3-oxobutyl]4-hydroxy-3-methoxybenzoate	Lignans and Coumarins	Lignans	-	1	144372	190726	126801	49684.6	54510.2	44532.1	1.78934e+06	1.8161e+06	1.73615e+06	-	-	1.41809	0.029434	0.32199	-1.63491	down
Wagp002962	471.15	163.04	470.142	C21H26O12	[M+H]+	Umbelliferone 7-O-Rutinoside	Lignans and Coumarins	Coumarins	-	1	145414	181472	174230	43549.7	59890.1	40266.4	1.8917e+06	1.97588e+06	1.92184e+06	-	-	1.42218	0.00214046	0.286772	-1.80202	down
Wagp006298	887.28	419.14	886.274	C39H50O23	[M+H]+	Natsudaidain 3-[6''-(3-Hydroxy-3-Methylglutaryl)Glucoside]glucoside	Flavonoids	Flavones	-	1	147225	218771	114585	50677.4	33344.1	31598.5	6.18766e+06	6.0057e+06	6.48102e+06	-	-	1.38324	0.0535411	0.240584	-2.05539	down
Lajp005361	551.17	389.12	550.169	C26H30O13	[M+H]+	5-hydroxy-6,7,8,3',4'-pentamethoxyflavone glucoside*	Flavonoids	Flavones	-	1	148807	276940	226850	68355	48345	86700	286109	336684	264719	-	-	1.33638	0.0471328	0.311678	-1.68187	down
pmp000109	343.12	328.09	342.11	C19H18O6	[M+H]+	5,7,8,4'-Tetramethoxyflavone	Flavonoids	Flavones	6601-66-7	1	149096	211895	129409	32815	45914.6	44526.2	2.62426e+06	2.55655e+06	2.6428e+06	-	-	1.40548	0.035814	0.251337	-1.9923	down
mws2186	435.09	303.05	434.085	C20H18O11	[M+H]+	Avicularin(Quercetin-3-O-α-L-arabinofuranoside)*	Flavonoids	Flavonols	572-30-5	3	149298	105423	183691	9	9	9	47144.1	29384.4	39817.6	-	-	1.45446	0.0231913	6.1586e-05	-13.987	down
Wagp006119	681.2	375.11	680.195	C31H36O17	[M+H]+	Araneosol 5-[6''-(3-Hydroxy-3-Methylglutaryl)Glucoside]	Flavonoids	Flavones	-	2	151232	99196.7	118067	33498.3	41220.9	25161.2	3.47821e+06	3.21341e+06	3.51733e+06	-	-	1.40046	0.020276	0.271049	-1.88337	down
Hajp008550	403.14	342.11	402.132	C21H22O8	[M+H]+	5,6,7,3',4',5'-hexamethoxyflavone	Flavonoids	Flavones	29043-07-0	1	160582	191725	141267	46376	37691.1	39174.4	1.95304e+06	1.89636e+06	1.83663e+06	-	-	1.43996	0.0118024	0.249692	-2.00178	down
Zajp007311	373.13	343.08	372.121	C20H20O7	[M+H]+	3',4',5',5,7-Pentamethoxyflavone*	Flavonoids	Flavones	53350-26-8	1	160834	189881	144856	59275.1	70585.1	48443.8	1.93204e+06	1.70765e+06	1.81868e+06	-	-	1.41124	0.00618817	0.359795	-1.47475	down
mws0055	373.13	343.09	372.121	C20H20O7	[M+H]+	Tangeretin (4',5,6,7,8-Pentamethoxyflavone)*	Flavonoids	Flavones	481-53-8	1	161008	185703	144209	51574.6	60431.5	59680.9	1.87316e+06	1.73951e+06	1.80877e+06	C10190	-	1.43397	0.00955422	0.349726	-1.5157	down
Wbwp009458	359.15	344.13	358.142	C20H22O6	[M+H]+	(+)-Dehydrodiconiferyl alcohol	Lignans and Coumarins	Lignans	-	2	165701	120658	117493	40737.1	23414.1	25819.7	1.09085e+06	1.11583e+06	1.18607e+06	-	-	1.4093	0.0137052	0.222782	-2.1663	down
Wagp007881	315.16	163.04	314.152	C19H22O4	[M+H]+	7-[(5-hydroxy-3,7-dimethylocta-2,6-dien-1-yl)oxy]chromen-2-one	Lignans and Coumarins	Coumarins	-	1	168810	222357	137055	38098.6	52637	26382.7	1.39257e+06	1.39606e+06	1.48656e+06	-	-	1.39005	0.0235425	0.221722	-2.17318	down
ML10195036	300.3	60.05	299.282	C18H37NO2	[M+H]+	3-Dehydrosphinganine	Lipids	Sphingolipids	16105-69-4	3	172188	231973	191528	86764.4	83230.5	90908.2	195658	194674	223655	C02934	ko00600,ko01100	1.42141	0.0225746	0.437986	-1.19104	down
Wasn002449	461.13	152.01	462.137	C19H26O13	[M-H]-	Protocatechuic acid 1-O-Rutinoside	Phenolic acids	Phenolic acids	-	2	174268	448294	149899	70952	73753.9	113916	527152	490529	375792	-	-	1.16025	0.213318	0.334802	-1.57862	down
Lmlp006828	219.06	161.06	218.058	C12H10O4	[M+H]+	Lanceolune C	Others	Others	1363158-24-0	3	174718	350711	196896	46322.8	64289.8	57970.6	590266	605251	544832	-	-	1.38068	0.078047	0.23339	-2.09919	down
Zmhp002814	301.07	286.05	300.063	C16H12O6	[M+H]+	5,7,8-Tetrahydroxy-6-methoxyflavone*	Flavonoids	Flavones	-	3	176569	198042	153331	104753	93918.2	64198.7	1.21867e+06	1.0247e+06	914638	-	-	1.32816	0.00762619	0.497914	-1.00603	down
Lajp006434	507.15	345.1	506.142	C24H26O12	[M+H]+	3',5'-dihydroxy-5,7,4'-trimethoxyflavone glucoside	Flavonoids	Flavones	-	2	177572	253869	167711	82183.2	59510.3	90399.9	1.28122e+06	1.37726e+06	1.37212e+06	-	-	1.35984	0.0351375	0.387369	-1.36822	down
Qmgp082708	455.2	409.21	454.199	C26H30O7	[M+H]+	Obacunone(ISO)	Terpenoids	Ditepenoids	-	3	179408	297114	234577	68907.6	56926.8	91290.1	690675	703487	646985	-	-	1.3774	0.0316378	0.305337	-1.71153	down
Lmcp007240	343.12	313.08	342.11	C19H18O6	[M+H]+	5,6,7,4'-Tetramethoxyflavone	Flavonoids	Flavones	1168-42-9	1	180579	274675	155314	50873.4	51187.4	28359.5	3.66898e+06	3.42037e+06	3.86353e+06	C14472	-	1.38551	0.042819	0.213605	-2.22698	down
Zmjp006969	315.09	282.05	314.079	C17H14O6	[M+H]+	Pectolinarigenin	Flavonoids	Flavones	520-12-7	3	181394	208355	90780.4	44390.3	49340.4	65363.6	2.05069e+06	2.01366e+06	2.0071e+06	-	-	1.28292	0.0904457	0.331081	-1.59474	down
Hajp007261	389.12	359.08	388.116	C20H20O8	[M+H]+	4'-hydroxy-5,7,3',5'-pentamethoxyfavone*	Flavonoids	Flavones	-	2	181658	203832	114704	27010.2	18795.3	19927.3	1.54711e+06	1.50828e+06	1.53033e+06	-	-	1.42783	0.0315647	0.131415	-2.9278	down
Wagp007545	389.12	359.08	388.116	C20H20O8	[M+H]+	3'-Hydroxy-3,4',5,7,8-Pentamethoxyflavone*	Flavonoids	Flavones	-	2	181658	203832	114704	27010.2	18795.3	19927.3	1.54711e+06	1.50828e+06	1.53033e+06	-	-	1.42783	0.0315647	0.131415	-2.9278	down
pme0120	118.09	101.06	117.079	C5H11NO2	[M+H]+	5-Aminovaleric acid	Organic acids	Organic acids	660-88-8	3	181768	210450	154715	40469.1	38417.5	34736.1	207289	180451	168991	C00431	ko00310,ko00330,ko00470,ko01100	1.44565	0.0115138	0.207745	-2.26712	down
Wagp008723	345.1	312.06	344.09	C18H16O7	[M+H]+	Mikanin	Flavonoids	Flavones	4324-53-2	1	189902	200829	114168	48743	43016.9	33768.4	1.87158e+06	1.92225e+06	2.17616e+06	-	-	1.3962	0.0404395	0.248621	-2.00798	down
Wagp006380	695.22	389.12	694.211	C32H38O17	[M+H]+	Hydroxyauranetin 5-[6''-(3-Hydroxy-3-Methylglutaryl)Glucoside]	Flavonoids	Flavones	-	1	190435	215023	234480	50771.4	38410.1	53655.7	3.00924e+06	3.13079e+06	3.11015e+06	-	-	1.43706	0.00258714	0.223205	-2.16356	down
Hmhp008730	373.17	203.04	372.157	C21H24O6	[M+H]+	6',7'-Dihydroxybergamottin	Lignans and Coumarins	Coumarins	145414-76-2	1	193090	493712	230197	68822.5	54427.1	50381.1	2.70281e+06	2.56121e+06	2.82926e+06	C22156	ko00999	1.3638	0.119626	0.189347	-2.4009	down
HJAP057	315.09	282.06	314.079	C17H14O6	[M+H]+	Dihydroxy-dimethoxyflavone*	Flavonoids	Flavones	-	1	194608	215181	119045	44197	44746.8	40676.7	1.9291e+06	1.97464e+06	2.13034e+06	-	-	1.40717	0.0447663	0.245106	-2.02852	down
MWSmce224	299.16	163.04	298.157	C19H22O3	[M+H]+	Aurapten	Lignans and Coumarins	Coumarins	495-02-3	1	194984	157707	124320	67768.6	58182.2	50177.2	2.54356e+06	2.56597e+06	2.49074e+06	-	-	1.39129	0.0326936	0.369233	-1.4374	down
Wagp012423	521.22	261.11	520.21	C30H32O8	[M+H]+	8-(2-{[3-hydroxy-4-(7-methoxy-2-oxochromen-8-yl)-2-methylbutan-2-yl]oxy}-3-methylbut-3-en-1-yl)-7-methoxychromen-2-one	Lignans and Coumarins	Coumarins	-	3	196303	184672	153876	103055	44046.8	77459.9	1.54927e+06	1.47886e+06	1.50886e+06	-	-	1.27112	0.0101176	0.419858	-1.25203	down
MWStz103	399.15	250.09	398.137	C15H22N6O5S	[M+H]+	S-(5'-Adenosyl)-L-methionine	Amino acids and derivatives	Amino acids and derivatives	29908-03-0	3	197342	548294	335833	178512	176924	154985	290478	405496	517075	C00019	ko00261,ko00270,ko00330,ko00908,ko00999,ko01100,ko01110,ko01230,ko01240,ko04122	1.09038	0.202582	0.471971	-1.08323	down
Zmhp004065	345.1	330.07	344.09	C18H16O7	[M+H]+	7,8-Dihydroxy-5,6,4'-trimethoxyflavone*	Flavonoids	Flavones	-	3	197691	256491	140741	75187.2	59308.2	52075.2	2.49387e+06	2.5413e+06	2.68697e+06	-	-	1.37559	0.0502361	0.313605	-1.67298	down
Zmgp005070	523.14	361.09	522.137	C24H26O13	[M+H]+	Centaurein	Flavonoids	Flavones	35595-03-0	3	198342	226554	250226	40203.4	95390.4	99404.5	3.02372e+06	2.48207e+06	2.86036e+06	-	-	1.27378	0.0045084	0.348083	-1.5225	down
Jmbp006554	389.124	359.07	388.116	C20H20O8	[M+H]+	Ethyl Rosmarinate	Phenolic acids	Phenolic acids	-	3	199981	203739	167264	55615.9	72078.2	55987.3	2.18345e+06	2.12183e+06	2.12676e+06	-	-	1.43113	0.00261866	0.321693	-1.63624	down
pme0001	609.18	301.07	610.19	C28H34O15	[M-H]-	Hesperetin-7-O-neohesperidoside(Neohesperidin)	Flavonoids	Flavanones	13241-33-3	1	200034	200181	331792	727835	362280	403979	1.14852e+06	1.04274e+06	1.28099e+06	C09806	ko00941	1.13455	0.147342	2.04109	1.02934	up
Hmhp007382	359.1	344.09	358.105	C19H18O7	[M+H]+	5-Hydroxy-7,8,2',6'-Tetramethoxyflavone (Altisin)*	Flavonoids	Flavones	-	2	200929	180444	165920	43945.5	66138.2	46113.4	1.46944e+06	1.40728e+06	1.54826e+06	-	-	1.4205	0.000815764	0.285399	-1.80895	down
MWSHY0091	455.21	409.2	454.199	C26H30O7	[M+H]+	Obacunone	Terpenoids	Triterpene	751-03-1	3	203324	335418	275149	119847	59684	113482	806636	730148	812544	C08775	-	1.29846	0.0278389	0.360015	-1.47387	down
MWSmce415	315.09	282.06	314.079	C17H14O6	[M+H]+	Cirsimaritin (4',5-dihydroxy-6,7-dimethoxyflavone)*	Flavonoids	Flavones	6601-62-3	1	203474	180090	105536	51149.9	45560.3	61621.7	2.02858e+06	1.97741e+06	2.10008e+06	C17785	-	1.35015	0.061478	0.323721	-1.62718	down
Lmsp010098	361.13	197.06	360.121	C19H20O7	[M+H]+	5-Hydroxy-6,7,3',4'-tetramethoxyflavanone	Flavonoids	Flavanones	-	2	204291	295170	225202	78317.1	91979.9	69049.7	1.59952e+06	1.46195e+06	1.51963e+06	-	-	1.41436	0.0225542	0.330287	-1.59821	down
Smbp005175	345.09	330.07	344.09	C18H16O7	[M+H]+	Rivularin	Flavonoids	Flavones	70028-59-0	3	204808	235048	157630	45847	61587.5	42887.8	2.51013e+06	2.56142e+06	2.50738e+06	-	-	1.41845	0.0170926	0.251592	-1.99084	down
Lajp011784	521.22	189.05	520.21	C30H32O8	[M+H]+	Murradimerin A	Lignans and Coumarins	Coumarins	-	1	209030	347319	206134	87635.3	51546.9	61535.6	2.02776e+06	1.95076e+06	1.86587e+06	-	-	1.37879	0.0503362	0.263242	-1.92554	down
pmp000115	419.13	404.1	418.126	C21H22O9	[M+H]+	Monohydroxy-hexamethoxyflavone	Flavonoids	Flavones	-	2	209137	293252	199345	63214.5	55371.5	44234.9	2.0152e+06	1.95389e+06	2.0886e+06	-	-	1.42544	0.0233406	0.232026	-2.10764	down
Wagp009674	361.13	197.04	360.121	C19H20O7	[M+H]+	3',6'-Dihydroxy-3,4,2',4'-Tetramethoxychalcone	Flavonoids	Chalcones	-	1	210205	284487	196806	83490.5	88995.3	66478.8	1.51351e+06	1.53522e+06	1.51659e+06	-	-	1.40807	0.0255003	0.345576	-1.53293	down
Wagp004055	815.22	347.08	814.217	C35H42O22	[M+H]+	Axillarin 5-[6''-(3-Hydroxy-3-Methylglutaryl)Glucoside]glucoside*	Flavonoids	Flavones	-	1	211823	256194	169302	97273.2	68355	45010	2.40995e+06	2.31988e+06	2.21205e+06	-	-	1.33922	0.0134866	0.330506	-1.59725	down
Zbnp003712	815.22	347.08	814.216	C35H42O22	[M+H]+	Limocitrin-3-O-(3-hydroxy-3-methylglutarate)glucoside-glucoside	Flavonoids	Flavonols	-	3	211823	256194	169302	97273.2	68355	45010	2.40995e+06	2.31988e+06	2.21205e+06	-	-	1.33922	0.0134866	0.330506	-1.59725	down
Lmsp009245	347.11	197.05	346.105	C18H18O7	[M+H]+	3',5-Dihydroxy-4',6,7-Trimethoxyflavanone	Flavonoids	Flavanones	-	3	213305	278542	211061	78773.2	69131.9	63423.2	1.04525e+06	1.06537e+06	1.13781e+06	-	-	1.43439	0.01484	0.300649	-1.73385	down
Zmxp005470	579.13	331.08	578.127	C26H26O15	[M+H]+	Tricin-7-O-(6''-O-malonyl)glucoside	Flavonoids	Flavones	-	3	213438	285060	240331	59068.7	46620.9	76329.7	3.67799e+06	3.60665e+06	3.89344e+06	-	-	1.41586	0.00580292	0.246362	-2.02115	down
Lhmp122023	441.1	193.05	440.096	C19H20O12	[M+H]+	3-O-caffeoyl malonyl quinic acid	Others	Others	-	3	219324	509245	403906	157416	168257	150860	1.7339e+06	1.84364e+06	2235876	-	-	1.2358	0.122543	0.420789	-1.24883	down
Cmpp007452	261.11	189.06	260.105	C15H16O4	[M+H]+	Auraptenol	Lignans and Coumarins	Coumarins	1221-43-8	2	219550	302141	243970	32146.6	61171.5	53070.5	1.90665e+06	1.9518e+06	1.81928e+06	-	-	1.40649	0.00787771	0.191192	-2.3869	down
mws0336	137.04	93.05	138.043	C6H6N2O2	[M-H]-	Urocanic acid	Organic acids	Organic acids	104-98-3	3	221008	184650	342542	509107	466038	530841	166038	170611	185028	C00785	ko00340,ko01100	1.29846	0.0219871	2.01281	1.00921	up
Hmhp005846	345.09	330.07	344.09	C18H16O7	[M+H]+	Tenaxin I	Flavonoids	Flavones	86926-52-5	2	225315	178181	129475	43751.1	43103.9	36523.8	2.20337e+06	2.17019e+06	2.41597e+06	-	-	1.41801	0.0378842	0.231493	-2.11096	down
pmp000113	389.12	359.08	388.116	C20H20O8	[M+H]+	5-Demethylnobiletin; 5-Hydroxy-6,7,8,3',4'-Pentamethoxyflavone*	Flavonoids	Flavones	2174-59-6	1	225320	185871	182560	58245.7	65199.8	55132.9	2.23814e+06	2.13356e+06	2.22056e+06	-	-	1.44183	0.00749428	0.300763	-1.7333	down
Yaap003128	341.09	179.03	340.079	C15H16O9	[M+H]+	Esculin (6,7-Dihydroxycoumarin-6-O-glucoside)	Lignans and Coumarins	Coumarins	531-75-9	2	233391	281130	196670	1.24922e+06	1.30275e+06	1.13459e+06	958163	813882	998585	C09264	-	1.44117	0.000445312	5.18365	2.37397	up
Lmjn005592	343.08	313.04	344.09	C18H16O7	[M-H]-	Cirsilineol (4',5-Dihydroxy-3',6,7-trimethoxyflavone)	Flavonoids	Flavanones	41365-32-6	3	233506	347125	167288	41785.1	56556.4	56289	5.6429e+06	5.93865e+06	4.88627e+06	C10032	-	1.39218	0.0626431	0.206748	-2.27406	down
Zmjp010694	359.11	344.09	358.105	C19H18O7	[M+H]+	5-Hydroxy-3,7,3',4'-tetramethoxyflavone (Retusin)*	Flavonoids	Flavones	1245-15-4	2	234995	133198	127805	61700.9	48594.6	55574.5	1.44774e+06	1.39252e+06	1.5219e+06	-	-	1.35495	0.0857374	0.334417	-1.58028	down
Lmhp008718	506.32	184.07	505.317	C25H48NO7P	[M+H]+	LysoPC 17:2	Lipids	LPC	-	1	237088	492461	363125	151940	153727	113681	1.05167e+06	1.05796e+06	1.12951e+06	-	-	1.3037	0.0888014	0.383781	-1.38164	down
Wagp010987	389.12	359.08	388.116	C20H20O8	[M+H]+	5-Hydroxy-3,7,8,3',4'-Pentamethoxyflavone*	Flavonoids	Flavones	-	1	239983	212868	164115	38391.7	59626.3	63149.9	2.23776e+06	2.13361e+06	2.2119e+06	-	-	1.39559	0.0131109	0.261227	-1.93663	down
Wagp010678	389.12	359.08	388.116	C20H20O8	[M+H]+	5-Hydroxy-3,3',4',5',7-Pentamethoxyflavone*	Flavonoids	Flavones	5084-19-5	1	240320	273450	177234	60776.2	71456.2	58074	2.38101e+06	2.39449e+06	2.35603e+06	-	-	1.4216	0.0254072	0.275406	-1.86037	down
Lwhp011001	422.18	242.12	421.174	C21H27NO8	[M+H]+	4-methoxy-3-(3-methylbut-2-en-1-yl)-2-quinolone-8-O-b-D-glucopyranoside	Alkaloids	Quinoline alkaloids	-	3	242906	431252	335069	1.06923e+06	1.12037e+06	1.05725e+06	196907	145530	187953	-	-	1.40038	0.0023669	3.21716	1.68579	up
Wagp008361	291.12	219.07	290.115	C16H18O5	[M+H]+	Isosibiricin	Lignans and Coumarins	Coumarins	-	1	242972	951505	418282	81796	86868.6	58231.4	3.80398e+06	3.81109e+06	3.94162e+06	-	-	1.3277	0.162197	0.140688	-2.82943	down
Lajp006279	537.16	375.11	536.153	C25H28O13	[M+H]+	5,3'-dihydroxy-6,7,4',5'-tetramethoxyflavone glucoside	Flavonoids	Flavones	-	3	243635	198903	134515	29453.8	41142.9	23148.8	1.10259e+06	1.08907e+06	1.17403e+06	-	-	1.40846	0.0335465	0.162456	-2.62188	down
pmp000129	725.23	419.1	724.221	C33H40O18	[M+H]+	Natsudaidain-3-O-(3-hydroxy-3-methylglutarate)glucoside*	Flavonoids	Flavonols	-	1	248017	357346	277650	48142	39400.5	38997.5	3.59696e+06	3.65884e+06	3.92663e+06	-	-	1.44489	0.0157262	0.143305	-2.80284	down
Wagp003126	501.16	193.05	500.153	C22H28O13	[M+H]+	Haploperoside	Lignans and Coumarins	Coumarins	-	1	248195	362420	285173	151026	132803	121604	5.38734e+06	5.33124e+06	5.8364e+06	-	-	1.38912	0.0332534	0.4526	-1.14369	down
MWSmce314	134.06	106.07	133.053	C8H7NO	[M+H]+	Oxindole	Alkaloids	Plumerane	59-48-3	2	252144	284927	302754	9	9	9	959505	962350	1.12073e+06	C12312	ko01110	1.4554	0.00279151	3.21495e-05	-14.9248	down
Jmbn005456	417.08	251.05	418.09	C20H18O10	[M-H]-	Salvianolic Acid D	Phenolic acids	Phenolic acids	-	1	255654	321338	182180	80693.3	104683	105812	533716	659623	405672	-	-	1.35056	0.055248	0.38356	-1.38247	down
Lahn001701	395.03	241	396.036	C13H16O12S	[M-H]-	4-(6-O-Sulfo-Beta-D-Glucopyranosyloxy)-3-Hydroxybenzoic Acid	Phenolic acids	Phenolic acids	-	3	258128	309855	214771	108352	142060	139599	471615	482324	402231	-	-	1.3505	0.0284585	0.498255	-1.00504	down
pmb0881	478.29	337.27	477.286	C23H44NO7P	[M+H]+	LysoPE 18:2	Lipids	LPE	-	1	262899	437230	313289	148155	176675	156342	1.5321e+06	1.3946e+06	1.36664e+06	-	-	1.33541	0.0720532	0.4748	-1.07461	down
Wagp010837	261.11	189.05	260.105	C15H16O4	[M+H]+	Peucenin	Lignans and Coumarins	Coumarins	-	1	264212	514546	162819	42874.6	66624.4	38322.6	1.76811e+06	1.6153e+06	1.82532e+06	-	-	1.34339	0.126019	0.156994	-2.67122	down
pmb0874	478.29	337.27	477.286	C23H44NO7P	[M+H]+	LysoPE 18:2(2n isomer)	Lipids	LPE	-	1	271259	382488	293991	128728	135299	142199	1.2954e+06	1.16976e+06	1.25768e+06	-	-	1.4096	0.0321404	0.428626	-1.22221	down
pmd0130	468.31	184.07	467.301	C22H46NO7P	[M+H]+	LysoPC 14:0	Lipids	LPC	20559-16-4	3	274442	421375	314917	143644	182280	144956	157195	140610	154131	-	-	1.35567	0.0453765	0.46588	-1.10197	down
pmp000006	345.1	330.07	344.09	C18H16O7	[M+H]+	Eupatilin (5,7-Dihydroxy-3',4',6-Trimethoxyflavone)*	Flavonoids	Flavones	22368-21-4	3	275511	287930	182694	75724.3	68893.3	55942.3	2.54662e+06	2.40273e+06	2.67616e+06	C10040	-	1.41169	0.0286855	0.268798	-1.8954	down
mws1474	345.1	284.07	344.09	C18H16O7	[M+H]+	5,7-Dihydroxy-3',4',5'-trimethoxyflavone	Flavonoids	Flavones	18103-42-9	3	276922	259917	161085	54984.4	58784.5	43057.2	2.84327e+06	2.70424e+06	2.86464e+06	C19807	-	1.40943	0.0358876	0.224704	-2.15391	down
mws0267	105.02	105.02	106.027	C3H6O4	[M-H]-	DL-Glyceric Acid	Organic acids	Organic acids	473-81-4	3	278251	188369	663102	9	9	9	106710	76144.8	183539	C00258	ko00030,ko00260,ko00561,ko00630,ko01100,ko01110,ko01200	1.45148	0.122597	2.38997e-05	-15.3526	down
Wagp009874	405.12	375.07	404.111	C20H20O9	[M+H]+	3',4'-Dihydroxy-5,6,7,8,5'-Pentamethoxyflavone*	Flavonoids	Flavones	-	1	280442	386610	252080	65079.7	76987.1	43594.2	3.21879e+06	3.05583e+06	3.25356e+06	-	-	1.41121	0.0220115	0.201996	-2.3076	down
Zmmp003443	334.14	188.07	333.132	C16H19N3O5	[M+H]+	Bestim	Amino acids and derivatives	Amino acids and derivatives	66471-20-3	3	281033	388616	224779	104915	139848	97069.7	248835	250457	265980	-	-	1.34997	0.0531974	0.38218	-1.38768	down
Wagp005750	553.19	247.1	552.184	C26H32O13	[M+H]+	Marmesin O-[6''-(3-Hydroxy-3-Methylglutaryl)Glucoside]	Lignans and Coumarins	Coumarins	-	1	282791	401231	375922	20115.8	85080.2	51680	5.94893e+06	5.37971e+06	6.47763e+06	-	-	1.33522	0.0050152	0.148004	-2.75629	down
Wagp006865	219.07	161.06	218.058	C12H10O4	[M+H]+	2,3-Dihydroxanthotoxin	Lignans and Coumarins	Coumarins	3779-03-1	1	284668	474044	296751	114236	137378	121313	866823	864878	916510	-	-	1.3794	0.0636556	0.353331	-1.50091	down
Zmsp007375	373.13	343.08	372.121	C20H20O7	[M+H]+	3,5,7,3'4'-Pentamethoxyflavone	Flavonoids	Flavones	1247-97-8	2	292791	444476	309881	94156.7	85220.7	87337.6	3.30747e+06	3.24015e+06	3.38928e+06	-	-	1.42943	0.0320126	0.254706	-1.9731	down
mws0983	326.31	62.06	325.298	C20H39NO2	[M+H]+	N-Oleoylethanolamine	Alkaloids	Alkaloids	111-58-0	1	293299	152522	213617	555109	469289	561220	67421.4	69042.2	68971.5	C20792	-	1.33699	0.00481125	2.4045	1.26573	up
pmf0248	403.36	373.31	402.35	C27H46O2	[M+H]+	Delta-Tocopherol	Others	Vitamin	119-13-1	3	293447	494846	375611	94799.2	103633	101944	4.85802e+06	4.52726e+06	4.86033e+06	C14151	ko00130,ko01100,ko01110,ko01240	1.41885	0.0386132	0.258076	-1.95413	down
Wagp006939	697.2	391.1	696.19	C31H36O18	[M+H]+	Gardenin E 5-[6''-(3-Hydroxy-3-Methylglutaryl)Glucoside]	Flavonoids	Flavones	-	1	302276	379674	273122	87489.5	50713.6	63223.2	6.03865e+06	6.15522e+06	6.39112e+06	-	-	1.41965	0.0095266	0.210902	-2.24536	down
Zbsp005869	345.1	315.05	344.09	C18H16O7	[M+H]+	7,4'-Dihydroxy-3,5,3'-trimethoxyflavone	Flavonoids	Flavones	-	3	303289	370118	202982	58737.1	64676.8	56417.5	3.21578e+06	3.19967e+06	3.2934e+06	-	-	1.4189	0.0407691	0.205196	-2.28493	down
Zmgn000447	184.98	78.96	185.993	C3H7O7P	[M-H]-	3-Phospho-D-glyceric acid	Others	Saccharides	820-11-1	3	304195	728625	373301	141328	263450	255491	635811	783446	703627	C00197	ko00010,ko00030,ko00260,ko00270,ko00561,ko00630,ko00710,ko01100,ko01110,ko01200,ko01230,ko01240	1.06546	0.192299	0.469567	-1.0906	down
Wagp006995	725.23	419.14	724.221	C33H40O18	[M+H]+	Natsudaidain 3-[6''-(3-Hydroxy-3-Methylglutaryl)Glucoside]*	Flavonoids	Flavones	-	1	304464	401110	344622	50492.5	56920.4	64426.4	3.62976e+06	3.66807e+06	4.04116e+06	-	-	1.44436	0.00802914	0.163626	-2.61153	down
Lmzn003560	489.22	471.2	490.22	C26H34O9	[M-H]-	Sudachinoid A	Terpenoids	Ditepenoids	-	2	306752	503223	254351	128187	218860	168204	273718	305377	271357	-	-	1.17811	0.125304	0.484109	-1.0466	down
Wagp006823	781.22	389.12	780.211	C35H40O20	[M+H]+	Demethylnobiletin 5-[6''-(3-Hydroxy-3-Methylglutaryl)malonylGlucoside]	Flavonoids	Flavones	-	1	306842	382050	438267	72961.5	64870.9	75851.4	3.98472e+06	4.2991e+06	4.00033e+06	-	-	1.44163	0.0147391	0.189577	-2.39914	down
Waln011222	554.34	255.23	555.354	C26H54NO9P	[M-H]-	2-(2,3-dihydroxypropoxy)-3-(((2-(dimethylamino)ethoxy)(hydroxy)phosphoryl)oxy)propyl palmitate*	Lipids	LPE	-	1	312380	527048	370879	116213	190838	170336	460658	624730	345636	-	-	1.31761	0.0499357	0.394434	-1.34214	down
Hmcp001579	671.18	347.07	670.174	C29H34O18	[M+H]+	Limocitrin-3-O-sophoroside*	Flavonoids	Flavonols	-	1	312856	472314	323895	90015.9	66880.6	50637.6	6.3825e+06	7.12388e+06	6.6809e+06	-	-	1.41638	0.0236074	0.187125	-2.41792	down
MWSHC2053	373.13	312.1	372.121	C20H20O7	[M+H]+	5-Demethoxynobiletin; 3',4',6,7,8-Pentamethoxyflavone*	Flavonoids	Flavones	42206-91-7	1	316031	471280	354927	84824	86704.6	93272.4	3.71819e+06	3.61278e+06	4.13454e+06	-	-	1.43537	0.0242098	0.231826	-2.10888	down
Wagp009074	345.1	315.05	344.09	C18H16O7	[M+H]+	Santin	Flavonoids	Flavones	27782-63-4	2	321416	329211	174337	47130	52623.5	51140.8	3.13393e+06	2.93556e+06	3.14713e+06	-	-	1.41109	0.0466324	0.18291	-2.45079	down
MWSslk055	345.1	315.06	344.09	C18H16O7	[M+H]+	Nevadensin	Flavonoids	Flavones	10176-66-6	2	327563	373666	246537	46838.6	62455	44055.3	2.95107e+06	3.14709e+06	3.31011e+06	C10111	-	1.43359	0.0172689	0.161801	-2.62771	down
Lmdp002969	481.1	319.06	480.09	C21H20O13	[M+H]+	Myricetin-3-O-galactoside*	Flavonoids	Flavonols	15648-86-9	3	350435	428985	360837	2.17279e+06	1.02218e+06	1208445	353388	350435	499306	-	-	1.36155	0.0920562	3.86178	1.94926	up
Hmcp001628	671.18	347.07	670.174	C29H34O18	[M+H]+	Limocitrin-3,7-di-O-glucoside*	Flavonoids	Flavonols	-	1	353812	513409	320673	83767.6	72261.4	64513.6	6.84077e+06	8.16419e+06	7.46855e+06	-	-	1.43167	0.0314476	0.185658	-2.42928	down
mws1313	373.13	312.1	372.121	C20H20O7	[M+H]+	Sinensetin (5,6,7,3',4'-pentamethoxyflavone)*	Flavonoids	Flavones	2306-27-6	1	354602	593749	370981	114505	162557	131229	4.02016e+06	3.8744e+06	4.31079e+06	C10186	-	1.38005	0.054653	0.309468	-1.69214	down
Wagp006554	697.2	391.1	696.19	C31H36O18	[M+H]+	Scaposin 5-[6''-(3-Hydroxy-3-Methylglutaryl)Glucoside]	Flavonoids	Flavones	-	1	356679	386397	301557	66887.1	81173.2	73675.5	6.13448e+06	6.2287e+06	6.36807e+06	-	-	1.44499	0.00688534	0.212262	-2.23608	down
Wasn006403	417.08	121.03	418.09	C20H18O10	[M-H]-	2,3-Dibenzoylglucaric acid	Phenolic acids	Phenolic acids	-	1	363071	452575	258283	110580	156995	154800	860816	1.10396e+06	643431	-	-	1.33304	0.0524137	0.393299	-1.3463	down
Wagp008324	403.14	373.09	402.132	C21H22O8	[M+H]+	5,6,2',3',4',6'-Hexamethoxyflavone	Flavonoids	Flavones	-	1	363714	443414	341261	65993.8	72340	69937.1	3.27778e+06	3.09801e+06	3.34269e+06	-	-	1.4487	0.00944704	0.181359	-2.46308	down
Lajp006054	553.16	391.11	552.148	C25H28O14	[M+H]+	Gardenin E glucoside	Flavonoids	Flavones	-	2	379100	289669	429744	131318	179210	208108	1.51698e+06	1.35344e+06	1.49949e+06	-	-	1.3072	0.0240135	0.472126	-1.08276	down
Wagp005836	291.12	219.07	290.115	C16H18O5	[M+H]+	Sibiricin	Lignans and Coumarins	Coumarins	18196-01-5	1	381207	568708	432093	202740	218389	214919	6.10104e+06	6.15578e+06	6.59964e+06	-	-	1.38879	0.0462256	0.460235	-1.11956	down
mws0179	367.1	190.9	368.111	C17H20O9	[M-H]-	Chlorogenic acid methyl ester	Phenolic acids	Phenolic acids	29708-87-0	2	385145	573121	305946	151249	226258	184268	1.28565e+06	1.29889e+06	911125	-	-	1.27533	0.0888718	0.444368	-1.17017	down
pmb0608	549.12	301.07	548.117	C25H24O14	[M+H]+	Chrysoeriol-7-O-(6''-malonyl)glucoside	Flavonoids	Flavones	-	3	386398	521096	458001	119719	120965	131259	9.86692e+06	8.55931e+06	9.31972e+06	-	-	1.44097	0.0129366	0.272387	-1.87627	down
MWS1848	135.05	92.03	136.052	C8H8O2	[M-H]-	Phenyl acetate	Phenolic acids	Phenolic acids	122-79-2	3	409858	751550	504108	235088	270402	233463	219562	244251	252829	C00548	-	1.31913	0.0917791	0.443678	-1.17242	down
Zmjp005293	593.19	285.08	592.179	C28H32O14	[M+H]+	Robinson-7-O-Neohesperidin	Flavonoids	Flavonols	-	3	412437	390738	475939	1.02831e+06	1.01273e+06	935450	1.50516e+06	1.50298e+06	1.57041e+06	-	-	1.4376	0.000135119	2.32699	1.21847	up
Wagp006937	651.19	345.1	650.185	C30H34O16	[M+H]+	Xanthomicrol 5-[6''-(3-Hydroxy-3-Methylglutaryl)Glucoside]	Flavonoids	Flavones	-	1	413750	557584	385569	89374.8	266383	105904	6.62269e+06	6.54932e+06	6.86545e+06	-	-	1.24607	0.0184983	0.340232	-1.55541	down
mws2218	195.09	83.06	194.08	C8H10N4O2	[M+H]+	Caffeine	Alkaloids	Alkaloids	58-08-2	3	416444	575411	498395	142623	179628	166295	93603	87010.4	124134	C07481	ko00232,ko01100,ko01110	1.4241	0.0145087	0.327828	-1.60899	down
Wcjp000888	152.11	121.06	151.1	C9H13NO	[M+H]+	N-Methyltyramine	Others	Others	370-98-9	3	419986	667275	393548	80149.2	138776	111772	361873	363108	345568	C02442	ko00350,ko01100	1.38953	0.0435765	0.223322	-2.1628	down
pme1373	306.05	110.04	307.057	C9H14N3O7P	[M-H]-	2'-Deoxycytidine-5'-monophosphate	Nucleotides and derivatives	Nucleotides and derivatives	1032-65-1	3	420856	996854	443395	84010.1	167674	125532	809557	531696	861586	C00239	ko00240,ko01100,ko01232	1.32988	0.11728	0.202684	-2.30269	down
Wagp010206	305.14	189.05	304.131	C17H20O5	[M+H]+	2-(7-butoxy-4,8-dimethyl-2-oxochromen-3-yl)acetic acid	Lignans and Coumarins	Coumarins	-	1	426049	521250	445556	66775.9	68428.2	63996.4	4.2256e+06	4.20625e+06	4.184e+06	-	-	1.45293	0.00521082	0.143016	-2.80575	down
Wagp006055	665.21	359.11	664.2	C31H36O16	[M+H]+	Retusin 5-[6''-(3-Hydroxy-3-Methylglutaryl)Glucoside]	Flavonoids	Flavones	-	1	426745	273736	131873	35010	12357	20028.8	1.91129e+06	2.08823e+06	2.14739e+06	-	-	1.3701	0.094863	0.0809701	-3.62647	down
Cmpp007319	261.11	189.06	260.105	C15H16O4	[M+H]+	7-Methoxy-5-Prenyloxycoumarin	Lignans and Coumarins	Coumarins	35590-41-1	1	432268	620646	557810	97795.9	94002.1	122828	3.66149e+06	3.27213e+06	3.56203e+06	-	-	1.43454	0.014173	0.195332	-2.356	down
Lmhp010162	468.31	327.29	467.301	C22H46NO7P	[M+H]+	LysoPE 17:0	Lipids	LPE	-	2	446207	416425	250196	169022	213652	172134	291573	283365	312526	-	-	1.25545	0.0856639	0.498557	-1.00417	down
Lajp007234	291.12	219.07	290.115	C16H18O5	[M+H]+	Murracarpin	Lignans and Coumarins	Coumarins	120786-76-7	1	450317	917930	510469	103096	154248	96324	4.16828e+06	4.14651e+06	4.36213e+06	-	-	1.38742	0.0721389	0.18825	-2.40928	down
Lmhn003990	367.1	191.07	368.111	C17H20O9	[M-H]-	Phellodenol E	Lignans and Coumarins	Coumarins	778637-83-5	2	461870	567329	395359	158692	252870	244258	1.39771e+06	1.62487e+06	1.06325e+06	-	-	1.31505	0.0182248	0.460367	-1.11914	down
Lmhp008763	452.28	311.26	451.27	C21H42NO7P	[M+H]+	LysoPE 16:1(2n isomer)	Lipids	LPE	-	1	473112	769253	602359	258689	230468	178129	811757	772258	801621	-	-	1.37767	0.0366796	0.361727	-1.46703	down
Zmgn000217	129.02	85.03	130.027	C5H6O4	[M-H]-	Itaconic acid	Organic acids	Organic acids	97-65-4	3	483896	943388	229254	37499.8	204365	170033	666631	1.21877e+06	964793	C00490	ko00660,ko01100	1.06232	0.179882	0.24865	-2.00781	down
Wagp004789	845.23	377.09	844.227	C36H44O23	[M+H]+	Limocitrol 5-[6''-(3-Hydroxy-3-Methylglutaryl)Glucoside]glucoside	Flavonoids	Flavones	-	1	485657	645128	428284	90422.2	122129	107145	1.44726e+07	1.62887e+07	1.73197e+07	-	-	1.4297	0.0219987	0.205056	-2.28591	down
Wagp002365	412.15	136.06	411.139	C16H21N5O8	[M+H]+	2-(3-(6-amino-9H-purin-9-yl)-7-hydroxy-1-(hydroxymethyl)-2,5-dioxabicyclo[2.2.1]heptan-3-yl)-5-(hydroxymethyl)tetrahydrofuran-3,4-diol	Others	Others	-	3	503740	670216	456713	183059	182093	177573	3.19083e+06	2.95636e+06	3.24096e+06	-	-	1.42531	0.0303752	0.332823	-1.58717	down
Wagp006385	781.22	331.08	780.211	C35H40O20	[M+H]+	Prudomestin 5-[6''-(3-Methylglutaconyl)Glucoside]Glucoside	Flavonoids	Flavones	-	1	508093	540254	542777	103791	94278.8	83081.3	6.32386e+06	6.84811e+06	7.73559e+06	-	-	1.45264	4.56428e-05	0.1767	-2.50063	down
pmp001288	593.19	285.08	592.179	C28H32O14	[M+H]+	Acacetin-7-O-rutinoside (Linarin)	Flavonoids	Flavones	480-36-4	3	530853	430751	710254	1.35873e+06	1.24543e+06	1.16482e+06	1.60274e+06	1.55517e+06	1.60976e+06	-	-	1.36707	0.00332105	2.25436	1.17272	up
pmb0571	565.16	271.06	564.148	C26H28O14	[M+H]+	Apigenin-7-O-(2''-glucosyl)arabinoside*	Flavonoids	Flavones	-	3	532057	342393	295310	9	9	9	1.28045e+06	1.5468e+06	1.681e+06	-	-	1.45464	0.0327544	2.30817e-05	-15.4029	down
Lhqp101805	325.09	163.04	324.084	C15H16O8	[M+H]+	Skimmin (7-Hydroxycoumarin-7-O-glucoside)	Lignans and Coumarins	Coumarins	93-39-0	1	537020	707842	736002	219140	182983	340526	1.3165e+07	1.35118e+07	1.35947e+07	-	-	1.33937	0.00743882	0.374912	-1.41538	down
Lmmn004625	449.11	287.06	450.116	C21H22O11	[M-H]-	Dihydrokaempferol-7-O-glucoside	Flavonoids	Flavanonols	-	3	539974	868978	808275	1.81853e+06	1.92626e+06	1.78326e+06	734644	1.18289e+06	1.27205e+06	-	-	1.38468	0.00324143	2.49322	1.31801	up
Hmcp005031	263.09	191.03	262.084	C14H14O5	[M+H]+	Rutaretin	Lignans and Coumarins	Coumarins	13895-92-6	2	552519	566365	508687	183455	136735	441495	2.52342e+06	2.33989e+06	2.63864e+06	-	-	1.12998	0.0884514	0.467988	-1.09546	down
Wagp010352	359.11	344.09	358.105	C19H18O7	[M+H]+	Flindulatin	Flavonoids	Flavones	521-44-8	2	554960	636243	419787	139753	122408	122124	5.44904e+06	5.54513e+06	5.73562e+06	-	-	1.43362	0.0222407	0.23854	-2.0677	down
Wagp005964	637.18	331.08	636.169	C29H32O16	[M+H]+	Desmethoxysudachitin 5-[6''-(3-Hydroxy-3-Methylglutaryl)Glucoside]	Flavonoids	Flavones	-	1	555790	747661	639895	205994	149760	123700	1.00641e+07	1.06787e+07	1.09031e+07	-	-	1.41928	0.00554002	0.246716	-2.01908	down
Wagp010335	561.21	301.11	560.205	C32H32O9	[M+H]+	4-(2-hydroxy-3-((1-(7-methoxy-2-oxo-2H-chromen-6-yl)-3-methylbut-3-en-2-yl)oxy)-3-methylbutyl)-9-methoxy-7H-furo[3,2-g]chromen-7-one	Lignans and Coumarins	Coumarins	-	3	561388	749870	526010	115621	134387	129220	8.9304e+06	8.32447e+06	8.4962e+06	-	-	1.43926	0.0192847	0.206409	-2.27643	down
HJN086	449.11	287.06	450.116	C21H22O11	[M-H]-	Eriodictyol-3'-O-glucoside	Flavonoids	Flavanones	-	3	562643	855619	955568	1.71414e+06	1.88808e+06	1.5677e+06	756853	1.15006e+06	1.18227e+06	-	-	1.33786	0.0040769	2.17788	1.12293	up
MWStz147	168.1	135.07	167.095	C9H13NO2	[M+H]+	Synephrine; 4-[1-Hydroxy-2-(methylamino)ethyl]phenol	Alkaloids	Phenolamine	94-07-5	3	567528	497347	518548	223276	232790	235552	211509	163563	162011	C04548	-	1.44678	0.00388596	0.436786	-1.195	down
Hmgn002038	637.18	475.14	638.185	C29H34O16	[M-H]-	β-Oxoacteoside	Phenolic acids	Phenolic acids	-	3	569626	738576	507345	230170	294791	312248	735282	657858	545879	-	-	1.35898	0.0304942	0.461133	-1.11675	down
Wagp008071	411.11	381.06	410.1	C22H18O8	[M+H]+	6'-Hydroxyjusticidin C	Lignans and Coumarins	Lignans	-	2	570484	740524	530527	137031	176791	134197	6.19501e+06	5.63567e+06	6.09698e+06	-	-	1.43068	0.0153758	0.243286	-2.03928	down
Wagp009246	219.06	161.06	218.058	C12H10O4	[M+H]+	4-Methoxy-2,3-dihydrofuro[3,2-g]chromen-7-one	Lignans and Coumarins	Coumarins	-	1	572716	910440	698963	248010	227178	249304	2.05374e+06	2.12134e+06	2.2808e+06	-	-	1.41209	0.0381199	0.332013	-1.59069	down
pmb2260	480.31	184.07	479.301	C23H46NO7P	[M+H]+	LysoPC 15:1	Lipids	LPC	-	2	582987	872707	611349	287363	364729	283917	322104	329415	402561	-	-	1.35949	0.0459481	0.452826	-1.14297	down
Wagp006873	291.12	219.07	290.115	C16H18O5	[M+H]+	Aculeatin	Lignans and Coumarins	Coumarins	523-51-3	1	586878	1.08348e+06	537769	90365	128919	96008.8	2.33863e+06	2.48982e+06	2.57909e+06	-	-	1.41024	0.0678865	0.142787	-2.80806	down
mws0154	173.05	93.03	174.053	C7H10O5	[M-H]-	Shikimic acid	Organic acids	Organic acids	138-59-0	3	613403	529801	883900	1.49464e+06	1.42602e+06	1.73572e+06	759350	753037	794107	C00493	ko00400,ko00996,ko00999,ko01100,ko01110,ko01230,ko01240	1.36256	0.0037175	2.29706	1.19979	up
Smhp007666	389.12	359.07	388.116	C20H20O8	[M+H]+	ageconyflavone C	Flavonoids	Flavones	-	1	617827	741493	483376	111615	160246	106248	6.5858e+06	6.85003e+06	6.65857e+06	-	-	1.42074	0.0183321	0.205193	-2.28495	down
Lakn002165	447.12	152.01	448.122	C18H24O13	[M-H]-	Protocatechuic acid glucosyl xyloside	Phenolic acids	Phenolic acids	-	2	618329	2.60454e+06	901421	209233	245718	280339	4.00286e+06	3.72265e+06	2.71651e+06	-	-	1.26494	0.21006	0.178283	-2.48776	down
Wagp005966	667.19	361.09	666.18	C30H34O17	[M+H]+	Sudachitin 5-[6''-(3-Hydroxy-3-Methylglutaryl)Glucoside]	Flavonoids	Flavones	-	3	631248	718015	690580	157830	152679	175272	1.0863e+07	1.06557e+07	1.09495e+07	-	-	1.45036	0.00136521	0.238146	-2.07008	down
Lajp005820	581.18	419.13	580.179	C27H32O14	[M+H]+	Gardenin A glucoside	Flavonoids	Flavones	-	1	645642	498384	669432	79270.3	155222	199163	4.52438e+06	4.43977e+06	5.24634e+06	-	-	1.34863	0.00342374	0.239131	-2.06412	down
Wagp005336	683.18	377.09	682.174	C30H34O18	[M+H]+	Limocitrol 5-[6''-(3-Hydroxy-3-Methylglutaryl)Glucoside]	Flavonoids	Flavones	-	1	657536	891657	776440	154997	129047	111300	1.01255e+07	8.97913e+06	1.0442e+07	-	-	1.44277	0.0089915	0.169994	-2.55645	down
Hagn002801	385.08	85.03	386.1	C20H18O8	[M-H]-	5,6,7,5'-tetramethoxy-3',4'-methylenedioxyflavonoid	Flavonoids	Flavones	-	2	688685	1.47344e+06	516819	191452	343315	323613	9.02553e+06	8.854e+06	4.28163e+06	-	-	1.20124	0.172496	0.320417	-1.64198	down
Lmjp101303	291.123	219.065	290.115	C16H18O5	[M+H]+	5,7-Dimethoxy-8-(3'-methyl-2'-oxobutyl)coumarin	Lignans and Coumarins	Coumarins	-	3	706104	1.29772e+06	914405	288033	321942	255627	4.77212e+06	4.66761e+06	4.77484e+06	-	-	1.38995	0.0569192	0.296619	-1.75332	down
MWSslk187	771.24	317.07	770.227	C34H42O20	[M+H]+	Typhaneoside	Flavonoids	Flavones	104472-68-6	3	734378	562677	634027	289319	266976	317467	365966	433883	284029	-	-	1.41539	0.0137142	0.452473	-1.1441	down
pmp001161	389.12	328.1	388.116	C20H20O8	[M+H]+	5-Hydroxyauranetin	Flavonoids	Flavonols	50439-46-8	2	749203	795483	538858	192951	186604	162679	6.15507e+06	6.06317e+06	6.09835e+06	-	-	1.43014	0.0216059	0.260246	-1.94205	down
Wagp006699	651.19	345.1	650.185	C30H34O16	[M+H]+	Cirsilineol 5-[6''-(3-Hydroxy-3-Methylglutaryl)Glucoside]	Flavonoids	Flavones	-	2	750667	745015	640071	75798.5	211659	64419.2	7.8488e+06	8.05335e+06	8.32483e+06	-	-	1.35882	0.000787136	0.164755	-2.6016	down
Hmcp001636	509.13	347.07	508.122	C23H24O13	[M+H]+	Limocitrin-7-O-glucoside	Flavonoids	Flavonols	-	2	750675	977350	812787	307655	445030	248464	1.3543e+07	1.19768e+07	1.42801e+07	-	-	1.35807	0.00484396	0.394027	-1.34363	down
Lajp005903	667.18	361.09	666.18	C30H34O17	[M+H]+	Gardenin A malonyl glucoside	Flavonoids	Flavones	-	2	767090	781085	687562	193582	31539	150209	1.0526e+07	1.12863e+07	1.17173e+07	-	-	1.27239	0.00107187	0.167878	-2.57452	down
mws0889	135.03	75.01	136.037	C4H8O5	[M-H]-	D-Threonic Acid	Others	Saccharides	3909-12-4	3	769037	1.17076e+06	405476	1.1327e+06	1.59396e+06	2.00737e+06	2.4045e+06	2.47078e+06	2.89398e+06	C21649	-	1.07702	0.0777777	2.01854	1.01331	up
Waln009920	576.33	277.22	577.338	C28H52NO9P	[M-H]-	1-(2,3-dihydroxypropoxy)-3-(((2-(dimethylamino)ethoxy)(hydroxy)phosphoryl)oxy)propan-2-yl (8E,11Z,14Z)-octadeca-8,11,14-trienoate*	Lipids	LPE	-	1	771261	1.55018e+06	778190	406481	541178	559709	6.07343e+06	5.6943e+06	5.34651e+06	-	-	1.16361	0.172657	0.486305	-1.04007	down
Wagp009522	291.12	219.07	290.115	C16H18O5	[M+H]+	Toddanone	Lignans and Coumarins	Coumarins	77636-08-9	3	782295	823154	982006	231379	331339	259949	3.29528e+06	3.02648e+06	3.14416e+06	-	-	1.42017	0.00365676	0.317944	-1.65315	down
Lmjp101102	291.12	219.07	290.115	C16H18O5	[M+H]+	5,6-Dimethoxy-8-(3'-methyl-2'-oxobutyl)coumarin	Lignans and Coumarins	Coumarins	-	1	782295	823154	982006	231379	331339	259949	3.29528e+06	3.02648e+06	3.14416e+06	-	-	1.42017	0.00365676	0.317944	-1.65315	down
mws0712	130.05	86.06	131.058	C5H9NO3	[M-H]-	N-Propionylglycine	Amino acids and derivatives	Amino acids and derivatives	21709-90-0	3	784265	1.36478e+06	544746	285386	273134	290720	1.23194e+06	1.36787e+06	1.3726e+06	-	-	1.30716	0.127414	0.315258	-1.6654	down
Lmhp009034	452.28	311.26	451.27	C21H42NO7P	[M+H]+	LysoPE 16:1	Lipids	LPE	-	1	801108	1.4023e+06	983908	511003	572823	499535	850319	871558	897596	-	-	1.30398	0.0928885	0.49677	-1.00935	down
Hagn002504	355.07	85.03	356.09	C19H16O7	[M-H]-	5,7,5'-Trimethoxy-3',4'-methylenedioxyflavonoid	Flavonoids	Flavones	-	2	806633	1.37212e+06	614437	199318	339166	315844	5.11781e+06	5.29401e+06	2.82922e+06	-	-	1.29928	0.0998773	0.305862	-1.70905	down
Wagp006173	581.18	419.13	580.179	C27H32O14	[M+H]+	4'-Hydroxy-5,6,7,8,3',5'-Hexamethoxyflavone O-Glucoside	Flavonoids	Flavones	-	1	817049	614469	836132	180328	222255	237754	5.00487e+06	4.66836e+06	5.04129e+06	-	-	1.42223	0.0128684	0.282379	-1.8243	down
Wagp010375	261.11	189.06	260.105	C15H16O4	[M+H]+	Lacinartin	Lignans and Coumarins	Coumarins	-	1	822204	1.25652e+06	746299	205637	189105	167199	1.27139e+07	1.25106e+07	1.36677e+07	-	-	1.4258	0.0410447	0.198916	-2.32977	down
Wagp004758	815.22	347.08	814.217	C35H42O22	[M+H]+	Limocitrin 5-[6''-(3-Hydroxy-3-Methylglutaryl)Glucoside]glucoside*	Flavonoids	Flavones	-	1	823538	1.20874e+06	1.19058e+06	224062	160956	174817	1.3739e+07	1.181e+07	1.43799e+07	-	-	1.43372	0.0175644	0.173707	-2.52527	down
Zbnp004535	815.23	347.08	814.216	C35H42O22	[M+H]+	Limocitrin-3-O-(hydroxy-methylglutarate)glucoside-glucoside*	Flavonoids	Flavonols	-	1	833117	1.28146e+06	1.23346e+06	136494	124580	191172	1.29537e+07	1.37698e+07	1.27074e+07	-	-	1.42853	0.0192668	0.135078	-2.88814	down
pme2550	173.01	129.02	174.016	C6H6O6	[M-H]-	Cis-Aconitic acid	Organic acids	Organic acids	585-84-2	3	841531	1.78578e+06	561402	278610	532853	500642	1.9547e+06	1.79174e+06	1.58216e+06	C00417	ko00020,ko00630,ko00660,ko01100,ko01110,ko01210	1.0365	0.229925	0.411484	-1.28109	down
Zmhp004269	375.11	360.08	374.1	C19H18O8	[M+H]+	Skullcapflavone II	Flavonoids	Flavones	55084-08-7	1	855875	793609	577641	168053	193608	145744	7.27804e+06	7.34567e+06	7.61097e+06	C10183	-	1.42928	0.0187548	0.22783	-2.13397	down
Zbfn007626	504.31	279.23	505.317	C25H48NO7P	[M-H]-	1-Linoleoyl-2-Lysophosphatidic Acid Monobutylamine Ester	Lipids	Glycerol ester	-	1	863837	2.03361e+06	1.30381e+06	398785	534930	499607	4.22793e+06	4.09409e+06	4.62924e+06	-	-	1.29439	0.111817	0.341165	-1.55146	down
ML10180524	244.09	112.05	243.085	C9H13N3O5	[M+H]+	Cytarabine	Nucleotides and derivatives	Nucleotides and derivatives	147-94-4	3	925004	759038	528315	195573	181558	351340	343254	478855	514029	C02961	-	1.31236	0.0330219	0.329273	-1.60264	down
mws0133	123.06	80.05	122.048	C6H6N2O	[M+H]+	Nicotinamide	Others	Vitamin	98-92-0	3	931233	871174	806006	274307	330691	273906	357827	394594	377785	C00153	ko00760,ko01100,ko01240	1.44183	0.000749196	0.336949	-1.5694	down
Wcjp001256	268.1	136.06	267.097	C10H13N5O4	[M+H]+	Lopac-A-9251	Others	Others	-	3	939060	1.63435e+06	903687	504902	663364	480926	531191	487528	517384	-	-	1.25036	0.117522	0.474301	-1.07612	down
Lmjp101101	291.12	219.06	290.115	C16H18O5	[M+H]+	7-Methoxy-8-(l'-methoxy-2'-hydroxy-3'-methyl-3'-butenyl)coumarin	Lignans and Coumarins	Coumarins	-	1	940117	1.39811e+06	910227	411338	352299	318746	3.94376e+06	3.88689e+06	3.95876e+06	-	-	1.40257	0.0412061	0.3332	-1.58554	down
Wagp010621	425.12	395.07	424.116	C23H20O8	[M+H]+	5-Methoxyjusticidin A	Lignans and Coumarins	Lignans	-	1	949351	1.32952e+06	908342	265916	269930	274181	5.42351e+06	5.57245e+06	5.7936e+06	-	-	1.43376	0.0274264	0.254149	-1.97626	down
Zmmp001941	268.1	136.06	267.095	C9H17NO8	[M+H]+	2-amino-4-hydroxy-3-((3,4,5-trihydroxytetrahydro-2H-pyran-2-yl)oxy)butanoic acid	Amino acids and derivatives	Amino acids and derivatives	-	1	970565	1.4467e+06	889901	516798	599727	467405	493049	482239	496761	-	-	1.32462	0.0742028	0.478938	-1.06209	down
Lajp008902	291.12	219.07	290.115	C16H18O5	[M+H]+	Omphamurin	Lignans and Coumarins	Coumarins	77790-53-5	1	985705	1.47016e+06	963235	376132	397380	375180	4.36549e+06	4.22784e+06	4.09755e+06	-	-	1.41068	0.0443313	0.335964	-1.57362	down
HJAP128	771.23	317.06	770.227	C34H42O20	[M+H]+	Isorhamnetin-3-O-rutinoside-7-O-rhamnoside*	Flavonoids	Flavonols	-	3	988425	759202	593001	348640	204824	340876	419274	354909	297326	-	-	1.3176	0.0375173	0.382094	-1.388	down
Zmsp001773	268.11	136.07	267.097	C10H13N5O4	[M+H]+	(2r,3s,4r,5s)-2-(6-aminopurin-9-yl)-5-(hydroxymethyl)oxolane-3,4-diol	Nucleotides and derivatives	Nucleotides and derivatives	-	1	1.00201e+06	1.49485e+06	854394	496322	595290	467766	475291	476947	442711	-	-	1.31059	0.0856779	0.465312	-1.10373	down
Wagp009011	291.12	219.07	290.115	C16H18O5	[M+H]+	Perforamone B	Others	Others	-	1	1.00518e+06	1.72593e+06	1.20637e+06	441814	352620	422194	4.75493e+06	4.58693e+06	4.72389e+06	-	-	1.39606	0.0497167	0.308986	-1.69439	down
mws2124	154.98	78.96	155.982	C2H5O6P	[M-H]-	2-Phosphoglycolate	Organic acids	Organic acids	13147-57-4	3	1.03225e+06	1.0161e+06	1.84785e+06	474507	353567	175533	457042	379191	359933	-	-	1.30425	0.0612157	0.257586	-1.95687	down
Lmhp010515	510.36	184.07	509.348	C25H52NO7P	[M+H]+	LysoPC 17:0(2n isomer)	Lipids	LPC	-	1	1.058e+06	1.57379e+06	895737	512708	648882	571972	575636	550126	567759	-	-	1.289	0.0947075	0.491438	-1.02492	down
MWSHY0016	449.11	299.06	448.101	C21H20O11	[M+H]+	Luteolin-6-C-glucoside (Isoorientin)*	Flavonoids	Flavones	4261-42-1	2	1.05817e+06	653188	619063	394058	373752	347568	423601	203016	390540	C01821	-	1.30675	0.101561	0.478617	-1.06306	down
Lsjp211202	225.15	123.08	224.141	C13H20O3	[M+H]+	Blumenol A	Others	Others	23526-45-6	2	1.08037e+06	960022	494013	1.89027e+06	1.94238e+06	1.89824e+06	620626	617369	504904	-	-	1.26846	0.0262131	2.26123	1.17711	up
Lwhp011003	503.23	471.2	502.22	C27H34O9	[M+H]+	Clauemargine A	Terpenoids	Terpene	-	3	1.08149e+06	1.445e+06	914013	345074	445566	366764	548158	674533	622348	-	-	1.39985	0.0357453	0.336406	-1.57173	down
Layp005773	521.17	359.11	520.158	C25H28O12	[M+H]+	5,6,7,3',-Tetramethyl-4'-hydroxyflavone glucoside*	Flavonoids	Flavones	-	2	1.09785e+06	898204	1.08631e+06	180120	148864	124289	1.29581e+06	1.42178e+06	1.43286e+06	-	-	1.44516	0.00358792	0.147054	-2.76559	down
pmb1207	339.09	177.05	338.079	C19H14O6	[M+H]+	O-Feruloyl 3-hydroxycoumarin*	Lignans and Coumarins	Coumarins	-	2	1.10091e+06	1.13312e+06	1.07424e+06	295887	299949	971612	903617	939468	902937	-	-	1.09061	0.121974	0.473797	-1.07766	down
Waln011009	578.34	279.23	579.354	C28H54NO9P	[M-H]-	2-(2,3-dihydroxypropoxy)-3-(((2-(dimethylamino)ethoxy)(hydroxy)phosphoryl)oxy)propyl (11Z,14Z)-octadeca-11,14-dienoate*	Lipids	LPE	-	1	1.17805e+06	2.45555e+06	1.38532e+06	515223	661812	675621	5.72212e+06	5.35178e+06	4.95332e+06	-	-	1.29987	0.11424	0.369135	-1.43778	down
mws1299	449.11	299.05	448.101	C21H20O11	[M+H]+	Luteolin-8-C-glucoside (Orientin)*	Flavonoids	Flavones	28608-75-5	2	1.19034e+06	907195	910720	388907	461399	425816	138278	205269	221033	C10114	-	1.41316	0.0211535	0.424207	-1.23716	down
Hmmn002544	355.1	193.05	356.111	C16H20O9	[M-H]-	Ferulic acid-4-O-glucoside	Phenolic acids	Phenolic acids	117405-51-3	3	1.19455e+06	2.37464e+06	1.092e+06	358800	611442	489897	2.21362e+06	2.21213e+06	2.0444e+06	-	-	1.29186	0.117944	0.313254	-1.6746	down
mws0255	112.05	95.02	111.043	C4H5N3O	[M+H]+	Cytosine	Nucleotides and derivatives	Nucleotides and derivatives	71-30-7	3	1.20459e+06	3.15393e+06	3.00964e+06	297677	1.35461e+06	260089	2.29238e+06	2.19238e+06	2.18032e+06	C00380	ko00240,ko01100,ko01232	1.14549	0.0815841	0.259546	-1.94594	down
Zaqp008131	217.05	202.03	216.042	C12H8O4	[M+H]+	sphondin	Lignans and Coumarins	Coumarins	483-66-9	1	1.21058e+06	1.09213e+06	1.31727e+06	233190	212961	212841	1.86815e+07	1.85157e+07	1.95653e+07	C18081	-	1.4519	0.00398646	0.182043	-2.45765	down
pmp001105	757.22	287.06	756.211	C33H40O20	[M+H]+	Kaempferol-3-O-neohesperidoside-7-O-glucoside*	Flavonoids	Flavonols	-	3	1.2357e+06	529864	1.84007e+06	3.1038e+06	1.8421e+06	3.0752e+06	1.16888e+06	1.31978e+06	1.53068e+06	-	-	1.08113	0.0595071	2.2246	1.15355	up
Lmsp004045	625.18	317.07	624.169	C28H32O16	[M+H]+	Isorhamnetin-3-O-glucoside-7-O-rhamnoside*	Flavonoids	Flavonols	17331-71-4	3	1.238e+06	1.825e+06	1.15581e+06	671857	773895	652923	1.49289e+06	1.59137e+06	1.77379e+06	-	-	1.3321	0.0742849	0.497457	-1.00736	down
MWSmce042	217.04	202.03	216.042	C12H8O4	[M+H]+	Bergapten	Lignans and Coumarins	Coumarins	484-20-8	1	1.26872e+06	1.1516e+06	1.27614e+06	218152	216926	181343	1.88762e+07	1.95927e+07	1.96676e+07	C01557	ko00999,ko01110	1.45215	0.000692323	0.16676	-2.58416	down
Waln010743	578.35	279.23	579.354	C28H54NO9P	[M-H]-	1-(2,3-dihydroxypropoxy)-3-(((2-(dimethylamino)ethoxy)(hydroxy)phosphoryl)oxy)propan-2-yl (11Z,14Z)-octadeca-11,14-dienoate*	Lipids	LPE	-	1	1.28157e+06	2.5668e+06	1.39985e+06	562007	721209	691579	5.89302e+06	5.59176e+06	5.23906e+06	-	-	1.30383	0.115007	0.376279	-1.41012	down
pme0278	191.1	128.07	190.095	C7H14N2O4	[M+H]+	2,6-Diaminooimelic acid	Organic acids	Organic acids	583-93-7	3	1.28426e+06	671267	911596	2.67981e+06	1.94613e+06	2.54632e+06	897856	584642	708201	C00666	ko00300,ko00470,ko01100,ko01110,ko01230	1.32836	0.00863184	2.50156	1.32283	up
pme1730	117.02	73.03	118.027	C4H6O4	[M-H]-	D-Erythronolactone	Organic acids	Organic acids	15667-21-7	3	1.2891e+06	1.84642e+06	1.75498e+06	351305	438640	370622	1.31653e+06	1.26867e+06	1.32211e+06	-	-	1.43178	0.0169032	0.23731	-2.07515	down
Wagp009250	291.12	219.07	290.115	C16H18O5	[M+H]+	Perforamone C	Others	Others	-	1	1.30058e+06	2.03464e+06	1.25566e+06	493766	499663	462560	5.14356e+06	5.21793e+06	5.51522e+06	-	-	1.40397	0.0534505	0.317148	-1.65677	down
mws1050	148.06	88.04	147.053	C5H9NO4	[M+H]+	O-Acetylserine	Amino acids and derivatives	Amino acids and derivatives	5147-00-2	3	1.33956e+06	1.10254e+06	1.02638e+06	3.34301e+06	2.82142e+06	3.36044e+06	1.41066e+06	1.29195e+06	1.37753e+06	C00979	ko00270,ko00908,ko00920,ko01100,ko01110,ko01200,ko01230,ko04122	1.42907	0.00193406	2.74613	1.4574	up
Lmwp003442	449.11	287.06	448.101	C21H20O11	[M+H]+	Amoenin	Flavonoids	Flavonols	-	3	1.34618e+06	1.65108e+06	1.90572e+06	6.07429e+06	2.85371e+06	3.87143e+06	2.01243e+06	2.5114e+06	2.44852e+06	-	-	1.28353	0.105475	2.61054	1.38435	up
Wagp009817	455.13	425.08	454.126	C24H22O9	[M+H]+	9,10-dimethoxy-5-(3,4,5-trimethoxyphenyl)furo[3',4':6,7]naphtho[2,3-d][1,3]dioxol-6(8H)-one	Lignans and Coumarins	Lignans	-	3	1.34727e+06	2.17114e+06	1.68748e+06	475429	447802	434615	8.46665e+06	7.66626e+06	8.05076e+06	-	-	1.42577	0.0327367	0.260829	-1.93883	down
mws0277	191.06	85.03	192.063	C7H12O6	[M-H]-	Quinic Acid	Organic acids	Organic acids	77-95-2	1	1.38874e+06	2.54244e+06	1.59186e+06	354334	505882	434527	3.4088e+06	2.32518e+06	1.9845e+06	C00296	ko00400,ko01100	1.39584	0.0561508	0.234426	-2.0928	down
Lhqp101814	217.05	202.03	216.042	C12H8O4	[M+H]+	Isobergapten	Lignans and Coumarins	Coumarins	482-48-4	1	1.39158e+06	1.13747e+06	1.38672e+06	274631	250043	190279	2.06669e+07	1.98775e+07	1.98395e+07	C18082	-	1.4413	0.00352236	0.182583	-2.45338	down
Wagp009413	375.11	345.06	374.1	C19H18O8	[M+H]+	5,7-Dihydroxy-3,4',6,8-tetramethoxyflavone*	Flavonoids	Flavones	50461-86-4	1	1.42676e+06	1.35918e+06	938238	260591	248123	260489	1.32182e+07	1.36342e+07	1.38012e+07	-	-	1.43521	0.0231691	0.206543	-2.27549	down
Hmxp008844	419.13	404.11	418.126	C21H22O9	[M+H]+	Gardenin A	Flavonoids	Flavones	21187-73-5	2	1.43667e+06	780380	472929	204883	155486	104505	3.14546e+06	2.75854e+06	3.19453e+06	-	-	1.33427	0.119342	0.172817	-2.53268	down
Waln011524	554.35	255.23	555.354	C26H54NO9P	[M-H]-	1-(2,3-dihydroxypropoxy)-3-(((2-(dimethylamino)ethoxy)(hydroxy)phosphoryl)oxy)propan-2-yl palmitate*	Lipids	LPE	-	1	1.44433e+06	2.67226e+06	1.53716e+06	703158	1.04766e+06	896079	2.43398e+06	2.40891e+06	1.79662e+06	-	-	1.23557	0.118775	0.468168	-1.0949	down
Wagp005813	521.16	359.11	520.158	C25H28O12	[M+H]+	5-Hydroxy-7,8,2',3'-Tetramethoxyflavone 5-Glucoside*	Flavonoids	Flavones	-	2	1.44706e+06	763632	464502	322699	117873	261910	1.20405e+06	1.25247e+06	1.23247e+06	-	-	1.20287	0.147049	0.262591	-1.92911	down
Hmmp007513	375.11	345.06	374.1	C19H18O8	[M+H]+	5,7-Dihydroxy-6,3',4',5'-tetramethoxyflavone (Arteanoflavone)*	Flavonoids	Flavones	68710-17-8	1	1.48893e+06	1.37886e+06	488651	286615	330251	254913	1.36958e+07	1.37149e+07	1.42468e+07	-	-	1.25575	0.119688	0.259733	-1.9449	down
mws2125	166.98	78.96	167.982	C3H5O6P	[M-H]-	Phosphoenolpyruvate	Organic acids	Organic acids	138-08-9	3	1.50025e+06	1.13404e+06	1.40187e+06	792179	547571	676355	1.51356e+06	1.57978e+06	1.28701e+06	C00074	ko00010,ko00020,ko00400,ko00440,ko00620,ko00710,ko00996,ko00999,ko01100,ko01110,ko01200,ko01230,ko01240	1.35741	0.0100786	0.499511	-1.00141	down
Wagp012414	261.11	189.06	260.105	C15H16O4	[M+H]+	Cedrelopsin	Lignans and Coumarins	Coumarins	-	1	1.54015e+06	1.56822e+06	390379	122966	346823	319923	1.44604e+07	1.43012e+07	1.44194e+07	-	-	1.12913	0.14133	0.225713	-2.14744	down
Wagp008065	389.12	359.08	388.116	C20H20O8	[M+H]+	3-Hydroxy-3',4',5,5',7-Pentamethoxyflavone*	Flavonoids	Flavones	-	1	1.54904e+06	1.70685e+06	1.37442e+06	314403	403752	286367	1.87779e+07	1.78425e+07	1.89759e+07	-	-	1.43905	0.00278578	0.216945	-2.2046	down
Lmcp007265	389.125	359.076	388.116	C20H20O8	[M+H]+	3'-Demethylnobiletin	Flavonoids	Flavones	112448-39-2	3	1.55356e+06	1.68701e+06	1.48034e+06	272130	432736	280828	1.88938e+07	1.85546e+07	1.94336e+07	-	-	1.42865	0.000114127	0.208793	-2.25985	down
Labn004865	433.11	271.06	434.121	C21H22O10	[M-H]-	Hydroxy isoliquiritigenin glucoside	Flavonoids	Chalcones	-	2	1.61738e+06	1.975e+06	1.62501e+06	4.13918e+06	4.87046e+06	4.97838e+06	3.26978e+06	4.2435e+06	4.13941e+06	-	-	1.43439	0.00286787	2.68103	1.42279	up
Lajp005530	653.17	347.08	652.164	C29H32O17	[M+H]+	Gardenin C malonyl glucoside	Flavonoids	Flavones	-	2	1.64657e+06	1.702e+06	1.21137e+06	782372	602945	591934	1.33341e+07	1.34748e+07	1.503e+07	-	-	1.38364	0.0196206	0.433614	-1.20552	down
Wcdp006741	520.34	184.08	519.332	C26H50NO7P	[M+H]+	1-(9Z,12Z-Octadecadienoyl)-Sn-Glycero-3-Phosphocholine	Others	Others	22252-07-9	3	1.65559e+06	2.79674e+06	1.94301e+06	812025	860034	753194	3.2634e+06	3.13281e+06	3.51287e+06	-	-	1.38161	0.0598755	0.379222	-1.39888	down
mws0425	129.02	85.03	130.027	C5H6O4	[M-H]-	Citraconic acid	Organic acids	Organic acids	498-23-7	3	1.67497e+06	3.74093e+06	2.20319e+06	595793	835885	625300	5.6711e+06	5.78756e+06	4.55645e+06	C02226	ko00290,ko00660,ko01100,ko01210	1.34858	0.0937928	0.269977	-1.88909	down
pmb0504	469.23	177.05	468.222	C21H32N4O8	[M+H]+	N-(4'-O-glycosyl)-feruloyl agmatine	Alkaloids	Phenolamine	-	3	1.70181e+06	2.72728e+06	2.07668e+06	956743	841146	966102	1.28518e+06	1.14339e+06	1.38138e+06	-	-	1.37844	0.0508355	0.424853	-1.23497	down
Smhp003438	611.16	593.14	610.153	C27H30O16	[M+H]+	Luteolin-6,8-di-C-glucoside	Flavonoids	Flavones	29428-58-8	1	1.71583e+06	1.92187e+06	1.72054e+06	506785	657688	585423	1.45286e+06	1.54176e+06	1.36198e+06	C10102	-	1.43822	0.000318671	0.32658	-1.61449	down
Wagp007778	389.12	359.08	388.116	C20H20O8	[M+H]+	4'-Hydroxy-3,3',5,7,8-Pentamethoxyflavone*	Flavonoids	Flavones	-	1	1.81246e+06	1.98619e+06	1.57139e+06	318825	422693	330506	1.98278e+07	1.91022e+07	2.03718e+07	-	-	1.44183	0.0044466	0.199631	-2.3246	down
Wagp005333	653.17	347.08	652.164	C29H32O17	[M+H]+	Limocitrin 5-[6''-(3-Hydroxy-3-Methylglutaryl)Glucoside]*	Flavonoids	Flavones	-	1	1.82506e+06	1.97648e+06	1.6669e+06	769677	520013	655618	1.47914e+07	1.55468e+07	1.53591e+07	-	-	1.4185	0.000642082	0.355734	-1.49113	down
pmp000128	653.17	347.1	652.164	C29H32O17	[M+H]+	Limocitrin-3-O-(3-hydroxy-3-methylglutarate)glucoside*	Flavonoids	Flavonols	-	1	1.84008e+06	2.19328e+06	1.70128e+06	968933	527012	671826	1.54151e+07	1.60694e+07	1.75146e+07	-	-	1.36345	0.00389111	0.378013	-1.40349	down
mws0473	131.03	87.05	132.042	C5H8O4	[M-H]-	2-Methylsuccinic acid*	Organic acids	Organic acids	498-21-5	3	1.84118e+06	3.28831e+06	204972	196341	219314	230383	467492	418018	318317	-	-	1.00539	0.221386	0.121106	-3.04565	down
Lmmn000806	131.03	87.05	132.042	C5H8O4	[M-H]-	Dimethylmalonic acid*	Organic acids	Organic acids	595-46-0	3	1.84118e+06	3.28831e+06	204972	196341	219314	230383	467492	418018	318317	-	-	1.00539	0.221386	0.121106	-3.04565	down
Wagp002865	412.15	136.06	411.139	C16H21N5O8	[M+H]+	2-(6-amino-9H-purin-9-yl)-5-(((7-hydroxy-1-(hydroxymethyl)-2,5-dioxabicyclo[2.2.1]heptan-3-yl)oxy)methyl)tetrahydrofuran-3,4-diol	Others	Others	-	3	1.85501e+06	2.48967e+06	1.85345e+06	711188	845207	763341	1.18277e+07	1.27513e+07	1.30892e+07	-	-	1.41995	0.0227667	0.374264	-1.41787	down
Wagp010653	403.14	373.09	402.132	C21H22O8	[M+H]+	3,5,6,7,3',4'-Hexamethoxyflavone	Flavonoids	Flavones	1251-84-9	1	1.88891e+06	2.35733e+06	1.59871e+06	526613	456402	435375	1.12958e+07	1.04486e+07	1.15271e+07	-	-	1.43515	0.0203642	0.24267	-2.04293	down
pme2165	155.01	111.02	156.017	C5H4N2O4	[M-H]-	Orotic acid (Vitamin B13)	Others	Vitamin	65-86-1	3	1.89185e+06	3.86971e+06	2.30538e+06	657494	961134	933038	3.5014e+06	3.04776e+06	3.32502e+06	C00295	ko00240,ko01100,ko01240	1.33092	0.0890888	0.316311	-1.66058	down
Lmtp004915	491.15	329.1	490.147	C24H26O11	[M+H]+	3,5-Dihydroxy-3',4'-diacetoxylstilbene-3-O-glucoside	Others	Stilbene	-	3	1.9306e+06	2.17399e+06	2.01777e+06	622367	682352	827624	504405	439993	560232	-	-	1.43176	0.000166014	0.348288	-1.52165	down
HJN090	433.11	271.06	434.121	C21H22O10	[M-H]-	Butin-7-O-glucoside*	Flavonoids	Flavanones	-	3	1.94873e+06	2.09905e+06	1.87755e+06	3.80123e+06	4.76737e+06	4.9864e+06	3.24788e+06	3.93062e+06	4.06025e+06	-	-	1.42512	0.0173751	2.28764	1.19386	up
Zmgp004436	509.13	347.08	508.122	C23H24O13	[M+H]+	Okanin-4'-(6''-O-acetyl)glucoside	Flavonoids	Chalcones	-	3	1.96202e+06	1.00714e+06	695388	667270	446596	612990	5.70598e+06	7.10278e+06	6.27787e+06	-	-	1.0443	0.229739	0.471232	-1.08549	down
pmp001251	520.34	184.07	519.332	C26H50NO7P	[M+H]+	LysoPC 18:2(2n isomer)	Lipids	LPC	-	1	1.96743e+06	3.25209e+06	2.26784e+06	936482	914384	930623	3.86327e+06	3.74653e+06	4.05671e+06	-	-	1.39215	0.0560367	0.371491	-1.4286	down
HJAP024	611.16	593.15	610.154	C27H30O16	[M+H]+	Kaempferol-6,8-di-C-glucoside	Flavonoids	Flavonols	-	2	1.98219e+06	2.06883e+06	1.77043e+06	658742	706476	576614	1.49091e+06	1.58771e+06	1.66295e+06	-	-	1.44372	0.0014835	0.333565	-1.58396	down
HJN087	433.12	271.06	434.121	C21H22O10	[M-H]-	Naringenin-4'-O-glucoside*	Flavonoids	Flavanones	-	3	2.03234e+06	2.42008e+06	2.08082e+06	4.79934e+06	5.70629e+06	5.46168e+06	4.09145e+06	4.72683e+06	4.29305e+06	-	-	1.43622	0.00250803	2.44401	1.28925	up
pme0257	111.02	67.03	112.027	C4H4N2O2	[M-H]-	Uracil	Nucleotides and derivatives	Nucleotides and derivatives	66-22-8	3	2.14621e+06	4.89435e+06	984427	462063	965577	388250	6.71704e+06	7.06946e+06	5.1984e+06	C00106	ko00240,ko00410,ko00770,ko01100,ko01232	1.14428	0.213903	0.22628	-2.14382	down
Hamp007846	343.12	313.07	342.11	C19H18O6	[M+H]+	5,6,7,8-Tetramethoxyflavone	Flavonoids	Flavones	-	2	2.15479e+06	3.48434e+06	2.2208e+06	1.02991e+06	880616	831436	2.31453e+07	2.35242e+07	2.40182e+07	-	-	1.38809	0.0562026	0.348853	-1.51931	down
Wagp012715	261.11	189.06	260.105	C15H16O4	[M+H]+	3-(1',1'-Dimethylallyl)scopoletin	Lignans and Coumarins	Coumarins	19723-23-0	2	2.21154e+06	2.34072e+06	1.82145e+06	626962	495116	487481	2.12377e+07	2.11521e+07	2.2342e+07	-	-	1.43954	0.00605328	0.252531	-1.98547	down
WaYn000716	515.12	341.11	516.133	C18H28O17	[M-H]-	Citric Acid diglucoside	Organic acids	Organic acids	-	1	2.37867e+06	1.36843e+06	2.33187e+06	4.97218e+06	3.77073e+06	3.76885e+06	1168110	781731	1.01974e+06	-	-	1.27579	0.0155868	2.0582	1.04138	up
Lmhp008833	494.32	184.07	493.317	C24H48NO7P	[M+H]+	LysoPC 16:1(2n isomer)	Lipids	LPC	-	1	2.54461e+06	4.52908e+06	3.1014e+06	1.35769e+06	1.44159e+06	1.2699e+06	4.03002e+06	4.07958e+06	4.57776e+06	-	-	1.35903	0.0739507	0.399915	-1.32223	down
Wayn001528	205.03	111.01	206.043	C7H10O7	[M-H]-	Homocitrate	Organic acids	Organic acids	13052-73-8	1	2.62884e+06	1.07121e+07	2.84979e+06	275628	721039	463381	1.76532e+07	1.71803e+07	1.26091e+07	C01251	ko00300,ko00620,ko01100,ko01110,ko01210,ko01230,ko01240	1.31542	0.205753	0.0901779	-3.47108	down
pmp001270	494.32	184.07	493.317	C24H48NO7P	[M+H]+	LysoPC 16:1	Lipids	LPC	76790-27-7	1	2.64284e+06	4.25636e+06	3.12333e+06	1.34761e+06	1.40354e+06	1.25289e+06	3.76975e+06	3.7472e+06	3.98713e+06	-	-	1.38906	0.051314	0.399504	-1.32372	down
Latp003160	195.06	117.03	194.057	C10H10O4	[M+H]+	6-Hydroxymellein	Others	Chromone	70901-60-9	1	2.76594e+06	3.82074e+06	2.38559e+06	1.2787e+06	1.76297e+06	1.38783e+06	7.22799e+06	7.37688e+06	7.46056e+06	C02379	-	1.3096	0.0592978	0.493688	-1.01833	down
Wcdp007360	496.34	184.07	495.332	C24H50NO7P	[M+H]+	LysoPC 16:0	Lipids	LPC	17364-16-8	1	2.88275e+06	7.01969e+06	3.70167e+06	2.25855e+06	2.20678e+06	2.19021e+06	3.08034e+06	2.53821e+06	2.95938e+06	-	-	1.12626	0.208504	0.48923	-1.03141	down
ML10171848	147.03	85.03	148.037	C5H8O5	[M-H]-	D-Arabinono-1,4-lactone	Others	Saccharides	2782-09-4	1	2.91258e+06	5.02209e+06	2.82994e+06	792337	1.34298e+06	1.0446e+06	5.35813e+06	4.25406e+06	4.68716e+06	C00652	ko00053,ko01100	1.35067	0.0656744	0.295406	-1.75923	down
Wagp008739	189.05	131.05	188.047	C11H8O3	[M+H]+	7,8-Dihydrofurocoumarin	Lignans and Coumarins	Coumarins	-	1	2.92434e+06	3.99509e+06	3.31056e+06	686603	690050	653090	1.44264e+07	1.48857e+07	1.53201e+07	-	-	1.44695	0.012772	0.198411	-2.33344	down
Lazp002140	757.22	449.11	756.211	C33H40O20	[M+H]+	Chrysoeriol glucosyl xylosyl glucoside	Flavonoids	Flavones	-	1	2.93789e+06	4.68729e+06	5.13224e+06	1.4729e+07	5.17567e+06	8.97072e+06	3.00125e+06	2.36274e+06	2559537	-	-	1.06446	0.187396	2.26342	1.17851	up
pmb0636	581.15	431.3	580.143	C26H28O15	[M+H]+	Orientin-7-O-arabinoside	Flavonoids	Flavones	-	3	2.96542e+06	2.12674e+06	2.20565e+06	660443	840210	813608	736285	703865	797645	-	-	1.41671	0.0211801	0.317117	-1.65691	down
mws0017	146.17	72.08	145.158	C7H19N3	[M+H]+	Spermidine	Alkaloids	Alkaloids	124-20-9	3	3.16453e+06	4.81763e+06	3.33197e+06	715477	883842	854918	2.19594e+06	1.82023e+06	2.16305e+06	C00315	ko00330,ko00410,ko00480,ko00940,ko01100,ko02010	1.42816	0.0291997	0.216918	-2.20478	down
Qmdp112607	243.1	131.05	242.094	C15H14O3	[M+H]+	(-)-Viteralone	Others	Others	87440-75-3	1	3.19873e+06	4.42011e+06	3.72668e+06	764824	785096	767615	1.61635e+07	1.65474e+07	1.70789e+07	-	-	1.4459	0.0135094	0.204269	-2.29146	down
Wagp008411	189.06	131.05	188.047	C11H8O3	[M+H]+	4',5'-Dihydropsoralen	Lignans and Coumarins	Coumarins	7535-48-0	1	3.26683e+06	4.1177e+06	3.59543e+06	717090	726142	711068	1.66385e+07	1.67585e+07	1.67109e+07	-	-	1.45099	0.00700283	0.196203	-2.34958	down
pmb2826	147.03	87.01	148.037	C5H8O5	[M-H]-	L-Citramalic acid	Organic acids	Organic acids	6236-09-5	1	3.28427e+06	5.64782e+06	3.5238e+06	986404	1.4802e+06	1.24574e+06	5.15241e+06	4.64654e+06	5.10867e+06	C02614	ko00660,ko01100	1.37455	0.0558963	0.298039	-1.74643	down
Wagp005792	607.16	301.07	606.159	C28H30O15	[M+H]+	Sorbifolin 5-[6''-(3-Hydroxy-3-Methylglutaryl)Glucoside]	Flavonoids	Flavones	-	2	3.42238e+06	2.82838e+06	3.23992e+06	1.50224e+06	1.51682e+06	1.53035e+06	1.60647e+07	1.53618e+07	1.69584e+07	-	-	1.43701	0.0110565	0.479355	-1.06083	down
MWS3036	147.03	85.03	148.037	C5H8O5	[M-H]-	3-Hydroxyglutaric acid	Organic acids	Organic acids	638-18-6	2	3.47874e+06	6.34044e+06	3.10836e+06	883482	1.70136e+06	1.24021e+06	4.0715e+06	3.08319e+06	4.29175e+06	-	-	1.30866	0.0901815	0.295884	-1.7569	down
Hmgp002189	463.13	301.07	462.116	C22H22O11	[M+H]+	Hispidulin-7-O-glucoside(Homoplantaginin)	Flavonoids	Flavones	17680-84-1	3	4.10062e+06	5.0543e+06	4.64054e+06	2.24227e+06	2.20873e+06	2.07e+06	1.55708e+07	1.63097e+07	1.68953e+07	C17762	-	1.43558	0.0105859	0.472692	-1.08103	down
MW0010655	685.27	625.24	686.279	C32H46O16	[M-H]-	Secoisolariciresinol diglucoside	Lignans and Coumarins	Lignans	158932-33-3	3	4.24375e+06	4.03712e+06	3.01562e+06	1.31445e+06	1.68497e+06	1.86082e+06	1.43645e+06	1.41568e+06	1.42258e+06	-	-	1.36877	0.0178881	0.430244	-1.21677	down
pmd0132	496.34	184.07	495.332	C24H50NO7P	[M+H]+	LysoPC 16:0(2n isomer)	Lipids	LPC	-	1	4.47872e+06	7.60862e+06	5.04497e+06	2.84998e+06	2.91076e+06	2.68116e+06	3.49322e+06	2.80051e+06	3.02701e+06	-	-	1.3174	0.0942641	0.492747	-1.02108	down
pmb0374	136.06	119.04	135.054	C5H5N5	[M+H]+	2-Aminopurine	Nucleotides and derivatives	Nucleotides and derivatives	452-06-2	2	4.73294e+06	7.15896e+06	4.59318e+06	2.46745e+06	3.12777e+06	2.44462e+06	1.66088e+06	1.71019e+06	1.8098e+06	-	-	1.32092	0.0687492	0.487704	-1.03592	down
Lajp005489	551.18	389.13	550.169	C26H30O13	[M+H]+	5-hydroxy-6,7,3',4',5'-pentamethoxyflavone glucoside*	Flavonoids	Flavones	-	1	5.24489e+06	1.99316e+06	5.75928e+06	611835	607398	523623	3.19042e+06	3.14455e+06	3.38679e+06	-	-	1.36878	0.0861079	0.134093	-2.89869	down
Wagp006264	551.18	389.12	550.169	C26H30O13	[M+H]+	Demethylnobiletin 5-O-Glucoside	Flavonoids	Flavones	-	2	5.45875e+06	2.27005e+06	6.51207e+06	597796	595151	589316	4.02639e+06	3.58848e+06	4.07997e+06	-	-	1.38092	0.0827565	0.125151	-2.99826	down
Wagp005934	551.17	389.12	550.169	C26H30O13	[M+H]+	Hydroxyauranetin 5-O-Glucoside	Flavonoids	Flavones	-	1	5.56421e+06	2.04032e+06	6.43061e+06	614440	563760	514085	3.49177e+06	3.39706e+06	3.55191e+06	-	-	1.36675	0.0919492	0.120575	-3.052	down
Wcdp006247	518.32	184.08	517.317	C26H48NO7P	[M+H]+	1-18:3-LysoPC	Others	Others	-	3	6.16844e+06	1.10662e+07	7.16927e+06	3.72005e+06	4.20933e+06	3.70313e+06	2.11294e+07	2.11996e+07	2.35971e+07	-	-	1.30082	0.102491	0.476665	-1.06895	down
Wayn000918	515.12	111.01	516.133	C18H28O17	[M-H]-	Isocitric acid-1-O-diglucoside	Organic acids	Organic acids	-	1	6.53823e+06	1.37862e+07	6.34257e+06	2.54533e+06	3.43376e+06	2.80114e+06	2.64371e+07	1.35308e+07	1.64648e+07	-	-	1.29721	0.133749	0.329254	-1.60273	down
pmn001367	315.07	153.02	316.079	C13H16O9	[M-H]-	Protocatechuic acid-4-O-glucoside	Phenolic acids	Phenolic acids	-	1	6.56137e+06	1.98016e+07	8.27537e+06	4.92617e+06	2.74067e+06	6.40056e+06	4.52413e+07	4.54901e+07	3.51078e+07	-	-	1.03103	0.236843	0.406122	-1.30002	down
pmb0865	518.32	184.07	517.317	C26H48NO7P	[M+H]+	LysoPC 18:3(2n isomer)	Lipids	LPC	-	1	6.66235e+06	1.21479e+07	8.16636e+06	4.35419e+06	4.92691e+06	3.98063e+06	2.37855e+07	2.23334e+07	2.52201e+07	-	-	1.28024	0.103962	0.491601	-1.02444	down
Lmxp000429	198.12	95.06	197.116	C9H15N3O2	[M+H]+	Hercynine	Alkaloids	Alkaloids	534-30-5	2	6.97263e+06	7.18757e+06	6.54061e+06	2.98405e+06	3.00562e+06	3.24674e+06	4.07641e+06	4.01797e+06	3.8716e+06	-	-	1.44792	0.00057993	0.446186	-1.16428	down
Zmtn001661	315.11	153.02	316.116	C14H20O8	[M-H]-	Vanilloloside	Phenolic acids	Phenolic acids	74950-96-2	2	7.22708e+06	2.13026e+07	9.06935e+06	3.22245e+06	2.7194e+06	4.27654e+06	4.76561e+07	4.47363e+07	3.78267e+07	-	-	1.25507	0.173485	0.271773	-1.87953	down
pmb2871	315.072	153.019	316.079	C13H16O9	[M-H]-	1-O-Gentisoyl-β-D-glucoside	Phenolic acids	Phenolic acids	23445-11-6	3	7.36599e+06	1.77951e+07	8.59193e+06	1.2072e+06	1.68453e+06	2.01244e+06	4.02069e+07	3.74773e+07	2.85514e+07	-	-	1.37999	0.0991534	0.145296	-2.78293	down
Zmjp003179	581.15	449.11	580.143	C26H28O15	[M+H]+	Orientin-2''-O-xyloside	Flavonoids	Flavones	-	3	7.88325e+06	6.55093e+06	5.83661e+06	2.62916e+06	3.09121e+06	3.01559e+06	1.9681e+06	1.70307e+06	2.1265e+06	-	-	1.41281	0.0189244	0.430963	-1.21436	down
pme3732	244.09	112.05	243.085	C9H13N3O5	[M+H]+	Cytidine	Nucleotides and derivatives	Nucleotides and derivatives	65-46-3	3	8.19774e+06	7.42235e+06	5.18593e+06	2.13704e+06	1939641	1.51394e+06	5.16321e+06	6.24762e+06	5.60375e+06	C00475	ko00240,ko01100,ko01232,ko02010	1.4106	0.0263063	0.268702	-1.89592	down
Wafp003601	321.19	177.06	320.185	C16H24N4O3	[M+H]+	N-Feruloylmethylagmatine	Alkaloids	Phenolamine	-	1	8.46437e+06	1.19889e+07	1.02277e+07	5.34915e+06	4.67743e+06	5.19091e+06	3.83067e+06	3.98568e+06	3.84504e+06	-	-	1.39082	0.0326527	0.495991	-1.01161	down
MWSmce548	118.09	58.07	117.079	C5H11NO2	[M+H]+	Betaine	Alkaloids	Alkaloids	107-43-7	3	8.55152e+06	7.29608e+06	8.20343e+06	2.09728e+07	2.08774e+07	1.95778e+07	9.96712e+06	6.43375e+06	8.0368e+06	C00719	ko00260,ko01100,ko02010	1.4462	3.71916e-05	2.55407	1.3528	up
Wafp003158	321.19	177.05	320.185	C16H24N4O3	[M+H]+	N-Feruloylhomoagmatine	Alkaloids	Phenolamine	-	1	8.79171e+06	1.17871e+07	1.1081e+07	5.53641e+06	4.82114e+06	5.13156e+06	4.21008e+06	4.20428e+06	4.3086e+06	-	-	1.40522	0.0224148	0.489236	-1.0314	down
Wcdp005073	318.3	60.05	317.293	C18H39NO3	[M+H]+	4-Hydroxysphinganine; Phytosphingosine	Lipids	Sphingolipids	554-62-1	1	1.01431e+07	1.46152e+07	1.15111e+07	4.32586e+06	5.13042e+06	4.22212e+06	1.3018e+07	1.28128e+07	1.37173e+07	C12144	ko00600,ko01100	1.41172	0.0251419	0.377134	-1.40685	down
pmb0325	322.21	177.05	321.205	C17H27N3O3	[M+H]+	Feruloylspermidine	Alkaloids	Phenolamine	-	3	1.09192e+07	1.50646e+07	1.36718e+07	7.16242e+06	5.82279e+06	6.45194e+06	3.76132e+06	4.08461e+06	4.08416e+06	-	-	1.38989	0.0227819	0.490148	-1.02871	down
pmp001281	522.36	184.07	521.348	C26H52NO7P	[M+H]+	LysoPC 18:1	Lipids	LPC	-	1	2.53328e+07	3.89284e+07	2.69202e+07	1.56557e+07	1.17284e+07	1.01525e+07	1.8251e+07	1.67144e+07	1.85758e+07	-	-	1.35009	0.0395278	0.41167	-1.28044	down
Wayn000884	353.07	111	354.08	C12H18O12	[M-H]-	Citric acid glucoside	Organic acids	Organic acids	-	1	6.05434e+07	7.77349e+07	5.69832e+07	1.73402e+07	2.25235e+07	1.75978e+07	8.84964e+07	8.64723e+07	9.09405e+07	-	-	1.42552	0.0141896	0.294279	-1.76474	down
Zmyn000453	191.02	111.01	192.027	C6H8O7	[M-H]-	Isocitric Acid	Organic acids	Organic acids	320-77-4	1	1.0038e+08	1.79003e+08	1.03751e+08	2.78377e+07	4.79784e+07	3.80098e+07	1.85672e+08	1.50519e+08	1.60199e+08	C00311	ko00020,ko00630,ko01100,ko01110,ko01200,ko01210,ko01230,ko01240	1.34638	0.0664089	0.297092	-1.75102	down
