# Supplementary material for: Morphological and metabolic changes in Changshan Huyou (Citrus changshan-huyou) following natural tetraploidization
Source: BMC Plant Biol. 2025 Mar 8;25:301. doi: 10.1186/s12870-025-06293-4 (PMC11889857; doi:10.1186/s12870-025-06293-4)
Supplement: Supplementary file 4 — Additional file 4. The statistical number of differentially accumulated metabolites (DAMs) in peel. juice sac, and segment membranes, respectively [file 12870_2025_6293_MOESM4_ESM.xlsx]

## Sheet: Sheet1
Additional File 4 The statistical number of differentially accumulated metabolites (DAMs) in peel. juice sac, and segment membranes, respectively.
Fruit tissue	DAMs	Up-regulated	Down-regulated
Peels	678	109	569
Juice sacs	235	63	172
Segment membranes	472	40	432
