# Supplementary material for: Morphological and metabolic changes in Changshan Huyou (Citrus changshan-huyou) following natural tetraploidization
Source: BMC Plant Biol. 2025 Mar 8;25:301. doi: 10.1186/s12870-025-06293-4 (PMC11889857; doi:10.1186/s12870-025-06293-4)
Supplement: Supplementary file 5 — Additional file 5. Reads and Q3 value of all samples [file 12870_2025_6293_MOESM5_ESM.xlsx]

## Sheet: Sheet1
Additional File 5 Reads and Q30 value of all samples.
Sample	Raw Reads	Clean Reads	Clean Base(G)	Error Rate(%)	Q20(%)	Q30(%)	GC Content(%)
2X-P1	44393288	42969218	6.45	0.03	96.69	90.94	44.6
2X-P2	46607276	45298762	6.79	0.03	96.39	90.24	44.62
2X-P3	47243410	45797034	6.87	0.03	96.39	90.42	44.6
4X-F1	54500010	52898122	7.93	0.03	97.94	93.94	44.86
4X-F2	52915718	51481066	7.72	0.03	98.01	94.05	44.9
4X-F3	52575508	50958244	7.64	0.03	96.41	90.32	44.92
4X-P1	44143030	42907270	6.44	0.03	96.66	90.86	44.51
4X-P2	44423926	43014380	6.45	0.03	96.61	90.81	44.59
4X-P3	44303804	43045048	6.46	0.03	96.23	89.99	44.53
2X-F1	44120856	42961004	6.44	0.04	95.68	88.84	44.3
2X-F2	45534264	44313860	6.65	0.03	96.21	89.98	44.27
2X-F3	46000900	44768876	6.72	0.03	97.84	93.65	44.48
2X-CW1	50685222	49313864	7.4	0.03	97.78	93.53	44.83
2X-CW2	46975348	45703974	6.86	0.04	95.99	89.44	44.81
2X-CW3	45249722	43982440	6.6	0.04	96.06	89.63	44.66
4X-CW1	46574950	45096052	6.76	0.04	95.93	89.47	44.62
4X-CW2	50915214	49441876	7.42	0.03	96.05	89.58	44.81
4X-CW3	52112630	50547406	7.58	0.04	95.85	89.22	44.79
