# Supplementary material for: Morphological and metabolic changes in Changshan Huyou (Citrus changshan-huyou) following natural tetraploidization
Source: BMC Plant Biol. 2025 Mar 8;25:301. doi: 10.1186/s12870-025-06293-4 (PMC11889857; doi:10.1186/s12870-025-06293-4)
Supplement: Supplementary file 6 — Additional file 6. Differentially expressed genes (DEGs) identified from comparison between diploid and tetraploid in peels, juice sacs, and segment membranes, respectively [file 12870_2025_6293_MOESM6_ESM.xlsx]

## Sheet: 2X-F_vs_4X-F_DEGs
Differentially expressed genes (DEGs) identified from comparison between diploid and tetraploid in peels.
ID	2X-F1_fpkm	2X-F2_fpkm	2X-F3_fpkm	4X-F1_fpkm	4X-F2_fpkm	4X-F3_fpkm	2X-F1_count	2X-F2_count	2X-F3_count	4X-F1_count	4X-F2_count	4X-F3_count	log2FoldChange	pvalue	padj	regulated	chr	start	end	strand	gene_name	gene_description	KEGG	KEGG pathway	NR	Swissprot	Tremble	KOG	GO	Pfam	TF-Family	TF-Category	TF-Classification
Cg1g001120	1.5325	1.5385	1.0105	4.8717	3.9002	3.8	54	56	38	213	168	160	1.66386	1.43884e-10	1.02849e-08	up	chr1	564619	566300	+	Cg1g001120	--	--	--	hypothetical protein KPL71_019547 [Citrus sinensis]	--	A0A2H5PNY8_CITUN SubName: Full=Uncharacterized protein {ECO:0000313|EMBL:GAY53825.1};	--	--	--	--	--	--
Cg1g002050	0.2822	0.4097	0.2424	0.9286	0.3078	1.8301	12	18	11	49	16	93	1.77091	0.00781058	0.0477968	up	chr1	1300836	1302286	-	Cg1g002050	--	--	--	Chalcone-flavonone isomerase family protein [Citrus sinensis]	--	A0A067G6M6_CITSI SubName: Full=Uncharacterized protein {ECO:0000313|EMBL:KDO71177.1};	--	--	--	--	--	--
Cg1g003150	4.7771	11.3009	11.8529	2.6842	3.3575	4.3921	142	347	376	99	122	156	-1.37727	8.95084e-05	0.00136812	down	chr1	1944411	1945702	+	Cg1g003150	--	--	--	methylesterase 10 [Citrus sinensis]	MES10_ARATH RecName: Full=Methylesterase 10 {ECO:0000303|PubMed:18467465}; Short=AtMES10 {ECO:0000303|PubMed:18467465}; EC=3.1.1.- {ECO:0000269|PubMed:18467465};	V4SEQ8_CITCL RecName: Full=AB hydrolase-1 domain-containing protein {ECO:0000259|Pfam:PF12697};	--	GO:0005829,cytosol; GO:0016788,hydrolase activity, acting on ester bonds; GO:0080030,methyl indole-3-acetate esterase activity; GO:0080032,methyl jasmonate esterase activity; GO:0080031,methyl salicylate esterase activity; GO:0071456,cellular response to hypoxia; GO:0009694,jasmonic acid metabolic process; GO:0031408,oxylipin biosynthetic process; GO:0009696,salicylic acid metabolic process; GO:0…	PF12697.10:Alpha/beta hydrolase family	--	--	--
Cg1g003180	69.3038	108.954	91.1308	37.122	29.2514	58.0298	1944	3157	2728	1292	1003	1945	-1.06639	3.69953e-05	0.000649371	down	chr1	1988230	1989441	+	Cg1g003180	--	--	--	methylesterase 1 [Citrus sinensis]	SABP2_TOBAC RecName: Full=Salicylic acid-binding protein 2 {ECO:0000303|PubMed:14673096}; Short=NtSABP2 {ECO:0000303|PubMed:14673096}; EC=3.1.1.- {ECO:0000269|PubMed:15668381, ECO:0000269|PubMed:20797615}; AltName: Full=Methyl salicylate esterase {ECO:0000303|PubMed:17916738};	V4RW50_CITCL RecName: Full=AB hydrolase-1 domain-containing protein {ECO:0000259|Pfam:PF12697};	--	GO:0016298,lipase activity; GO:0080030,methyl indole-3-acetate esterase activity; GO:0080032,methyl jasmonate esterase activity; GO:0080031,methyl salicylate esterase activity; GO:0045087,innate immune response; GO:0009694,jasmonic acid metabolic process; GO:0009696,salicylic acid metabolic process; GO:0009862,systemic acquired resistance, salicylic acid mediated signaling pathway; GO:0003674,mol…	PF12697.10:Alpha/beta hydrolase family	--	--	--
Cg1g003220	0.1022	0.0495	0.1436	0.0824	2.466	2.8007	4	2	6	4	118	131	4.2106	2.17989e-05	0.000418011	up	chr1	2012757	2014375	-	Cg1g003220	--	--	--	GDSL esterase/lipase [Citrus sinensis]	GDL38_ARATH RecName: Full=GDSL esterase/lipase At2g23540; EC=3.1.1.-; AltName: Full=Extracellular lipase At2g23540; Flags: Precursor;	A0A2H5NRN8_CITUN SubName: Full=Uncharacterized protein {ECO:0000313|EMBL:GAY42819.1};	--	GO:0005576,extracellular region; GO:0016788,hydrolase activity, acting on ester bonds; GO:0016042,lipid catabolic process; GO:0003674,molecular_function; GO:0003824,catalytic activity; GO:0016787,hydrolase activity; GO:0006629,lipid metabolic process; GO:0008150,biological_process; GO:0008152,metabolic process; GO:0009056,catabolic process; GO:0044238,primary metabolic process; GO:0071704,organic…	PF00657.25:GDSL-like Lipase/Acylhydrolase	--	--	--
Cg1g003460	3.3776	4.7411	2.9188	1.5426	1.7806	1.539	360	522	332	204	232	196	-1.14441	2.78775e-08	1.20692e-06	down	chr1	2193342	2199847	+	Cg1g003460	--	--	--	BEL1-like homeodomain-containing protein 2 [Citrus sinensis]	BLH2_ARATH RecName: Full=BEL1-like homeodomain protein 2; Short=BEL1-like protein 2; AltName: Full=Protein SAWTOOTH 1;	V4SPH4_CITCL RecName: Full=Homeobox domain-containing protein {ECO:0000259|PROSITE:PS50071};	Transcription factor MEIS1 and related HOX domain proteins	GO:0005634,nucleus; GO:0003700,DNA-binding transcription factor activity; GO:0000981,DNA-binding transcription factor activity, RNA polymerase II-specific; GO:0000978,RNA polymerase II cis-regulatory region sequence-specific DNA binding; GO:0000976,transcription cis-regulatory region binding; GO:0009965,leaf morphogenesis; GO:0048363,mucilage pectin metabolic process; GO:0006357,regulation of tra…	PF07526.14:Associated with HOX	HB-BELL	TF	HB->HB-BELL
Cg1g003720	4.406	5.1245	3.2679	1.832	1.0317	1.329	283	340	224	146	81	102	-1.56718	9.75311e-09	4.6676e-07	down	chr1	2386532	2388372	+	Cg1g003720	--	K12356 coniferyl-alcohol glucosyltransferase [EC:2.4.1.111] | (RefSeq) UDP-glycosyltransferase 72E1-like (A)	ko00940: Phenylpropanoid biosynthesis; ko01110: Biosynthesis of secondary metabolites	hypothetical protein CUMW_069340 [Citrus unshiu]	U72E1_ARATH RecName: Full=UDP-glycosyltransferase 72E1 {ECO:0000303|PubMed:11042215}; EC=2.4.1.- {ECO:0000269|PubMed:15907484};	A0A2H5NRQ8_CITUN SubName: Full=Uncharacterized protein {ECO:0000313|EMBL:GAY42757.1};	UDP-glucuronosyl and UDP-glucosyl transferase	GO:0005634,nucleus; GO:0047209,coniferyl-alcohol glucosyltransferase activity; GO:0102952,UDP-glucose:coniferaldehyde 4-beta-D-glucosyltransferase activity; GO:0102956,UDP-glucose:sinapaldehyde 4-beta-D-glucosyltransferase activity; GO:0009808,lignin metabolic process; GO:0009636,response to toxic substance; GO:0003674,molecular_function; GO:0003824,catalytic activity; GO:0008194,UDP-glycosyltran…	PF00201.21:UDP-glucoronosyl and UDP-glucosyl transferase	--	--	--
Cg1g004610	608.017	580.668	532.876	319.681	126.514	289.543	47835	47190	44740	31206	12167	27219	-1.17943	0.00141804	0.0127381	down	chr1	2931149	2933501	-	Cg1g004610	--	K21483 salicylate 1-O-methyltransferase [EC:2.1.1.274] | (RefSeq) salicylate carboxymethyltransferase (A)	--	Jasmonate O-methyltransferase [Citrus sinensis]	BSMT2_PETHY RecName: Full=S-adenosyl-L-methionine:benzoic acid/salicylic acid carboxyl methyltransferase 2 {ECO:0000303|PubMed:14630969}; Short=PhBSMT2 {ECO:0000303|PubMed:14630969}; EC=2.1.1.273 {ECO:0000269|PubMed:14630969}; EC=2.1.1.274 {ECO:0000269|PubMed:14630969};	A0A067FUD3_CITSI SubName: Full=Uncharacterized protein {ECO:0000313|EMBL:KDO70999.1};	--	GO:0046872,metal ion binding; GO:0008168,methyltransferase activity; GO:0019438,aromatic compound biosynthetic process; GO:0032259,methylation; GO:0009723,response to ethylene; GO:0003674,molecular_function; GO:0005488,binding; GO:0043167,ion binding; GO:0043169,cation binding; GO:0003824,catalytic activity; GO:0016740,transferase activity; GO:0016741,transferase activity, transferring one-carbon…	PF03492.18:SAM dependent carboxyl methyltransferase	--	--	--
Cg1g004700	8.3797	4.7688	4.4353	2.8116	2.6675	2.8022	478	281	270	199	186	191	-1.05076	8.35479e-05	0.0012923	down	chr1	2971884	2973603	+	Cg1g004700	--	K08900 mitochondrial chaperone BCS1 | (RefSeq) protein HYPER-SENSITIVITY-RELATED 4-like (A)	--	protein HYPER-SENSITIVITY-RELATED 4 [Citrus sinensis]	HSR4_ARATH RecName: Full=Protein HYPER-SENSITIVITY-RELATED 4 {ECO:0000303|PubMed:15181213}; Short=AtHSR4 {ECO:0000303|PubMed:15181213}; EC=3.6.1.- {ECO:0000250|UniProtKB:Q9FLD5}; AltName: Full=BCS1-like protein;	A0A067FXW7_CITSI RecName: Full=AAA domain-containing protein {ECO:0000259|SMART:SM00382};	AAA+-type ATPase	GO:0016021,integral component of membrane; GO:0005740,mitochondrial envelope; GO:0005741,mitochondrial outer membrane; GO:0005739,mitochondrion; GO:0005524,ATP binding; GO:0016887,ATP hydrolysis activity; GO:0042802,identical protein binding; GO:0008219,cell death; GO:0009626,plant-type hypersensitive response; GO:0009617,response to bacterium; GO:0002237,response to molecule of bacterial origin;…	PF14363.9:Domain associated at C-terminal with AAA	--	--	--
Cg1g005070	4.7488	4.5562	3.4169	15.4802	29.3444	8.6583	112	111	86	453	846	244	2.09544	2.79715e-08	1.20788e-06	up	chr1	3207101	3210780	+	Cg1g005070	--	K09264 MADS-box transcription factor, plant | (RefSeq) floral homeotic protein DEFICIENS-like (A)	--	MADS transcription factor [Citrus sinensis]	TM6_VITVI RecName: Full=Agamous-like MADS-box protein TM6 {ECO:0000305}; AltName: Full=VvAP3.2 {ECO:0000303|PubMed:18997115}; AltName: Full=VviAP3b {ECO:0000303|PubMed:26818751};	A0A067FUM1_CITSI SubName: Full=Uncharacterized protein {ECO:0000313|EMBL:KDO71079.1};	MADS box transcription factor	GO:0005634,nucleus; GO:0000981,DNA-binding transcription factor activity, RNA polymerase II-specific; GO:0046983,protein dimerization activity; GO:0000978,RNA polymerase II cis-regulatory region sequence-specific DNA binding; GO:0009908,flower development; GO:0045944,positive regulation of transcription by RNA polymerase II; GO:0006357,regulation of transcription by RNA polymerase II; GO:0003674,…	PF00319.21:SRF-type transcription factor (DNA-binding and dimerisation domain)	MADS-MIKC	TF	MADS->MADS-MIKC
Cg1g005430	0.8985	1.1308	1.5716	0.3621	0.49	0.4512	30	39	56	15	20	18	-1.43144	0.000678977	0.00708414	down	chr1	3372016	3372972	+	Cg1g005430	--	--	--	protein RALF-like 34 [Citrus sinensis]	RLF34_ARATH RecName: Full=Protein RALF-like 34; Flags: Precursor;	A0A067D1K0_CITSI SubName: Full=Uncharacterized protein {ECO:0000313|EMBL:KDO36849.1};	--	GO:0048046,apoplast; GO:0005179,hormone activity; GO:0019722,calcium-mediated signaling; GO:0007267,cell-cell signaling; GO:0003674,molecular_function; GO:0005102,signaling receptor binding; GO:0005488,binding; GO:0005515,protein binding; GO:0030545,signaling receptor regulator activity; GO:0030546,signaling receptor activator activity; GO:0048018,receptor ligand activity; GO:0098772,molecular fu…	PF05498.14:Rapid ALkalinization Factor (RALF)	--	--	--
Cg1g005730	0.318	0.4105	0.2384	0.7689	1.0406	1.1533	15	20	12	45	60	65	1.65583	4.85494e-05	0.000815532	up	chr1	3620504	3621855	+	Cg1g005730	--	K18801 glucuronoxylan 4-O-methyltransferase [EC:2.1.1.112] | (RefSeq) glucuronoxylan 4-O-methyltransferase 3 (A)	--	hypothetical protein CICLE_v10025796mg [Citrus clementina]	IRX15_ARATH RecName: Full=Protein IRREGULAR XYLEM 15; Short=AtIRX15;	V4UIQ4_CITCL RecName: Full=Polysacc_synt_4 domain-containing protein {ECO:0000259|Pfam:PF04669};	--	GO:0005794,Golgi apparatus; GO:0000139,Golgi membrane; GO:0016021,integral component of membrane; GO:0009834,plant-type secondary cell wall biogenesis; GO:0045492,xylan biosynthetic process; GO:0008150,biological_process; GO:0009832,plant-type cell wall biogenesis; GO:0009987,cellular process; GO:0042546,cell wall biogenesis; GO:0044085,cellular component biogenesis; GO:0071554,cell wall organiza…	PF04669.16:Polysaccharide biosynthesis	--	--	--
Cg1g006030	17.4999	9.626	11.6992	5.3288	3.1751	3.9668	1019	579	727	385	226	276	-1.60051	3.526e-09	1.96125e-07	down	chr1	3795573	3797361	+	Cg1g006030	--	K13260 isoflavone/4'-methoxyisoflavone 2'-hydroxylase [EC:1.14.14.90 1.14.14.89] | (RefSeq) cytochrome P450 81E8-like (A)	ko00943: Isoflavonoid biosynthesis; ko01100: Metabolic pathways; ko01110: Biosynthesis of secondary metabolites	cytochrome P450 81E8-like [Citrus sinensis]	CYQ32_CATRO RecName: Full=Cytochrome P450 81Q32 {ECO:0000303|PubMed:24710322}; Short=CrCYP81Q32 {ECO:0000303|PubMed:24710322}; EC=1.14.-.- {ECO:0000305};	V4UIS9_CITCL SubName: Full=Uncharacterized protein {ECO:0000313|EMBL:ESR39239.1}; Flags: Fragment;	Cytochrome P450 CYP2 subfamily	GO:0016021,integral component of membrane; GO:0020037,heme binding; GO:0005506,iron ion binding; GO:0004497,monooxygenase activity; GO:0016705,oxidoreductase activity, acting on paired donors, with incorporation or reduction of molecular oxygen; GO:0003674,molecular_function; GO:0005488,binding; GO:0046906,tetrapyrrole binding; GO:0097159,organic cyclic compound binding; GO:1901363,heterocyclic c…	PF00067.25:Cytochrome P450	--	--	--
Cg1g006040	57.2658	54.7599	47.6611	25.3928	15.8592	22.3802	3846	3799	3416	2116	1302	1796	-1.28526	3.69242e-12	3.38936e-10	down	chr1	3798765	3801833	-	Cg1g006040	--	K13260 isoflavone/4'-methoxyisoflavone 2'-hydroxylase [EC:1.14.14.90 1.14.14.89] | (RefSeq) cytochrome P450 81E8-like (A)	ko00943: Isoflavonoid biosynthesis; ko01100: Metabolic pathways; ko01110: Biosynthesis of secondary metabolites	cytochrome P450 81E8-like [Citrus sinensis]	CYQ32_CATRO RecName: Full=Cytochrome P450 81Q32 {ECO:0000303|PubMed:24710322}; Short=CrCYP81Q32 {ECO:0000303|PubMed:24710322}; EC=1.14.-.- {ECO:0000305};	A0A2H5PD13_CITUN SubName: Full=Uncharacterized protein {ECO:0000313|EMBL:GAY50248.1};	Cytochrome P450 CYP2 subfamily	GO:0016021,integral component of membrane; GO:0020037,heme binding; GO:0005506,iron ion binding; GO:0004497,monooxygenase activity; GO:0016705,oxidoreductase activity, acting on paired donors, with incorporation or reduction of molecular oxygen; GO:0003674,molecular_function; GO:0005488,binding; GO:0046906,tetrapyrrole binding; GO:0097159,organic cyclic compound binding; GO:1901363,heterocyclic c…	PF00067.25:Cytochrome P450	--	--	--
Cg1g006360	1.7552	2.1159	1.474	0.347	0.6502	0.388	106	132	95	26	48	28	-1.91439	2.91392e-09	1.65365e-07	down	chr1	4025657	4028249	-	Cg1g006360	--	--	--	uncharacterized protein LOC102610728 [Citrus sinensis]	--	A0A067GJW5_CITSI SubName: Full=Uncharacterized protein {ECO:0000313|EMBL:KDO78970.1};	--	--	--	--	--	--
Cg1g006530	12.2185	11.1307	7.9193	6.0194	4.368	4.496	373	351	258	228	163	164	-1.03177	6.87679e-06	0.000155892	down	chr1	4197606	4198480	-	Cg1g006530	--	--	--	VQ motif-containing protein 9 [Citrus sinensis]	VQ29_ARATH RecName: Full=VQ motif-containing protein 29 {ECO:0000303|PubMed:22535423}; Short=AtVQ29 {ECO:0000303|PubMed:22535423};	A0A067GUD3_CITSI RecName: Full=VQ domain-containing protein {ECO:0000259|Pfam:PF05678};	--	GO:0005634,nucleus; GO:0071456,cellular response to hypoxia; GO:0009908,flower development; GO:0001666,response to hypoxia; GO:0006950,response to stress; GO:0008150,biological_process; GO:0009628,response to abiotic stimulus; GO:0009987,cellular process; GO:0033554,cellular response to stress; GO:0036293,response to decreased oxygen levels; GO:0036294,cellular response to decreased oxygen levels…	PF05678.17:VQ motif	--	--	--
Cg1g006870	0.6991	0.6891	0.3692	0.2459	0.2184	0.234	55	56	31	24	21	22	-1.29145	0.00162122	0.0141545	down	chr1	4424056	4427616	-	Cg1g006870	--	K15601 [histone H3]-dimethyl-L-lysine9 demethylase [EC:1.14.11.65] | (RefSeq) lysine-specific demethylase JMJ25 isoform X1 (A)	--	growth-regulating factor 1 [Citrus sinensis]	GRF1_ARATH RecName: Full=Growth-regulating factor 1; Short=AtGRF1; AltName: Full=Transcription activator GRF1;	A0A067GGN0_CITSI RecName: Full=Growth-regulating factor {ECO:0000256|RuleBase:RU367127};	--	GO:0005634,nucleus; GO:0005524,ATP binding; GO:0000976,transcription cis-regulatory region binding; GO:0019760,glucosinolate metabolic process; GO:0061062,regulation of nematode larval development; GO:0006355,regulation of DNA-templated transcription; GO:0009409,response to cold; GO:0009739,response to gibberellin; GO:0009624,response to nematode; GO:0048364,root development; GO:0006351,DNA-templ…	PF08879.13:WRC	GRF	TF	GRF
Cg1g007630	0.5846	0.4527	0.3287	1.5861	0.9564	1.3861	30	24	18	101	60	85	1.56841	3.7403e-05	0.000655157	up	chr1	5048988	5052153	+	Cg1g007630	--	K00083 cinnamyl-alcohol dehydrogenase [EC:1.1.1.195] | (RefSeq) probable cinnamyl alcohol dehydrogenase 6 (A)	ko00940: Phenylpropanoid biosynthesis; ko01100: Metabolic pathways; ko01110: Biosynthesis of secondary metabolites	probable mannitol dehydrogenase [Citrus sinensis]	MTDH_FRAAN RecName: Full=Probable mannitol dehydrogenase; EC=1.1.1.255; AltName: Full=NAD-dependent mannitol dehydrogenase;	A0A2H5NFG2_CITUN RecName: Full=PKS_ER domain-containing protein {ECO:0000259|SMART:SM00829};	Alcohol dehydrogenase, class V	GO:0046029,mannitol dehydrogenase activity; GO:0008270,zinc ion binding; GO:0071704,organic substance metabolic process; GO:0003674,molecular_function; GO:0003824,catalytic activity; GO:0016491,oxidoreductase activity; GO:0016614,oxidoreductase activity, acting on CH-OH group of donors; GO:0016616,oxidoreductase activity, acting on the CH-OH group of donors, NAD or NADP as acceptor; GO:0031320,he…	PF08240.15:Alcohol dehydrogenase GroES-like domain	--	--	--
Cg1g007830	5.0812	4.6961	5.7359	2.1644	2.169	2.4473	596	569	718	315	311	343	-1.15612	2.90875e-16	4.79031e-14	down	chr1	5191539	5194900	-	Cg1g007830	--	--	--	protein NETWORKED 2D [Citrus sinensis]	NET2D_ARATH RecName: Full=Protein NETWORKED 2D {ECO:0000303|PubMed:22840520};	A0A2H5NFX5_CITUN RecName: Full=NAB domain-containing protein {ECO:0000259|PROSITE:PS51774};	--	GO:0110165,cellular anatomical entity; GO:0003779,actin binding; GO:0003674,molecular_function; GO:0005488,binding; GO:0005515,protein binding; GO:0008092,cytoskeletal protein binding; GO:0005575,cellular_component	PF07765.15:KIP1-like protein	--	--	--
Cg1g007960	0	0	0	0.5457	5.2311	6.296	0	0	0	9	85	100	8.26777	1.43313e-08	6.59556e-07	up	chr1	5286030	5286410	+	Cg1g007960	--	--	--	hypothetical protein KPL71_020142 [Citrus sinensis]	--	A0A2H5NFV5_CITUN SubName: Full=Uncharacterized protein {ECO:0000313|EMBL:GAY38781.1};	--	--	--	--	--	--
Cg1g008220	0.6645	0.4093	0.5094	1.7039	1.3095	1.643	22	14	18	70	53	65	1.5972	2.31302e-05	0.000439029	up	chr1	5451115	5452063	+	Cg1g008220	--	K11253 histone H3 | (RefSeq) histone H3.2 (A)	--	histone H3-like centromeric protein CSE4 [Oryza sativa Japonica Group]	H31_ARATH RecName: Full=Histone H3.1;	A0A0P0WA64_ORYSJ SubName: Full=Os04g0419600 protein {ECO:0000313|EMBL:BAS89180.1};	Histones H3 and H4	GO:0010369,chromocenter; GO:0005829,cytosol; GO:0005576,extracellular region; GO:0000786,nucleosome; GO:0005634,nucleus; GO:0005886,plasma membrane; GO:0009536,plastid; GO:0003677,DNA binding; GO:0046982,protein heterodimerization activity; GO:0030527,structural constituent of chromatin; GO:0003674,molecular_function; GO:0003676,nucleic acid binding; GO:0005488,binding; GO:0097159,organic cyclic …	PF00125.27:Core histone H2A/H2B/H3/H4	--	--	--
Cg1g008900	6.6089	6.468	6.4473	2.6559	2.8291	3.8489	365	369	380	182	191	254	-1.02497	3.90218e-08	1.61054e-06	down	chr1	5905920	5907593	-	Cg1g008900	--	K09422 transcription factor MYB, plant | (RefSeq) myb-related protein 308-like (A)	--	putative MYB DNA-binding domain superfamily protein [Citrus sinensis]	MYB30_ANTMA RecName: Full=Myb-related protein 330;	A0A067F6D4_CITSI SubName: Full=Uncharacterized protein {ECO:0000313|EMBL:KDO58731.1};	Transcription factor, Myb superfamily	GO:0005634,nucleus; GO:0003677,DNA binding; GO:0003674,molecular_function; GO:0003676,nucleic acid binding; GO:0005488,binding; GO:0097159,organic cyclic compound binding; GO:1901363,heterocyclic compound binding; GO:0005575,cellular_component; GO:0005622,intracellular anatomical structure; GO:0043226,organelle; GO:0043227,membrane-bounded organelle; GO:0043229,intracellular organelle; GO:0043231…	PF00249.34:Myb-like DNA-binding domain	MYB	TF	MYB->MYB
Cg1g009460	43.5273	45.433	47.8046	23.3385	16.7272	22.8291	1918	2068	2248	1276	901	1202	-1.07882	3.43504e-12	3.20676e-10	down	chr1	6287677	6289548	+	Cg1g009460	--	K13248 pyridoxal phosphate phosphatase PHOSPHO2 [EC:3.1.3.74] | (RefSeq) inorganic pyrophosphatase 1 (A)	ko00750: Vitamin B6 metabolism; ko01100: Metabolic pathways; ko01240: Biosynthesis of cofactors	hypothetical protein CICLE_v10026096mg [Citrus clementina]	PPSP2_ARATH RecName: Full=Inorganic pyrophosphatase 2; Short=AtPPsPase2; Short=PPi phosphatase 2; Short=Pyrophosphate-specific phosphatase 2; EC=3.6.1.1;	V4UK51_CITCL SubName: Full=Uncharacterized protein {ECO:0000313|EMBL:ESR39729.1};	Predicted haloacid dehalogenase-like hydrolase	GO:0004427,inorganic diphosphate phosphatase activity; GO:0046872,metal ion binding; GO:0016791,phosphatase activity; GO:0052731,phosphocholine phosphatase activity; GO:0052732,phosphoethanolamine phosphatase activity; GO:0051262,protein tetramerization; GO:0003674,molecular_function; GO:0003824,catalytic activity; GO:0016462,pyrophosphatase activity; GO:0016787,hydrolase activity; GO:0016817,hyd…	PF06888.15:Putative Phosphatase	--	--	--
Cg1g010480	1.1931	1.1813	2.4393	0.5245	0.6433	0.4539	44	45	96	24	29	20	-1.5365	0.000338399	0.00409246	down	chr1	7062074	7063130	+	Cg1g010480	--	--	--	auxin-binding protein ABP19a [Citrus sinensis]	AB19A_PRUPE RecName: Full=Auxin-binding protein ABP19a; Flags: Precursor;	A0A067FFV7_CITSI RecName: Full=Germin-like protein {ECO:0000256|RuleBase:RU366015};	--	GO:0048046,apoplast; GO:0030145,manganese ion binding; GO:0009734,auxin-activated signaling pathway; GO:0003674,molecular_function; GO:0005488,binding; GO:0043167,ion binding; GO:0043169,cation binding; GO:0046872,metal ion binding; GO:0046914,transition metal ion binding; GO:0007154,cell communication; GO:0007165,signal transduction; GO:0008150,biological_process; GO:0009719,response to endogeno…	PF00190.25:Cupin	--	--	--
Cg1g011990	0.4388	0.3687	0.3181	0.5738	1.0363	0.7137	53	46	41	86	153	103	1.07873	0.000579066	0.00623046	up	chr1	9189606	9193067	-	Cg1g011990	--	K13415 protein brassinosteroid insensitive 1 [EC:2.7.10.1 2.7.11.1] | (RefSeq) protein BRASSINOSTEROID INSENSITIVE 1 (A)	ko04075: Plant hormone signal transduction	serine/threonine-protein kinase BRI1-like 2 [Citrus sinensis]	BRL2_ARATH RecName: Full=Serine/threonine-protein kinase BRI1-like 2; EC=2.7.11.1; AltName: Full=BRASSINOSTEROID INSENSITIVE 1-like protein 2; AltName: Full=Protein VASCULAR HIGHWAY 1; Flags: Precursor;	A0A2H5PX16_CITUN RecName: Full=Non-specific serine/threonine protein kinase {ECO:0000256|ARBA:ARBA00012513}; EC=2.7.11.1 {ECO:0000256|ARBA:ARBA00012513};	--	GO:0016021,integral component of membrane; GO:0005886,plasma membrane; GO:0005524,ATP binding; GO:0106310,protein serine kinase activity; GO:0004675,transmembrane receptor protein serine/threonine kinase activity; GO:0009734,auxin-activated signaling pathway; GO:0009742,brassinosteroid mediated signaling pathway; GO:0009755,hormone-mediated signaling pathway; GO:0010305,leaf vascular tissue patte…	PF13855.9:Leucine rich repeat	--	--	--
Cg1g013160	13.7625	10.7601	8.4265	5.7664	4.9759	4.3214	629	508	411	327	278	236	-1.09297	3.61283e-07	1.16484e-05	down	chr1	10534219	10535926	-	Cg1g013160	--	--	--	uncharacterized protein LOC18036568 [Citrus clementina]	FLZ17_ARATH RecName: Full=FCS-Like Zinc finger 17 {ECO:0000303|PubMed:24901469};	A0A067EFE4_CITSI RecName: Full=FLZ-type domain-containing protein {ECO:0000259|PROSITE:PS51795};	--	GO:0005737,cytoplasm; GO:0005829,cytosol; GO:0005634,nucleus; GO:0046872,metal ion binding; GO:0009737,response to abscisic acid; GO:0034097,response to cytokine; GO:0009749,response to glucose; GO:1905582,response to mannose; GO:1902074,response to salt; GO:0042594,response to starvation; GO:0009744,response to sucrose; GO:0003674,molecular_function; GO:0005488,binding; GO:0043167,ion binding; G…	PF04570.17:zinc-finger of the FCS-type, C2-C2	--	--	--
Cg1g013430	1.0318	0.8761	1.0223	2.6175	2.2071	1.9606	122	107	129	384	319	277	1.24841	3.26123e-11	2.55991e-09	up	chr1	10697074	10704984	-	Cg1g013430	--	K01535 H+-transporting ATPase [EC:7.1.2.1] | (RefSeq) ATPase 10, plasma membrane-type-like isoform X1 (A)	ko00190: Oxidative phosphorylation; ko01100: Metabolic pathways	ATPase 10, plasma membrane-type-like isoform X1 [Citrus sinensis]	PMA10_ARATH RecName: Full=ATPase 10, plasma membrane-type; EC=7.1.2.1; AltName: Full=Proton pump 10;	A0A067KWS1_JATCU RecName: Full=Plasma membrane ATPase {ECO:0000256|RuleBase:RU362083}; EC=7.1.2.1 {ECO:0000256|RuleBase:RU362083};	Plasma membrane H+-transporting ATPase	GO:0016021,integral component of membrane; GO:0009705,plant-type vacuole membrane; GO:0005886,plasma membrane; GO:0009506,plasmodesma; GO:0005524,ATP binding; GO:0016887,ATP hydrolysis activity; GO:0019829,ATPase-coupled cation transmembrane transporter activity; GO:0046872,metal ion binding; GO:0015662,P-type ion transporter activity; GO:0008553,P-type proton-exporting transporter activity; GO:0…	PF00122.23:E1-E2 ATPase	--	--	--
Cg1g013640	7.0435	7.5281	5.7036	2.6579	4.18	2.0614	346	382	299	162	251	121	-1.15737	6.6097e-06	0.000151061	down	chr1	10868373	10870998	+	Cg1g013640	--	--	--	GDSL esterase/lipase APG [Citrus sinensis]	APG2_ARATH RecName: Full=GDSL esterase/lipase APG; EC=3.1.1.-; AltName: Full=Extracellular lipase APG; Flags: Precursor;	V4SMG5_CITCL SubName: Full=Uncharacterized protein {ECO:0000313|EMBL:ESR40085.1};	--	GO:0048046,apoplast; GO:0016788,hydrolase activity, acting on ester bonds; GO:0016042,lipid catabolic process; GO:0003674,molecular_function; GO:0003824,catalytic activity; GO:0016787,hydrolase activity; GO:0006629,lipid metabolic process; GO:0008150,biological_process; GO:0008152,metabolic process; GO:0009056,catabolic process; GO:0044238,primary metabolic process; GO:0071704,organic substance m…	PF00657.25:GDSL-like Lipase/Acylhydrolase	--	--	--
Cg1g013660	23.1163	13.0154	12.6572	8.8389	5.0208	8.8099	1838	1069	1074	872	488	837	-1.06479	0.000273589	0.00344767	down	chr1	10879860	10884484	-	Cg1g013660	--	K00850 6-phosphofructokinase 1 [EC:2.7.1.11] | (RefSeq) ATP-dependent 6-phosphofructokinase 3-like (A)	ko00010: Glycolysis / Gluconeogenesis; ko00030: Pentose phosphate pathway; ko00051: Fructose and mannose metabolism; ko00052: Galactose metabolism; ko01100: Metabolic pathways; ko01110: Biosynthesis of secondary metabolites; ko01200: Carbon metabolism; ko01230: Biosynthesis of amino acids; ko03018: RNA degradation	ATP-dependent 6-phosphofructokinase 3-like [Citrus sinensis]	PFKA3_ARATH RecName: Full=ATP-dependent 6-phosphofructokinase 3 {ECO:0000255|HAMAP-Rule:MF_03186}; Short=ATP-PFK 3 {ECO:0000255|HAMAP-Rule:MF_03186}; Short=Phosphofructokinase 3 {ECO:0000255|HAMAP-Rule:MF_03186}; EC=2.7.1.11 {ECO:0000255|HAMAP-Rule:MF_03186}; AltName: Full=Phosphohexokinase 3 {ECO:0000255|HAMAP-Rule:MF_03186};	A0A2H5PVM1_CITUN RecName: Full=ATP-dependent 6-phosphofructokinase {ECO:0000256|HAMAP-Rule:MF_03186}; Short=ATP-PFK {ECO:0000256|HAMAP-Rule:MF_03186}; Short=Phosphofructokinase {ECO:0000256|HAMAP-Rule:MF_03186}; EC=2.7.1.11 {ECO:0000256|HAMAP-Rule:MF_03186}; AltName: Full=Phosphohexokinase {ECO:0000256|HAMAP-Rule:MF_03186};	Pyrophosphate-dependent phosphofructo-1-kinase	GO:0005737,cytoplasm; GO:0005829,cytosol; GO:0003872,6-phosphofructokinase activity; GO:0005524,ATP binding; GO:0046872,metal ion binding; GO:0071456,cellular response to hypoxia; GO:0006002,fructose 6-phosphate metabolic process; GO:0006096,glycolytic process; GO:0010053,root epidermal cell differentiation; GO:0003674,molecular_function; GO:0003824,catalytic activity; GO:0008443,phosphofructokin…	PF00365.23:Phosphofructokinase	--	--	--
Cg1g014000	108.234	59.9869	80.883	15.9132	20.9711	18.8651	3289	1883	2623	600	779	685	-2.12729	5.17717e-23	1.77482e-20	down	chr1	11151010	11151880	-	Cg1g014000	--	--	--	uncharacterized protein LOC18036025 [Citrus clementina]	--	A0A067EKP8_CITSI SubName: Full=Uncharacterized protein {ECO:0000313|EMBL:KDO51767.1};	--	--	PF05553.14:Cotton fibre expressed protein	--	--	--
Cg1g014830	16.6269	15.9175	15.853	36.9314	30.602	33.0856	1713	1694	1743	4721	3854	4073	1.09491	3.09009e-24	1.1535e-21	up	chr1	11698524	11701993	-	Cg1g014830	--	K13430 serine/threonine-protein kinase PBS1 [EC:2.7.11.1] | (RefSeq) serine/threonine-protein kinase PBS1 (A)	ko04626: Plant-pathogen interaction	G-type lectin S-receptor-like serine/threonine-protein kinase At1g67520 [Citrus sinensis]	CE101_ARATH RecName: Full=G-type lectin S-receptor-like serine/threonine-protein kinase CES101; EC=2.7.11.1; AltName: Full=Protein CALLUS EXPRESSION OF RBCS 101; Flags: Precursor;	V4RYV5_CITCL RecName: Full=Receptor-like serine/threonine-protein kinase {ECO:0000256|PIRNR:PIRNR000641}; EC=2.7.11.1 {ECO:0000256|PIRNR:PIRNR000641};	--	GO:0016021,integral component of membrane; GO:0005886,plasma membrane; GO:0005524,ATP binding; GO:0005516,calmodulin binding; GO:0030246,carbohydrate binding; GO:0106310,protein serine kinase activity; GO:0004674,protein serine/threonine kinase activity; GO:0045087,innate immune response; GO:0006468,protein phosphorylation; GO:0009620,response to fungus; GO:0000166,nucleotide binding; GO:0003674,…	PF01453.27:D-mannose binding lectin	--	--	--
Cg1g015080	1.5578	1.4193	0.9617	0.4431	0.4348	0.2454	85	80	56	30	29	16	-1.77341	2.0555e-06	5.57807e-05	down	chr1	11898614	11900387	+	Cg1g015080	--	K13065 shikimate O-hydroxycinnamoyltransferase [EC:2.3.1.133] | (RefSeq) shikimate O-hydroxycinnamoyltransferase-like isoform X1 (A)	ko00940: Phenylpropanoid biosynthesis; ko00941: Flavonoid biosynthesis; ko00945: Stilbenoid, diarylheptanoid and gingerol biosynthesis; ko01100: Metabolic pathways; ko01110: Biosynthesis of secondary metabolites	shikimate O-hydroxycinnamoyltransferase-like isoform X1 [Citrus sinensis]	HST_TOBAC RecName: Full=Shikimate O-hydroxycinnamoyltransferase; EC=2.3.1.133; AltName: Full=Hydroxycinnamoyl transferase; AltName: Full=Hydroxycinnamoyl-Coenzyme A shikimate/quinate hydroxycinnamoyltransferase;	A0A2H5PFV8_CITUN SubName: Full=Uncharacterized protein {ECO:0000313|EMBL:GAY51224.1};	--	GO:0016747,acyltransferase activity, transferring groups other than amino-acyl groups; GO:0047172,shikimate O-hydroxycinnamoyltransferase activity; GO:0003674,molecular_function; GO:0003824,catalytic activity; GO:0016740,transferase activity; GO:0016746,acyltransferase activity; GO:0008374,O-acyltransferase activity; GO:0050734,hydroxycinnamoyltransferase activity; GO:0050737,O-hydroxycinnamoyltr…	PF02458.18:Transferase family	--	--	--
Cg1g015730	29.5975	27.0968	29.8481	80.2048	86.327	75.0988	3831	3623	4123	12881	13659	11615	1.517	5.00094e-75	2.80019e-71	up	chr1	12796012	12802308	+	Cg1g015730	--	--	--	LOW QUALITY PROTEIN: protein MLN51 homolog [Citrus sinensis]	MLN51_ARATH RecName: Full=Protein MLN51 homolog; AltName: Full=Protein CASC3 homolog {ECO:0000305}; AltName: Full=Protein barentsz {ECO:0000305}; Short=Btz {ECO:0000305};	V4ST52_CITCL RecName: Full=Btz domain-containing protein {ECO:0000259|SMART:SM01044};	--	GO:0005737,cytoplasm; GO:0035145,exon-exon junction complex; GO:0003729,mRNA binding; GO:0006397,mRNA processing; GO:0051028,mRNA transport; GO:0000184,nuclear-transcribed mRNA catabolic process, nonsense-mediated decay; GO:0006417,regulation of translation; GO:0008380,RNA splicing; GO:0003674,molecular_function; GO:0003676,nucleic acid binding; GO:0003723,RNA binding; GO:0005488,binding; GO:0097…	PF09405.13:CASC3/Barentsz eIF4AIII binding	--	--	--
Cg1g015810	23.3329	26.8613	17.3844	8.5582	12.1815	11.2703	1147	1364	912	522	732	662	-1.04105	7.64502e-08	2.95221e-06	down	chr1	12868153	12869561	-	Cg1g015810	--	--	--	F-box/kelch-repeat protein At1g15670-like [Citrus sinensis]	FK126_ARATH RecName: Full=F-box/kelch-repeat protein At1g15670;	A0A2H5PH57_CITUN RecName: Full=F-box domain-containing protein {ECO:0000259|SMART:SM00256};	FOG: Kelch repeat	GO:0005829,cytosol; GO:0080037,negative regulation of cytokinin-activated signaling pathway; GO:2000762,regulation of phenylpropanoid metabolic process; GO:0007154,cell communication; GO:0007165,signal transduction; GO:0008150,biological_process; GO:0009719,response to endogenous stimulus; GO:0009725,response to hormone; GO:0009735,response to cytokinin; GO:0009736,cytokinin-activated signaling p…	PF01344.28:Kelch motif	--	--	--
Cg1g016160	4.0523	2.9023	1.3892	0.8762	1.105	0.772	123	91	45	33	41	28	-1.56606	0.000306661	0.0037905	down	chr1	13303936	13308689	-	Cg1g016160	--	K05681 ATP-binding cassette, subfamily G (WHITE), member 2 | (RefSeq) ABC transporter G family member 21 isoform X2 (A)	ko02010: ABC transporters	ABC transporter G family member 40 [Citrus sinensis]	PDR1_TOBAC RecName: Full=Pleiotropic drug resistance protein 1; AltName: Full=NtPDR1;	A0A067EWI0_CITSI SubName: Full=Uncharacterized protein {ECO:0000313|EMBL:KDO58225.1};	Pleiotropic drug resistance proteins (PDR1-15), ABC superfamily	GO:0016021,integral component of membrane; GO:0140359,ABC-type transporter activity; GO:0005524,ATP binding; GO:0003674,molecular_function; GO:0005215,transporter activity; GO:0015399,primary active transmembrane transporter activity; GO:0022804,active transmembrane transporter activity; GO:0022857,transmembrane transporter activity; GO:0042626,ATPase-coupled transmembrane transporter activity; G…	PF00005.30:ABC transporter	--	--	--
Cg1g016300	0.0937	0.3627	0.2926	1.1072	2.0689	1.5678	3	12	10	44	81	60	2.69353	2.99161e-07	9.83425e-06	up	chr1	13474259	13476553	+	Cg1g016300	--	--	--	uncharacterized protein LOC107177059 [Citrus sinensis]	--	A0A2H5QCK0_CITUN SubName: Full=Uncharacterized protein {ECO:0000313|EMBL:GAY62376.1}; Flags: Fragment;	--	--	PF03004.17:Plant transposase (Ptta/En/Spm family)	--	--	--
Cg1g016860	4.6763	5.7432	4.8179	1.8001	3.2926	1.9276	201	255	221	96	173	99	-1.08592	2.08274e-05	0.000403527	down	chr1	14082717	14086974	+	Cg1g016860	--	K06130 lysophospholipase II [EC:3.1.1.5] | (RefSeq) acyl-protein thioesterase 2 isoform X1 (A)	ko00564: Glycerophospholipid metabolism	hypothetical protein CICLE_v10026074mg [Citrus clementina]	CAEH1_ORYSJ RecName: Full=Probable carboxylesterase Os04g0669500 {ECO:0000305}; EC=3.1.1.- {ECO:0000305};	V4SIH2_CITCL RecName: Full=Abhydrolase_2 domain-containing protein {ECO:0000259|Pfam:PF02230};	Lysophospholipase	GO:0005737,cytoplasm; GO:0052689,carboxylic ester hydrolase activity; GO:0008474,palmitoyl-(protein) hydrolase activity; GO:0006631,fatty acid metabolic process; GO:0002084,protein depalmitoylation; GO:0003674,molecular_function; GO:0003824,catalytic activity; GO:0016787,hydrolase activity; GO:0016788,hydrolase activity, acting on ester bonds; GO:0016790,thiolester hydrolase activity; GO:0098599,…	PF02230.19:Phospholipase/Carboxylesterase	--	--	--
Cg1g017510	100.061	96.7414	89.2854	52.5489	24.0815	54.0263	775	774	738	505	228	500	-1.08413	0.000132282	0.00189112	down	chr1	14601713	14602115	+	Cg1g017510	--	--	--	hypothetical protein KPL71_020891 [Citrus sinensis]	--	A0A067E015_CITSI SubName: Full=Uncharacterized protein {ECO:0000313|EMBL:KDO48579.1}; Flags: Fragment;	--	--	--	--	--	--
Cg1g017690	3.8913	2.1592	2.5569	1.0135	0.9511	1.2312	164	94	115	53	49	62	-1.39221	9.85183e-06	0.000215764	down	chr1	14777169	14778811	-	Cg1g017690	--	K14490 histidine-containing phosphotransfer peotein | (RefSeq) pseudo histidine-containing phosphotransfer protein 6 (A)	ko04075: Plant hormone signal transduction	histidine-containing phosphotransfer protein 6 [Citrus sinensis]	AHP6_ARATH RecName: Full=Pseudo histidine-containing phosphotransfer protein 6 {ECO:0000305}; AltName: Full=Histidine-containing phosphotransfer protein 6;	A0A438HJ41_VITVI RecName: Full=Histidine-containing phosphotransfer protein {ECO:0000256|RuleBase:RU369004};	Two-component phosphorelay intermediate involved in MAP kinase cascade regulation	GO:0005737,cytoplasm; GO:0005829,cytosol; GO:0005634,nucleus; GO:0043424,protein histidine kinase binding; GO:0009736,cytokinin-activated signaling pathway; GO:0000160,phosphorelay signal transduction system; GO:0016310,phosphorylation; GO:0009735,response to cytokinin; GO:0010089,xylem development; GO:0003674,molecular_function; GO:0005488,binding; GO:0005515,protein binding; GO:0019899,enzyme b…	PF01627.26:Hpt domain	--	--	--
Cg1g017890	7.581	7.222	11.9999	1.8257	1.9272	1.3649	251	247	424	75	78	54	-2.35404	1.65004e-18	3.50852e-16	down	chr1	14925259	14926838	-	Cg1g017890	--	K24028 salicylic acid 3-hydroxylase [EC:1.14.11.-] | (RefSeq) protein DMR6-LIKE OXYGENASE 2-like (A)	--	protein DMR6-LIKE OXYGENASE 2-like [Citrus sinensis]	DLO2_ARATH RecName: Full=Protein DMR6-LIKE OXYGENASE 2 {ECO:0000303|PubMed:25376907}; EC=1.14.11.- {ECO:0000255|PROSITE-ProRule:PRU00805}; AltName: Full=2-oxoglutarate (2OG)-Fe(II) oxygenase-like protein DLO2 {ECO:0000303|PubMed:25376907}; AltName: Full=Salicylate 3-hydroxylase DLO2 {ECO:0000305}; Short=S3H DLO2 {ECO:0000305}; Short=SA 3-hydroxylase DLO2 {ECO:0000305}; Short=Salicylic acid 3-hydr…	V4SIT3_CITCL RecName: Full=Fe2OG dioxygenase domain-containing protein {ECO:0000259|PROSITE:PS51471};	Iron/ascorbate family oxidoreductases	GO:0051213,dioxygenase activity; GO:0046872,metal ion binding; GO:0002229,defense response to oomycetes; GO:0046244,salicylic acid catabolic process; GO:0003674,molecular_function; GO:0003824,catalytic activity; GO:0016491,oxidoreductase activity; GO:0005488,binding; GO:0043167,ion binding; GO:0043169,cation binding; GO:0002239,response to oomycetes; GO:0006950,response to stress; GO:0006952,defe…	PF03171.23:2OG-Fe(II) oxygenase superfamily	--	--	--
Cg1g017900	2.2338	1.5632	2.421	0.0651	0.1761	0.0225	83	60	96	3	8	1	-4.52612	2.53812e-15	3.55294e-13	down	chr1	14929187	14931483	-	Cg1g017900	--	K24028 salicylic acid 3-hydroxylase [EC:1.14.11.-] | (RefSeq) protein DMR6-LIKE OXYGENASE 2-like (A)	--	protein DMR6-LIKE OXYGENASE 2-like [Citrus sinensis]	DLO2_ARATH RecName: Full=Protein DMR6-LIKE OXYGENASE 2 {ECO:0000303|PubMed:25376907}; EC=1.14.11.- {ECO:0000255|PROSITE-ProRule:PRU00805}; AltName: Full=2-oxoglutarate (2OG)-Fe(II) oxygenase-like protein DLO2 {ECO:0000303|PubMed:25376907}; AltName: Full=Salicylate 3-hydroxylase DLO2 {ECO:0000305}; Short=S3H DLO2 {ECO:0000305}; Short=SA 3-hydroxylase DLO2 {ECO:0000305}; Short=Salicylic acid 3-hydr…	V4SIT3_CITCL RecName: Full=Fe2OG dioxygenase domain-containing protein {ECO:0000259|PROSITE:PS51471};	Iron/ascorbate family oxidoreductases	GO:0051213,dioxygenase activity; GO:0046872,metal ion binding; GO:0002229,defense response to oomycetes; GO:0046244,salicylic acid catabolic process; GO:0003674,molecular_function; GO:0003824,catalytic activity; GO:0016491,oxidoreductase activity; GO:0005488,binding; GO:0043167,ion binding; GO:0043169,cation binding; GO:0002239,response to oomycetes; GO:0006950,response to stress; GO:0006952,defe…	PF03171.23:2OG-Fe(II) oxygenase superfamily	--	--	--
Cg1g018880	0.5474	0.48	0.6581	0.2664	0.1774	0.3285	53	48	68	32	21	38	-1.08534	0.00330061	0.0247849	down	chr1	15844603	15847377	+	Cg1g018880	--	K20599 NB-LRR protein SUMM2 | (RefSeq) disease resistance protein SUMM2 (A)	ko04016: MAPK signaling pathway - plant	disease resistance protein SUMM2-like [Citrus sinensis]	RPS5_ARATH RecName: Full=Disease resistance protein RPS5; AltName: Full=Resistance to Pseudomonas syringae protein 5; AltName: Full=pNd3/pNd10;	A0A067DFP1_CITSI RecName: Full=NB-ARC domain-containing protein {ECO:0000259|Pfam:PF00931};	Apoptotic ATPase	GO:0005886,plasma membrane; GO:0043531,ADP binding; GO:0005524,ATP binding; GO:0042802,identical protein binding; GO:0000166,nucleotide binding; GO:0038023,signaling receptor activity; GO:0008219,cell death; GO:0006952,defense response; GO:0042742,defense response to bacterium; GO:0009626,plant-type hypersensitive response; GO:0003674,molecular_function; GO:0005488,binding; GO:0017076,purine nucl…	PF00931.25:NB-ARC domain	--	--	--
Cg1g019140	7.964	10.1306	10.4549	2.9457	2.7697	3.3486	207	272	290	95	88	104	-1.61606	5.04501e-16	7.99492e-14	down	chr1	16178586	16179330	-	Cg1g019140	--	--	--	hypothetical protein KPL71_023595 [Citrus sinensis]	--	A0A1S8ACM4_CITLI SubName: Full=Uncharacterized protein {ECO:0000313|EMBL:JAV45258.1};	--	--	--	--	--	--
Cg1g019230	0.1355	0.1312	0	0.6553	7.1507	5.7275	2	2	0	12	129	101	5.71061	7.8485e-08	2.99981e-06	up	chr1	16299561	16299983	+	Cg1g019230	--	--	--	Hydroxyproline-rich glycoprotein family protein [Citrus sinensis]	--	A0A067EC93_CITSI SubName: Full=Uncharacterized protein {ECO:0000313|EMBL:KDO51515.1}; Flags: Fragment;	--	--	--	--	--	--
Cg1g019260	0.1647	0.1595	0.1544	2.8544	18.9334	12.7521	2	2	2	43	281	185	6.20225	9.25146e-14	1.05718e-11	up	chr1	16328542	16328889	-	Cg1g019260	--	--	--	nucleolar protein 10 [Citrus clementina]	--	A0A067EJW5_CITSI SubName: Full=Uncharacterized protein {ECO:0000313|EMBL:KDO51517.1};	--	--	--	--	--	--
Cg1g020320	0.3791	0.3083	0.1705	0.9167	0.6327	0.66	25	21	12	75	51	52	1.40747	0.00079653	0.00803611	up	chr1	18006132	18008021	+	Cg1g020320	--	--	--	hypothetical protein KPL71_021080 [Citrus sinensis]	Y3264_ARATH RecName: Full=Putative UPF0481 protein At3g02645;	A0A2H5QQQ2_CITUN SubName: Full=Uncharacterized protein {ECO:0000313|EMBL:GAY66947.1};	--	GO:0016021,integral component of membrane; GO:0005575,cellular_component; GO:0016020,membrane; GO:0031224,intrinsic component of membrane; GO:0110165,cellular anatomical entity	PF03140.18:Plant protein of unknown function	--	--	--
Cg1g021340	14.9391	6.5794	7.8627	5.1932	3.2932	4.3206	1143	520	642	493	308	395	-1.16113	0.000203512	0.00269923	down	chr1	19611730	19614021	+	Cg1g021340	--	K13424 WRKY transcription factor 33 | (RefSeq) WRKY transcription factor WRKY24-like (A)	ko04016: MAPK signaling pathway - plant; ko04626: Plant-pathogen interaction	probable WRKY transcription factor 40 [Citrus sinensis]	WRK40_ARATH RecName: Full=Probable WRKY transcription factor 40 {ECO:0000303|Ref.1}; AltName: Full=WRKY DNA-binding protein 40 {ECO:0000303|Ref.1};	A0A2H5PSZ3_CITUN RecName: Full=WRKY domain-containing protein {ECO:0000259|PROSITE:PS50811};	--	GO:0005634,nucleus; GO:0003700,DNA-binding transcription factor activity; GO:0000976,transcription cis-regulatory region binding; GO:0042742,defense response to bacterium; GO:0050832,defense response to fungus; GO:0045892,negative regulation of DNA-templated transcription; GO:0031347,regulation of defense response; GO:0002237,response to molecule of bacterial origin; GO:0009751,response to salicy…	PF03106.18:WRKY DNA -binding domain	WRKY	TF	WRKY
Cg1g021530	6.7217	5.6262	4.8683	2.5786	1.909	2.7881	458	396	354	218	159	227	-1.20164	2.06435e-08	9.10155e-07	down	chr1	20047417	20049975	-	Cg1g021530	--	K13420 LRR receptor-like serine/threonine-protein kinase FLS2 [EC:2.7.11.1] | (RefSeq) LRR receptor-like serine/threonine-protein kinase EFR (A)	ko04016: MAPK signaling pathway - plant; ko04626: Plant-pathogen interaction	probable LRR receptor-like serine/threonine-protein kinase At3g47570 [Citrus sinensis]	Y3471_ARATH RecName: Full=Putative receptor-like protein kinase At3g47110; EC=2.7.11.1; Flags: Precursor;	V4T8K8_CITCL RecName: Full=Protein kinase domain-containing protein {ECO:0000259|PROSITE:PS50011}; Flags: Fragment;	--	GO:0016021,integral component of membrane; GO:0005886,plasma membrane; GO:0005524,ATP binding; GO:0106310,protein serine kinase activity; GO:0004674,protein serine/threonine kinase activity; GO:0006468,protein phosphorylation; GO:0000166,nucleotide binding; GO:0003674,molecular_function; GO:0005488,binding; GO:0017076,purine nucleotide binding; GO:0030554,adenyl nucleotide binding; GO:0032553,rib…	PF00069.28:Protein kinase domain	--	--	--
Cg1g022800	0.0296	0	0	1.0251	1.6213	1.114	1	0	0	43	67	45	6.96572	2.99209e-08	1.27566e-06	up	chr1	22057066	22059196	+	Cg1g022800	--	--	--	uncharacterized protein LOC107177059 [Citrus sinensis]	--	A0A7J9JAM8_9ROSI RecName: Full=Methyltransf_11 domain-containing protein {ECO:0000259|Pfam:PF08241};	Methyltransferase	GO:0008168,methyltransferase activity; GO:0032259,methylation; GO:0071704,organic substance metabolic process; GO:0003674,molecular_function; GO:0003824,catalytic activity; GO:0016740,transferase activity; GO:0016741,transferase activity, transferring one-carbon groups; GO:0008150,biological_process; GO:0008152,metabolic process	PF03004.17:Plant transposase (Ptta/En/Spm family)	--	--	--
Cg1g026020	5.2207	5.6238	4.8201	1.2582	1.7586	2.0989	204	227	201	61	84	98	-1.57667	1.27102e-11	1.06222e-09	down	chr1	28080407	28082173	+	Cg1g026020	--	--	--	G-type lectin S-receptor-like serine/threonine-protein kinase [Citrus sinensis]	Y1343_ARATH RecName: Full=G-type lectin S-receptor-like serine/threonine-protein kinase At1g34300; EC=2.7.11.1; Flags: Precursor;	A0A067EE72_CITSI RecName: Full=Bulb-type lectin domain-containing protein {ECO:0000259|PROSITE:PS50927};	--	GO:0016021,integral component of membrane; GO:0005886,plasma membrane; GO:0005524,ATP binding; GO:0005516,calmodulin binding; GO:0030246,carbohydrate binding; GO:0106310,protein serine kinase activity; GO:0004674,protein serine/threonine kinase activity; GO:0031625,ubiquitin protein ligase binding; GO:0006468,protein phosphorylation; GO:0048544,recognition of pollen; GO:0000166,nucleotide binding…	PF01453.27:D-mannose binding lectin	--	--	--
Cg1g026040	6.898	8.2586	6.7814	3.2076	3.1463	3.7117	773	956	811	446	431	497	-1.08383	4.10482e-15	5.65187e-13	down	chr1	28131852	28135063	+	Cg1g026040	--	K13430 serine/threonine-protein kinase PBS1 [EC:2.7.11.1] | (RefSeq) serine/threonine-protein kinase PBS1 (A)	ko04626: Plant-pathogen interaction	putative receptor-like protein kinase [Citrus sinensis]	Y5900_ARATH RecName: Full=Putative receptor-like protein kinase At5g39000; EC=2.7.11.-; Flags: Precursor;	A0A2H5Q4S2_CITUN RecName: Full=Protein kinase domain-containing protein {ECO:0000259|PROSITE:PS50011};	Serine/threonine protein kinase	GO:0016021,integral component of membrane; GO:0005886,plasma membrane; GO:0009536,plastid; GO:0005524,ATP binding; GO:0004672,protein kinase activity; GO:0004674,protein serine/threonine kinase activity; GO:0004714,transmembrane receptor protein tyrosine kinase activity; GO:0046777,protein autophosphorylation; GO:0010038,response to metal ion; GO:0000166,nucleotide binding; GO:0003674,molecular_f…	PF07714.20:Protein tyrosine and serine/threonine kinase	--	--	--
Cg1g026190	98.0759	61.5079	59.9817	38.4728	25.1607	39.3757	5574	3611	3638	2713	1748	2674	-1.05143	1.30862e-05	0.000274434	down	chr1	28276899	28279419	-	Cg1g026190	--	K09838 zeaxanthin epoxidase [EC:1.14.15.21] | (RefSeq) zeaxanthin epoxidase, chloroplastic-like (A)	ko00906: Carotenoid biosynthesis; ko01100: Metabolic pathways; ko01110: Biosynthesis of secondary metabolites	FAD binding 3 domain-containing protein [Citrus sinensis]	MO2_ARATH RecName: Full=Monooxygenase 2 {ECO:0000303|PubMed:10216258}; Short=AtMO2 {ECO:0000303|PubMed:10216258}; EC=1.14.13.-;	A0A2H5Q4R0_CITUN RecName: Full=FAD_binding_3 domain-containing protein {ECO:0000259|Pfam:PF01494};	Kynurenine 3-monooxygenase and related flavoprotein monooxygenases	GO:0005886,plasma membrane; GO:0071949,FAD binding; GO:0004497,monooxygenase activity; GO:0002239,response to oomycetes; GO:0000166,nucleotide binding; GO:0003674,molecular_function; GO:0005488,binding; GO:0036094,small molecule binding; GO:0043167,ion binding; GO:0043168,anion binding; GO:0050660,flavin adenine dinucleotide binding; GO:0097159,organic cyclic compound binding; GO:1901265,nucleosi…	PF01494.22:FAD binding domain	--	--	--
Cg1g026330	1.1662	0.825	0.8827	0.47	0.2752	0.3379	52	38	42	26	15	18	-1.36775	0.00080669	0.00811959	down	chr1	28396303	28398173	+	Cg1g026330	--	--	--	Fibrillin-5 [Citrus sinensis]	PAP7_ARATH RecName: Full=Fibrillin-5, chloroplastic {ECO:0000303|PubMed:21571574}; AltName: Full=Plastid-lipid-associated protein 7 {ECO:0000305}; Flags: Precursor;	V4SVG4_CITCL RecName: Full=PAP_fibrillin domain-containing protein {ECO:0000259|Pfam:PF04755};	--	GO:0009507,chloroplast; GO:0009570,chloroplast stroma; GO:0010236,plastoquinone biosynthetic process; GO:0008150,biological_process; GO:0008152,metabolic process; GO:0009058,biosynthetic process; GO:0009987,cellular process; GO:0042180,cellular ketone metabolic process; GO:0042181,ketone biosynthetic process; GO:0044237,cellular metabolic process; GO:0044249,cellular biosynthetic process; GO:0044…	PF04755.15:PAP_fibrillin	--	--	--
Cg1g026480	10.3613	2.9738	5.6351	0.8183	1.3204	1.2419	398	118	231	39	62	57	-2.45933	1.41148e-08	6.51373e-07	down	chr1	28577249	28578757	-	Cg1g026480	--	K09286 EREBP-like factor | (RefSeq) ethylene-responsive transcription factor RAP2-3 (A)	--	ethylene-responsive transcription factor ABR1 [Citrus sinensis]	ABR1_ARATH RecName: Full=Ethylene-responsive transcription factor ABR1; AltName: Full=Protein ABA REPRESSOR 1;	A0A2H5Q7K9_CITUN RecName: Full=AP2/ERF domain-containing protein {ECO:0000259|PROSITE:PS51032};	--	GO:0005634,nucleus; GO:0003677,DNA binding; GO:0003700,DNA-binding transcription factor activity; GO:0009738,abscisic acid-activated signaling pathway; GO:0050832,defense response to fungus; GO:0009873,ethylene-activated signaling pathway; GO:0009788,negative regulation of abscisic acid-activated signaling pathway; GO:0009737,response to abscisic acid; GO:0009749,response to glucose; GO:0006970,r…	PF00847.23:AP2 domain	AP2/ERF-ERF	TF	AP2/ERF->AP2/ERF-ERF
Cg1g026640	13.2179	18.2202	13.6647	3.7633	1.9981	1.9238	184	262	203	65	34	32	-2.5105	2.80148e-16	4.70592e-14	down	chr1	28721601	28722102	+	Cg1g026640	--	--	--	hypothetical protein CISIN_1g045034mg [Citrus sinensis]	--	A0A067D8A9_CITSI RecName: Full=Prolamin_like domain-containing protein {ECO:0000259|Pfam:PF05617};	--	GO:0005576,extracellular region; GO:0031982,vesicle; GO:0009567,double fertilization forming a zygote and endosperm; GO:0080155,regulation of double fertilization forming a zygote and endosperm; GO:2000008,regulation of protein localization to cell surface; GO:0000003,reproduction; GO:0008150,biological_process; GO:0009566,fertilization; GO:0019953,sexual reproduction; GO:0022414,reproductive pro…	PF05617.14:Prolamin-like	--	--	--
Cg1g026850	2.6291	2.5068	1.7597	0.5417	0.7924	0.7114	133	131	95	34	49	43	-1.71721	3.51635e-09	1.96125e-07	down	chr1	28900515	28901964	-	Cg1g026850	--	K13065 shikimate O-hydroxycinnamoyltransferase [EC:2.3.1.133] | (RefSeq) vinorine synthase-like (A)	ko00940: Phenylpropanoid biosynthesis; ko00941: Flavonoid biosynthesis; ko00945: Stilbenoid, diarylheptanoid and gingerol biosynthesis; ko01100: Metabolic pathways; ko01110: Biosynthesis of secondary metabolites	HXXXD-type acyl-transferase family protein [Citrus sinensis]	AT1_PAPSO RecName: Full=(13S,14R)-1,13-dihydroxy-N-methylcanadine 13-O-acetyltransferase AT1 {ECO:0000305}; EC=2.3.1.285 {ECO:0000269|PubMed:25485687, ECO:0000269|PubMed:27378283}; AltName: Full=Acetyltransferase 1 {ECO:0000303|PubMed:22653730}; Short=PsAT1 {ECO:0000303|PubMed:27378283};	V4UNZ7_CITCL SubName: Full=Uncharacterized protein {ECO:0000313|EMBL:ESR41174.1};	--	GO:0016746,acyltransferase activity; GO:0009820,alkaloid metabolic process; GO:0003674,molecular_function; GO:0003824,catalytic activity; GO:0016740,transferase activity; GO:0006807,nitrogen compound metabolic process; GO:0008150,biological_process; GO:0008152,metabolic process; GO:0071704,organic substance metabolic process; GO:1901564,organonitrogen compound metabolic process	PF02458.18:Transferase family	--	--	--
Cg1g027560	5.6523	6.7074	4.4764	9.2432	14.8413	8.8504	310	380	262	629	995	580	1.0002	1.3924e-05	0.000288759	up	chr1	29830586	29832552	+	Cg1g027560	--	K12644 acridone synthase [EC:2.3.1.159] | (RefSeq) acridone synthase 2-like (A)	ko00996: Biosynthesis of various alkaloids; ko01110: Biosynthesis of secondary metabolites	Chalcone synthase 1 [Citrus sinensis]	ACS2_RUTGR RecName: Full=Acridone synthase 2; EC=2.3.1.159; AltName: Full=Acridone synthase II;	V4SVQ6_CITCL SubName: Full=Uncharacterized protein {ECO:0000313|EMBL:ESR41231.1};	--	GO:0050635,acridone synthase activity; GO:0009813,flavonoid biosynthetic process; GO:0003674,molecular_function; GO:0003824,catalytic activity; GO:0016740,transferase activity; GO:0016746,acyltransferase activity; GO:0016747,acyltransferase activity, transferring groups other than amino-acyl groups; GO:0008150,biological_process; GO:0008152,metabolic process; GO:0009058,biosynthetic process; GO:0…	PF00195.22:Chalcone and stilbene synthases, N-terminal domain	--	--	--
Cg1g027580	0.8776	1.2551	0.7102	1.8648	2.4802	2.3036	44	65	38	116	152	138	1.26438	9.31408e-06	0.000204788	up	chr1	29903857	29905421	+	Cg1g027580	--	K12644 acridone synthase [EC:2.3.1.159] | (RefSeq) acridone synthase 2-like (A)	ko00996: Biosynthesis of various alkaloids; ko01110: Biosynthesis of secondary metabolites	acridone synthase 2 [Citrus clementina]	ACS2_RUTGR RecName: Full=Acridone synthase 2; EC=2.3.1.159; AltName: Full=Acridone synthase II;	V4SVQ6_CITCL SubName: Full=Uncharacterized protein {ECO:0000313|EMBL:ESR41231.1};	--	GO:0050635,acridone synthase activity; GO:0009813,flavonoid biosynthetic process; GO:0003674,molecular_function; GO:0003824,catalytic activity; GO:0016740,transferase activity; GO:0016746,acyltransferase activity; GO:0016747,acyltransferase activity, transferring groups other than amino-acyl groups; GO:0008150,biological_process; GO:0008152,metabolic process; GO:0009058,biosynthetic process; GO:0…	PF00195.22:Chalcone and stilbene synthases, N-terminal domain	--	--	--
Cg1g027620	29.6693	25.263	19.8094	13.962	11.3845	10.5264	2682	2359	1911	1566	1258	1137	-1.0221	8.10645e-09	3.97003e-07	down	chr1	30009353	30013180	-	Cg1g027620	--	K22048 mechanosensitive ion channel protein 4/5/6/7/8/9/10 | (RefSeq) mechanosensitive ion channel protein 10-like isoform X1 (A)	--	Mechanosensitive ion channel protein [Citrus sinensis]	MSL10_ARATH RecName: Full=Mechanosensitive ion channel protein 10; AltName: Full=Mechanosensitive channel of small conductance-like 10; AltName: Full=MscS-Like protein 10; Short=AtMSL10;	A0A2H5MUV5_CITUN RecName: Full=EF-hand domain-containing protein {ECO:0000259|PROSITE:PS50222};	Predicted mechanosensitive ion channel	GO:0016021,integral component of membrane; GO:0005886,plasma membrane; GO:0008381,mechanosensitive ion channel activity; GO:0006820,anion transport; GO:0050982,detection of mechanical stimulus; GO:0010150,leaf senescence; GO:0097468,programmed cell death in response to reactive oxygen species; GO:0003674,molecular_function; GO:0005215,transporter activity; GO:0005216,ion channel activity; GO:0015…	PF00924.21:Mechanosensitive ion channel	--	--	--
Cg1g027810	1.434	1.9903	2.0399	4.0659	4.5934	3.0364	83	119	126	292	325	210	1.13205	5.73319e-07	1.77359e-05	up	chr1	30257609	30259398	+	Cg1g027810	--	K20619 cytochrome P450 family 78 subfamily A | (RefSeq) cytochrome P450 78A7-like (A)	--	cytochrome P450 78A7 [Citrus sinensis]	C78A7_ARATH RecName: Full=Cytochrome P450 78A7; EC=1.14.-.-;	A0A067EXU1_CITSI SubName: Full=Uncharacterized protein {ECO:0000313|EMBL:KDO59918.1};	Cytochrome P450 CYP2 subfamily	GO:0016021,integral component of membrane; GO:0020037,heme binding; GO:0005506,iron ion binding; GO:0004497,monooxygenase activity; GO:0016705,oxidoreductase activity, acting on paired donors, with incorporation or reduction of molecular oxygen; GO:0040008,regulation of growth; GO:0003674,molecular_function; GO:0005488,binding; GO:0046906,tetrapyrrole binding; GO:0097159,organic cyclic compound b…	PF00067.25:Cytochrome P450	--	--	--
Cg1g028130	2.3359	2.5579	1.7224	4.5831	2.9603	5.8487	122	138	96	297	189	365	1.06367	0.000358558	0.00427168	up	chr1	30544591	30547020	-	Cg1g028130	--	K20562 biphenyl-4-hydroxylase | (RefSeq) cytochrome P450 CYP736A12-like (A)	--	hypothetical protein KPL71_022201 [Citrus sinensis]	C7150_PRUMU RecName: Full=Cytochrome P450 71AU50 {ECO:0000303|PubMed:25015725}; EC=1.14.-.- {ECO:0000305};	V4SVW7_CITCL SubName: Full=Uncharacterized protein {ECO:0000313|EMBL:ESR41306.1};	Cytochrome P450 CYP2 subfamily	GO:0016021,integral component of membrane; GO:0020037,heme binding; GO:0005506,iron ion binding; GO:0004497,monooxygenase activity; GO:0016705,oxidoreductase activity, acting on paired donors, with incorporation or reduction of molecular oxygen; GO:0003674,molecular_function; GO:0005488,binding; GO:0046906,tetrapyrrole binding; GO:0097159,organic cyclic compound binding; GO:1901363,heterocyclic c…	PF00067.25:Cytochrome P450	--	--	--
Cg1g028180	22.2677	24.8375	22.642	4.722	2.5218	4.1982	1163	1340	1262	306	161	262	-2.56358	4.55303e-31	4.78011e-28	down	chr1	30579884	30582787	-	Cg1g028180	--	K20562 biphenyl-4-hydroxylase | (RefSeq) cytochrome P450 CYP736A12-like (A)	--	hypothetical protein KPL71_022205 [Citrus sinensis]	C7150_PRUMU RecName: Full=Cytochrome P450 71AU50 {ECO:0000303|PubMed:25015725}; EC=1.14.-.- {ECO:0000305};	A0A2H5QFV2_CITUN SubName: Full=Uncharacterized protein {ECO:0000313|EMBL:GAY63507.1};	Cytochrome P450 CYP2 subfamily	GO:0016021,integral component of membrane; GO:0020037,heme binding; GO:0005506,iron ion binding; GO:0004497,monooxygenase activity; GO:0016705,oxidoreductase activity, acting on paired donors, with incorporation or reduction of molecular oxygen; GO:0003674,molecular_function; GO:0005488,binding; GO:0046906,tetrapyrrole binding; GO:0097159,organic cyclic compound binding; GO:1901363,heterocyclic c…	PF00067.25:Cytochrome P450	--	--	--
Cg1g028310	0.966	1.5373	1.0168	0.4479	0.4222	0.5537	73	120	82	42	39	50	-1.26429	4.7517e-05	0.000800592	down	chr1	30667882	30670047	+	Cg1g028310	--	--	--	DUF4220 domain-containing protein [Citrus sinensis]	--	V4SVY1_CITCL RecName: Full=DUF4220 domain-containing protein {ECO:0000259|Pfam:PF13968};	--	GO:0016021,integral component of membrane; GO:0005575,cellular_component; GO:0016020,membrane; GO:0031224,intrinsic component of membrane; GO:0110165,cellular anatomical entity	PF13968.9:Domain of unknown function (DUF4220)	--	--	--
Cg2g000230	3.287	2.8851	2.8747	6.4286	6.0591	7.1156	75	68	70	182	169	194	1.15511	3.31492e-08	1.39559e-06	up	chr2	633339	636345	+	Cg2g000230	--	K13420 LRR receptor-like serine/threonine-protein kinase FLS2 [EC:2.7.11.1] | (RefSeq) LRR receptor-like serine/threonine-protein kinase EFR (A)	ko04016: MAPK signaling pathway - plant; ko04626: Plant-pathogen interaction	hypothetical protein CUMW_180510 [Citrus unshiu]	Y3475_ARATH RecName: Full=Probable LRR receptor-like serine/threonine-protein kinase At3g47570; EC=2.7.11.1; Flags: Precursor;	A0A2H5PYZ0_CITUN RecName: Full=Protein kinase domain-containing protein {ECO:0000259|PROSITE:PS50011};	--	GO:0016021,integral component of membrane; GO:0005886,plasma membrane; GO:0005524,ATP binding; GO:0106310,protein serine kinase activity; GO:0004674,protein serine/threonine kinase activity; GO:0006468,protein phosphorylation; GO:0000166,nucleotide binding; GO:0003674,molecular_function; GO:0005488,binding; GO:0017076,purine nucleotide binding; GO:0030554,adenyl nucleotide binding; GO:0032553,rib…	PF00069.28:Protein kinase domain	--	--	--
Cg2g000590	2.0697	1.4876	1.2048	0.5813	0.6157	0.9317	132	98	82	46	48	71	-1.12212	0.000770234	0.00784145	down	chr2	912518	916626	-	Cg2g000590	--	K13071 pheophorbide a oxygenase [EC:1.14.15.17] | (RefSeq) pheophorbide a oxygenase, chloroplastic (A)	ko00860: Porphyrin metabolism; ko01110: Biosynthesis of secondary metabolites	hypothetical protein CUMW_180070 [Citrus unshiu]	PTC52_ARATH RecName: Full=Protochlorophyllide-dependent translocon component 52, chloroplastic; AltName: Full=ACD1-like protein; AltName: Full=Protein TIC 55-IV; AltName: Full=Translocon at the inner envelope membrane of chloroplasts 55-IV; Flags: Precursor;	A0A2H5PYR7_CITUN SubName: Full=Uncharacterized protein {ECO:0000313|EMBL:GAY57519.1};	--	GO:0009941,chloroplast envelope; GO:0009706,chloroplast inner membrane; GO:0005737,cytoplasm; GO:0005829,cytosol; GO:0016021,integral component of membrane; GO:0009536,plastid; GO:0051537,2 iron, 2 sulfur cluster binding; GO:0010277,chlorophyllide a oxygenase [overall] activity; GO:0046872,metal ion binding; GO:0016491,oxidoreductase activity; GO:0015031,protein transport; GO:0003674,molecular_fu…	PF08417.15:Pheophorbide a oxygenase	--	--	--
Cg2g001180	0.2698	0.2176	0.1685	1.232	0.846	1.3734	12	10	8	68	46	73	2.44147	6.6863e-08	2.61201e-06	up	chr2	1353624	1354898	+	Cg2g001180	--	--	--	putative UPF0481 protein At3g02645 [Citrus sinensis]	Y3720_ARATH RecName: Full=UPF0481 protein At3g47200;	A0A067F9X4_CITSI SubName: Full=Uncharacterized protein {ECO:0000313|EMBL:KDO62950.1};	--	GO:0016021,integral component of membrane; GO:0005886,plasma membrane; GO:0005575,cellular_component; GO:0016020,membrane; GO:0031224,intrinsic component of membrane; GO:0110165,cellular anatomical entity; GO:0071944,cell periphery	PF03140.18:Plant protein of unknown function	--	--	--
Cg2g001430	19.1292	18.7993	18.022	42.5266	22.99	49.5884	923	937	928	2546	1356	2859	1.08733	2.00473e-05	0.000390667	up	chr2	1511613	1514629	-	Cg2g001430	--	K00430 peroxidase [EC:1.11.1.7] | (RefSeq) peroxidase A2 (A)	ko00940: Phenylpropanoid biosynthesis; ko01100: Metabolic pathways; ko01110: Biosynthesis of secondary metabolites	peroxidase A2 [Citrus clementina]	PER15_IPOBA RecName: Full=Peroxidase 15 {ECO:0000303|PubMed:17936696}; Short=Prx15 {ECO:0000303|PubMed:17936696}; EC=1.11.1.7; AltName: Full=Anionic peroxidase {ECO:0000303|PubMed:17936696}; Flags: Precursor;	A0A2H5PC90_CITUN RecName: Full=Peroxidase {ECO:0000256|ARBA:ARBA00012313, ECO:0000256|RuleBase:RU362060}; EC=1.11.1.7 {ECO:0000256|ARBA:ARBA00012313, ECO:0000256|RuleBase:RU362060};	--	GO:0005576,extracellular region; GO:0020037,heme binding; GO:0046872,metal ion binding; GO:0004601,peroxidase activity; GO:0042744,hydrogen peroxide catabolic process; GO:0006979,response to oxidative stress; GO:0003674,molecular_function; GO:0005488,binding; GO:0046906,tetrapyrrole binding; GO:0097159,organic cyclic compound binding; GO:1901363,heterocyclic compound binding; GO:0043167,ion bindi…	PF00141.26:Peroxidase	--	--	--
Cg2g001440	35.2549	41.1793	34.0371	104.195	53.4179	139.509	1583	1910	1631	5805	2932	7485	1.47702	0.000376382	0.00443994	up	chr2	1516221	1518728	-	Cg2g001440	--	K00430 peroxidase [EC:1.11.1.7] | (RefSeq) peroxidase 15-like (A)	ko00940: Phenylpropanoid biosynthesis; ko01100: Metabolic pathways; ko01110: Biosynthesis of secondary metabolites	peroxidase 15 [Citrus clementina]	PER15_IPOBA RecName: Full=Peroxidase 15 {ECO:0000303|PubMed:17936696}; Short=Prx15 {ECO:0000303|PubMed:17936696}; EC=1.11.1.7; AltName: Full=Anionic peroxidase {ECO:0000303|PubMed:17936696}; Flags: Precursor;	A0A067FI88_CITSI RecName: Full=Peroxidase {ECO:0000256|ARBA:ARBA00012313, ECO:0000256|RuleBase:RU362060}; EC=1.11.1.7 {ECO:0000256|ARBA:ARBA00012313, ECO:0000256|RuleBase:RU362060};	--	GO:0005576,extracellular region; GO:0020037,heme binding; GO:0046872,metal ion binding; GO:0004601,peroxidase activity; GO:0042744,hydrogen peroxide catabolic process; GO:0006979,response to oxidative stress; GO:0003674,molecular_function; GO:0005488,binding; GO:0046906,tetrapyrrole binding; GO:0097159,organic cyclic compound binding; GO:1901363,heterocyclic compound binding; GO:0043167,ion bindi…	PF00141.26:Peroxidase	--	--	--
Cg2g001470	8.9264	10.7555	8.876	63.1859	20.4107	68.1706	327	407	347	2872	914	2984	2.46149	3.66714e-06	9.00595e-05	up	chr2	1592831	1595319	-	Cg2g001470	--	K00430 peroxidase [EC:1.11.1.7] | (RefSeq) peroxidase 15 (A)	ko00940: Phenylpropanoid biosynthesis; ko01100: Metabolic pathways; ko01110: Biosynthesis of secondary metabolites	peroxidase 15 [Citrus sinensis]	PER15_IPOBA RecName: Full=Peroxidase 15 {ECO:0000303|PubMed:17936696}; Short=Prx15 {ECO:0000303|PubMed:17936696}; EC=1.11.1.7; AltName: Full=Anionic peroxidase {ECO:0000303|PubMed:17936696}; Flags: Precursor;	A0A067DM69_CITSI RecName: Full=Peroxidase {ECO:0000256|ARBA:ARBA00012313, ECO:0000256|RuleBase:RU362060}; EC=1.11.1.7 {ECO:0000256|ARBA:ARBA00012313, ECO:0000256|RuleBase:RU362060};	--	GO:0005576,extracellular region; GO:0020037,heme binding; GO:0046872,metal ion binding; GO:0004601,peroxidase activity; GO:0042744,hydrogen peroxide catabolic process; GO:0006979,response to oxidative stress; GO:0003674,molecular_function; GO:0005488,binding; GO:0046906,tetrapyrrole binding; GO:0097159,organic cyclic compound binding; GO:1901363,heterocyclic compound binding; GO:0043167,ion bindi…	PF00141.26:Peroxidase	--	--	--
Cg2g001610	3.0488	3.079	3.4036	8.676	4.9267	6.7096	162	169	193	572	320	426	1.13358	1.40601e-06	3.94292e-05	up	chr2	1723082	1726759	-	Cg2g001610	--	K21736 Delta12 acyl-lipid conjugase (11E,13E-forming) / acyl-lipid (9+3)-(E)-desaturase [EC:1.14.19.33 1.14.19.34] | (RefSeq) delta(12)-fatty-acid desaturase FAD2 (A)	--	delta(12)-fatty-acid desaturase FAD2 [Citrus clementina]	FAD2_VERFO RecName: Full=Delta(12)-fatty-acid desaturase FAD2 {ECO:0000303|PubMed:12481086}; EC=1.14.19.6 {ECO:0000269|PubMed:12481086};	V4W054_CITCL SubName: Full=Uncharacterized protein {ECO:0000313|EMBL:ESR59159.1};	--	GO:0005789,endoplasmic reticulum membrane; GO:0016021,integral component of membrane; GO:0102985,delta12-fatty-acid desaturase activity; GO:0102987,palmitoleic acid delta 12 desaturase activity; GO:0006636,unsaturated fatty acid biosynthetic process; GO:0003674,molecular_function; GO:0003824,catalytic activity; GO:0016491,oxidoreductase activity; GO:0016705,oxidoreductase activity, acting on pair…	PF00487.27:Fatty acid desaturase	--	--	--
Cg2g001970	2.0392	2.1569	1.4862	0.2435	0.3089	0.3793	54	59	42	8	10	12	-2.57137	4.64016e-09	2.45884e-07	down	chr2	1911356	1912114	-	Cg2g001970	--	K00454 lipoxygenase [EC:1.13.11.12] | (RefSeq) linoleate 13S-lipoxygenase 2-1, chloroplastic (A)	ko00591: Linoleic acid metabolism; ko00592: alpha-Linolenic acid metabolism; ko01100: Metabolic pathways; ko01110: Biosynthesis of secondary metabolites	Lipoxygenase 2 [Citrus sinensis]	LOX21_SOLTU RecName: Full=Linoleate 13S-lipoxygenase 2-1, chloroplastic {ECO:0000303|PubMed:8702864}; EC=1.13.11.12 {ECO:0000269|PubMed:11675388, ECO:0000269|PubMed:8702864}; AltName: Full=Lipoxygenase 2-1 {ECO:0000303|PubMed:8702864}; Flags: Precursor;	A0A2H5PC19_CITUN SubName: Full=Uncharacterized protein {ECO:0000313|EMBL:GAY49898.1};	--	GO:0009570,chloroplast stroma; GO:0009534,chloroplast thylakoid; GO:0016165,linoleate 13S-lipoxygenase activity; GO:0046872,metal ion binding; GO:0016702,oxidoreductase activity, acting on single donors with incorporation of molecular oxygen, incorporation of two atoms of oxygen; GO:0006633,fatty acid biosynthetic process; GO:0010597,green leaf volatile biosynthetic process; GO:0034440,lipid oxid…	PF00305.22:Lipoxygenase	--	--	--
Cg2g001980	1.7255	1.6859	0.8084	0.1288	0.2745	0.1872	108	109	54	10	21	14	-2.80398	5.42441e-10	3.53175e-08	down	chr2	1912317	1916590	-	Cg2g001980	--	K00454 lipoxygenase [EC:1.13.11.12] | (RefSeq) linoleate 13S-lipoxygenase 2-1, chloroplastic (A)	ko00591: Linoleic acid metabolism; ko00592: alpha-Linolenic acid metabolism; ko01100: Metabolic pathways; ko01110: Biosynthesis of secondary metabolites	hypothetical protein CICLE_v10018178mg, partial [Citrus clementina]	LOX21_SOLTU RecName: Full=Linoleate 13S-lipoxygenase 2-1, chloroplastic {ECO:0000303|PubMed:8702864}; EC=1.13.11.12 {ECO:0000269|PubMed:11675388, ECO:0000269|PubMed:8702864}; AltName: Full=Lipoxygenase 2-1 {ECO:0000303|PubMed:8702864}; Flags: Precursor;	V4U026_CITCL SubName: Full=Uncharacterized protein {ECO:0000313|EMBL:ESR59202.1}; Flags: Fragment;	--	GO:0009570,chloroplast stroma; GO:0009534,chloroplast thylakoid; GO:0016165,linoleate 13S-lipoxygenase activity; GO:0046872,metal ion binding; GO:0016702,oxidoreductase activity, acting on single donors with incorporation of molecular oxygen, incorporation of two atoms of oxygen; GO:0006633,fatty acid biosynthetic process; GO:0010597,green leaf volatile biosynthetic process; GO:0034440,lipid oxid…	PF00305.22:Lipoxygenase	--	--	--
Cg2g002060	11.4612	13.9588	10.703	3.1944	1.2778	3.1047	1174	1477	1170	406	160	380	-2.20463	5.91254e-13	6.09318e-11	down	chr2	2005659	2010658	-	Cg2g002060	--	K00454 lipoxygenase [EC:1.13.11.12] | (RefSeq) linoleate 13S-lipoxygenase 2-1, chloroplastic (A)	ko00591: Linoleic acid metabolism; ko00592: alpha-Linolenic acid metabolism; ko01100: Metabolic pathways; ko01110: Biosynthesis of secondary metabolites	linoleate 13S-lipoxygenase 2-1, chloroplastic [Citrus clementina]	LOX21_SOLTU RecName: Full=Linoleate 13S-lipoxygenase 2-1, chloroplastic {ECO:0000303|PubMed:8702864}; EC=1.13.11.12 {ECO:0000269|PubMed:11675388, ECO:0000269|PubMed:8702864}; AltName: Full=Lipoxygenase 2-1 {ECO:0000303|PubMed:8702864}; Flags: Precursor;	A0A067FFK4_CITSI RecName: Full=Lipoxygenase {ECO:0000256|RuleBase:RU003975}; EC=1.13.11.- {ECO:0000256|RuleBase:RU003975};	--	GO:0009570,chloroplast stroma; GO:0009534,chloroplast thylakoid; GO:0016165,linoleate 13S-lipoxygenase activity; GO:0046872,metal ion binding; GO:0016702,oxidoreductase activity, acting on single donors with incorporation of molecular oxygen, incorporation of two atoms of oxygen; GO:0006633,fatty acid biosynthetic process; GO:0010597,green leaf volatile biosynthetic process; GO:0034440,lipid oxid…	PF00305.22:Lipoxygenase	--	--	--
Cg2g002210	1.454	2.321	1.5799	0.9475	0.658	0.9321	94	155	109	76	52	72	-1.03394	0.000427289	0.00490944	down	chr2	2166911	2168763	-	Cg2g002210	--	K23260 scopoletin glucosyltransferase [EC:2.4.1.128] | (RefSeq) scopoletin glucosyltransferase-like (A)	ko00999: Biosynthesis of various plant secondary metabolites; ko01110: Biosynthesis of secondary metabolites	UDP-glycosyltransferase 92A1 [Citrus sinensis]	U92A1_ARATH RecName: Full=UDP-glycosyltransferase 92A1; EC=2.4.1.-;	V4UAI7_CITCL RecName: Full=Glycosyltransferase {ECO:0000256|RuleBase:RU362057}; EC=2.4.1.- {ECO:0000256|RuleBase:RU362057};	UDP-glucuronosyl and UDP-glucosyl transferase	GO:0008194,UDP-glycosyltransferase activity; GO:0003674,molecular_function; GO:0003824,catalytic activity; GO:0016740,transferase activity; GO:0016757,glycosyltransferase activity	PF00201.21:UDP-glucoronosyl and UDP-glucosyl transferase	--	--	--
Cg2g002720	7.06	3.6424	3.8425	2.9302	1.4871	1.7336	167	89	97	86	43	49	-1.20332	0.00209924	0.0173197	down	chr2	2639253	2640928	-	Cg2g002720	--	--	--	sulfated surface glycoprotein 185-like [Citrus clementina]	--	A0A1S8ACB5_CITLI SubName: Full=Heavy metal transport/detoxification superfamily protein {ECO:0000313|EMBL:JAV45146.1};	--	GO:0046872,metal ion binding; GO:1900150,regulation of defense response to fungus; GO:0003674,molecular_function; GO:0005488,binding; GO:0043167,ion binding; GO:0043169,cation binding; GO:0002831,regulation of response to biotic stimulus; GO:0006950,response to stress; GO:0006952,defense response; GO:0008150,biological_process; GO:0009605,response to external stimulus; GO:0009607,response to biot…	PF00403.29:Heavy-metal-associated domain	--	--	--
Cg2g002910	0.6996	1.1029	0.5057	0.4027	0.2453	0.3011	35	57	27	25	15	18	-1.23797	0.00811116	0.0489954	down	chr2	2764927	2766360	+	Cg2g002910	--	--	--	UPF0481 protein At3g47200 [Citrus clementina]	Y3720_ARATH RecName: Full=UPF0481 protein At3g47200;	V4TG11_CITCL SubName: Full=Uncharacterized protein {ECO:0000313|EMBL:ESR59298.1};	--	GO:0016021,integral component of membrane; GO:0005886,plasma membrane; GO:0005575,cellular_component; GO:0016020,membrane; GO:0031224,intrinsic component of membrane; GO:0110165,cellular anatomical entity; GO:0071944,cell periphery	PF03140.18:Plant protein of unknown function	--	--	--
Cg2g002970	1.2723	1.4199	0.9107	0.1709	0.2747	0.3549	72	83	55	12	19	24	-2.13257	7.83249e-08	2.99981e-06	down	chr2	2823177	2824798	+	Cg2g002970	--	--	--	UPF0481 protein At3g47200 [Citrus clementina]	Y3720_ARATH RecName: Full=UPF0481 protein At3g47200;	V4U5E4_CITCL SubName: Full=Uncharacterized protein {ECO:0000313|EMBL:ESR59305.1};	--	GO:0016021,integral component of membrane; GO:0005886,plasma membrane; GO:0005575,cellular_component; GO:0016020,membrane; GO:0031224,intrinsic component of membrane; GO:0110165,cellular anatomical entity; GO:0071944,cell periphery	PF03140.18:Plant protein of unknown function	--	--	--
Cg2g002980	12.3267	7.3973	6.2468	4.3844	2.8683	4.2896	784	486	424	346	223	326	-1.13025	8.91609e-05	0.00136529	down	chr2	2830565	2832387	+	Cg2g002980	--	--	--	UPF0481 protein At3g47200 isoform X1 [Citrus sinensis]	Y3720_ARATH RecName: Full=UPF0481 protein At3g47200;	A0A067FBN9_CITSI SubName: Full=Uncharacterized protein {ECO:0000313|EMBL:KDO64809.1};	--	GO:0016021,integral component of membrane; GO:0005886,plasma membrane; GO:0005575,cellular_component; GO:0016020,membrane; GO:0031224,intrinsic component of membrane; GO:0110165,cellular anatomical entity; GO:0071944,cell periphery	PF03140.18:Plant protein of unknown function	--	--	--
Cg2g003010	9.2426	5.5081	4.3554	3.6384	2.4693	2.9062	346	213	174	169	113	130	-1.04593	0.000899537	0.00889372	down	chr2	2858189	2859426	+	Cg2g003010	--	--	--	UPF0481 protein At3g47200 [Citrus clementina]	Y3720_ARATH RecName: Full=UPF0481 protein At3g47200;	V4UAQ3_CITCL SubName: Full=Uncharacterized protein {ECO:0000313|EMBL:ESR59306.1};	--	GO:0016021,integral component of membrane; GO:0005886,plasma membrane; GO:0005575,cellular_component; GO:0016020,membrane; GO:0031224,intrinsic component of membrane; GO:0110165,cellular anatomical entity; GO:0071944,cell periphery	PF03140.18:Plant protein of unknown function	--	--	--
Cg2g003200	0.0576	0	0	0.2783	2.6838	2.6011	2	0	0	12	114	108	6.66025	2.77397e-07	9.22717e-06	up	chr2	3034300	3035295	+	Cg2g003200	--	--	--	extensin-like [Citrus clementina]	--	A0A2H5P519_CITUN SubName: Full=Uncharacterized protein {ECO:0000313|EMBL:GAY47165.1};	--	--	PF04554.16:Extensin-like region	--	--	--
Cg2g003370	3.07	1.8937	2.6222	0.9415	0.8446	0.8185	113	72	103	43	38	36	-1.50599	7.94145e-07	2.36107e-05	down	chr2	3161364	3165141	-	Cg2g003370	--	K00128 aldehyde dehydrogenase (NAD+) [EC:1.2.1.3] | (RefSeq) aldehyde dehydrogenase family 3 member F1 (A)	ko00010: Glycolysis / Gluconeogenesis; ko00053: Ascorbate and aldarate metabolism; ko00071: Fatty acid degradation; ko00280: Valine, leucine and isoleucine degradation; ko00310: Lysine degradation; ko00330: Arginine and proline metabolism; ko00340: Histidine metabolism; ko00380: Tryptophan metabolism; ko00410: beta-Alanine metabolism; ko00561: Glycerolipid metabolism; ko00620: Pyruvate metabolism…	Aldehyde dehydrogenase family 3 member F1 [Citrus sinensis]	AL3F1_ARATH RecName: Full=Aldehyde dehydrogenase family 3 member F1; EC=1.2.1.3;	A0A067F1S3_CITSI RecName: Full=Aldehyde dehydrogenase {ECO:0000256|PIRNR:PIRNR036492};	Aldehyde dehydrogenase	GO:0005737,cytoplasm; GO:0005783,endoplasmic reticulum; GO:0005886,plasma membrane; GO:0004029,aldehyde dehydrogenase (NAD+) activity; GO:0043878,glyceraldehyde-3-phosphate dehydrogenase (NAD+) (non-phosphorylating) activity; GO:0006081,cellular aldehyde metabolic process; GO:0003674,molecular_function; GO:0003824,catalytic activity; GO:0004030,aldehyde dehydrogenase [NAD(P)+] activity; GO:001649…	PF00171.25:Aldehyde dehydrogenase family	--	--	--
Cg2g003560	1.254	1.5897	1.259	0.6016	0.635	0.5747	42	55	45	25	26	23	-1.14135	0.000882174	0.00875296	down	chr2	3270133	3271092	+	Cg2g003560	--	--	--	cyclin-dependent protein kinase inhibitor SMR9 [Citrus sinensis]	SMR9_ARATH RecName: Full=Cyclin-dependent protein kinase inhibitor SMR9 {ECO:0000303|PubMed:24399300, ECO:0000303|PubMed:26546445}; AltName: Full=Protein SIAMESE-RELATED 9 {ECO:0000303|PubMed:24399300, ECO:0000303|PubMed:26546445};	A0A067FCT7_CITSI SubName: Full=Uncharacterized protein {ECO:0000313|EMBL:KDO61247.1};	--	GO:0005634,nucleus; GO:0004860,protein kinase inhibitor activity; GO:0007049,cell cycle; GO:0045839,negative regulation of mitotic nuclear division; GO:0032875,regulation of DNA endoreduplication; GO:0003674,molecular_function; GO:0004857,enzyme inhibitor activity; GO:0019207,kinase regulator activity; GO:0019210,kinase inhibitor activity; GO:0019887,protein kinase regulator activity; GO:0030234,…	--	--	--	--
Cg2g003710	18.3423	13.1886	13.3649	8.5263	5.1802	6.0511	1205	895	937	695	416	475	-1.14527	3.22855e-07	1.05307e-05	down	chr2	3380861	3382743	+	Cg2g003710	--	K16818 phospholipase A1 [EC:3.1.1.32] | (RefSeq) phospholipase A(1) DAD1, chloroplastic-like (A)	ko00564: Glycerophospholipid metabolism; ko00592: alpha-Linolenic acid metabolism; ko01100: Metabolic pathways; ko01110: Biosynthesis of secondary metabolites	phospholipase A1-Igamma3, chloroplastic [Citrus clementina]	PLA17_ARATH RecName: Full=Phospholipase A1-Igamma3, chloroplastic {ECO:0000303|PubMed:15130548}; EC=3.1.1.- {ECO:0000269|PubMed:19527719}; AltName: Full=DAD1-like lipase 2 {ECO:0000303|PubMed:24430866}; Flags: Precursor;	V4U0H8_CITCL RecName: Full=Lipase_3 domain-containing protein {ECO:0000259|Pfam:PF01764};	Predicted lipase	GO:0009507,chloroplast; GO:0047714,galactolipase activity; GO:0008970,phospholipase A1 activity; GO:0004620,phospholipase activity; GO:0004806,triglyceride lipase activity; GO:0016042,lipid catabolic process; GO:0003674,molecular_function; GO:0003824,catalytic activity; GO:0016298,lipase activity; GO:0016787,hydrolase activity; GO:0016788,hydrolase activity, acting on ester bonds; GO:0052689,carb…	PF01764.28:Lipase (class 3)	--	--	--
Cg2g004280	198.981	236.771	203.841	82.857	78.7083	94.6951	5040	6195	5510	2604	2437	2866	-1.27863	7.38467e-27	3.35264e-24	down	chr2	4112504	4113425	+	Cg2g004280	--	--	--	uncharacterized protein LOC102630209 [Citrus sinensis]	--	A0A067EGR6_CITSI RecName: Full=AAI domain-containing protein {ECO:0000259|Pfam:PF14368}; Flags: Fragment;	--	--	PF14368.9:Probable lipid transfer	--	--	--
Cg2g004340	4.5136	1.4396	2.4827	0.5148	0.317	0.6047	431	142	253	61	37	69	-2.51586	3.90822e-09	2.1246e-07	down	chr2	4130846	4133880	-	Cg2g004340	--	K20718 LRR receptor-like serine/threonine-protein kinase ERECTA [EC:2.7.11.1] | (RefSeq) LRR receptor-like serine/threonine-protein kinase ERL1 (A)	ko04016: MAPK signaling pathway - plant	MDIS1-interacting receptor like kinase 2 [Citrus sinensis]	MIK2_ARATH RecName: Full=MDIS1-interacting receptor like kinase 2 {ECO:0000303|PubMed:26863186}; Short=AtMIK2 {ECO:0000303|PubMed:26863186}; AltName: Full=Probable LRR receptor-like serine/threonine-protein kinase At4g08850; EC=2.7.11.1 {ECO:0000305}; Flags: Precursor;	A0A2H5NRB7_CITUN SubName: Full=Uncharacterized protein {ECO:0000313|EMBL:GAY42235.1};	--	GO:0016021,integral component of membrane; GO:0005886,plasma membrane; GO:0009506,plasmodesma; GO:0090406,pollen tube; GO:0005524,ATP binding; GO:0106310,protein serine kinase activity; GO:0004674,protein serine/threonine kinase activity; GO:0009755,hormone-mediated signaling pathway; GO:0010183,pollen tube guidance; GO:0006468,protein phosphorylation; GO:0000166,nucleotide binding; GO:0003674,mo…	PF00069.28:Protein kinase domain	--	--	--
Cg2g004350	16.9028	7.8539	9.4541	2.8161	2.1974	2.248	1548	743	924	320	246	246	-2.20177	4.40766e-15	6.0195e-13	down	chr2	4137419	4157115	-	Cg2g004350	--	K20718 LRR receptor-like serine/threonine-protein kinase ERECTA [EC:2.7.11.1] | (RefSeq) LRR receptor-like serine/threonine-protein kinase ERL1 (A)	ko04016: MAPK signaling pathway - plant	MDIS1-interacting receptor like kinase 2-like isoform X2 [Citrus sinensis]	MIK2_ARATH RecName: Full=MDIS1-interacting receptor like kinase 2 {ECO:0000303|PubMed:26863186}; Short=AtMIK2 {ECO:0000303|PubMed:26863186}; AltName: Full=Probable LRR receptor-like serine/threonine-protein kinase At4g08850; EC=2.7.11.1 {ECO:0000305}; Flags: Precursor;	V4TGH2_CITCL RecName: Full=Protein kinase domain-containing protein {ECO:0000259|PROSITE:PS50011};	--	GO:0016021,integral component of membrane; GO:0005886,plasma membrane; GO:0009506,plasmodesma; GO:0090406,pollen tube; GO:0005524,ATP binding; GO:0106310,protein serine kinase activity; GO:0004674,protein serine/threonine kinase activity; GO:0009755,hormone-mediated signaling pathway; GO:0010183,pollen tube guidance; GO:0006468,protein phosphorylation; GO:0000166,nucleotide binding; GO:0003674,mo…	PF00069.28:Protein kinase domain	--	--	--
Cg2g004490	0.6113	0.84	0.4989	0.1033	0.0645	0.1485	62	88	54	13	8	18	-2.58098	4.37966e-09	2.358e-07	down	chr2	4270827	4275924	+	Cg2g004490	--	K00830 alanine-glyoxylate transaminase / serine-glyoxylate transaminase / serine-pyruvate transaminase [EC:2.6.1.44 2.6.1.45 2.6.1.51] | (RefSeq) serine--glyoxylate aminotransferase (A)	ko00250: Alanine, aspartate and glutamate metabolism; ko00260: Glycine, serine and threonine metabolism; ko00630: Glyoxylate and dicarboxylate metabolism; ko01100: Metabolic pathways; ko01110: Biosynthesis of secondary metabolites; ko01200: Carbon metabolism; ko04146: Peroxisome	serine--glyoxylate aminotransferase [Citrus sinensis]	SGAT_ARATH RecName: Full=Serine--glyoxylate aminotransferase {ECO:0000305|PubMed:18235971, ECO:0000305|PubMed:23098902}; EC=2.6.1.45 {ECO:0000269|PubMed:18235971, ECO:0000269|PubMed:23098902}; AltName: Full=Alanine--glyoxylate aminotransferase {ECO:0000305|PubMed:18235971, ECO:0000305|PubMed:23098902}; Short=AGT {ECO:0000305|PubMed:18235971, ECO:0000305|PubMed:23098902}; EC=2.6.1.44 {ECO:0000269|…	V4U5X0_CITCL RecName: Full=Alanine--glyoxylate transaminase {ECO:0000256|ARBA:ARBA00013049}; EC=2.6.1.44 {ECO:0000256|ARBA:ARBA00013049};	Alanine-glyoxylate aminotransferase AGT1	GO:0048046,apoplast; GO:0009507,chloroplast; GO:0009570,chloroplast stroma; GO:0005829,cytosol; GO:0005739,mitochondrion; GO:0005777,peroxisome; GO:0005886,plasma membrane; GO:0008453,alanine-glyoxylate transaminase activity; GO:0003729,mRNA binding; GO:0050281,serine-glyoxylate transaminase activity; GO:0004760,serine-pyruvate transaminase activity; GO:0019265,glycine biosynthetic process, by tr…	PF00266.22:Aminotransferase class-V	--	--	--
Cg2g004600	1.438	1.5345	1.0566	0.5005	0.4411	0.4376	88	97	69	38	33	32	-1.50699	4.78652e-07	1.50008e-05	down	chr2	4334298	4336493	+	Cg2g004600	--	K19861 benzyl alcohol O-benzoyltransferase [EC:2.3.1.196 2.3.1.232] | (RefSeq) benzyl alcohol O-benzoyltransferase (A)	--	methanol O-anthraniloyltransferase-like [Citrus sinensis]	ATRGB_MALDO RecName: Full=Alcohol acyl transferase 1 allele RGb {ECO:0000303|PubMed:24661745}; Short=AAT1-RGb {ECO:0000303|PubMed:24661745}; EC=2.3.1.- {ECO:0000250|UniProtKB:Q64FJ6};	V4UB74_CITCL SubName: Full=Uncharacterized protein {ECO:0000313|EMBL:ESR59501.1};	--	GO:0016746,acyltransferase activity; GO:0006066,alcohol metabolic process; GO:0009836,fruit ripening, climacteric; GO:0003674,molecular_function; GO:0003824,catalytic activity; GO:0016740,transferase activity; GO:0008150,biological_process; GO:0008152,metabolic process; GO:0044281,small molecule metabolic process; GO:0071704,organic substance metabolic process; GO:1901615,organic hydroxy compound…	PF02458.18:Transferase family	--	--	--
Cg2g004780	40.8511	24.3474	22.7051	12.4855	3.9678	11.2677	1954	1203	1159	741	232	644	-1.61932	0.00404184	0.0290025	down	chr2	4482034	4483934	+	Cg2g004780	--	K19861 benzyl alcohol O-benzoyltransferase [EC:2.3.1.196 2.3.1.232] | (RefSeq) benzyl alcohol O-benzoyltransferase (A)	--	methanol O-anthraniloyltransferase [Citrus clementina]	ATGSA_MALDO RecName: Full=Alcohol acyl transferase 1 allele GSa {ECO:0000303|PubMed:24661745}; Short=AAT1-GSa {ECO:0000303|PubMed:24661745}; EC=2.3.1.- {ECO:0000269|PubMed:24661745};	V4U0U0_CITCL SubName: Full=Uncharacterized protein {ECO:0000313|EMBL:ESR59507.1};	--	GO:0016746,acyltransferase activity; GO:0006066,alcohol metabolic process; GO:0009836,fruit ripening, climacteric; GO:0003674,molecular_function; GO:0003824,catalytic activity; GO:0016740,transferase activity; GO:0008150,biological_process; GO:0008152,metabolic process; GO:0044281,small molecule metabolic process; GO:0071704,organic substance metabolic process; GO:1901615,organic hydroxy compound…	PF02458.18:Transferase family	--	--	--
Cg2g005990	1.2209	1.2382	1.3438	0.3592	0.65	0.373	63	66	74	23	41	23	-1.42778	2.66745e-05	0.000495662	down	chr2	5386609	5390024	+	Cg2g005990	--	K09391 transcription factor E2F7/8 | (RefSeq) E2F transcription factor-like E2FE (A)	--	E2F transcription factor-like E2FF [Citrus sinensis]	E2FF_ARATH RecName: Full=E2F transcription factor-like E2FF; AltName: Full=DP-E2F-like protein 3; AltName: Full=E2F-like repressor E2L2;	A0A2H5P322_CITUN SubName: Full=Uncharacterized protein {ECO:0000313|EMBL:GAY46681.1};	Transcription factor E2F/dimerization partner (TDP)-like proteins	GO:0005737,cytoplasm; GO:0005634,nucleus; GO:0090575,RNA polymerase II transcription regulator complex; GO:0003677,DNA binding; GO:0003700,DNA-binding transcription factor activity; GO:0000981,DNA-binding transcription factor activity, RNA polymerase II-specific; GO:0000978,RNA polymerase II cis-regulatory region sequence-specific DNA binding; GO:0007049,cell cycle; GO:0006357,regulation of trans…	PF02319.23:E2F/DP family winged-helix DNA-binding domain	E2F-DP	TF	E2F-DP
Cg2g006540	4.2366	2.7719	2.8747	7.3941	5.6169	9.6831	145	98	105	314	235	396	1.24167	1.05285e-05	0.000227909	up	chr2	5865263	5866760	-	Cg2g006540	--	K00430 peroxidase [EC:1.11.1.7] | (RefSeq) peroxidase P7-like (A)	ko00940: Phenylpropanoid biosynthesis; ko01100: Metabolic pathways; ko01110: Biosynthesis of secondary metabolites	peroxidase P7-like [Citrus sinensis]	PER4_VITVI RecName: Full=Peroxidase 4 {ECO:0000250|UniProtKB:Q42578}; EC=1.11.1.7; Flags: Precursor;	A0A2H5P318_CITUN RecName: Full=Peroxidase {ECO:0000256|ARBA:ARBA00012313, ECO:0000256|RuleBase:RU362060}; EC=1.11.1.7 {ECO:0000256|ARBA:ARBA00012313, ECO:0000256|RuleBase:RU362060};	--	GO:0005576,extracellular region; GO:0020037,heme binding; GO:0046872,metal ion binding; GO:0004601,peroxidase activity; GO:0042744,hydrogen peroxide catabolic process; GO:0006979,response to oxidative stress; GO:0003674,molecular_function; GO:0005488,binding; GO:0046906,tetrapyrrole binding; GO:0097159,organic cyclic compound binding; GO:1901363,heterocyclic compound binding; GO:0043167,ion bindi…	PF00141.26:Peroxidase	--	--	--
Cg2g006730	3.5528	1.8988	2.3581	0.8501	1.2564	0.7433	192	106	136	57	83	48	-1.42485	1.46327e-05	0.000300261	down	chr2	6033618	6036112	-	Cg2g006730	--	K01184 polygalacturonase [EC:3.2.1.15] | (RefSeq) polygalacturonase At1g48100 (A)	ko00040: Pentose and glucuronate interconversions; ko01100: Metabolic pathways	polygalacturonase At1g48100 [Citrus sinensis]	PGLR4_ARATH RecName: Full=Polygalacturonase At1g48100; Short=PG; EC=3.2.1.15; AltName: Full=Pectinase At1g48100; Flags: Precursor;	V4U1L8_CITCL SubName: Full=Uncharacterized protein {ECO:0000313|EMBL:ESR59772.1};	--	GO:0005576,extracellular region; GO:0004650,polygalacturonase activity; GO:0005975,carbohydrate metabolic process; GO:0009831,plant-type cell wall modification involved in multidimensional cell growth; GO:0003674,molecular_function; GO:0003824,catalytic activity; GO:0004553,hydrolase activity, hydrolyzing O-glycosyl compounds; GO:0016787,hydrolase activity; GO:0016798,hydrolase activity, acting o…	PF00295.20:Glycosyl hydrolases family 28	--	--	--
Cg2g008190	91.1003	70.9104	66.2817	42.2499	26.5673	36.3673	4348	3496	3376	2502	1550	2074	-1.07736	7.81797e-08	2.99981e-06	down	chr2	7324478	7325845	+	Cg2g008190	--	K03676 glutaredoxin 3 | (RefSeq) glutaredoxin-C5-like (A)	--	glutaredoxin-C9-like [Citrus sinensis]	GRXC9_ARATH RecName: Full=Glutaredoxin-C9; Short=AtGrxC9; AltName: Full=Protein ROXY 19;	V4THR3_CITCL RecName: Full=Glutaredoxin domain-containing protein {ECO:0000259|Pfam:PF00462};	Glutaredoxin and related proteins	GO:0005737,cytoplasm; GO:0005634,nucleus; GO:0097573,glutathione oxidoreductase activity; GO:0009867,jasmonic acid mediated signaling pathway; GO:0000122,negative regulation of transcription by RNA polymerase II; GO:0009751,response to salicylic acid; GO:0009863,salicylic acid mediated signaling pathway; GO:0003674,molecular_function; GO:0003824,catalytic activity; GO:0015035,protein-disulfide re…	PF00462.27:Glutaredoxin	--	--	--
Cg2g010510	0.2588	0.167	0	0.3129	5.2577	4.4041	12	8	0	18	298	244	4.57953	0.00319944	0.0241439	up	chr2	9719372	9720892	-	Cg2g010510	--	K15400 omega-hydroxypalmitate O-feruloyl transferase [EC:2.3.1.188] | (RefSeq) omega-hydroxypalmitate O-feruloyl transferase (A)	ko00073: Cutin, suberine and wax biosynthesis	Omega-hydroxypalmitate O-feruloyl transferase [Citrus sinensis]	HHT1_ARATH RecName: Full=Omega-hydroxypalmitate O-feruloyl transferase; EC=2.3.1.188; AltName: Full=Omega-hydroxyacid hydroxycinnamoyltransferase; AltName: Full=Protein ALIPHATIC SUBERIN FERULOYL TRANSFERASE;	A0A2H5QND6_CITUN SubName: Full=Uncharacterized protein {ECO:0000313|EMBL:GAY66137.1};	--	GO:0016747,acyltransferase activity, transferring groups other than amino-acyl groups; GO:0050734,hydroxycinnamoyltransferase activity; GO:0102406,omega-hydroxypalmitate O-sinapoyl transferase activity; GO:0052325,cell wall pectin biosynthetic process; GO:0010345,suberin biosynthetic process; GO:0003674,molecular_function; GO:0003824,catalytic activity; GO:0016740,transferase activity; GO:0016746…	PF02458.18:Transferase family	--	--	--
Cg2g010590	13.7174	15.4524	15.4695	6.5715	6.6624	7.1128	1430	1664	1721	850	849	886	-1.09487	8.9433e-29	5.56406e-26	down	chr2	9837447	9842714	-	Cg2g010590	--	--	--	putative metal-nicotianamine transporter YSL6 [Citrus sinensis]	YSL6_ARATH RecName: Full=Probable metal-nicotianamine transporter YSL6; AltName: Full=Protein YELLOW STRIPE LIKE 6; Short=AtYSL6;	A0A067F956_CITSI SubName: Full=Uncharacterized protein {ECO:0000313|EMBL:KDO63888.1};	--	GO:0016021,integral component of membrane; GO:0016020,membrane; GO:0000325,plant-type vacuole; GO:0009705,plant-type vacuole membrane; GO:0009526,plastid envelope; GO:0005774,vacuolar membrane; GO:0035673,oligopeptide transmembrane transporter activity; GO:0034755,iron ion transmembrane transport; GO:0003674,molecular_function; GO:0005215,transporter activity; GO:0022857,transmembrane transporter…	PF03169.18:OPT oligopeptide transporter protein	--	--	--
Cg2g010850	0.9616	0.4805	0.8139	3.2001	2.157	4.2575	31	16	28	128	85	164	2.13467	8.8696e-08	3.34812e-06	up	chr2	10094031	10095456	-	Cg2g010850	--	K00430 peroxidase [EC:1.11.1.7] | (RefSeq) peroxidase 55-like (A)	ko00940: Phenylpropanoid biosynthesis; ko01100: Metabolic pathways; ko01110: Biosynthesis of secondary metabolites	peroxidase 55 [Citrus sinensis]	PER55_ARATH RecName: Full=Peroxidase 55; Short=Atperox P55; EC=1.11.1.7; AltName: Full=ATP20a; Flags: Precursor;	A0A067F944_CITSI RecName: Full=Peroxidase {ECO:0000256|ARBA:ARBA00012313, ECO:0000256|RuleBase:RU362060}; EC=1.11.1.7 {ECO:0000256|ARBA:ARBA00012313, ECO:0000256|RuleBase:RU362060};	--	GO:0005576,extracellular region; GO:0020037,heme binding; GO:0046872,metal ion binding; GO:0004601,peroxidase activity; GO:0042744,hydrogen peroxide catabolic process; GO:0006979,response to oxidative stress; GO:0003674,molecular_function; GO:0005488,binding; GO:0046906,tetrapyrrole binding; GO:0097159,organic cyclic compound binding; GO:1901363,heterocyclic compound binding; GO:0043167,ion bindi…	PF00141.26:Peroxidase	--	--	--
Cg2g012130	1.7453	2.3341	1.7872	0.348	0.6918	0.7379	97	134	106	24	47	49	-1.68557	4.20639e-07	1.33571e-05	down	chr2	11894476	11896068	+	Cg2g012130	--	K13496 UDP-glucosyltransferase 73C [EC:2.4.1.-] | (RefSeq) UDP-glycosyltransferase 73C3-like (A)	ko00908: Zeatin biosynthesis; ko01110: Biosynthesis of secondary metabolites	UDP-glycosyltransferase 73C3 [Citrus clementina]	U73C3_ARATH RecName: Full=UDP-glycosyltransferase 73C3; EC=2.4.1.-;	V4SS26_CITCL RecName: Full=Glycosyltransferase {ECO:0000256|RuleBase:RU362057}; EC=2.4.1.- {ECO:0000256|RuleBase:RU362057};	UDP-glucuronosyl and UDP-glucosyl transferase	GO:0008194,UDP-glycosyltransferase activity; GO:0003674,molecular_function; GO:0003824,catalytic activity; GO:0016740,transferase activity; GO:0016757,glycosyltransferase activity	PF00201.21:UDP-glucoronosyl and UDP-glucosyl transferase	--	--	--
Cg2g012180	3.5924	3.2064	3.3424	20.4929	6.3986	27.0154	141	130	140	998	307	1267	2.46196	3.42055e-05	0.000611784	up	chr2	12062127	12063997	-	Cg2g012180	--	--	--	Pathogenesis-related thaumatin superfamily protein [Citrus sinensis]	TLP1_CASSA RecName: Full=Thaumatin-like protein 1; Flags: Precursor;	V4SM47_CITCL SubName: Full=Uncharacterized protein {ECO:0000313|EMBL:ESR41722.1};	--	GO:0048046,apoplast; GO:0050832,defense response to fungus; GO:0031640,killing of cells of another organism; GO:0006950,response to stress; GO:0006952,defense response; GO:0008150,biological_process; GO:0009605,response to external stimulus; GO:0009607,response to biotic stimulus; GO:0009620,response to fungus; GO:0043207,response to external biotic stimulus; GO:0044419,biological process involve…	PF00314.20:Thaumatin family	--	--	--
Cg2g012510	2.0862	1.8586	1.3599	0.3533	0.3092	0.253	138	127	96	29	25	20	-2.49613	2.57144e-15	3.56984e-13	down	chr2	13457802	13459697	+	Cg2g012510	--	--	--	uncharacterized protein LOC102618763 [Citrus sinensis]	--	V4UQB9_CITCL RecName: Full=Nodulin-like domain-containing protein {ECO:0000259|Pfam:PF06813};	--	GO:0016021,integral component of membrane; GO:0005575,cellular_component; GO:0016020,membrane; GO:0031224,intrinsic component of membrane; GO:0110165,cellular anatomical entity	PF06813.16:Nodulin-like	--	--	--
Cg2g013050	2.0556	2.4363	1.9262	7.3544	3.2689	6.9455	107	131	107	475	208	432	1.50021	2.5352e-06	6.66616e-05	up	chr2	14605753	14607707	+	Cg2g013050	--	K01728 pectate lyase [EC:4.2.2.2] | (RefSeq) pectate lyase-like (A)	ko00040: Pentose and glucuronate interconversions; ko01100: Metabolic pathways	putative pectate lyase 11 [Citrus sinensis]	PLY_ZINVI RecName: Full=Pectate lyase; EC=4.2.2.2; AltName: Full=ZePel; Flags: Precursor;	A0A067DCB5_CITSI RecName: Full=Pectate lyase {ECO:0000256|ARBA:ARBA00012272, ECO:0000256|RuleBase:RU361123}; EC=4.2.2.2 {ECO:0000256|ARBA:ARBA00012272, ECO:0000256|RuleBase:RU361123};	--	GO:0046872,metal ion binding; GO:0030570,pectate lyase activity; GO:0045490,pectin catabolic process; GO:0003674,molecular_function; GO:0005488,binding; GO:0043167,ion binding; GO:0043169,cation binding; GO:0003824,catalytic activity; GO:0016829,lyase activity; GO:0016835,carbon-oxygen lyase activity; GO:0016837,carbon-oxygen lyase activity, acting on polysaccharides; GO:0000272,polysaccharide ca…	PF00544.22:Pectate lyase	--	--	--
Cg2g013110	0.1726	0.167	0.2335	0.6799	0.4235	0.8023	9	9	13	44	27	50	1.77469	0.000402478	0.00468297	up	chr2	14652897	14655524	-	Cg2g013110	--	K20720 reticulon-4 | (RefSeq) reticulon-like protein B21 (A)	--	reticulon-like protein B17 [Citrus sinensis]	RTNLQ_ARATH RecName: Full=Reticulon-like protein B17; Short=AtRTNLB17;	V4W3B0_CITCL RecName: Full=Reticulon-like protein {ECO:0000256|RuleBase:RU363132};	--	GO:0005789,endoplasmic reticulum membrane; GO:0016021,integral component of membrane; GO:0005575,cellular_component; GO:0005622,intracellular anatomical structure; GO:0005737,cytoplasm; GO:0005783,endoplasmic reticulum; GO:0012505,endomembrane system; GO:0016020,membrane; GO:0031090,organelle membrane; GO:0031984,organelle subcompartment; GO:0042175,nuclear outer membrane-endoplasmic reticulum me…	PF02453.20:Reticulon	--	--	--
Cg2g013640	134.58	85.2939	97.4784	65.4481	37.9475	49.4611	4700	3077	3633	2836	1620	2064	-1.0148	1.40094e-05	0.000289459	down	chr2	15871616	15872765	-	Cg2g013640	--	--	--	transcription factor bHLH162 [Citrus sinensis]	BH162_ARATH RecName: Full=Transcription factor bHLH162; AltName: Full=Basic helix-loop-helix protein 162; Short=AtbHLH162 {ECO:0000303|PubMed:14600211}; Short=bHLH 162; AltName: Full=bHLH transcription factor bHLH162;	V4U8R4_CITCL SubName: Full=Uncharacterized protein {ECO:0000313|EMBL:ESR60530.1};	--	GO:0090575,RNA polymerase II transcription regulator complex; GO:0003700,DNA-binding transcription factor activity; GO:0000981,DNA-binding transcription factor activity, RNA polymerase II-specific; GO:0046983,protein dimerization activity; GO:0000977,RNA polymerase II transcription regulatory region sequence-specific DNA binding; GO:0050832,defense response to fungus; GO:0006357,regulation of tra…	--	bHLH	TF	bHLH
Cg2g014280	2.0834	1.5891	1.686	0.9413	0.2841	0.4491	66	52	57	37	11	17	-1.63466	0.000605643	0.00643084	down	chr2	17233962	17234869	-	Cg2g014280	--	--	--	hypothetical protein KPL71_004177 [Citrus sinensis]	NHL6_ARATH RecName: Full=NDR1/HIN1-like protein 6 {ECO:0000303|PubMed:26849212};	A0A067DMR3_CITSI SubName: Full=Uncharacterized protein {ECO:0000313|EMBL:KDO40292.1}; Flags: Fragment;	--	GO:0005829,cytosol; GO:0016021,integral component of membrane; GO:0005886,plasma membrane; GO:0009738,abscisic acid-activated signaling pathway; GO:0010116,positive regulation of abscisic acid biosynthetic process; GO:0009737,response to abscisic acid; GO:0006970,response to osmotic stress; GO:1902074,response to salt; GO:0007154,cell communication; GO:0007165,signal transduction; GO:0008150,biol…	--	--	--	--
Cg2g016150	4.4104	4.2516	4.1675	1.1823	1.0026	1.2899	475	473	479	158	132	166	-1.84514	3.53014e-32	3.95328e-29	down	chr2	21048825	21052006	-	Cg2g016150	--	K00924 kinase [EC:2.7.1.-] | (RefSeq) receptor protein kinase CLAVATA1 (A)	--	MDIS1-interacting receptor like kinase 2 [Citrus sinensis]	MIK2_ARATH RecName: Full=MDIS1-interacting receptor like kinase 2 {ECO:0000303|PubMed:26863186}; Short=AtMIK2 {ECO:0000303|PubMed:26863186}; AltName: Full=Probable LRR receptor-like serine/threonine-protein kinase At4g08850; EC=2.7.11.1 {ECO:0000305}; Flags: Precursor;	V4TU78_CITCL RecName: Full=Protein kinase domain-containing protein {ECO:0000259|PROSITE:PS50011};	--	GO:0016021,integral component of membrane; GO:0005886,plasma membrane; GO:0009506,plasmodesma; GO:0090406,pollen tube; GO:0005524,ATP binding; GO:0106310,protein serine kinase activity; GO:0004674,protein serine/threonine kinase activity; GO:0009755,hormone-mediated signaling pathway; GO:0010183,pollen tube guidance; GO:0006468,protein phosphorylation; GO:0000166,nucleotide binding; GO:0003674,mo…	PF13855.9:Leucine rich repeat	--	--	--
Cg2g016200	0.3124	0.6048	0.4138	0.1215	0.0705	0.1082	29	58	41	14	8	12	-2.1048	1.41308e-05	0.00029125	down	chr2	21087685	21090801	-	Cg2g016200	--	K00924 kinase [EC:2.7.1.-] | (RefSeq) receptor protein kinase CLAVATA1 (A)	--	hypothetical protein CISIN_1g005864mg [Citrus sinensis]	MIK2_ARATH RecName: Full=MDIS1-interacting receptor like kinase 2 {ECO:0000303|PubMed:26863186}; Short=AtMIK2 {ECO:0000303|PubMed:26863186}; AltName: Full=Probable LRR receptor-like serine/threonine-protein kinase At4g08850; EC=2.7.11.1 {ECO:0000305}; Flags: Precursor;	A0A067E8S0_CITSI RecName: Full=Protein kinase domain-containing protein {ECO:0000259|PROSITE:PS50011};	--	GO:0016021,integral component of membrane; GO:0005886,plasma membrane; GO:0009506,plasmodesma; GO:0090406,pollen tube; GO:0005524,ATP binding; GO:0106310,protein serine kinase activity; GO:0004674,protein serine/threonine kinase activity; GO:0009755,hormone-mediated signaling pathway; GO:0010183,pollen tube guidance; GO:0006468,protein phosphorylation; GO:0000166,nucleotide binding; GO:0003674,mo…	PF00069.28:Protein kinase domain	--	--	--
Cg2g016630	1.4368	3.1742	1.7261	0.7126	1.2507	1.0021	78	178	100	48	83	65	-1.05746	0.00410114	0.0293278	down	chr2	21982358	21984806	-	Cg2g016630	--	K13691 pathogen-inducible salicylic acid glucosyltransferase [EC:2.4.1.-] | (RefSeq) UDP-glycosyltransferase 74F2-like isoform X1 (A)	--	hypothetical protein CUMW_224910 [Citrus unshiu]	U74F2_ARATH RecName: Full=UDP-glycosyltransferase 74F2; EC=2.4.1.-; AltName: Full=AtSGT1; AltName: Full=Salicylic acid glucosyltransferase 1;	A0A2H5QFK0_CITUN RecName: Full=Glycosyltransferase {ECO:0000256|RuleBase:RU362057}; EC=2.4.1.- {ECO:0000256|RuleBase:RU362057};	UDP-glucuronosyl and UDP-glucosyl transferase	GO:0005829,cytosol; GO:0052641,benzoic acid glucosyltransferase activity; GO:0090704,nicotinate-O-glucosyltransferase activity; GO:0080043,quercetin 3-O-glucosyltransferase activity; GO:0080044,quercetin 7-O-glucosyltransferase activity; GO:0052639,salicylic acid glucosyltransferase (ester-forming) activity; GO:0052640,salicylic acid glucosyltransferase (glucoside-forming) activity; GO:0080002,UD…	PF00201.21:UDP-glucoronosyl and UDP-glucosyl transferase	--	--	--
Cg2g017150	8.162	6.7651	8.7481	24.4427	21.3263	23.2795	299	256	342	1111	955	1019	1.58224	1.41595e-27	7.2076e-25	up	chr2	22996913	22998061	-	Cg2g017150	--	K19613 leucine-rich repeat protein SHOC2 | (RefSeq) disease resistance-like protein DSC1 (A)	--	disease resistance-like protein DSC1 [Citrus sinensis]	DSC1_ARATH RecName: Full=Disease resistance-like protein DSC1 {ECO:0000305}; EC=3.2.2.6 {ECO:0000255|PROSITE-ProRule:PRU00204}; AltName: Full=Protein DOMINANT SUPPRESSOR OF CAMTA3 NUMBER 1 {ECO:0000303|PubMed:28407487};	V4TUJ1_CITCL RecName: Full=ADP-ribosyl cyclase/cyclic ADP-ribose hydrolase {ECO:0000256|ARBA:ARBA00011982}; EC=3.2.2.6 {ECO:0000256|ARBA:ARBA00011982};	--	GO:0043531,ADP binding; GO:0005524,ATP binding; GO:0050135,NAD(P)+ nucleosidase activity; GO:0061809,NAD+ nucleotidase, cyclic ADP-ribose generating; GO:0042742,defense response to bacterium; GO:0009626,plant-type hypersensitive response; GO:0007165,signal transduction; GO:0000166,nucleotide binding; GO:0003674,molecular_function; GO:0005488,binding; GO:0017076,purine nucleotide binding; GO:00305…	PF20160.2:C-JID domain	--	--	--
Cg2g017180	1.0329	0.9166	0.9947	5.8734	5.3984	6.9154	36	33	37	254	230	288	2.66717	1.28004e-28	6.93616e-26	up	chr2	23027132	23028393	-	Cg2g017180	--	K19613 leucine-rich repeat protein SHOC2 | (RefSeq) disease resistance-like protein DSC1 (A)	--	ADP-ribosyl cyclase/cyclic ADP-ribose hydrolase [Citrus sinensis]	DSC1_ARATH RecName: Full=Disease resistance-like protein DSC1 {ECO:0000305}; EC=3.2.2.6 {ECO:0000255|PROSITE-ProRule:PRU00204}; AltName: Full=Protein DOMINANT SUPPRESSOR OF CAMTA3 NUMBER 1 {ECO:0000303|PubMed:28407487};	A0A2H5QWS0_CITUN RecName: Full=C-JID domain-containing protein {ECO:0000259|Pfam:PF20160}; Flags: Fragment;	--	GO:0043531,ADP binding; GO:0005524,ATP binding; GO:0050135,NAD(P)+ nucleosidase activity; GO:0061809,NAD+ nucleotidase, cyclic ADP-ribose generating; GO:0042742,defense response to bacterium; GO:0009626,plant-type hypersensitive response; GO:0007165,signal transduction; GO:0000166,nucleotide binding; GO:0003674,molecular_function; GO:0005488,binding; GO:0017076,purine nucleotide binding; GO:00305…	PF12799.10:Leucine Rich repeats (2 copies)	--	--	--
Cg2g017990	3.6495	5.0414	4.0729	1.5863	2.1469	1.4413	178	254	212	96	128	84	-1.26707	1.38592e-08	6.41342e-07	down	chr2	24421590	24423071	-	Cg2g017990	--	--	--	hypothetical protein KPL71_004403 [Citrus sinensis]	--	A0A2H5QTV0_CITUN RecName: Full=DUF4378 domain-containing protein {ECO:0000259|Pfam:PF14309};	--	--	PF14309.9:Domain of unknown function (DUF4378)	--	--	--
Cg2g018020	10.0103	10.8643	14.6544	26.9252	18.2482	24.0311	578	648	903	1929	1288	1658	1.00354	6.26553e-07	1.90322e-05	up	chr2	24468204	24470174	-	Cg2g018020	--	K00430 peroxidase [EC:1.11.1.7] | (RefSeq) peroxidase 3 (A)	ko00940: Phenylpropanoid biosynthesis; ko01100: Metabolic pathways; ko01110: Biosynthesis of secondary metabolites	peroxidase 3 [Citrus sinensis]	PER3_ARATH RecName: Full=Peroxidase 3; Short=Atperox P3; EC=1.11.1.7; AltName: Full=ATPRC; AltName: Full=RCI3A; AltName: Full=Rare cold-inducible protein; Flags: Precursor;	A0A2H5QMU9_CITUN RecName: Full=Peroxidase {ECO:0000256|ARBA:ARBA00012313, ECO:0000256|RuleBase:RU362060}; EC=1.11.1.7 {ECO:0000256|ARBA:ARBA00012313, ECO:0000256|RuleBase:RU362060};	--	GO:0005783,endoplasmic reticulum; GO:0005576,extracellular region; GO:0009505,plant-type cell wall; GO:0020037,heme binding; GO:0046872,metal ion binding; GO:0004601,peroxidase activity; GO:0042744,hydrogen peroxide catabolic process; GO:0042538,hyperosmotic salinity response; GO:0009409,response to cold; GO:0009269,response to desiccation; GO:0006979,response to oxidative stress; GO:0003674,mole…	PF00141.26:Peroxidase	--	--	--
Cg2g018320	1.8684	2.2321	1.9743	2.5311	4.3904	5.2567	47	58	53	79	135	158	1.04203	0.00163779	0.0142574	up	chr2	24823914	24824634	+	Cg2g018320	--	--	--	PINc domain-containing protein [Citrus sinensis]	--	A0A067DSE0_CITSI SubName: Full=Uncharacterized protein {ECO:0000313|EMBL:KDO41957.1};	--	GO:0016021,integral component of membrane; GO:0005575,cellular_component; GO:0016020,membrane; GO:0031224,intrinsic component of membrane; GO:0110165,cellular anatomical entity	--	--	--	--
Cg2g018570	3.4325	2.3857	2.6941	0.8985	0.816	0.5402	117	84	98	38	34	22	-1.88074	3.72759e-09	2.04627e-07	down	chr2	25135289	25136265	+	Cg2g018570	--	--	--	hypothetical protein KPL70_003840 [Citrus sinensis]	GRP1_PETHY RecName: Full=Glycine-rich cell wall structural protein 1; Flags: Precursor;	U7DU29_POPTR SubName: Full=Uncharacterized protein {ECO:0000313|EMBL:ERP46440.1}; Flags: Fragment;	--	GO:0005576,extracellular region; GO:0071555,cell wall organization; GO:0008150,biological_process; GO:0009987,cellular process; GO:0016043,cellular component organization; GO:0045229,external encapsulating structure organization; GO:0071554,cell wall organization or biogenesis; GO:0071840,cellular component organization or biogenesis; GO:0005575,cellular_component; GO:0110165,cellular anatomical …	--	--	--	--
Cg2g018620	20.7529	19.9694	16.8522	9.3946	7.4583	8.083	997	991	864	560	438	464	-1.16793	2.09612e-15	2.95887e-13	down	chr2	25174829	25179886	-	Cg2g018620	--	--	--	uncharacterized protein LOC18051008 [Citrus clementina]	SLAH1_ARATH RecName: Full=S-type anion channel SLAH1; AltName: Full=SLAC1-homolog protein 1;	V4UEW7_CITCL SubName: Full=Uncharacterized protein {ECO:0000313|EMBL:ESR60826.1};	--	GO:0016021,integral component of membrane; GO:0005886,plasma membrane; GO:0008308,voltage-gated anion channel activity; GO:0006873,cellular ion homeostasis; GO:0006821,chloride transport; GO:1901529,positive regulation of anion channel activity; GO:0009651,response to salt stress; GO:0009414,response to water deprivation; GO:0003674,molecular_function; GO:0005215,transporter activity; GO:0005216,…	PF07876.15:Stress responsive A/B Barrel Domain	--	--	--
Cg2g018630	30.1774	27.0708	27.2731	7.2683	6.8056	9.4	1295	1200	1249	387	357	482	-1.80815	5.84523e-30	4.4631e-27	down	chr2	25183060	25184475	-	Cg2g018630	--	K20716 mitogen-activated protein kinase kinase kinase 17/18 | (RefSeq) mitogen-activated protein kinase kinase kinase 18 (A)	ko04016: MAPK signaling pathway - plant	mitogen-activated protein kinase kinase kinase 18 [Citrus sinensis]	M3K18_ARATH RecName: Full=Mitogen-activated protein kinase kinase kinase 18 {ECO:0000303|PubMed:26443375}; EC=2.7.11.25 {ECO:0000255|PROSITE-ProRule:PRU00159, ECO:0000269|PubMed:25680457, ECO:0000269|PubMed:26443375};	A0A067EHT7_CITSI RecName: Full=Protein kinase domain-containing protein {ECO:0000259|PROSITE:PS50011};	MEKK and related serine/threonine protein kinases	GO:0005634,nucleus; GO:0005524,ATP binding; GO:0004709,MAP kinase kinase kinase activity; GO:0004672,protein kinase activity; GO:0019901,protein kinase binding; GO:0106310,protein serine kinase activity; GO:0004674,protein serine/threonine kinase activity; GO:0009738,abscisic acid-activated signaling pathway; GO:1902457,negative regulation of stomatal opening; GO:0009789,positive regulation of ab…	PF00069.28:Protein kinase domain	--	--	--
Cg2g019150	0.4804	0.155	0.3301	0.8776	0.5895	1.5679	30	10	22	68	45	117	1.69691	0.00161247	0.0140927	up	chr2	25737117	25739178	+	Cg2g019150	--	K19891 glucan endo-1,3-beta-glucosidase 1/2/3 [EC:3.2.1.39] | (RefSeq) glucan endo-1,3-beta-glucosidase 3 isoform X1 (A)	ko00500: Starch and sucrose metabolism; ko01100: Metabolic pathways	glucan endo-1,3-beta-D-glucosidase [Citrus sinensis]	E1312_ARATH RecName: Full=Glucan endo-1,3-beta-glucosidase 12; EC=3.2.1.39; AltName: Full=(1->3)-beta-glucan endohydrolase 12; Short=(1->3)-beta-glucanase 12; AltName: Full=Beta-1,3-endoglucanase 12; Short=Beta-1,3-glucanase 12; Flags: Precursor;	V4U9R3_CITCL RecName: Full=Glucan endo-1,3-beta-D-glucosidase {ECO:0000256|ARBA:ARBA00012780}; EC=3.2.1.39 {ECO:0000256|ARBA:ARBA00012780};	--	GO:0031225,anchored component of membrane; GO:0046658,anchored component of plasma membrane; GO:0005576,extracellular region; GO:0042973,glucan endo-1,3-beta-D-glucosidase activity; GO:0005975,carbohydrate metabolic process; GO:0071555,cell wall organization; GO:0006952,defense response; GO:0003674,molecular_function; GO:0003824,catalytic activity; GO:0004553,hydrolase activity, hydrolyzing O-gly…	PF00332.21:Glycosyl hydrolases family 17	--	--	--
Cg2g019740	17.6631	10.7433	13.6357	4.166	4.93	7.0938	721	453	594	211	246	346	-1.33846	2.4938e-07	8.4184e-06	down	chr2	26410938	26412107	-	Cg2g019740	--	--	--	F-box protein [Citrus sinensis]	FB135_ARATH RecName: Full=F-box protein At3g07870;	V4TKH2_CITCL RecName: Full=F-box domain-containing protein {ECO:0000259|PROSITE:PS50181};	--	GO:0009506,plasmodesma; GO:0008284,positive regulation of cell population proliferation; GO:0008150,biological_process; GO:0008283,cell population proliferation; GO:0009987,cellular process; GO:0042127,regulation of cell population proliferation; GO:0048518,positive regulation of biological process; GO:0048522,positive regulation of cellular process; GO:0050789,regulation of biological process; G…	PF00646.36:F-box domain	--	--	--
Cg2g020320	11.9746	14.3054	15.4669	38.5305	32.7673	30.1864	658	812	907	2627	2201	1982	1.31971	3.84999e-21	1.0602e-18	up	chr2	26980407	26982587	+	Cg2g020320	--	--	--	Fasciclin-like arabinogalactan protein 2 [Citrus sinensis]	FLA2_ARATH RecName: Full=Fasciclin-like arabinogalactan protein 2; Flags: Precursor;	A0A067D964_CITSI SubName: Full=Uncharacterized protein {ECO:0000313|EMBL:KDO38095.1};	--	GO:0031225,anchored component of membrane; GO:0046658,anchored component of plasma membrane; GO:0005829,cytosol; GO:0000325,plant-type vacuole; GO:0005886,plasma membrane; GO:0005575,cellular_component; GO:0016020,membrane; GO:0031224,intrinsic component of membrane; GO:0110165,cellular anatomical entity; GO:0031226,intrinsic component of plasma membrane; GO:0071944,cell periphery; GO:0005622,int…	PF02469.25:Fasciclin domain	--	--	--
Cg2g020660	20.567	20.7645	16.6132	8.5138	9.6561	7.1245	1725	1799	1487	886	990	714	-1.16102	3.17805e-16	5.183e-14	down	chr2	27276488	27281690	-	Cg2g020660	--	--	--	hypothetical protein CISIN_1g014667mg [Citrus sinensis]	COL9_ARATH RecName: Full=Zinc finger protein CONSTANS-LIKE 9;	A0A067E7E2_CITSI SubName: Full=Uncharacterized protein {ECO:0000313|EMBL:KDO51003.1};	--	GO:0005634,nucleus; GO:0003700,DNA-binding transcription factor activity; GO:0000976,transcription cis-regulatory region binding; GO:0008270,zinc ion binding; GO:0007623,circadian rhythm; GO:0048579,negative regulation of long-day photoperiodism, flowering; GO:0006355,regulation of DNA-templated transcription; GO:0003674,molecular_function; GO:0140110,transcription regulator activity; GO:0001067,…	PF06203.17:CCT motif	C2C2-CO-like	TF	C2C2->C2C2-CO-like
Cg2g020890	13.7305	17.6373	15.383	6.295	7.6473	5.6346	777	1031	929	442	529	381	-1.22	1.01931e-16	1.80236e-14	down	chr2	27626530	27629438	+	Cg2g020890	--	K10666 E3 ubiquitin-protein ligase RNF5 [EC:2.3.2.27] | (RefSeq) E3 ubiquitin-protein ligase RMA3 (A)	ko04141: Protein processing in endoplasmic reticulum	hypothetical protein CUMW_169410 [Citrus unshiu]	RMA3_ARATH RecName: Full=E3 ubiquitin-protein ligase RMA3; EC=2.3.2.27; AltName: Full=Protein RING membrane-anchor 3; AltName: Full=RING-type E3 ubiquitin transferase RMA3 {ECO:0000305};	A0A2H5PUU8_CITUN RecName: Full=RING-type E3 ubiquitin transferase {ECO:0000256|ARBA:ARBA00012483}; EC=2.3.2.27 {ECO:0000256|ARBA:ARBA00012483};	Predicted E3 ubiquitin ligase	GO:0005783,endoplasmic reticulum; GO:0005789,endoplasmic reticulum membrane; GO:0016021,integral component of membrane; GO:0046872,metal ion binding; GO:0061630,ubiquitin protein ligase activity; GO:0044390,ubiquitin-like protein conjugating enzyme binding; GO:0004842,ubiquitin-protein transferase activity; GO:0071456,cellular response to hypoxia; GO:0071712,ER-associated misfolded protein catabo…	PF13920.9:Zinc finger, C3HC4 type (RING finger)	--	--	--
Cg2g021360	147.176	120.202	139.727	50.0162	56.1994	48.553	8955	7555	9073	3776	4180	3530	-1.36051	1.39919e-35	1.95863e-32	down	chr2	28143219	28145178	+	Cg2g021360	--	--	--	NAC domain-containing protein 72 [Citrus sinensis]	JA2L_SOLLC RecName: Full=NAC domain-containing protein JA2L {ECO:0000305}; AltName: Full=Protein JASMONIC ACID 2-LIKE {ECO:0000303|PubMed:25005917}; Short=Protein JA2-LIKE {ECO:0000303|PubMed:25005917};	A0A067G6D8_CITSI RecName: Full=NAC domain-containing protein {ECO:0000259|PROSITE:PS51005};	--	GO:0005634,nucleus; GO:0003677,DNA binding; GO:0006952,defense response; GO:0006355,regulation of DNA-templated transcription; GO:0003674,molecular_function; GO:0003676,nucleic acid binding; GO:0005488,binding; GO:0097159,organic cyclic compound binding; GO:1901363,heterocyclic compound binding; GO:0006950,response to stress; GO:0008150,biological_process; GO:0050896,response to stimulus; GO:0006…	PF02365.18:No apical meristem (NAM) protein	NAC	TF	NAC
Cg2g021500	2.1541	1.6156	2.364	6.1779	4.6118	6.5613	222	172	260	790	581	808	1.54062	5.39763e-13	5.63164e-11	up	chr2	28314495	28317448	+	Cg2g021500	--	K13430 serine/threonine-protein kinase PBS1 [EC:2.7.11.1] | (RefSeq) serine/threonine-protein kinase PBS1 (A)	ko04626: Plant-pathogen interaction	Receptor-like protein kinase THESEUS 1 [Citrus sinensis]	THE1_ARATH RecName: Full=Receptor-like protein kinase THESEUS 1; EC=2.7.11.-; Flags: Precursor;	A0A067G6G8_CITSI RecName: Full=Protein kinase domain-containing protein {ECO:0000259|PROSITE:PS50011};	Serine/threonine protein kinase	GO:0016021,integral component of membrane; GO:0005886,plasma membrane; GO:0009506,plasmodesma; GO:0005524,ATP binding; GO:0004672,protein kinase activity; GO:0004674,protein serine/threonine kinase activity; GO:0004714,transmembrane receptor protein tyrosine kinase activity; GO:0050832,defense response to fungus; GO:0046777,protein autophosphorylation; GO:0009741,response to brassinosteroid; GO:0…	PF07714.20:Protein tyrosine and serine/threonine kinase	--	--	--
Cg2g021510	0.5371	0.5747	0.3708	1.5492	1.1793	1.6796	19	21	14	68	51	71	1.61594	2.42319e-05	0.000454802	up	chr2	28318472	28319586	-	Cg2g021510	--	--	--	uncharacterized protein LOC18054182 [Citrus clementina]	--	V4TX84_CITCL SubName: Full=Uncharacterized protein {ECO:0000313|EMBL:ESR65198.1};	--	--	PF06830.14:Root cap	--	--	--
Cg2g021760	0.0869	0.028	0	1.12	1.729	0.5088	3	1	0	48	73	21	4.91952	2.03803e-07	7.07332e-06	up	chr2	28562739	28566536	-	Cg2g021760	--	K09287 RAV-like factor | (RefSeq) AP2/ERF and B3 domain-containing transcription factor At1g50680-like (A)	--	hypothetical protein KPL70_026564 [Citrus sinensis]	Y7633_ORYSJ RecName: Full=B3 domain-containing protein Os07g0563300;	A0A7G8AUA3_CAMAC SubName: Full=AP2/ERF transcription factor {ECO:0000313|EMBL:QNI23772.1};	--	GO:0005634,nucleus; GO:0003677,DNA binding; GO:0008270,zinc ion binding; GO:0003674,molecular_function; GO:0003676,nucleic acid binding; GO:0005488,binding; GO:0097159,organic cyclic compound binding; GO:1901363,heterocyclic compound binding; GO:0043167,ion binding; GO:0043169,cation binding; GO:0046872,metal ion binding; GO:0046914,transition metal ion binding; GO:0005575,cellular_component; GO:…	PF02362.24:B3 DNA binding domain	B3	TF	B3->B3
Cg2g021840	2.3035	3.3104	2.2475	0.2392	0.7091	0.5366	194	288	202	25	73	54	-2.37067	3.54864e-11	2.747e-09	down	chr2	28670937	28676132	+	Cg2g021840	--	K05391 cyclic nucleotide gated channel, plant | (RefSeq) cyclic nucleotide-gated ion channel 4 (A)	ko04626: Plant-pathogen interaction	cyclic nucleotide-gated ion channel 4 [Citrus sinensis]	CNGC4_ARATH RecName: Full=Cyclic nucleotide-gated ion channel 4; Short=AtCNGC4; AltName: Full=Cyclic nucleotide- and calmodulin-regulated ion channel 4; Short=AtHLM1;	V4UGN9_CITCL RecName: Full=Cyclic nucleotide-binding domain-containing protein {ECO:0000259|PROSITE:PS50042};	K+-channel ERG and related proteins, contain PAS/PAC sensor domain	GO:0016021,integral component of membrane; GO:0016020,membrane; GO:0005886,plasma membrane; GO:0005516,calmodulin binding; GO:0030552,cAMP binding; GO:0008324,cation transmembrane transporter activity; GO:0030553,cGMP binding; GO:0005216,ion channel activity; GO:0009626,plant-type hypersensitive response; GO:0003674,molecular_function; GO:0005488,binding; GO:0005515,protein binding; GO:0000166,nu…	PF00520.34:Ion transport protein	--	--	--
Cg2g022720	5.2191	2.4615	3.7962	1.6472	1.8213	1.3541	429	209	333	168	183	133	-1.21971	1.83849e-05	0.000363329	down	chr2	30019251	30022166	-	Cg2g022720	--	--	--	transcription factor bHLH123 isoform X1 [Citrus clementina]	BH123_ARATH RecName: Full=Transcription factor bHLH123; AltName: Full=Basic helix-loop-helix protein 123; Short=AtbHLH123; Short=bHLH 123; AltName: Full=Transcription factor EN 63; AltName: Full=bHLH transcription factor bHLH123;	V4UGY7_CITCL RecName: Full=BHLH domain-containing protein {ECO:0000259|PROSITE:PS50888};	--	GO:0005634,nucleus; GO:0003700,DNA-binding transcription factor activity; GO:0000981,DNA-binding transcription factor activity, RNA polymerase II-specific; GO:0046983,protein dimerization activity; GO:0000978,RNA polymerase II cis-regulatory region sequence-specific DNA binding; GO:0006357,regulation of transcription by RNA polymerase II; GO:0003674,molecular_function; GO:0140110,transcription re…	PF00010.29:Helix-loop-helix DNA-binding domain	--	--	--
Cg2g022810	1.2708	1.6625	1.3679	0.2907	0.7446	0.5174	74	100	85	21	53	36	-1.43729	8.84785e-05	0.00135732	down	chr2	30144902	30148471	+	Cg2g022810	--	K15803 (-)-germacrene D synthase [EC:4.2.3.75] | (RefSeq) (-)-germacrene D synthase-like isoform X1 (A)	ko00909: Sesquiterpenoid and triterpenoid biosynthesis	(-)-germacrene D synthase-like isoform X2 [Citrus clementina]	TPSGD_VITVI RecName: Full=(-)-germacrene D synthase; EC=4.2.3.22; EC=4.2.3.75;	A0A067G476_CITSI SubName: Full=SQS7 {ECO:0000313|EMBL:ATD14150.1};	--	GO:0005737,cytoplasm; GO:0034004,germacradienol synthase activity; GO:0052577,germacrene-D synthase activity; GO:0000287,magnesium ion binding; GO:0016102,diterpenoid biosynthetic process; GO:0003674,molecular_function; GO:0003824,catalytic activity; GO:0016829,lyase activity; GO:0016835,carbon-oxygen lyase activity; GO:0016838,carbon-oxygen lyase activity, acting on phosphates; GO:0010333,terpen…	PF03936.19:Terpene synthase family, metal binding domain	--	--	--
Cg2g022940	4.6668	4.9121	3.6574	0.3966	0.8468	0.2982	275	299	230	29	61	21	-3.07293	2.05232e-19	4.85561e-17	down	chr2	30446833	30449580	-	Cg2g022940	--	K15803 (-)-germacrene D synthase [EC:4.2.3.75] | (RefSeq) (-)-germacrene D synthase-like (A)	ko00909: Sesquiterpenoid and triterpenoid biosynthesis	(-)-germacrene D synthase-like [Citrus sinensis]	TPSGD_VITVI RecName: Full=(-)-germacrene D synthase; EC=4.2.3.22; EC=4.2.3.75;	A0A290U6M6_CITSI SubName: Full=SQS2 {ECO:0000313|EMBL:ATD14142.1};	--	GO:0005737,cytoplasm; GO:0034004,germacradienol synthase activity; GO:0052577,germacrene-D synthase activity; GO:0000287,magnesium ion binding; GO:0016102,diterpenoid biosynthetic process; GO:0003674,molecular_function; GO:0003824,catalytic activity; GO:0016829,lyase activity; GO:0016835,carbon-oxygen lyase activity; GO:0016838,carbon-oxygen lyase activity, acting on phosphates; GO:0010333,terpen…	PF03936.19:Terpene synthase family, metal binding domain	--	--	--
Cg2g023030	12.2226	13.296	11.0654	3.7069	3.8407	5.0746	768	863	742	289	295	381	-1.49475	4.08212e-19	9.52382e-17	down	chr2	30600912	30604148	+	Cg2g023030	--	K15803 (-)-germacrene D synthase [EC:4.2.3.75] | (RefSeq) (-)-germacrene D synthase-like (A)	ko00909: Sesquiterpenoid and triterpenoid biosynthesis	delta-elemene synthase [Citrus jambhiri]	TPSGD_VITVI RecName: Full=(-)-germacrene D synthase; EC=4.2.3.22; EC=4.2.3.75;	A0A097ZIE0_CITJA SubName: Full=Delta-elemene synthase {ECO:0000313|EMBL:BAP74389.1};	--	GO:0005737,cytoplasm; GO:0034004,germacradienol synthase activity; GO:0052577,germacrene-D synthase activity; GO:0000287,magnesium ion binding; GO:0016102,diterpenoid biosynthetic process; GO:0003674,molecular_function; GO:0003824,catalytic activity; GO:0016829,lyase activity; GO:0016835,carbon-oxygen lyase activity; GO:0016838,carbon-oxygen lyase activity, acting on phosphates; GO:0010333,terpen…	PF03936.19:Terpene synthase family, metal binding domain	--	--	--
Cg2g023190	4.666	5.4082	4.1938	1.6373	1.8436	2.8955	147	176	141	64	71	109	-1.1204	6.27441e-05	0.00101833	down	chr2	30708040	30709120	-	Cg2g023190	--	K08901 photosystem II oxygen-evolving enhancer protein 3 | (RefSeq) photosynthetic NDH subunit of lumenal location 3, chloroplastic (A)	ko00195: Photosynthesis; ko01100: Metabolic pathways	photosynthetic NDH subunit of lumenal location 3, chloroplastic [Citrus sinensis]	PNSL3_ARATH RecName: Full=Photosynthetic NDH subunit of lumenal location 3, chloroplastic {ECO:0000303|PubMed:21785130}; AltName: Full=PsbQ-like protein 2; Flags: Precursor;	A0A067DU68_CITSI SubName: Full=Uncharacterized protein {ECO:0000313|EMBL:KDO46378.1};	--	GO:0009507,chloroplast; GO:0009534,chloroplast thylakoid; GO:0009535,chloroplast thylakoid membrane; GO:0005829,cytosol; GO:0019898,extrinsic component of membrane; GO:0009344,nitrite reductase complex [NAD(P)H]; GO:0009654,photosystem II oxygen evolving complex; GO:0005509,calcium ion binding; GO:0045156,electron transporter, transferring electrons within the cyclic electron transport pathway of…	PF05757.14:Oxygen evolving enhancer protein 3 (PsbQ)	--	--	--
Cg2g023260	0.7434	0.5284	0.4673	0.2048	0.3618	0.2284	79	58	53	27	47	29	-1.09742	0.00284139	0.0219628	down	chr2	30745670	30759246	+	Cg2g023260	--	K15803 (-)-germacrene D synthase [EC:4.2.3.75] | (RefSeq) (E)-beta-farnesene synthase-like (A)	ko00909: Sesquiterpenoid and triterpenoid biosynthesis	SQS5b [Citrus sinensis]	TPS1_CITSI RecName: Full=Terpene synthase 1 {ECO:0000303|PubMed:14617067, ECO:0000303|Ref.2}; Short=CsTPS1 {ECO:0000303|PubMed:14617067, ECO:0000303|PubMed:23072391}; AltName: Full=Valencene synthase TPS1 {ECO:0000303|PubMed:14617067, ECO:0000303|PubMed:21818683, ECO:0000303|PubMed:23072391}; Short=CsVS {ECO:0000303|PubMed:23072391}; EC=4.2.3.73 {ECO:0000269|PubMed:14617067, ECO:0000269|PubMed:21…	A0A290U6M7_CITSI SubName: Full=SQS5b {ECO:0000313|EMBL:ATD14146.1};	--	GO:0000287,magnesium ion binding; GO:0010333,terpene synthase activity; GO:0102905,valencene synthase activity; GO:0016102,diterpenoid biosynthetic process; GO:0009835,fruit ripening; GO:0009723,response to ethylene; GO:0003674,molecular_function; GO:0005488,binding; GO:0043167,ion binding; GO:0043169,cation binding; GO:0046872,metal ion binding; GO:0003824,catalytic activity; GO:0016829,lyase ac…	PF03936.19:Terpene synthase family, metal binding domain	--	--	--
Cg2g023300	1.8636	2.0755	1.2363	0.1994	0.3238	0.4417	113	130	80	15	24	32	-2.38503	3.05812e-10	2.04663e-08	down	chr2	30815146	30818846	-	Cg2g023300	--	K22064 beta-farnesene synthase [EC:4.2.3.47] | (RefSeq) LOW QUALITY PROTEIN: (E)-beta-farnesene synthase-like (A)	ko00909: Sesquiterpenoid and triterpenoid biosynthesis; ko01110: Biosynthesis of secondary metabolites	alpha-humulene/(-)-(E)-beta-caryophyllene synthase [Citrus sinensis]	FARS_CITJU RecName: Full=(E)-beta-farnesene synthase; Short=CjFS; EC=4.2.3.47; AltName: Full=Terpene synthase 10;	A0A2H5PII4_CITUN SubName: Full=Uncharacterized protein {ECO:0000313|EMBL:GAY52154.1}; Flags: Fragment;	--	GO:0005737,cytoplasm; GO:0000287,magnesium ion binding; GO:0010333,terpene synthase activity; GO:0016102,diterpenoid biosynthetic process; GO:0003674,molecular_function; GO:0005488,binding; GO:0043167,ion binding; GO:0043169,cation binding; GO:0046872,metal ion binding; GO:0003824,catalytic activity; GO:0016829,lyase activity; GO:0016835,carbon-oxygen lyase activity; GO:0016838,carbon-oxygen lyas…	PF01397.24:Terpene synthase, N-terminal domain	--	--	--
Cg2g023360	0.5512	0.496	0.4219	0.0501	0.0318	0.0715	71	66	58	8	5	11	-3.22253	5.57343e-13	5.77916e-11	down	chr2	30800950	30886319	+	Cg2g023360	--	K22064 beta-farnesene synthase [EC:4.2.3.47] | (RefSeq) LOW QUALITY PROTEIN: (E)-beta-farnesene synthase-like (A)	ko00909: Sesquiterpenoid and triterpenoid biosynthesis; ko01110: Biosynthesis of secondary metabolites	alpha-humulene/(-)-(E)-beta-caryophyllene synthase [Citrus sinensis]	FARS_CITJU RecName: Full=(E)-beta-farnesene synthase; Short=CjFS; EC=4.2.3.47; AltName: Full=Terpene synthase 10;	A0A290U6M3_CITSI SubName: Full=SQS3 {ECO:0000313|EMBL:ATD14143.1};	--	GO:0005737,cytoplasm; GO:0000287,magnesium ion binding; GO:0010333,terpene synthase activity; GO:0016102,diterpenoid biosynthetic process; GO:0003674,molecular_function; GO:0005488,binding; GO:0043167,ion binding; GO:0043169,cation binding; GO:0046872,metal ion binding; GO:0003824,catalytic activity; GO:0016829,lyase activity; GO:0016835,carbon-oxygen lyase activity; GO:0016838,carbon-oxygen lyas…	PF03936.19:Terpene synthase family, metal binding domain	--	--	--
Cg2g023380	2.5914	2.1793	1.1038	0.4852	0.4069	0.241	99	86	45	23	19	11	-2.3372	3.32398e-07	1.0821e-05	down	chr2	30913749	30916812	-	Cg2g023380	--	K22064 beta-farnesene synthase [EC:4.2.3.47] | (RefSeq) LOW QUALITY PROTEIN: (E)-beta-farnesene synthase-like (A)	ko00909: Sesquiterpenoid and triterpenoid biosynthesis; ko01110: Biosynthesis of secondary metabolites	alpha-humulene/(-)-(E)-beta-caryophyllene synthase [Citrus sinensis]	FARS_CITJU RecName: Full=(E)-beta-farnesene synthase; Short=CjFS; EC=4.2.3.47; AltName: Full=Terpene synthase 10;	A0A2H5PII4_CITUN SubName: Full=Uncharacterized protein {ECO:0000313|EMBL:GAY52154.1}; Flags: Fragment;	--	GO:0005737,cytoplasm; GO:0000287,magnesium ion binding; GO:0010333,terpene synthase activity; GO:0016102,diterpenoid biosynthetic process; GO:0003674,molecular_function; GO:0005488,binding; GO:0043167,ion binding; GO:0043169,cation binding; GO:0046872,metal ion binding; GO:0003824,catalytic activity; GO:0016829,lyase activity; GO:0016835,carbon-oxygen lyase activity; GO:0016838,carbon-oxygen lyas…	PF01397.24:Terpene synthase, N-terminal domain	--	--	--
Cg2g023660	0.4522	0.3127	0.3027	1.1628	2.5016	0.4506	21	15	15	67	142	25	1.96623	0.00108981	0.0102956	up	chr2	31217239	31223315	-	Cg2g023660	--	K04125 gibberellin 2beta-dioxygenase [EC:1.14.11.13] | (RefSeq) gibberellin 2-beta-dioxygenase 8 isoform X1 (A)	ko00904: Diterpenoid biosynthesis; ko01110: Biosynthesis of secondary metabolites	Gibberellin 2-beta-dioxygenase 8 [Citrus sinensis]	G2OX8_ARATH RecName: Full=Gibberellin 2-beta-dioxygenase 8; EC=1.14.11.13; AltName: Full=GA 2-oxidase 8; AltName: Full=Gibberellin 2-beta-hydroxylase 8; AltName: Full=Gibberellin 2-oxidase 8;	A0A067EPU5_CITSI RecName: Full=Fe2OG dioxygenase domain-containing protein {ECO:0000259|PROSITE:PS51471};	Iron/ascorbate family oxidoreductases	GO:0005737,cytoplasm; GO:0005634,nucleus; GO:0052635,C-20 gibberellin 2-beta-dioxygenase activity; GO:0051213,dioxygenase activity; GO:0046872,metal ion binding; GO:0010336,gibberellic acid homeostasis; GO:0009686,gibberellin biosynthetic process; GO:0045487,gibberellin catabolic process; GO:0009685,gibberellin metabolic process; GO:0003674,molecular_function; GO:0003824,catalytic activity; GO:00…	PF03171.23:2OG-Fe(II) oxygenase superfamily	--	--	--
Cg2g024090	0.3364	0.1303	0.3152	2.3589	2.9172	2.1116	10	4	10	87	106	75	3.27366	5.16759e-14	6.11304e-12	up	chr2	31546289	31547140	-	Cg2g024090	--	--	--	L10-interacting MYB domain-containing protein-like [Citrus clementina]	LIMYB_ARATH RecName: Full=L10-interacting MYB domain-containing protein {ECO:0000303|PubMed:25707794};	A0A251P5T6_PRUPE RecName: Full=Myb_DNA-bind_3 domain-containing protein {ECO:0000259|Pfam:PF12776};	--	GO:0005634,nucleus; GO:0005575,cellular_component; GO:0005622,intracellular anatomical structure; GO:0043226,organelle; GO:0043227,membrane-bounded organelle; GO:0043229,intracellular organelle; GO:0043231,intracellular membrane-bounded organelle; GO:0110165,cellular anatomical entity	PF12776.10:Myb/SANT-like DNA-binding domain	--	--	--
Cg2g026560	2.2959	1.7979	1.6444	0.4479	0.8374	1.2116	157	127	120	38	70	99	-1.16198	0.00157349	0.0138457	down	chr2	36138084	36140438	-	Cg2g026560	--	K20623 typhasterol/6-deoxotyphasterol 2alpha-hydroxylase | (RefSeq) flavonoid 3'-monooxygenase-like (A)	ko00905: Brassinosteroid biosynthesis; ko01100: Metabolic pathways; ko01110: Biosynthesis of secondary metabolites	cytochrome P450 71A1-like [Citrus sinensis]	C92C6_MAIZE RecName: Full=Trimethyltridecatetraene synthase {ECO:0000303|PubMed:27662898}; EC=1.14.14.58 {ECO:0000269|PubMed:27662898}; AltName: Full=Cytochrome P-450 20 {ECO:0000312|EMBL:ONM27923.1}; AltName: Full=Cytochrome P450 92C6 {ECO:0000303|PubMed:27662898};	V4SUW4_CITCL SubName: Full=Uncharacterized protein {ECO:0000313|EMBL:ESR40971.1};	Cytochrome P450 CYP2 subfamily	GO:0016021,integral component of membrane; GO:0097007,4,8,12-trimethyltrideca-1,3,7,11-tetraene synthase activity; GO:0020037,heme binding; GO:0005506,iron ion binding; GO:0010333,terpene synthase activity; GO:0080027,response to herbivore; GO:0016114,terpenoid biosynthetic process; GO:0003674,molecular_function; GO:0003824,catalytic activity; GO:0004497,monooxygenase activity; GO:0016491,oxidore…	PF00067.25:Cytochrome P450	--	--	--
Cg2g026600	6.1901	4.2989	4.4133	9.7609	11.4487	12.2754	46	33	35	90	104	109	1.20646	3.01419e-05	0.000549754	up	chr2	36168231	36169101	-	Cg2g026600	--	--	--	hypothetical protein CICLE_v10018392mg [Citrus clementina]	--	V4U4H7_CITCL SubName: Full=Uncharacterized protein {ECO:0000313|EMBL:ESR58995.1};	--	--	--	--	--	--
Cg2g028480	3.2126	2.5849	1.4074	1.1769	0.4266	0.9078	154	128	72	70	25	52	-1.47552	0.000934081	0.00917048	down	chr2	37963254	37964627	+	Cg2g028480	--	--	--	Receptor-like serine/threonine-protein kinase [Citrus sinensis]	EP1L2_ARATH RecName: Full=EP1-like glycoprotein 2 {ECO:0000305}; AltName: Full=Curculin-like (Mannose-binding) lectin family protein {ECO:0000303|PubMed:23738689}; Flags: Precursor;	V4U5T6_CITCL RecName: Full=Bulb-type lectin domain-containing protein {ECO:0000259|PROSITE:PS50927};	--	GO:0048046,apoplast; GO:0005794,Golgi apparatus; GO:0005739,mitochondrion; GO:0009505,plant-type cell wall; GO:0005886,plasma membrane; GO:0009506,plasmodesma; GO:0099503,secretory vesicle; GO:0030246,carbohydrate binding; GO:0003674,molecular_function; GO:0005488,binding; GO:0005575,cellular_component; GO:0005576,extracellular region; GO:0110165,cellular anatomical entity; GO:0005622,intracellul…	PF01453.27:D-mannose binding lectin	--	--	--
Cg2g029750	2.7606	4.8105	4.1839	1.9154	1.6692	2.0492	115	207	186	99	85	102	-1.01948	9.49339e-05	0.00143537	down	chr2	39037000	39038546	-	Cg2g029750	--	--	--	F-box protein SKIP28 [Citrus clementina]	SKI28_ARATH RecName: Full=F-box protein SKIP28; AltName: Full=Protein MATERNAL EFFECT EMBRYO ARREST 11; AltName: Full=SKP1-interacting partner 28;	V4U659_CITCL RecName: Full=F-box domain-containing protein {ECO:0000259|Pfam:PF00646};	--	GO:0005737,cytoplasm; GO:0009793,embryo development ending in seed dormancy; GO:0016567,protein ubiquitination; GO:0000003,reproduction; GO:0003006,developmental process involved in reproduction; GO:0007275,multicellular organism development; GO:0008150,biological_process; GO:0009790,embryo development; GO:0009791,post-embryonic development; GO:0010154,fruit development; GO:0022414,reproductive p…	PF00646.36:F-box domain	--	--	--
Cg2g030430	0.6885	0.6665	0.6715	0.1585	0.4598	0.2234	49	49	51	14	40	19	-1.23916	0.00518716	0.0352626	down	chr2	39918979	39924236	+	Cg2g030430	--	K13430 serine/threonine-protein kinase PBS1 [EC:2.7.11.1] | (RefSeq) serine/threonine-protein kinase PBS1 (A)	ko04626: Plant-pathogen interaction	cysteine-rich receptor-like protein kinase 10 [Citrus sinensis]	CRK8_ARATH RecName: Full=Cysteine-rich receptor-like protein kinase 8; Short=Cysteine-rich RLK8; EC=2.7.11.-; Flags: Precursor;	A0A2H5Q2I3_CITUN SubName: Full=Uncharacterized protein {ECO:0000313|EMBL:GAY58794.1};	--	GO:0016021,integral component of membrane; GO:0005886,plasma membrane; GO:0005524,ATP binding; GO:0106310,protein serine kinase activity; GO:0004674,protein serine/threonine kinase activity; GO:0042742,defense response to bacterium; GO:0006468,protein phosphorylation; GO:0000166,nucleotide binding; GO:0003674,molecular_function; GO:0005488,binding; GO:0017076,purine nucleotide binding; GO:0030554…	PF07714.20:Protein tyrosine and serine/threonine kinase	--	--	--
Cg2g031130	0.1531	0.1483	0.0638	0.3428	0.1879	0.4984	18	18	8	50	27	70	1.5452	0.0050408	0.0344069	up	chr2	40822374	40829472	-	Cg2g031130	--	K10406 kinesin family member C2/C3 | (RefSeq) kinesin-like protein KIN-14S (A)	--	hypothetical protein CICLE_v10003680mg, partial [Citrus clementina]	KN14S_ARATH RecName: Full=Kinesin-like protein KIN-14S {ECO:0000305};	V4TAC7_CITCL RecName: Full=Kinesin motor domain-containing protein {ECO:0000259|PROSITE:PS50067}; Flags: Fragment;	Kinesin (KAR3 subfamily)	GO:0005871,kinesin complex; GO:0005874,microtubule; GO:0005524,ATP binding; GO:0016887,ATP hydrolysis activity; GO:0008017,microtubule binding; GO:0003777,microtubule motor activity; GO:0008574,plus-end-directed microtubule motor activity; GO:0030705,cytoskeleton-dependent intracellular transport; GO:0007018,microtubule-based movement; GO:0000166,nucleotide binding; GO:0003674,molecular_function;…	PF00225.26:Kinesin motor domain	--	--	--
Cg2g031730	0.3253	0.4549	0.3387	0.6991	0.6209	1.3007	18	26	20	48	42	86	1.27367	0.00424297	0.0301495	up	chr2	41255246	41256831	-	Cg2g031730	--	K08237 hydroquinone glucosyltransferase [EC:2.4.1.218] | (RefSeq) anthocyanidin 3-O-glucosyltransferase 5-like (A)	--	UDP-glycosyltransferase 72B1 [Citrus sinensis]	UFOG5_MANES RecName: Full=Anthocyanidin 3-O-glucosyltransferase 5; EC=2.4.1.115; AltName: Full=Flavonol 3-O-glucosyltransferase 5; AltName: Full=UDP-glucose flavonoid 3-O-glucosyltransferase 5;	A0A2H5PYL5_CITUN RecName: Full=Glycosyltransferase {ECO:0000256|RuleBase:RU362057}; EC=2.4.1.- {ECO:0000256|RuleBase:RU362057};	UDP-glucuronosyl and UDP-glucosyl transferase	GO:0047213,anthocyanidin 3-O-glucosyltransferase activity; GO:0009718,anthocyanin-containing compound biosynthetic process; GO:0003674,molecular_function; GO:0003824,catalytic activity; GO:0008194,UDP-glycosyltransferase activity; GO:0016740,transferase activity; GO:0016757,glycosyltransferase activity; GO:0016758,hexosyltransferase activity; GO:0035251,UDP-glucosyltransferase activity; GO:004652…	PF00201.21:UDP-glucoronosyl and UDP-glucosyl transferase	--	--	--
Cg2g031840	6.1285	4.7159	3.3573	12.2089	12.0838	9.6529	195	155	114	482	470	367	1.29299	3.34447e-08	1.40451e-06	up	chr2	41404728	41406018	-	Cg2g031840	--	--	--	AB hydrolase-1 domain-containing protein [Citrus sinensis]	--	V4V475_CITCL RecName: Full=AB hydrolase-1 domain-containing protein {ECO:0000259|Pfam:PF12697};	Soluble epoxide hydrolase	GO:0005829,cytosol; GO:0004301,epoxide hydrolase activity; GO:0010143,cutin biosynthetic process; GO:0003674,molecular_function; GO:0003824,catalytic activity; GO:0016787,hydrolase activity; GO:0016801,hydrolase activity, acting on ether bonds; GO:0016803,ether hydrolase activity; GO:0008150,biological_process; GO:0008152,metabolic process; GO:0009058,biosynthetic process; GO:0009059,macromolecul…	PF00561.23:alpha/beta hydrolase fold	--	--	--
Cg2g032000	0.2983	0.4125	0.599	0.1236	0.1673	0.1569	35	50	75	18	24	22	-1.51286	0.000234692	0.00303491	down	chr2	41521458	41528642	+	Cg2g032000	--	K01115 phospholipase D1/2 [EC:3.1.4.4] | (RefSeq) phospholipase D zeta 1 isoform X1 (A)	ko00564: Glycerophospholipid metabolism; ko00565: Ether lipid metabolism; ko01100: Metabolic pathways; ko01110: Biosynthesis of secondary metabolites; ko04144: Endocytosis	phospholipase D zeta 1 isoform X2 [Citrus sinensis]	PLDZ1_ARATH RecName: Full=Phospholipase D zeta 1 {ECO:0000303|PubMed:11891260}; Short=PLDzeta1 {ECO:0000303|PubMed:11891260}; EC=3.1.4.4 {ECO:0000269|PubMed:11891260}; AltName: Full=Phospholipase D p1; Short=AtPLDp1; AltName: Full=Phospholipase D1 PHOX and PX-containing domain protein;	A0A067H2J0_CITSI RecName: Full=Phospholipase {ECO:0000256|PIRNR:PIRNR009376}; EC=3.1.4.4 {ECO:0000256|PIRNR:PIRNR009376};	Phospholipase D1	GO:0031410,cytoplasmic vesicle; GO:0005886,plasma membrane; GO:0070290,N-acylphosphatidylethanolamine-specific phospholipase D activity; GO:0004630,phospholipase D activity; GO:0048017,inositol lipid-mediated signaling; GO:0008610,lipid biosynthetic process; GO:0006654,phosphatidic acid biosynthetic process; GO:0009395,phospholipid catabolic process; GO:0048364,root development; GO:0003674,molecu…	PF00614.25:Phospholipase D Active site motif	--	--	--
Cg2g032630	23.0232	16.5754	19.6125	9.2309	9.2507	9.3177	792	589	720	394	389	383	-1.05458	1.93939e-11	1.57381e-09	down	chr2	41913614	41914599	+	Cg2g032630	--	K12126 phytochrome-interacting factor 3 | (RefSeq) transcription factor APG isoform X1 (A)	ko04075: Plant hormone signal transduction; ko04712: Circadian rhythm - plant	transcription factor bHLH149 [Citrus clementina]	BH149_ARATH RecName: Full=Transcription factor bHLH149; AltName: Full=ATBS1 interacting factor 4; AltName: Full=Basic helix-loop-helix protein 149; Short=AtbHLH149; Short=bHLH 149; AltName: Full=Transcription factor EN 144; AltName: Full=bHLH transcription factor bHLH149;	V4SGJ6_CITCL RecName: Full=BHLH domain-containing protein {ECO:0000259|PROSITE:PS50888};	--	GO:0005634,nucleus; GO:0003700,DNA-binding transcription factor activity; GO:0046983,protein dimerization activity; GO:0000976,transcription cis-regulatory region binding; GO:0003674,molecular_function; GO:0140110,transcription regulator activity; GO:0005488,binding; GO:0005515,protein binding; GO:0001067,transcription regulatory region nucleic acid binding; GO:0003676,nucleic acid binding; GO:00…	--	--	--	--
Cg2g033520	94.8447	66.5187	74.0995	36.9454	32.2457	37.6309	1949	1412	1625	942	810	924	-1.10256	2.69417e-11	2.15118e-09	down	chr2	42477239	42478195	-	Cg2g033520	--	--	--	uncharacterized protein At4g22758 [Citrus sinensis]	Y4276_ARATH RecName: Full=Uncharacterized protein At4g22758;	A0A067FEP6_CITSI SubName: Full=Uncharacterized protein {ECO:0000313|EMBL:KDO64605.1};	FOG: PPR repeat	--	--	--	--	--
Cg2g033770	1.1921	1.1027	1.2163	4.0138	2.4271	2.616	45	43	49	188	112	118	1.40699	2.44535e-06	6.48925e-05	up	chr2	42685033	42688529	+	Cg2g033770	--	K09338 homeobox-leucine zipper protein | (RefSeq) homeobox-leucine zipper protein HOX3 (A)	--	homeobox-leucine zipper protein HOX3 [Citrus sinensis]	HOX3_ORYSI RecName: Full=Homeobox-leucine zipper protein HOX3; AltName: Full=HD-ZIP protein HOX3; AltName: Full=Homeodomain transcription factor HOX3; AltName: Full=OsHox3;	A0A067FF13_CITSI RecName: Full=Homeobox domain-containing protein {ECO:0000259|PROSITE:PS50071};	Transcription factor HEX, contains HOX and HALZ domains	GO:0005634,nucleus; GO:0000981,DNA-binding transcription factor activity, RNA polymerase II-specific; GO:0043565,sequence-specific DNA binding; GO:0003674,molecular_function; GO:0003700,DNA-binding transcription factor activity; GO:0140110,transcription regulator activity; GO:0003676,nucleic acid binding; GO:0003677,DNA binding; GO:0005488,binding; GO:0097159,organic cyclic compound binding; GO:1…	PF00046.32:Homeodomain	HB-HD-ZIP	TF	HB->HB-HD-ZIP
Cg2g034310	4.8203	4.1649	4.3146	2.1454	2.1894	1.4932	335	299	320	185	186	124	-1.15542	8.70145e-10	5.47442e-08	down	chr2	43114258	43117265	+	Cg2g034310	--	K10781 fatty acyl-ACP thioesterase B [EC:3.1.2.14 3.1.2.21] | (RefSeq) FATB; acyl-ACP-thioesterase B (A)	ko00061: Fatty acid biosynthesis; ko01100: Metabolic pathways; ko01212: Fatty acid metabolism	hypothetical protein CISIN_1g015302mg [Citrus sinensis]	FATB_GOSHI RecName: Full=Palmitoyl-acyl carrier protein thioesterase, chloroplastic; EC=3.1.2.-; AltName: Full=16:0-acyl-carrier protein thioesterase; Short=16:0-ACP thioesterase; AltName: Full=Acyl-[acyl-carrier-protein] hydrolase; AltName: Full=PATE; Flags: Precursor;	A0A067FNN6_CITSI RecName: Full=Acyl-[acyl-carrier-protein] hydrolase {ECO:0000256|RuleBase:RU363096}; EC=3.1.2.- {ECO:0000256|RuleBase:RU363096};	--	GO:0009507,chloroplast; GO:0000036,acyl carrier activity; GO:0016297,acyl-[acyl-carrier-protein] hydrolase activity; GO:0016296,palmitoyl-[acyl-carrier-protein] hydrolase activity; GO:0003674,molecular_function; GO:0005488,binding; GO:0044620,ACP phosphopantetheine attachment site binding; GO:0051192,prosthetic group binding; GO:0140104,molecular carrier activity; GO:0140414,phosphopantetheine-de…	PF01643.20:Acyl-ACP thioesterase	--	--	--
Cg2g035860	36.2032	42.6885	35.1636	87.1784	88.813	80.4878	821	1000	851	2453	2462	2181	1.20694	1.70973e-32	2.05143e-29	up	chr2	45145510	45146772	-	Cg2g035860	--	K03671 thioredoxin 1 | (RefSeq) thioredoxin-like 3-3 (A)	--	Thioredoxin-like 3-3 [Citrus sinensis]	TRL33_ORYSJ RecName: Full=Thioredoxin-like 3-3; AltName: Full=Thioredoxin-like 1;	A0A067GE23_CITSI RecName: Full=Thioredoxin domain-containing protein {ECO:0000259|Pfam:PF00085};	--	--	PF00085.23:Thioredoxin	--	--	--
Cg2g036370	1.3738	1.8061	0.5086	0.0273	0.0832	0.0994	81	110	32	2	6	7	-4.09919	3.23492e-10	2.15635e-08	down	chr2	45517441	45519256	-	Cg2g036370	--	K12129 pseudo-response regulator 7 | (RefSeq) two-component response regulator-like APRR7 (A)	ko04712: Circadian rhythm - plant	zinc finger protein CONSTANS-LIKE 16 [Citrus sinensis]	COL16_ARATH RecName: Full=Zinc finger protein CONSTANS-LIKE 16;	A0A067GBM4_CITSI SubName: Full=Uncharacterized protein {ECO:0000313|EMBL:KDO76999.1};	GATA-4/5/6 transcription factors	GO:0005634,nucleus; GO:0003700,DNA-binding transcription factor activity; GO:0008270,zinc ion binding; GO:0006355,regulation of DNA-templated transcription; GO:0003674,molecular_function; GO:0140110,transcription regulator activity; GO:0005488,binding; GO:0043167,ion binding; GO:0043169,cation binding; GO:0046872,metal ion binding; GO:0046914,transition metal ion binding; GO:0006139,nucleobase-co…	PF06203.17:CCT motif	C2C2-CO-like	TF	C2C2->C2C2-CO-like
Cg2g036730	123.161	81.9482	78.7052	41.4803	30.4795	33.5703	11606	7977	7915	4850	3511	3780	-1.39013	4.19453e-12	3.80863e-10	down	chr2	45769825	45776914	-	Cg2g036730	--	K01653 acetolactate synthase I/III small subunit [EC:2.2.1.6] | (RefSeq) acetolactate synthase small subunit 1, chloroplastic (A)	ko00290: Valine, leucine and isoleucine biosynthesis; ko00650: Butanoate metabolism; ko00660: C5-Branched dibasic acid metabolism; ko00770: Pantothenate and CoA biosynthesis; ko01100: Metabolic pathways; ko01110: Biosynthesis of secondary metabolites; ko01210: 2-Oxocarboxylic acid metabolism; ko01230: Biosynthesis of amino acids	Acetolactate synthase small subunit 1 [Citrus sinensis]	ILVH1_ARATH RecName: Full=Acetolactate synthase small subunit 1, chloroplastic; AltName: Full=Acetohydroxy-acid synthase small subunit; Short=AHAS; Short=ALS; AltName: Full=Protein valine-tolerant 1; Flags: Precursor;	V4UC91_CITCL RecName: Full=Acetohydroxy-acid synthase small subunit {ECO:0000256|ARBA:ARBA00031510};	Acetolactate synthase, small subunit	GO:0009507,chloroplast; GO:0005829,cytosol; GO:0005777,peroxisome; GO:1990610,acetolactate synthase regulator activity; GO:0043621,protein self-association; GO:0009097,isoleucine biosynthetic process; GO:0006551,leucine metabolic process; GO:0050790,regulation of catalytic activity; GO:0009099,valine biosynthetic process; GO:0006573,valine metabolic process; GO:0003674,molecular_function; GO:0030…	PF10369.12:Small subunit of acetolactate synthase	--	--	--
Cg2g037590	1.1353	1.0314	0.6219	1.83	2.0862	1.6372	65	61	38	130	146	112	1.03124	0.000312401	0.00385012	up	chr2	46395972	46398124	-	Cg2g037590	--	--	--	Patatin [Citrus sinensis]	PLP1_ORYSI RecName: Full=Patatin-like protein 1; EC=3.1.1.-;	A0A067GFB8_CITSI RecName: Full=Patatin {ECO:0000256|RuleBase:RU361262}; EC=3.1.1.- {ECO:0000256|RuleBase:RU361262};	Ca2+-independent phospholipase A2	GO:0016298,lipase activity; GO:0006952,defense response; GO:0016042,lipid catabolic process; GO:0003674,molecular_function; GO:0003824,catalytic activity; GO:0016787,hydrolase activity; GO:0016788,hydrolase activity, acting on ester bonds; GO:0006950,response to stress; GO:0008150,biological_process; GO:0050896,response to stimulus; GO:0006629,lipid metabolic process; GO:0008152,metabolic process…	PF01734.25:Patatin-like phospholipase	--	--	--
Cg2g038690	0.0932	0.1203	0.1601	0.9391	0.2542	1.5342	6	8	11	75	20	118	2.91995	1.94319e-05	0.000380901	up	chr2	47239951	47242080	+	Cg2g038690	--	K19996 phosphatidylinositol transfer protein SFH5 | (RefSeq) patellin-4-like (A)	--	patellin-4 [Citrus sinensis]	PATL4_ARATH RecName: Full=Patellin-4;	A0A067GDB9_CITSI SubName: Full=Uncharacterized protein {ECO:0000313|EMBL:KDO77594.1};	Phosphatidylinositol transfer protein SEC14 and related proteins	GO:0005829,cytosol; GO:0005634,nucleus; GO:0005886,plasma membrane; GO:0008289,lipid binding; GO:0007049,cell cycle; GO:0051301,cell division; GO:0071365,cellular response to auxin stimulus; GO:1901703,protein localization involved in auxin polar transport; GO:0003674,molecular_function; GO:0005488,binding; GO:0008150,biological_process; GO:0009987,cellular process; GO:0009719,response to endogen…	PF00650.23:CRAL/TRIO domain	--	--	--
Cg2g038900	0.2411	0.0156	0.1506	2.2155	0.1841	3.3499	15	1	10	171	14	249	3.86936	0.0033358	0.0250155	up	chr2	47388601	47390383	-	Cg2g038900	--	K22395 cinnamyl-alcohol dehydrogenase [EC:1.1.1.195] | (RefSeq) berberine bridge enzyme-like 13 (A)	ko00940: Phenylpropanoid biosynthesis; ko01100: Metabolic pathways; ko01110: Biosynthesis of secondary metabolites	Berberine bridge enzyme-like 18 [Citrus sinensis]	STOX_BERWI RecName: Full=Tetrahydroberberine oxidase {ECO:0000303|PubMed:3402447}; Short=THB oxidase {ECO:0000305}; EC=1.3.3.8 {ECO:0000269|PubMed:21327819, ECO:0000269|PubMed:3402447}; AltName: Full=(S)-tetrahydroprotoberberine oxidase {ECO:0000303|PubMed:21327819}; Short=BwSTOX {ECO:0000303|PubMed:21327819}; Flags: Precursor;	V4UIF7_CITCL RecName: Full=FAD-binding PCMH-type domain-containing protein {ECO:0000259|PROSITE:PS51387};	--	GO:0071949,FAD binding; GO:0050328,tetrahydroberberine oxidase activity; GO:0000166,nucleotide binding; GO:0003674,molecular_function; GO:0005488,binding; GO:0036094,small molecule binding; GO:0043167,ion binding; GO:0043168,anion binding; GO:0050660,flavin adenine dinucleotide binding; GO:0097159,organic cyclic compound binding; GO:1901265,nucleoside phosphate binding; GO:1901363,heterocyclic co…	PF01565.26:FAD binding domain	--	--	--
Cg2g039520	3.6694	4.4901	3.2153	1.1995	1.616	1.3633	678	857	634	275	365	301	-1.40805	1.55791e-16	2.69791e-14	down	chr2	47827938	47840956	-	Cg2g039520	--	K05666 ATP-binding cassette, subfamily C (CFTR/MRP), member 2 | (RefSeq) ABC transporter C family member 14 (A)	ko02010: ABC transporters	ABC transporter C family member 2 [Citrus sinensis]	AB12C_ARATH RecName: Full=ABC transporter C family member 12; Short=ABC transporter ABCC.12; Short=AtABCC12; EC=7.6.2.2; AltName: Full=ATP-energized glutathione S-conjugate pump 13; AltName: Full=Glutathione S-conjugate-transporting ATPase 13; AltName: Full=Multidrug resistance-associated protein 13;	A0A2H5N1P6_CITUN RecName: Full=ABC-type xenobiotic transporter {ECO:0000256|ARBA:ARBA00012191}; EC=7.6.2.2 {ECO:0000256|ARBA:ARBA00012191};	Multidrug resistance-associated protein/mitoxantrone resistance protein, ABC superfamily	GO:0016021,integral component of membrane; GO:0016020,membrane; GO:0008559,ABC-type xenobiotic transporter activity; GO:0005524,ATP binding; GO:0042626,ATPase-coupled transmembrane transporter activity; GO:0055085,transmembrane transport; GO:0003674,molecular_function; GO:0005215,transporter activity; GO:0015399,primary active transmembrane transporter activity; GO:0022804,active transmembrane tr…	PF00664.26:ABC transporter transmembrane region	--	--	--
Cg2g040360	47.506	47.8877	46.0316	143.478	130.657	123.095	3464	3607	3582	12981	11646	10725	1.52758	7.83608e-72	2.63261e-68	up	chr2	48413315	48415640	-	Cg2g040360	--	K01051 pectinesterase [EC:3.1.1.11] | (RefSeq) pectinesterase-like (A)	ko00040: Pentose and glucuronate interconversions; ko01100: Metabolic pathways	hypothetical protein CISIN_1g008722mg [Citrus sinensis]	PME1_FICPW RecName: Full=Pectinesterase/pectinesterase inhibitor; Includes: RecName: Full=Pectinesterase inhibitor; AltName: Full=Pectin methylesterase inhibitor; Includes: RecName: Full=Pectinesterase; Short=PE; EC=3.1.1.11; AltName: Full=Pectin methylesterase; Flags: Precursor;	A0A067G7D1_CITSI RecName: Full=Pectinesterase {ECO:0000256|RuleBase:RU000589}; EC=3.1.1.11 {ECO:0000256|RuleBase:RU000589};	--	GO:0005576,extracellular region; GO:0045330,aspartyl esterase activity; GO:0004857,enzyme inhibitor activity; GO:0030599,pectinesterase activity; GO:0042545,cell wall modification; GO:0045490,pectin catabolic process; GO:0003674,molecular_function; GO:0003824,catalytic activity; GO:0016787,hydrolase activity; GO:0016788,hydrolase activity, acting on ester bonds; GO:0030234,enzyme regulator activi…	PF01095.22:Pectinesterase	--	--	--
Cg2g040760	0.0876	0.1165	0.0205	0.5821	0.1253	0.4305	8	11	2	66	14	47	2.39637	0.00177071	0.0151528	up	chr2	48663131	48668359	-	Cg2g040760	--	K10405 kinesin family member C1 | (RefSeq) kinesin-like protein KIN-14C isoform X1 (A)	--	kinesin-like protein KIN-14C isoform X1 [Citrus sinensis]	KN14C_ARATH RecName: Full=Kinesin-like protein KIN-14C {ECO:0000305}; AltName: Full=AtKIN14a {ECO:0000303|PubMed:18088313}; AltName: Full=Kinesin-like protein KatA {ECO:0000303|PubMed:8492804, ECO:0000303|PubMed:8597656};	A0A067GAG8_CITSI RecName: Full=Kinesin-like protein {ECO:0000256|RuleBase:RU000394};	Kinesin (KAR3 subfamily)	GO:0005737,cytoplasm; GO:0005871,kinesin complex; GO:0000776,kinetochore; GO:0005874,microtubule; GO:0005872,minus-end kinesin complex; GO:0005634,nucleus; GO:0009524,phragmoplast; GO:0005819,spindle; GO:0005524,ATP binding; GO:0016887,ATP hydrolysis activity; GO:0008017,microtubule binding; GO:0003777,microtubule motor activity; GO:0008569,minus-end-directed microtubule motor activity; GO:000997…	PF00225.26:Kinesin motor domain	--	--	--
Cg2g040820	7.7272	3.7038	6.6667	1.1347	0.5011	0.2069	719	356	662	131	57	23	-3.26358	4.12291e-06	0.000100227	down	chr2	48700400	48703333	+	Cg2g040820	--	K14173 alpha-farnesene synthase [EC:4.2.3.46] | (RefSeq) alpha-farnesene synthase-like (A)	ko00909: Sesquiterpenoid and triterpenoid biosynthesis; ko01110: Biosynthesis of secondary metabolites	hypothetical protein CUMW_010470 [Citrus unshiu]	TPS7_RICCO RecName: Full=Alpha-farnesene synthase; EC=4.2.3.46; AltName: Full=(E,E)-alpha-farnesene synthase; AltName: Full=Terpene synthase 7; Short=RcSeTPS7;	A0A2H5N394_CITUN SubName: Full=Uncharacterized protein {ECO:0000313|EMBL:GAY34261.1};	--	GO:0052578,alpha-farnesene synthase activity; GO:0000287,magnesium ion binding; GO:0010334,sesquiterpene synthase activity; GO:0016102,diterpenoid biosynthetic process; GO:0051762,sesquiterpene biosynthetic process; GO:0003674,molecular_function; GO:0003824,catalytic activity; GO:0010333,terpene synthase activity; GO:0016829,lyase activity; GO:0016835,carbon-oxygen lyase activity; GO:0016838,carb…	PF03936.19:Terpene synthase family, metal binding domain	--	--	--
Cg2g040850	33.4582	30.6683	27.0881	15.697	7.3945	16.0226	2728	2583	2357	1588	737	1561	-1.17541	1.21567e-05	0.000258165	down	chr2	48720032	48722959	-	Cg2g040850	--	K14175 (3S,6E)-nerolidol synthase [EC:4.2.3.48] | (RefSeq) (3S,6E)-nerolidol synthase 1-like (A)	ko00909: Sesquiterpenoid and triterpenoid biosynthesis; ko01100: Metabolic pathways	S-(+)-linalool synthase [Citrus sinensis]	NES2_FRAAN RecName: Full=(3S,6E)-nerolidol synthase 2, chloroplastic/mitochondrial; Short=FaNES2; EC=4.2.3.48; Flags: Precursor;	V4W858_CITCL SubName: Full=Uncharacterized protein {ECO:0000313|EMBL:ESR62394.1};	--	GO:0009507,chloroplast; GO:0005739,mitochondrion; GO:0000287,magnesium ion binding; GO:0010333,terpene synthase activity; GO:0016102,diterpenoid biosynthetic process; GO:0003674,molecular_function; GO:0005488,binding; GO:0043167,ion binding; GO:0043169,cation binding; GO:0046872,metal ion binding; GO:0003824,catalytic activity; GO:0016829,lyase activity; GO:0016835,carbon-oxygen lyase activity; G…	PF03936.19:Terpene synthase family, metal binding domain	--	--	--
Cg2g040880	5.7869	2.2935	1.9288	0.3443	0.1589	0.8776	149	61	53	11	5	27	-2.8136	1.49464e-05	0.000306183	down	chr2	48743558	48745017	-	Cg2g040880	--	K14175 (3S,6E)-nerolidol synthase [EC:4.2.3.48] | (RefSeq) (3S,6E)-nerolidol synthase 1-like (A)	ko00909: Sesquiterpenoid and triterpenoid biosynthesis; ko01100: Metabolic pathways	(3S,6E)-nerolidol synthase 1 [Citrus clementina]	NES1_FRAAN RecName: Full=(3S,6E)-nerolidol synthase 1; Short=FaNES1; EC=4.2.3.48;	V4W858_CITCL SubName: Full=Uncharacterized protein {ECO:0000313|EMBL:ESR62394.1};	--	GO:0005829,cytosol; GO:0000287,magnesium ion binding; GO:0010333,terpene synthase activity; GO:0016102,diterpenoid biosynthetic process; GO:0003674,molecular_function; GO:0005488,binding; GO:0043167,ion binding; GO:0043169,cation binding; GO:0046872,metal ion binding; GO:0003824,catalytic activity; GO:0016829,lyase activity; GO:0016835,carbon-oxygen lyase activity; GO:0016838,carbon-oxygen lyase …	PF03936.19:Terpene synthase family, metal binding domain	--	--	--
Cg2g040890	60.4633	56.077	49.0185	31.308	14.8811	27.5798	5029	4818	4351	3231	1513	2741	-1.1214	6.6501e-06	0.000151778	down	chr2	48747444	48751072	-	Cg2g040890	--	K14175 (3S,6E)-nerolidol synthase [EC:4.2.3.48] | (RefSeq) (3S,6E)-nerolidol synthase 1 (A)	ko00909: Sesquiterpenoid and triterpenoid biosynthesis; ko01100: Metabolic pathways	(3S,6E)-nerolidol synthase 1 [Citrus sinensis]	NES1_FRAAN RecName: Full=(3S,6E)-nerolidol synthase 1; Short=FaNES1; EC=4.2.3.48;	A0A067G7P0_CITSI SubName: Full=Uncharacterized protein {ECO:0000313|EMBL:KDO75633.1};	--	GO:0005829,cytosol; GO:0000287,magnesium ion binding; GO:0010333,terpene synthase activity; GO:0016102,diterpenoid biosynthetic process; GO:0003674,molecular_function; GO:0005488,binding; GO:0043167,ion binding; GO:0043169,cation binding; GO:0046872,metal ion binding; GO:0003824,catalytic activity; GO:0016829,lyase activity; GO:0016835,carbon-oxygen lyase activity; GO:0016838,carbon-oxygen lyase …	PF03936.19:Terpene synthase family, metal binding domain	--	--	--
Cg2g041640	9.1557	13.1863	9.1347	2.0342	0.9948	1.0177	896	1333	954	247	119	119	-2.91651	1.50861e-24	5.75947e-22	down	chr2	49339013	49343834	-	Cg2g041640	--	K17982 geranyllinalool synthase [EC:4.2.3.144] | (RefSeq) (E,E)-geranyllinalool synthase isoform X1 (A)	ko00904: Diterpenoid biosynthesis; ko01110: Biosynthesis of secondary metabolites	(E,E)-geranyllinalool synthase [Citrus sinensis]	LIS_CLABR RecName: Full=S-linalool synthase; EC=4.2.3.25;	A0A2H5N3B4_CITUN SubName: Full=Uncharacterized protein {ECO:0000313|EMBL:GAY34427.1}; Flags: Fragment;	--	GO:0000287,magnesium ion binding; GO:0034007,S-linalool synthase activity; GO:0010333,terpene synthase activity; GO:0003674,molecular_function; GO:0005488,binding; GO:0043167,ion binding; GO:0043169,cation binding; GO:0046872,metal ion binding; GO:0003824,catalytic activity; GO:0016829,lyase activity; GO:0016835,carbon-oxygen lyase activity; GO:0016838,carbon-oxygen lyase activity, acting on phos…	PF03936.19:Terpene synthase family, metal binding domain	--	--	--
Cg2g041710	0	0	0.0301	0.9463	0.0263	1.3865	0	0	2	73	2	103	6.33036	0.00182082	0.0154866	up	chr2	49398044	49399825	-	Cg2g041710	--	K00422 polyphenol oxidase [EC:1.10.3.1] | (RefSeq) polyphenol oxidase, chloroplastic-like (A)	ko00350: Tyrosine metabolism; ko00950: Isoquinoline alkaloid biosynthesis; ko01100: Metabolic pathways; ko01110: Biosynthesis of secondary metabolites	polyphenol oxidase chloroplastic [Citrus sinensis]	PPO_MALDO RecName: Full=Polyphenol oxidase, chloroplastic; Short=PPO; EC=1.10.3.1; AltName: Full=Catechol oxidase; Flags: Precursor;	A0A067GK93_CITSI SubName: Full=Uncharacterized protein {ECO:0000313|EMBL:KDO75857.1};	--	GO:0009543,chloroplast thylakoid lumen; GO:0004097,catechol oxidase activity; GO:0046872,metal ion binding; GO:0046148,pigment biosynthetic process; GO:0003674,molecular_function; GO:0003824,catalytic activity; GO:0004497,monooxygenase activity; GO:0016491,oxidoreductase activity; GO:0016679,oxidoreductase activity, acting on diphenols and related substances as donors; GO:0016682,oxidoreductase a…	PF12143.11:Protein of unknown function (DUF_B2219)	--	--	--
Cg2g042720	3.2071	1.1695	1.4689	0.707	0.5294	0.8184	223	84	109	61	45	68	-1.47121	0.000477163	0.00534003	down	chr2	50043908	50048138	-	Cg2g042720	--	K08472 mlo protein | (RefSeq) MLO-like protein 12 (A)	--	MLO-like protein 12 [Citrus sinensis]	MLO12_ARATH RecName: Full=MLO-like protein 12; Short=AtMlo12; Short=AtMlo18;	A0A067GDH0_CITSI RecName: Full=MLO-like protein {ECO:0000256|RuleBase:RU280816};	--	GO:0016021,integral component of membrane; GO:0005886,plasma membrane; GO:0005516,calmodulin binding; GO:0006952,defense response; GO:0050832,defense response to fungus; GO:0010150,leaf senescence; GO:0003674,molecular_function; GO:0005488,binding; GO:0005515,protein binding; GO:0006950,response to stress; GO:0008150,biological_process; GO:0050896,response to stimulus; GO:0009605,response to exte…	PF03094.18:Mlo family	--	--	--
Cg2g043630	7.9925	7.764	6.5079	3.3318	1.7135	3.3444	290	291	252	150	76	145	-1.36344	1.20449e-06	3.44686e-05	down	chr2	50619248	50620287	-	Cg2g043630	--	--	--	uncharacterized protein LOC102628675 [Citrus sinensis]	--	A0A067GE59_CITSI SubName: Full=Uncharacterized protein {ECO:0000313|EMBL:KDO77904.1};	--	--	PF07939.14:Protein of unknown function (DUF1685)	--	--	--
Cg2g043690	49.2391	22.1211	25.8772	18.0383	11.4581	17.2506	1364	633	765	620	388	571	-1.01847	0.00103238	0.00987585	down	chr2	50678583	50679376	+	Cg2g043690	--	--	--	hypothetical protein CUMW_013410 [Citrus unshiu]	PCP14_ARATH RecName: Full=Precursor of CEP14 {ECO:0000303|PubMed:24179096}; Short=PCEP14 {ECO:0000303|PubMed:24179096}; Contains: RecName: Full=C-terminally encoded peptide 14 {ECO:0000303|PubMed:24179096}; Short=CEP14 {ECO:0000303|PubMed:24179096}; Flags: Precursor;	A0A2H5N3H7_CITUN SubName: Full=Uncharacterized protein {ECO:0000313|EMBL:GAY34799.1};	--	GO:0048046,apoplast; GO:0005179,hormone activity; GO:0006995,cellular response to nitrogen starvation; GO:1902025,nitrate import; GO:2000280,regulation of root development; GO:0010037,response to carbon dioxide; GO:0006970,response to osmotic stress; GO:0003674,molecular_function; GO:0005102,signaling receptor binding; GO:0005488,binding; GO:0005515,protein binding; GO:0030545,signaling receptor …	--	--	--	--
Cg2g043860	3.5736	4.048	3.96	8.6403	9.5708	6.9742	241	282	285	723	789	562	1.15576	6.55851e-15	8.81358e-13	up	chr2	50809897	50815996	+	Cg2g043860	--	--	--	putative LRR receptor-like serine/threonine-protein kinase RFK1 [Citrus sinensis]	RKF1_ARATH RecName: Full=Probable LRR receptor-like serine/threonine-protein kinase RFK1; EC=2.7.11.1; AltName: Full=Receptor-like kinase in flowers 1; Flags: Precursor;	V4UKF7_CITCL RecName: Full=Protein kinase domain-containing protein {ECO:0000259|PROSITE:PS50011};	--	GO:0016021,integral component of membrane; GO:0005886,plasma membrane; GO:0005524,ATP binding; GO:0106310,protein serine kinase activity; GO:0004674,protein serine/threonine kinase activity; GO:0006468,protein phosphorylation; GO:0000166,nucleotide binding; GO:0003674,molecular_function; GO:0005488,binding; GO:0017076,purine nucleotide binding; GO:0030554,adenyl nucleotide binding; GO:0032553,rib…	PF11721.11:Malectin domain	--	--	--
Cg2g043870	3.4185	2.9982	3.6961	10.2905	10.6364	8.216	117	106	135	437	445	336	1.56174	8.55738e-19	1.86684e-16	up	chr2	50816184	50817672	+	Cg2g043870	--	K13416 brassinosteroid insensitive 1-associated receptor kinase 1 [EC:2.7.10.1 2.7.11.1] | (RefSeq) BRASSINOSTEROID INSENSITIVE 1-associated receptor kinase 1-like (A)	ko04016: MAPK signaling pathway - plant; ko04075: Plant hormone signal transduction; ko04626: Plant-pathogen interaction	putative LRR receptor-like serine/threonine-protein kinase RFK1 [Citrus sinensis]	Y3148_ARATH RecName: Full=Probable leucine-rich repeat receptor-like serine/threonine-protein kinase At3g14840; EC=2.7.11.1; Flags: Precursor;	V4UKF7_CITCL RecName: Full=Protein kinase domain-containing protein {ECO:0000259|PROSITE:PS50011};	--	GO:0005829,cytosol; GO:0016021,integral component of membrane; GO:0005886,plasma membrane; GO:0009506,plasmodesma; GO:0005524,ATP binding; GO:0106310,protein serine kinase activity; GO:0004674,protein serine/threonine kinase activity; GO:0009861,jasmonic acid and ethylene-dependent systemic resistance; GO:0006468,protein phosphorylation; GO:0045088,regulation of innate immune response; GO:0000166…	PF07714.20:Protein tyrosine and serine/threonine kinase	--	--	--
Cg2g044070	1.1695	0.8352	0.539	2.3023	2.3683	2.7277	61	45	30	149	151	170	1.58102	3.20889e-07	1.04869e-05	up	chr2	50947930	50950272	-	Cg2g044070	--	K05278 flavonol synthase [EC:1.14.20.6] | (RefSeq) flavonol synthase/flavanone 3-hydroxylase (A)	ko00941: Flavonoid biosynthesis; ko01100: Metabolic pathways; ko01110: Biosynthesis of secondary metabolites	protein SRG1 [Citrus sinensis]	DIOX3_PAPSO RecName: Full=Codeine O-demethylase; EC=1.14.11.32 {ECO:0000269|PubMed:20228795};	A0A067GRD0_CITSI RecName: Full=Fe2OG dioxygenase domain-containing protein {ECO:0000259|PROSITE:PS51471};	Iron/ascorbate family oxidoreductases	GO:0102805,codeine O-demethylase activity; GO:0046872,metal ion binding; GO:0008168,methyltransferase activity; GO:0102803,thebane O-demethylase activity; GO:0032259,methylation; GO:0097295,morphine biosynthetic process; GO:0003674,molecular_function; GO:0003824,catalytic activity; GO:0016491,oxidoreductase activity; GO:0016705,oxidoreductase activity, acting on paired donors, with incorporation …	PF03171.23:2OG-Fe(II) oxygenase superfamily	--	--	--
Cg2g044650	0.3588	0.2701	0.4856	0.7149	0.7664	0.7173	36	28	52	89	94	86	1.01433	0.000880783	0.00874432	up	chr2	51251762	51257143	+	Cg2g044650	--	K02541 DNA replication licensing factor MCM3 [EC:5.6.2.3] | (RefSeq) DNA replication licensing factor MCM3 (A)	ko03030: DNA replication	DNA replication licensing factor MCM3 [Citrus sinensis]	MCM3_ORYSI RecName: Full=DNA replication licensing factor MCM3; EC=3.6.4.12; AltName: Full=Minichromosome maintenance protein 3;	V4UFF5_CITCL RecName: Full=DNA replication licensing factor MCM3 {ECO:0000256|RuleBase:RU368061}; EC=3.6.4.12 {ECO:0000256|RuleBase:RU368061};	DNA replication licensing factor, MCM3 component	GO:0000785,chromatin; GO:0042555,MCM complex; GO:0000347,THO complex; GO:0005524,ATP binding; GO:0016887,ATP hydrolysis activity; GO:0003677,DNA binding; GO:0003678,DNA helicase activity; GO:0007049,cell cycle; GO:0006270,DNA replication initiation; GO:0000166,nucleotide binding; GO:0003674,molecular_function; GO:0005488,binding; GO:0017076,purine nucleotide binding; GO:0030554,adenyl nucleotide …	PF00493.26:MCM P-loop domain	--	--	--
Cg2g045770	0.1857	0.0553	0.1472	0.5295	0.3271	0.8366	13	4	11	46	28	70	2.16977	0.000308898	0.00381534	up	chr2	51951155	51955424	+	Cg2g045770	--	K12483 EH domain-containing protein 1 | (RefSeq) EH domain-containing protein 2-like (A)	ko04144: Endocytosis	hypothetical protein KPL70_005473 [Citrus sinensis]	EHD1_ARATH RecName: Full=EH domain-containing protein 1 {ECO:0000303|PubMed:18547399}; Short=AtEHD1 {ECO:0000303|PubMed:18547399}; EC=3.6.5.2 {ECO:0000255|PROSITE-ProRule:PRU00758};	A0A067GST3_CITSI SubName: Full=Uncharacterized protein {ECO:0000313|EMBL:KDO78396.1};	Endocytosis/signaling protein EHD1	GO:0005737,cytoplasm; GO:0005768,endosome; GO:0010008,endosome membrane; GO:0043231,intracellular membrane-bounded organelle; GO:0016020,membrane; GO:0005886,plasma membrane; GO:0009506,plasmodesma; GO:0005509,calcium ion binding; GO:0003925,G protein activity; GO:0005525,GTP binding; GO:0032456,endocytic recycling; GO:0006897,endocytosis; GO:0016197,endosomal transport; GO:0042538,hyperosmotic s…	PF18150.4:Domain of unknown function (DUF5600)	--	--	--
Cg2g046580	7.847	7.5127	7.4989	3.6049	3.0787	3.9967	907	897	925	517	435	552	-1.0576	2.84462e-14	3.48787e-12	down	chr2	52367426	52371244	+	Cg2g046580	--	K08286 protein-serine/threonine kinase [EC:2.7.11.-] | (RefSeq) serine/threonine-protein kinase D6PKL2 (A)	--	serine/threonine-protein kinase D6PKL2 [Citrus sinensis]	D6KL2_ARATH RecName: Full=Serine/threonine-protein kinase D6PKL2; EC=2.7.11.1; AltName: Full=D6 protein kinase-like 2; AltName: Full=Serine/threonine-protein kinase AtPK5;	A0A2H5N6M2_CITUN RecName: Full=Protein kinase domain-containing protein {ECO:0000259|PROSITE:PS50011};	Putative serine/threonine protein kinase	GO:0005737,cytoplasm; GO:0005730,nucleolus; GO:0005634,nucleus; GO:0005886,plasma membrane; GO:0005524,ATP binding; GO:0016301,kinase activity; GO:0004672,protein kinase activity; GO:0106310,protein serine kinase activity; GO:0004674,protein serine/threonine kinase activity; GO:0009734,auxin-activated signaling pathway; GO:0010540,basipetal auxin transport; GO:0009638,phototropism; GO:0006468,pro…	PF00069.28:Protein kinase domain	--	--	--
Cg2g046910	3.8501	3.9375	3.3715	7.4527	7.1452	7.8189	443	468	414	1064	1005	1075	1.0457	5.96334e-19	1.35368e-16	up	chr2	52535106	52540115	-	Cg2g046910	--	--	--	BTB/POZ domain-containing protein [Citrus sinensis]	Y5780_ARATH RecName: Full=BTB/POZ domain-containing protein At5g47800;	A0A067GGA9_CITSI RecName: Full=NPH3 domain-containing protein {ECO:0000259|PROSITE:PS51649};	--	GO:0016567,protein ubiquitination; GO:0006807,nitrogen compound metabolic process; GO:0008150,biological_process; GO:0008152,metabolic process; GO:0019538,protein metabolic process; GO:0032446,protein modification by small protein conjugation; GO:0036211,protein modification process; GO:0043170,macromolecule metabolic process; GO:0043412,macromolecule modification; GO:0044238,primary metabolic pr…	PF03000.17:NPH3 family	--	--	--
Cg2g047430	2.7188	1.6506	1.7272	0.7799	1.1686	0.6942	59	37	40	21	31	18	-1.1737	0.00461788	0.0321605	down	chr2	52977318	52977939	+	Cg2g047430	--	--	--	hypothetical protein CICLE_v10002900mg [Citrus clementina]	--	V4SZY0_CITCL SubName: Full=Uncharacterized protein {ECO:0000313|EMBL:ESR44635.1};	--	--	--	--	--	--
Cg3g002180	94.276	99.2225	75.3324	36.5158	37.5164	32.1955	1365	1484	1164	656	664	557	-1.30256	7.38481e-22	2.34057e-19	down	chr3	3774304	3774718	+	Cg3g002180	--	K13899 cystatin-C | (RefSeq) cysteine proteinase inhibitor B (A)	--	hypothetical protein CICLE_v10003263mg, partial [Citrus clementina]	CYT5_ARATH RecName: Full=Cysteine proteinase inhibitor 5; Short=AtCYS-5; Flags: Precursor;	V4SBQ8_CITCL RecName: Full=Cystatin domain-containing protein {ECO:0000259|SMART:SM00043}; Flags: Fragment;	--	GO:0005576,extracellular region; GO:0004869,cysteine-type endopeptidase inhibitor activity; GO:0034605,cellular response to heat; GO:0006952,defense response; GO:0010030,positive regulation of seed germination; GO:0003674,molecular_function; GO:0004857,enzyme inhibitor activity; GO:0004866,endopeptidase inhibitor activity; GO:0030234,enzyme regulator activity; GO:0030414,peptidase inhibitor activ…	PF16845.8:Aspartic acid proteinase inhibitor	--	--	--
Cg3g002190	8.8804	9.2492	7.0359	1.9978	1.6734	2.0544	369	397	312	103	85	102	-2.09605	4.63259e-27	2.16162e-24	down	chr3	3774764	3776092	+	Cg3g002190	--	K13899 cystatin-C | (RefSeq) cysteine proteinase inhibitor B (A)	--	multicystatin-like, partial [Citrus sinensis]	CYTM_SOLTU RecName: Full=Multicystatin; Short=MC;	V4T622_CITCL SubName: Full=Uncharacterized protein {ECO:0000313|EMBL:ESR45011.1};	--	GO:0004869,cysteine-type endopeptidase inhibitor activity; GO:0003674,molecular_function; GO:0004857,enzyme inhibitor activity; GO:0004866,endopeptidase inhibitor activity; GO:0030234,enzyme regulator activity; GO:0030414,peptidase inhibitor activity; GO:0061134,peptidase regulator activity; GO:0061135,endopeptidase regulator activity; GO:0098772,molecular function regulator activity	PF16845.8:Aspartic acid proteinase inhibitor	--	--	--
Cg3g002200	30.2835	32.1244	21.8223	5.2252	5.4432	6.1397	355	389	273	76	78	86	-2.28635	9.13335e-26	3.83555e-23	down	chr3	3776113	3776448	+	Cg3g002200	--	K13899 cystatin-C | (RefSeq) cysteine proteinase inhibitor B (A)	--	multicystatin-like, partial [Citrus sinensis]	CYT5_ARATH RecName: Full=Cysteine proteinase inhibitor 5; Short=AtCYS-5; Flags: Precursor;	V4T622_CITCL SubName: Full=Uncharacterized protein {ECO:0000313|EMBL:ESR45011.1};	--	GO:0005576,extracellular region; GO:0004869,cysteine-type endopeptidase inhibitor activity; GO:0034605,cellular response to heat; GO:0006952,defense response; GO:0010030,positive regulation of seed germination; GO:0003674,molecular_function; GO:0004857,enzyme inhibitor activity; GO:0004866,endopeptidase inhibitor activity; GO:0030234,enzyme regulator activity; GO:0030414,peptidase inhibitor activ…	PF16845.8:Aspartic acid proteinase inhibitor	--	--	--
Cg3g002240	47.1412	52.8524	33.6465	5.5848	4.3804	7.3808	449	520	342	66	51	84	-2.90336	9.93234e-29	5.9587e-26	down	chr3	3777634	3777906	+	Cg3g002240	--	K13899 cystatin-C | (RefSeq) cysteine proteinase inhibitor B (A)	--	cysteine proteinase inhibitor 5-like [Citrus sinensis]	CYT5_ARATH RecName: Full=Cysteine proteinase inhibitor 5; Short=AtCYS-5; Flags: Precursor;	A0A2H5MWY9_CITUN RecName: Full=Cystatin domain-containing protein {ECO:0000259|SMART:SM00043};	--	GO:0005576,extracellular region; GO:0004869,cysteine-type endopeptidase inhibitor activity; GO:0034605,cellular response to heat; GO:0006952,defense response; GO:0010030,positive regulation of seed germination; GO:0003674,molecular_function; GO:0004857,enzyme inhibitor activity; GO:0004866,endopeptidase inhibitor activity; GO:0030234,enzyme regulator activity; GO:0030414,peptidase inhibitor activ…	PF16845.8:Aspartic acid proteinase inhibitor	--	--	--
Cg3g003110	0.8741	1.0824	0.8572	0.5243	0.2661	0.4253	43	55	45	32	16	25	-1.16733	0.00288431	0.0222047	down	chr3	5641052	5643799	+	Cg3g003110	--	K03921 acyl-[acyl-carrier-protein] desaturase [EC:1.14.19.2 1.14.19.11 1.14.19.26] | (RefSeq) stearoyl-[acyl-carrier-protein] 9-desaturase 5, chloroplastic-like (A)	ko00061: Fatty acid biosynthesis; ko01040: Biosynthesis of unsaturated fatty acids; ko01100: Metabolic pathways; ko01212: Fatty acid metabolism	hypothetical protein CISIN_1g016490mg [Citrus sinensis]	STAD5_ARATH RecName: Full=Stearoyl-[acyl-carrier-protein] 9-desaturase 5, chloroplastic; Short=Stearoyl-ACP desaturase 5; EC=1.14.19.2 {ECO:0000269|PubMed:17072561}; AltName: Full=Acyl-[acyl-carrier-protein] desaturase 5; Flags: Precursor;	A0A067E990_CITSI RecName: Full=Acyl-[acyl-carrier-protein] desaturase {ECO:0000256|RuleBase:RU000582}; EC=1.14.19.- {ECO:0000256|RuleBase:RU000582};	--	GO:0009507,chloroplast; GO:0009570,chloroplast stroma; GO:0045300,acyl-[acyl-carrier-protein] desaturase activity; GO:0046872,metal ion binding; GO:0102786,stearoyl-[acp] desaturase activity; GO:0006633,fatty acid biosynthetic process; GO:0006631,fatty acid metabolic process; GO:0003674,molecular_function; GO:0003824,catalytic activity; GO:0016491,oxidoreductase activity; GO:0016705,oxidoreductas…	PF03405.17:Fatty acid desaturase	--	--	--
Cg3g003230	2.0866	2.5869	2.0581	9.2639	10.571	7.3525	57	73	60	314	353	240	2.04926	2.98555e-21	8.35854e-19	up	chr3	5818601	5820589	+	Cg3g003230	--	--	--	putative membrane protein [Citrus sinensis]	EC12_ARATH RecName: Full=Egg cell-secreted protein 1.2; Flags: Precursor;	V4T4W6_CITCL SubName: Full=Uncharacterized protein {ECO:0000313|EMBL:ESR48202.1};	--	GO:0031410,cytoplasmic vesicle; GO:0005576,extracellular region; GO:0031982,vesicle; GO:0009567,double fertilization forming a zygote and endosperm; GO:0080155,regulation of double fertilization forming a zygote and endosperm; GO:2000008,regulation of protein localization to cell surface; GO:0000003,reproduction; GO:0008150,biological_process; GO:0009566,fertilization; GO:0019953,sexual reproduct…	--	--	--	--
Cg3g003920	2.8348	2.2022	3.1482	5.0771	5.8405	5.4185	81	65	96	180	204	185	1.03213	1.38365e-06	3.89976e-05	up	chr3	6838443	6839261	-	Cg3g003920	--	--	--	elongation of fatty acids protein 3-like [Citrus clementina]	ELO3L_ARATH RecName: Full=Elongation of fatty acids protein 3-like; Short=Protein ELO3-like; EC=2.3.1.-; AltName: Full=Protein HIGH EXPRESSION OF OSMOTICALLY RESPONSIVE GENES 3; AltName: Full=Very long-chain fatty acid condensing enzyme HOS3; Short=VLCFA condensing enzyme HOS3;	A0A067L308_JATCU SubName: Full=Uncharacterized protein {ECO:0000313|EMBL:KDP38885.1};	Fatty acyl-CoA elongase/Polyunsaturated fatty acid specific elongation enzyme	GO:0030176,integral component of endoplasmic reticulum membrane; GO:0009922,fatty acid elongase activity; GO:0071215,cellular response to abscisic acid stimulus; GO:0030497,fatty acid elongation; GO:0034625,fatty acid elongation, monounsaturated fatty acid; GO:0034626,fatty acid elongation, polyunsaturated fatty acid; GO:0019367,fatty acid elongation, saturated fatty acid; GO:0030148,sphingolipid…	PF01151.21:GNS1/SUR4 family	--	--	--
Cg3g004330	1.3847	0.9383	1.211	3.1247	2.9074	3.1675	30	21	28	84	77	82	1.41876	5.14277e-06	0.000120486	up	chr3	7863851	7867715	-	Cg3g004330	--	K14007 protein transport protein SEC24 | (RefSeq) protein transport protein Sec24-like At4g32640 (A)	ko04141: Protein processing in endoplasmic reticulum	protein transport protein Sec24-like At4g32640 [Citrus sinensis]	SC24B_ARATH RecName: Full=Protein transport protein Sec24-like At4g32640;	A0A2H5QJR4_CITUN SubName: Full=Uncharacterized protein {ECO:0000313|EMBL:GAY64870.1}; Flags: Fragment;	Vesicle coat complex COPII, subunit SFB3	GO:0030127,COPII vesicle coat; GO:0070971,endoplasmic reticulum exit site; GO:0005789,endoplasmic reticulum membrane; GO:0000139,Golgi membrane; GO:0000149,SNARE binding; GO:0008270,zinc ion binding; GO:0090110,COPII-coated vesicle cargo loading; GO:0006886,intracellular protein transport; GO:0003674,molecular_function; GO:0005488,binding; GO:0005515,protein binding; GO:0043167,ion binding; GO:00…	PF04810.18:Sec23/Sec24 zinc finger	--	--	--
Cg3g004360	2.43	2.5191	2.3667	11.134	7.7168	11.1932	127	136	132	722	493	699	2.08057	1.15861e-24	4.63388e-22	up	chr3	7900312	7903926	-	Cg3g004360	--	K12731 caffeine synthase [EC:2.1.1.160] | (RefSeq) probable caffeine synthase 2 isoform X1 (A)	ko00232: Caffeine metabolism; ko01100: Metabolic pathways; ko01110: Biosynthesis of secondary metabolites	probable S-adenosylmethionine-dependent methyltransferase At5g37990 [Citrus clementina]	LAMT_CATRO RecName: Full=Loganic acid O-methyltransferase {ECO:0000303|PubMed:24104568, ECO:0000303|PubMed:29399933}; Short=CrLAMT {ECO:0000303|PubMed:24104568, ECO:0000303|PubMed:29399933}; EC=2.1.1.50 {ECO:0000269|PubMed:18326827, ECO:0000269|PubMed:24104568, ECO:0000269|PubMed:29399933};	A0A1S8AD78_CITLI SubName: Full=S-adenosyl-L-methionine-dependent methyltransferases superfamily protein {ECO:0000313|EMBL:JAV45439.1};	--	GO:0030749,loganate O-methyltransferase activity; GO:0046872,metal ion binding; GO:0035834,indole alkaloid metabolic process; GO:0032259,methylation; GO:0003674,molecular_function; GO:0003824,catalytic activity; GO:0008168,methyltransferase activity; GO:0008757,S-adenosylmethionine-dependent methyltransferase activity; GO:0016740,transferase activity; GO:0016741,transferase activity, transferring…	PF03492.18:SAM dependent carboxyl methyltransferase	--	--	--
Cg3g004640	1.4768	1.0672	0.994	0.2347	0.1021	0.6615	71	53	51	14	6	38	-1.77577	0.00380902	0.0277227	down	chr3	8253852	8255229	-	Cg3g004640	--	K13065 shikimate O-hydroxycinnamoyltransferase [EC:2.3.1.133] | (RefSeq) vinorine synthase-like (A)	ko00940: Phenylpropanoid biosynthesis; ko00941: Flavonoid biosynthesis; ko00945: Stilbenoid, diarylheptanoid and gingerol biosynthesis; ko01100: Metabolic pathways; ko01110: Biosynthesis of secondary metabolites	HXXXD-type acyl-transferase family protein [Citrus sinensis]	BAHD1_ARATH RecName: Full=BAHD acyltransferase At5g47980; EC=2.3.1.-;	V4SBX9_CITCL SubName: Full=Uncharacterized protein {ECO:0000313|EMBL:ESR45078.1};	--	GO:0016746,acyltransferase activity; GO:0003674,molecular_function; GO:0003824,catalytic activity; GO:0016740,transferase activity	PF02458.18:Transferase family	--	--	--
Cg3g004900	1.5015	1.8224	2.4569	0.596	0.5683	0.2251	67	84	117	33	31	12	-2.02227	7.20347e-07	2.16415e-05	down	chr3	9089862	9091351	-	Cg3g004900	--	K22419 Delta4-3-oxosteroid 5beta-reductase [EC:1.3.1.3] | (RefSeq) 3-oxo-Delta(4,5)-steroid 5-beta-reductase-like (A)	--	3-oxo-Delta(4,5)-steroid 5-beta-reductase [Citrus sinensis]	VEP1_ARATH RecName: Full=3-oxo-Delta(4,5)-steroid 5-beta-reductase; EC=1.3.1.3 {ECO:0000269|PubMed:19166903, ECO:0000269|PubMed:20598327, ECO:0000269|PubMed:22357344}; AltName: Full=Delta(4)-3-oxosteroid 5-beta-reductase; AltName: Full=Delta-4,5-steroid 5-beta-reductase; Short=At5beta-StR; AltName: Full=Progesterone 5-beta-reductase; Short=5beta-POR; AltName: Full=Protein VEIN PATTERNING 1;	A0A2H5PCC8_CITUN SubName: Full=Uncharacterized protein {ECO:0000313|EMBL:GAY50017.1};	--	GO:0005829,cytosol; GO:0047787,delta4-3-oxosteroid 5beta-reductase activity; GO:0035671,enone reductase activity; GO:0046983,protein dimerization activity; GO:0009611,response to wounding; GO:0008202,steroid metabolic process; GO:0010051,xylem and phloem pattern formation; GO:0003674,molecular_function; GO:0003824,catalytic activity; GO:0016491,oxidoreductase activity; GO:0016627,oxidoreductase a…	PF01370.24:NAD dependent epimerase/dehydratase family	--	--	--
Cg3g005190	1.3869	1.4044	0.9112	0.1927	0.1826	0.1334	87	91	61	15	14	10	-2.82454	4.74292e-13	4.97948e-11	down	chr3	9519434	9521581	-	Cg3g005190	--	K20617 cytochrome P450 family 71 subfamily A | (RefSeq) LOW QUALITY PROTEIN: cytochrome P450 71A9-like (A)	--	cytochrome P450 83B1 [Citrus clementina]	C83B1_ARATH RecName: Full=Cytochrome P450 83B1 {ECO:0000303|PubMed:11114200, ECO:0000303|PubMed:9808718}; EC=1.14.14.45 {ECO:0000269|PubMed:12970475}; AltName: Full=Protein ALTERED TRYPTOPHAN REGULATION 4; AltName: Full=Protein RED ELONGATED 1 {ECO:0000303|PubMed:14963708}; AltName: Full=Protein SUPERROOT 2 {ECO:0000303|PubMed:11114200, ECO:0000303|PubMed:9675903};	V4SYB3_CITCL SubName: Full=Uncharacterized protein {ECO:0000313|EMBL:ESR45792.1};	Cytochrome P450 CYP2 subfamily	GO:0005783,endoplasmic reticulum; GO:0016021,integral component of membrane; GO:0005739,mitochondrion; GO:0005886,plasma membrane; GO:0020037,heme binding; GO:0005506,iron ion binding; GO:0016709,oxidoreductase activity, acting on paired donors, with incorporation or reduction of molecular oxygen, NAD(P)H as one donor, and incorporation of one atom of oxygen; GO:0048830,adventitious root developm…	PF00067.25:Cytochrome P450	--	--	--
Cg3g005370	5.9617	5.8535	4.8905	12.277	6.4043	16.9565	281	285	246	718	369	955	1.14164	0.000339934	0.00410807	up	chr3	9857668	9859018	-	Cg3g005370	--	K00430 peroxidase [EC:1.11.1.7] | (RefSeq) peroxidase A2-like (A)	ko00940: Phenylpropanoid biosynthesis; ko01100: Metabolic pathways; ko01110: Biosynthesis of secondary metabolites	peroxidase A2-like [Citrus sinensis]	PER15_IPOBA RecName: Full=Peroxidase 15 {ECO:0000303|PubMed:17936696}; Short=Prx15 {ECO:0000303|PubMed:17936696}; EC=1.11.1.7; AltName: Full=Anionic peroxidase {ECO:0000303|PubMed:17936696}; Flags: Precursor;	A0A067FI88_CITSI RecName: Full=Peroxidase {ECO:0000256|ARBA:ARBA00012313, ECO:0000256|RuleBase:RU362060}; EC=1.11.1.7 {ECO:0000256|ARBA:ARBA00012313, ECO:0000256|RuleBase:RU362060};	--	GO:0005576,extracellular region; GO:0020037,heme binding; GO:0046872,metal ion binding; GO:0004601,peroxidase activity; GO:0042744,hydrogen peroxide catabolic process; GO:0006979,response to oxidative stress; GO:0003674,molecular_function; GO:0005488,binding; GO:0046906,tetrapyrrole binding; GO:0097159,organic cyclic compound binding; GO:1901363,heterocyclic compound binding; GO:0043167,ion bindi…	PF00141.26:Peroxidase	--	--	--
Cg3g008040	7.976	11.7988	7.6838	3.1298	3.1891	4.15	534	816	549	260	261	332	-1.34858	2.74498e-10	1.85928e-08	down	chr3	14926032	14928635	-	Cg3g008040	--	K23136 fraxetin 5-hydroxylase [EC:1.14.14.164] | (RefSeq) cytochrome P450 82C4-like (A)	ko00999: Biosynthesis of various plant secondary metabolites; ko01110: Biosynthesis of secondary metabolites	Xanthotoxin 5-hydroxylase CYP82C4 [Citrus sinensis]	C82D6_SINHE RecName: Full=Demethylepipodophyllotoxin synthase {ECO:0000303|PubMed:26359402}; EC=1.14.14.132 {ECO:0000269|PubMed:26359402}; AltName: Full=Cytochrome P450 family 82 subfamily D polypeptide 61 {ECO:0000303|PubMed:26359402};	A0A2H5PYM3_CITUN SubName: Full=Uncharacterized protein {ECO:0000313|EMBL:GAY57480.1};	Cytochrome P450 CYP2 subfamily	GO:0016021,integral component of membrane; GO:0020037,heme binding; GO:0005506,iron ion binding; GO:0004497,monooxygenase activity; GO:0016705,oxidoreductase activity, acting on paired donors, with incorporation or reduction of molecular oxygen; GO:0019438,aromatic compound biosynthetic process; GO:0009699,phenylpropanoid biosynthetic process; GO:0003674,molecular_function; GO:0005488,binding; GO…	PF00067.25:Cytochrome P450	--	--	--
Cg3g008100	13.4374	17.5826	13.2563	4.5058	3.2502	6.0207	947	1280	997	394	280	507	-1.63821	3.23541e-12	3.07053e-10	down	chr3	14998927	15001644	-	Cg3g008100	--	K23136 fraxetin 5-hydroxylase [EC:1.14.14.164] | (RefSeq) cytochrome P450 82C4-like (A)	ko00999: Biosynthesis of various plant secondary metabolites; ko01110: Biosynthesis of secondary metabolites	cytochrome P450 CYP82D47 [Citrus clementina]	C82D6_SINHE RecName: Full=Demethylepipodophyllotoxin synthase {ECO:0000303|PubMed:26359402}; EC=1.14.14.132 {ECO:0000269|PubMed:26359402}; AltName: Full=Cytochrome P450 family 82 subfamily D polypeptide 61 {ECO:0000303|PubMed:26359402};	V4T3G9_CITCL SubName: Full=Uncharacterized protein {ECO:0000313|EMBL:ESR45950.1};	Cytochrome P450 CYP2 subfamily	GO:0016021,integral component of membrane; GO:0020037,heme binding; GO:0005506,iron ion binding; GO:0004497,monooxygenase activity; GO:0016705,oxidoreductase activity, acting on paired donors, with incorporation or reduction of molecular oxygen; GO:0019438,aromatic compound biosynthetic process; GO:0009699,phenylpropanoid biosynthetic process; GO:0003674,molecular_function; GO:0005488,binding; GO…	PF00067.25:Cytochrome P450	--	--	--
Cg3g008170	16.5567	8.9093	14.7681	32.93	21.8979	32.6411	2578	1433	2454	6362	4168	6073	1.15984	2.88457e-06	7.37519e-05	up	chr3	15148963	15154127	+	Cg3g008170	--	K20924 cellulose synthase-like protein [EC:2.4.1.-] | (RefSeq) cellulose synthase-like protein D3 isoform X1 (A)	--	cellulose synthase-like protein D3 isoform X1 [Citrus clementina]	CSLD3_ARATH RecName: Full=Cellulose synthase-like protein D3; Short=AtCslD3; EC=2.4.1.-; AltName: Full=Protein KOJAK;	A0A2H5QP04_CITUN SubName: Full=Uncharacterized protein {ECO:0000313|EMBL:GAY66340.1};	--	GO:0005783,endoplasmic reticulum; GO:0005768,endosome; GO:0005794,Golgi apparatus; GO:0000139,Golgi membrane; GO:0016021,integral component of membrane; GO:0005886,plasma membrane; GO:0005802,trans-Golgi network; GO:0016760,cellulose synthase (UDP-forming) activity; GO:0051753,mannan synthase activity; GO:0071555,cell wall organization; GO:0030244,cellulose biosynthetic process; GO:0009833,plant-…	PF03552.17:Cellulose synthase	--	--	--
Cg3g008620	7.492	8.2968	6.8342	17.3598	10.656	16.3876	264	302	257	759	459	690	1.01671	3.16697e-06	7.88129e-05	up	chr3	15801896	15805393	-	Cg3g008620	--	K14811 ATP-dependent RNA helicase DBP3 [EC:3.6.4.13] | (RefSeq) DEAD-box ATP-dependent RNA helicase 5 (A)	--	DEAD-box ATP-dependent RNA helicase 5 [Citrus sinensis]	RH5_ARATH RecName: Full=DEAD-box ATP-dependent RNA helicase 5; EC=3.6.4.13;	V4T8K2_CITCL SubName: Full=Uncharacterized protein {ECO:0000313|EMBL:ESR45891.1};	ATP-dependent RNA helicase	GO:0005730,nucleolus; GO:0005524,ATP binding; GO:0016887,ATP hydrolysis activity; GO:0003723,RNA binding; GO:0003724,RNA helicase activity; GO:0006364,rRNA processing; GO:0000166,nucleotide binding; GO:0003674,molecular_function; GO:0005488,binding; GO:0017076,purine nucleotide binding; GO:0030554,adenyl nucleotide binding; GO:0032553,ribonucleotide binding; GO:0032555,purine ribonucleotide bindi…	PF00271.34:Helicase conserved C-terminal domain	--	--	--
Cg3g011350	3.7676	2.942	3.4329	8.4384	14.4399	9.1979	181	146	176	503	848	528	1.69133	1.10987e-13	1.25125e-11	up	chr3	20394132	20396942	-	Cg3g011350	--	K15042 importin subunit alpha-6/7 | (RefSeq) importin subunit alpha-1a-like (A)	ko03013: Nucleocytoplasmic transport	putative disease resistance protein [Citrus sinensis]	RPS2_ARATH RecName: Full=Disease resistance protein RPS2; AltName: Full=Resistance to Pseudomonas syringae protein 2;	A0A2H5QDK7_CITUN RecName: Full=NB-ARC domain-containing protein {ECO:0000259|Pfam:PF00931};	Apoptotic ATPase	GO:0005737,cytoplasm; GO:0005886,plasma membrane; GO:0043531,ADP binding; GO:0005524,ATP binding; GO:0006952,defense response; GO:0042742,defense response to bacterium; GO:0016045,detection of bacterium; GO:0009626,plant-type hypersensitive response; GO:0000166,nucleotide binding; GO:0003674,molecular_function; GO:0005488,binding; GO:0017076,purine nucleotide binding; GO:0030554,adenyl nucleotide…	PF12799.10:Leucine Rich repeats (2 copies)	--	--	--
Cg3g011410	20.5379	17.6235	17.944	37.7795	42.1173	34.1561	2500	2216	2331	5706	6267	4968	1.05806	2.10048e-22	6.78535e-20	up	chr3	20450652	20537403	-	Cg3g011410	--	K15042 importin subunit alpha-6/7 | (RefSeq) importin subunit alpha-1a-like (A)	ko03013: Nucleocytoplasmic transport	putative disease resistance protein [Citrus sinensis]	IMA1A_ORYSJ RecName: Full=Importin subunit alpha-1a;	A0A2H5QDK7_CITUN RecName: Full=NB-ARC domain-containing protein {ECO:0000259|Pfam:PF00931};	Karyopherin (importin) alpha	GO:0005634,nucleus; GO:0048471,perinuclear region of cytoplasm; GO:0061608,nuclear import signal receptor activity; GO:0008139,nuclear localization sequence binding; GO:0006607,NLS-bearing protein import into nucleus; GO:0003674,molecular_function; GO:0140104,molecular carrier activity; GO:0140142,nucleocytoplasmic carrier activity; GO:0005048,signal sequence binding; GO:0005488,binding; GO:00332…	PF00514.26:Armadillo/beta-catenin-like repeat	--	--	--
Cg3g012030	0.6249	0.6575	0.5346	2.1458	2.6448	1.0914	23	25	21	98	119	48	1.72597	2.42026e-05	0.000454759	up	chr3	21205998	21207052	-	Cg3g012030	--	--	--	hypothetical protein CICLE_v10002557mg [Citrus clementina]	--	V4T9U6_CITCL SubName: Full=Uncharacterized protein {ECO:0000313|EMBL:ESR46336.1};	--	GO:0016021,integral component of membrane; GO:0005575,cellular_component; GO:0016020,membrane; GO:0031224,intrinsic component of membrane; GO:0110165,cellular anatomical entity	--	--	--	--
Cg3g012700	0.5369	0.6797	0.3096	0.7989	1.4866	1.6937	13	17	8	24	44	49	1.42319	0.00654404	0.0419728	up	chr3	21831449	21832237	-	Cg3g012700	--	--	--	LOB domain-containing protein 39 [Citrus clementina]	LBD39_ARATH RecName: Full=LOB domain-containing protein 39; AltName: Full=ASYMMETRIC LEAVES 2-like protein 41; Short=AS2-like protein 41;	A0A067GP86_CITSI RecName: Full=LOB domain-containing protein {ECO:0000259|PROSITE:PS50891};	--	GO:0010468,regulation of gene expression; GO:0008150,biological_process; GO:0008152,metabolic process; GO:0010467,gene expression; GO:0019222,regulation of metabolic process; GO:0043170,macromolecule metabolic process; GO:0050789,regulation of biological process; GO:0060255,regulation of macromolecule metabolic process; GO:0065007,biological regulation; GO:0071704,organic substance metabolic proc…	PF03195.17:Lateral organ boundaries (LOB) domain	LOB	TF	LOB
Cg3g012860	13.3744	17.7645	11.7307	6.6598	6.0047	7.4055	594	815	556	367	326	393	-1.05309	2.05107e-08	9.09001e-07	down	chr3	21955691	21956963	-	Cg3g012860	--	--	--	uncharacterized protein LOC102626963 [Citrus sinensis]	--	A0A067H191_CITSI SubName: Full=Uncharacterized protein {ECO:0000313|EMBL:KDO81497.1};	--	GO:0016021,integral component of membrane; GO:0005575,cellular_component; GO:0016020,membrane; GO:0031224,intrinsic component of membrane; GO:0110165,cellular anatomical entity	PF05843.17:Suppressor of forked protein (Suf)	--	--	--
Cg3g013180	18.146	11.0919	16.6868	40.1408	25.5481	39.3116	1986	1254	1949	5451	3418	5141	1.23358	1.27604e-07	4.64967e-06	up	chr3	22142074	22145548	+	Cg3g013180	--	K20887 xyloglucan glycosyltransferase 4 [EC:2.4.1.-] | (RefSeq) xyloglucan glycosyltransferase 4 (A)	--	putative xyloglucan glycosyltransferase 12 [Citrus sinensis]	CSLCC_ARATH RecName: Full=Probable xyloglucan glycosyltransferase 12 {ECO:0000303|PubMed:11027699}; EC=2.4.1.- {ECO:0000250|UniProtKB:Q9LJP4}; AltName: Full=Cellulose synthase-like protein C12 {ECO:0000303|PubMed:11027699}; Short=AtCslC12 {ECO:0000303|PubMed:11027699};	A0A2H5P6N1_CITUN RecName: Full=Glyco_trans_2-like domain-containing protein {ECO:0000259|Pfam:PF13632};	--	GO:0005794,Golgi apparatus; GO:0000139,Golgi membrane; GO:0016021,integral component of membrane; GO:0009506,plasmodesma; GO:0016757,glycosyltransferase activity; GO:0042803,protein homodimerization activity; GO:0071555,cell wall organization; GO:0099402,plant organ development; GO:0048868,pollen tube development; GO:0003674,molecular_function; GO:0003824,catalytic activity; GO:0016740,transferas…	PF13632.9:Glycosyl transferase family group 2	--	--	--
Cg3g013760	0.1067	0.0344	0.0267	0.5848	0.4132	0.4168	15	5	4	102	71	70	3.12206	2.49473e-09	1.43025e-07	up	chr3	22631814	22641552	+	Cg3g013760	--	K06228 fused [EC:2.7.11.1] | (RefSeq) serine/threonine-protein kinase TIO (A)	--	serine/threonine-protein kinase TIO [Citrus sinensis]	TIO_ARATH RecName: Full=Serine/threonine-protein kinase TIO; EC=2.7.11.1; AltName: Full=Fused homolog; Short=AtFUSED; AltName: Full=Protein TWO-IN-ONE; Short=AtTIO;	V4V4Z8_CITCL RecName: Full=Non-specific serine/threonine protein kinase {ECO:0000256|ARBA:ARBA00012513}; EC=2.7.11.1 {ECO:0000256|ARBA:ARBA00012513};	--	GO:0005737,cytoplasm; GO:0005856,cytoskeleton; GO:0009524,phragmoplast; GO:0005524,ATP binding; GO:0019894,kinesin binding; GO:0106310,protein serine kinase activity; GO:0004674,protein serine/threonine kinase activity; GO:0000911,cytokinesis by cell plate formation; GO:0009558,embryo sac cellularization; GO:0007112,male meiosis cytokinesis; GO:0006468,protein phosphorylation; GO:0000166,nucleoti…	PF00069.28:Protein kinase domain	--	--	--
Cg3g013870	0.0513	0.0695	0.0576	0.3883	0.109	0.3689	5	7	6	47	13	43	2.32938	0.000670638	0.00700584	up	chr3	22772420	22779299	+	Cg3g013870	--	K14510 serine/threonine-protein kinase CTR1 [EC:2.7.11.1] | (RefSeq) serine/threonine-protein kinase CTR1 (A)	ko04016: MAPK signaling pathway - plant; ko04075: Plant hormone signal transduction	protein kinase domain-containing protein [Citrus sinensis]	CTR1_ARATH RecName: Full=Serine/threonine-protein kinase CTR1 {ECO:0000303|PubMed:8431946}; EC=2.7.11.1 {ECO:0000305}; AltName: Full=Protein CONSTITUTIVE TRIPLE RESPONSE1 {ECO:0000303|PubMed:8431946};	V4TBN8_CITCL RecName: Full=Protein kinase domain-containing protein {ECO:0000259|PROSITE:PS50011};	Tyrosine kinase specific for activated (GTP-bound) p21cdc42Hs	GO:0005789,endoplasmic reticulum membrane; GO:0005524,ATP binding; GO:0106310,protein serine kinase activity; GO:0004674,protein serine/threonine kinase activity; GO:0004712,protein serine/threonine/tyrosine kinase activity; GO:0009873,ethylene-activated signaling pathway; GO:0009686,gibberellin biosynthetic process; GO:0010105,negative regulation of ethylene-activated signaling pathway; GO:00467…	PF14381.9:Ethylene-responsive protein kinase Le-CTR1	--	--	--
Cg3g014360	23.2528	16.5058	17.9706	6.4449	3.9023	5.8078	1672	1226	1379	575	343	499	-1.79656	5.11906e-16	8.03645e-14	down	chr3	23158301	23160643	-	Cg3g014360	--	--	--	dihydrofolate reductase [Citrus clementina]	STR6_ARATH RecName: Full=Rhodanese-like domain-containing protein 6; AltName: Full=Sulfurtransferase 6; Short=AtStr6;	A0A067DEN3_CITSI RecName: Full=FSH1 domain-containing protein {ECO:0000259|Pfam:PF03959};	Phospholipase/carboxyhydrolase	GO:0005737,cytoplasm; GO:0005634,nucleus; GO:0016787,hydrolase activity; GO:0003674,molecular_function; GO:0003824,catalytic activity; GO:0005575,cellular_component; GO:0005622,intracellular anatomical structure; GO:0110165,cellular anatomical entity; GO:0043226,organelle; GO:0043227,membrane-bounded organelle; GO:0043229,intracellular organelle; GO:0043231,intracellular membrane-bounded organelle	PF03959.16:Serine hydrolase (FSH1)	--	--	--
Cg3g015230	5.5687	4.7964	5.41	2.4421	3.3162	1.919	136	121	141	74	99	56	-1.00632	6.96966e-05	0.00110938	down	chr3	23860074	23861133	-	Cg3g015230	--	--	--	hypothetical protein CISIN_1g0274012mg, partial [Citrus sinensis]	--	A0A067GMP8_CITSI SubName: Full=Uncharacterized protein {ECO:0000313|EMBL:KDO80909.1}; Flags: Fragment;	--	--	--	--	--	--
Cg3g015490	2.6794	3.0376	4.2947	6.0522	7.5564	6.8452	76	89	130	213	262	232	1.06539	3.19073e-06	7.92869e-05	up	chr3	24034877	24035689	+	Cg3g015490	--	--	--	uncharacterized protein LOC102622237 [Citrus sinensis]	--	A0A067GZI4_CITSI SubName: Full=Uncharacterized protein {ECO:0000313|EMBL:KDO80877.1}; Flags: Fragment;	--	--	PF11250.11:Fantastic Four meristem regulator	--	--	--
Cg3g015500	0.4708	0.4289	0.7006	2.0534	2.9225	2.3176	17	16	27	92	129	100	2.21923	4.53809e-11	3.43382e-09	up	chr3	24039555	24040589	+	Cg3g015500	--	--	--	uncharacterized protein LOC107176316 [Citrus sinensis]	--	V4T768_CITCL SubName: Full=Uncharacterized protein {ECO:0000313|EMBL:ESR47290.1};	--	--	PF11250.11:Fantastic Four meristem regulator	--	--	--
Cg3g015880	2.2271	3.8808	2.4208	1.1129	1.5304	0.9506	100	180	116	62	84	51	-1.21062	8.74277e-05	0.00134488	down	chr3	24285679	24287560	+	Cg3g015880	--	K01057 6-phosphogluconolactonase [EC:3.1.1.31] | (RefSeq) probable 6-phosphogluconolactonase 1 isoform X1 (A)	ko00030: Pentose phosphate pathway; ko01100: Metabolic pathways; ko01110: Biosynthesis of secondary metabolites; ko01200: Carbon metabolism	probable 6-phosphogluconolactonase 1 isoform X1 [Citrus sinensis]	6PGL1_ORYSI RecName: Full=Probable 6-phosphogluconolactonase 1; Short=6PGL 1; EC=3.1.1.31;	A0A2H5NNT2_CITUN RecName: Full=Probable 6-phosphogluconolactonase {ECO:0000256|RuleBase:RU365095}; EC=3.1.1.31 {ECO:0000256|RuleBase:RU365095};	6-phosphogluconolactonase - like protein	GO:0017057,6-phosphogluconolactonase activity; GO:0005975,carbohydrate metabolic process; GO:0006098,pentose-phosphate shunt; GO:0003674,molecular_function; GO:0003824,catalytic activity; GO:0016787,hydrolase activity; GO:0016788,hydrolase activity, acting on ester bonds; GO:0052689,carboxylic ester hydrolase activity; GO:0008150,biological_process; GO:0008152,metabolic process; GO:0044238,primar…	PF01182.23:Glucosamine-6-phosphate isomerases/6-phosphogluconolactonase	--	--	--
Cg3g016180	1.6312	2.5943	2.0744	0.7512	0.4289	0.8288	28	46	38	16	9	17	-1.60573	0.000536616	0.00586091	down	chr3	24470483	24470974	-	Cg3g016180	--	K12644 acridone synthase [EC:2.3.1.159] | (RefSeq) acridone synthase 2-like (A)	ko00996: Biosynthesis of various alkaloids; ko01110: Biosynthesis of secondary metabolites	chalcone synthase RJ5-like [Citrus sinensis]	CHSY_VITVI RecName: Full=Chalcone synthase; EC=2.3.1.74; AltName: Full=Naringenin-chalcone synthase;	A0A2H5NNK2_CITUN SubName: Full=Uncharacterized protein {ECO:0000313|EMBL:GAY41748.1};	--	GO:0102128,chalcone synthase activity; GO:0016210,naringenin-chalcone synthase activity; GO:0009813,flavonoid biosynthetic process; GO:0003674,molecular_function; GO:0003824,catalytic activity; GO:0016740,transferase activity; GO:0016746,acyltransferase activity; GO:0016747,acyltransferase activity, transferring groups other than amino-acyl groups; GO:0008150,biological_process; GO:0008152,metabo…	PF02797.18:Chalcone and stilbene synthases, C-terminal domain	--	--	--
Cg3g017370	3.2843	2.7665	2.3981	1.5125	0.7327	1.3207	77	67	60	44	21	37	-1.20139	0.00115721	0.0108437	down	chr3	25279746	25280417	+	Cg3g017370	--	--	--	--	--	--	--	--	--	--	--	--
Cg3g017400	0.9946	1.7287	1.3344	1.7854	3.6429	2.5728	44	79	63	98	197	136	1.01327	0.00249611	0.0197781	up	chr3	25288244	25289812	+	Cg3g017400	--	K05282 gibberellin-44 dioxygenase [EC:1.14.11.12] | (RefSeq) gibberellin 20 oxidase 1-D (A)	ko00904: Diterpenoid biosynthesis; ko01100: Metabolic pathways; ko01110: Biosynthesis of secondary metabolites	gibberellin 20 oxidase 1-D [Citrus sinensis]	GAOX2_ORYSI RecName: Full=Gibberellin 20 oxidase 2; EC=1.14.11.- {ECO:0000250|UniProtKB:O04705}; AltName: Full=GA 20-oxidase 2; AltName: Full=Gibberellin C-20 oxidase 2; AltName: Full=Os20ox2; AltName: Full=Protein semidwarf-1;	A0A067GV43_CITSI RecName: Full=Fe2OG dioxygenase domain-containing protein {ECO:0000259|PROSITE:PS51471};	Iron/ascorbate family oxidoreductases	GO:0046872,metal ion binding; GO:0016491,oxidoreductase activity; GO:0003674,molecular_function; GO:0005488,binding; GO:0043167,ion binding; GO:0043169,cation binding; GO:0003824,catalytic activity	PF03171.23:2OG-Fe(II) oxygenase superfamily	--	--	--
Cg3g017920	2.0378	2.466	2.1379	6.0697	3.1167	4.9866	92	115	103	340	172	269	1.13803	5.5586e-05	0.000918125	up	chr3	25606926	25609060	-	Cg3g017920	--	K03921 acyl-[acyl-carrier-protein] desaturase [EC:1.14.19.2 1.14.19.11 1.14.19.26] | (RefSeq) stearoyl-[acyl-carrier-protein] 9-desaturase 6, chloroplastic-like (A)	ko00061: Fatty acid biosynthesis; ko01040: Biosynthesis of unsaturated fatty acids; ko01100: Metabolic pathways; ko01212: Fatty acid metabolism	Stearoyl-(acyl-carrier-protein) 9-desaturase 6 [Citrus sinensis]	STAD6_ARATH RecName: Full=Stearoyl-[acyl-carrier-protein] 9-desaturase 6, chloroplastic; Short=Stearoyl-ACP desaturase 6; EC=1.14.19.2 {ECO:0000250|UniProtKB:P22337}; AltName: Full=Acyl-[acyl-carrier-protein] desaturase 6; Flags: Precursor;	A0A2H5NI55_CITUN RecName: Full=Stearoyl-[acyl-carrier-protein] 9-desaturase {ECO:0000256|ARBA:ARBA00012617}; EC=1.14.19.2 {ECO:0000256|ARBA:ARBA00012617};	--	GO:0009507,chloroplast; GO:0045300,acyl-[acyl-carrier-protein] desaturase activity; GO:0046872,metal ion binding; GO:0102786,stearoyl-[acp] desaturase activity; GO:0071456,cellular response to hypoxia; GO:0006633,fatty acid biosynthetic process; GO:0006631,fatty acid metabolic process; GO:0003674,molecular_function; GO:0003824,catalytic activity; GO:0016491,oxidoreductase activity; GO:0016705,oxi…	PF03405.17:Fatty acid desaturase	--	--	--
Cg3g018370	1.6216	1.3789	1.0678	0.2119	0.6095	0.3301	74	65	52	12	34	18	-1.79143	4.58522e-05	0.000774874	down	chr3	25957187	25960121	+	Cg3g018370	--	--	--	WAT1-related protein At1g43650 [Citrus sinensis]	WTR7_ARATH RecName: Full=WAT1-related protein At1g43650;	A0A067GYJ7_CITSI RecName: Full=WAT1-related protein {ECO:0000256|RuleBase:RU363077};	--	GO:0016021,integral component of membrane; GO:0005886,plasma membrane; GO:0022857,transmembrane transporter activity; GO:0003674,molecular_function; GO:0005215,transporter activity; GO:0005575,cellular_component; GO:0016020,membrane; GO:0031224,intrinsic component of membrane; GO:0110165,cellular anatomical entity; GO:0071944,cell periphery	PF00892.23:EamA-like transporter family	--	--	--
Cg3g018660	32.3678	16.1796	23.0557	8.0665	6.8887	6.9936	2018	1042	1534	624	525	521	-1.67133	2.2725e-12	2.20655e-10	down	chr3	26175435	26177749	+	Cg3g018660	--	K09286 EREBP-like factor | (RefSeq) ethylene-responsive transcription factor RAP2-3 (A)	--	ethylene-responsive transcription factor ABR1 isoform X1 [Citrus sinensis]	EF110_ARATH RecName: Full=Ethylene-responsive transcription factor ERF110;	A0A067H7V8_CITSI RecName: Full=AP2/ERF domain-containing protein {ECO:0000259|PROSITE:PS51032};	--	GO:0005634,nucleus; GO:0003677,DNA binding; GO:0003700,DNA-binding transcription factor activity; GO:0009873,ethylene-activated signaling pathway; GO:0045893,positive regulation of DNA-templated transcription; GO:0048510,regulation of timing of transition from vegetative to reproductive phase; GO:0003674,molecular_function; GO:0003676,nucleic acid binding; GO:0005488,binding; GO:0097159,organic c…	PF00847.23:AP2 domain	AP2/ERF-ERF	TF	AP2/ERF->AP2/ERF-ERF
Cg3g018720	75.7933	97.6668	75.4308	141.069	141.2	202.369	1933	2573	2053	4464	4402	6167	1.00484	3.14852e-08	1.33558e-06	up	chr3	26195860	26196590	+	Cg3g018720	--	--	--	uncharacterized protein LOC102623142 [Citrus sinensis]	--	V4V6S2_CITCL RecName: Full=PMEI domain-containing protein {ECO:0000259|SMART:SM00856};	--	GO:0004857,enzyme inhibitor activity; GO:0003674,molecular_function; GO:0030234,enzyme regulator activity; GO:0098772,molecular function regulator activity	PF04043.18:Plant invertase/pectin methylesterase inhibitor	--	--	--
Cg3g019290	4.9543	6.3073	4.2821	1.805	1.9617	1.7418	219	288	202	99	106	92	-1.4582	3.36051e-12	3.17134e-10	down	chr3	26522250	26523780	+	Cg3g019290	--	K09422 transcription factor MYB, plant | (RefSeq) transcription repressor MYB6-like (A)	--	transcription repressor MYB6-like [Citrus sinensis]	MYB6_ARATH RecName: Full=Transcription repressor MYB6; AltName: Full=Myb-related protein 6; Short=AtMYB6;	A0A067GYW0_CITSI SubName: Full=Uncharacterized protein {ECO:0000313|EMBL:KDO83870.1};	Transcription factor, Myb superfamily	GO:0005634,nucleus; GO:0003700,DNA-binding transcription factor activity; GO:0000976,transcription cis-regulatory region binding; GO:0003674,molecular_function; GO:0140110,transcription regulator activity; GO:0001067,transcription regulatory region nucleic acid binding; GO:0003676,nucleic acid binding; GO:0003677,DNA binding; GO:0003690,double-stranded DNA binding; GO:0005488,binding; GO:0043565,…	PF00249.34:Myb-like DNA-binding domain	MYB	TF	MYB->MYB
Cg3g019330	4.6507	7.4393	5.6485	2.0109	3.2331	2.1549	233	385	302	125	198	129	-1.22658	7.21469e-07	2.16415e-05	down	chr3	26553077	26554512	-	Cg3g019330	--	K16221 transcription factor TCP21 (protein CCA1 HIKING EXPEDITION) | (RefSeq) transcription factor TCP7 (A)	ko04712: Circadian rhythm - plant	transcription factor TCP23-like [Citrus sinensis]	TCP22_ARATH RecName: Full=Transcription factor TCP22;	V4T8L5_CITCL RecName: Full=TCP domain-containing protein {ECO:0000259|PROSITE:PS51369};	--	GO:0005634,nucleus; GO:0003700,DNA-binding transcription factor activity; GO:0043565,sequence-specific DNA binding; GO:0006355,regulation of DNA-templated transcription; GO:0003674,molecular_function; GO:0140110,transcription regulator activity; GO:0003676,nucleic acid binding; GO:0003677,DNA binding; GO:0005488,binding; GO:0097159,organic cyclic compound binding; GO:1901363,heterocyclic compound…	PF03634.16:TCP family transcription factor	TCP	TF	TCP
Cg3g020690	10.8054	8.6986	12.0436	4.3085	5.7689	4.5691	95	79	113	47	62	48	-1.0731	7.54821e-05	0.00118945	down	chr3	27011919	27012170	-	Cg3g020690	--	K02927 ubiquitin-large subunit ribosomal protein L40e | (RefSeq) ubiquitin-60S ribosomal protein L40 (A)	ko03010: Ribosome; ko04120: Ubiquitin mediated proteolysis	mitochondrial substrate carrier family protein j [Citrus sinensis]	UBIQP_HORVU RecName: Full=Polyubiquitin; Contains: RecName: Full=Ubiquitin; Flags: Precursor; Fragment;	A0PGH5_ORYSI SubName: Full=Polyubiquitin {ECO:0000313|EMBL:AAX22106.1}; Flags: Fragment;	Ubiquitin and ubiquitin-like proteins	GO:0005737,cytoplasm; GO:0005634,nucleus; GO:0003729,mRNA binding; GO:0003674,molecular_function; GO:0003676,nucleic acid binding; GO:0003723,RNA binding; GO:0005488,binding; GO:0097159,organic cyclic compound binding; GO:1901363,heterocyclic compound binding; GO:0005575,cellular_component; GO:0005622,intracellular anatomical structure; GO:0110165,cellular anatomical entity; GO:0043226,organelle;…	--	--	--	--
Cg3g022270	3.5476	1.9513	1.7754	0.8123	0.6431	1.1302	176	100	94	50	39	67	-1.45246	0.000115897	0.00168703	down	chr3	28023554	28024975	+	Cg3g022270	--	--	--	elongation of fatty acids protein 3-like [Citrus sinensis]	ELO3L_ARATH RecName: Full=Elongation of fatty acids protein 3-like; Short=Protein ELO3-like; EC=2.3.1.-; AltName: Full=Protein HIGH EXPRESSION OF OSMOTICALLY RESPONSIVE GENES 3; AltName: Full=Very long-chain fatty acid condensing enzyme HOS3; Short=VLCFA condensing enzyme HOS3;	A0A067GXU1_CITSI SubName: Full=Uncharacterized protein {ECO:0000313|EMBL:KDO84429.1};	Fatty acyl-CoA elongase/Polyunsaturated fatty acid specific elongation enzyme	GO:0030176,integral component of endoplasmic reticulum membrane; GO:0009922,fatty acid elongase activity; GO:0071215,cellular response to abscisic acid stimulus; GO:0030497,fatty acid elongation; GO:0034625,fatty acid elongation, monounsaturated fatty acid; GO:0034626,fatty acid elongation, polyunsaturated fatty acid; GO:0019367,fatty acid elongation, saturated fatty acid; GO:0030148,sphingolipid…	PF01151.21:GNS1/SUR4 family	--	--	--
Cg3g024160	97.5805	125.881	103.732	37.1921	32.9311	39.6596	3064	4083	3476	1449	1264	1488	-1.53399	2.57007e-30	2.27222e-27	down	chr3	29234440	29235339	+	Cg3g024160	--	K03686 molecular chaperone DnaJ | (RefSeq) chaperone protein dnaJ A6, chloroplastic isoform X2 (A)	--	hypothetical protein CUMW_070530 [Citrus unshiu]	DNJ11_ARATH RecName: Full=Chaperone protein dnaJ 11, chloroplastic; Short=AtDjC11; Short=AtJ11; Flags: Precursor;	A0A2H5NRZ9_CITUN RecName: Full=J domain-containing protein {ECO:0000259|PROSITE:PS50076};	Molecular chaperone (DnaJ superfamily)	GO:0009507,chloroplast; GO:0009570,chloroplast stroma; GO:0005634,nucleus; GO:0009536,plastid; GO:0005575,cellular_component; GO:0005622,intracellular anatomical structure; GO:0005737,cytoplasm; GO:0043226,organelle; GO:0043227,membrane-bounded organelle; GO:0043229,intracellular organelle; GO:0043231,intracellular membrane-bounded organelle; GO:0110165,cellular anatomical entity; GO:0009532,plas…	PF00226.34:DnaJ domain	--	--	--
Cg3g024640	5.5265	8.3424	5.4638	2.9631	3.4674	2.3125	236	368	249	157	181	118	-1.10826	2.551e-06	6.69557e-05	down	chr3	29550199	29551971	-	Cg3g024640	--	K03671 thioredoxin 1 | (RefSeq) thioredoxin H-type (A)	--	Thioredoxin-like protein CDSP32 [Citrus sinensis]	CDSP_ARATH RecName: Full=Thioredoxin-like protein CDSP32, chloroplastic; AltName: Full=Chloroplastic drought-induced stress protein of 32 KDa; Short=AtCDSP32; Flags: Precursor;	A0A067H221_CITSI RecName: Full=Thioredoxin domain-containing protein {ECO:0000259|PROSITE:PS51352};	Thioredoxin	GO:0009507,chloroplast; GO:0009941,chloroplast envelope; GO:0009570,chloroplast stroma; GO:0005739,mitochondrion; GO:0016671,oxidoreductase activity, acting on a sulfur group of donors, disulfide as acceptor; GO:0045454,cell redox homeostasis; GO:0042742,defense response to bacterium; GO:0010286,heat acclimation; GO:0006979,response to oxidative stress; GO:0009414,response to water deprivation; G…	PF00085.23:Thioredoxin	--	--	--
Cg3g024840	1.715	1.1963	3.2022	3.74	6.2514	3.3454	136	98	271	368	606	317	1.15247	0.00152525	0.013499	up	chr3	29684952	29689798	-	Cg3g024840	--	K00423 L-ascorbate oxidase [EC:1.10.3.3] | (RefSeq) L-ascorbate oxidase homolog (A)	ko00053: Ascorbate and aldarate metabolism; ko01100: Metabolic pathways	multicopper oxidase [Citrus sinensis]	ASOL_BRANA RecName: Full=L-ascorbate oxidase homolog; EC=1.10.3.-; Flags: Precursor;	A0A2H5PA05_CITUN SubName: Full=Uncharacterized protein {ECO:0000313|EMBL:GAY49189.1};	Multicopper oxidases	GO:0005576,extracellular region; GO:0005507,copper ion binding; GO:0016491,oxidoreductase activity; GO:0003674,molecular_function; GO:0005488,binding; GO:0043167,ion binding; GO:0043169,cation binding; GO:0046872,metal ion binding; GO:0046914,transition metal ion binding; GO:0003824,catalytic activity; GO:0005575,cellular_component; GO:0110165,cellular anatomical entity	PF00394.25:Multicopper oxidase	--	--	--
Cg3g025980	15.0124	19.922	11.6256	5.2502	3.1732	5.6004	507	695	419	220	131	226	-1.68527	7.76807e-10	4.92209e-08	down	chr3	30348215	30349182	+	Cg3g025980	--	--	--	hypothetical protein CUMW_118560 [Citrus unshiu]	--	A0A2H5PAH4_CITUN SubName: Full=Uncharacterized protein {ECO:0000313|EMBL:GAY49364.1};	--	--	PF14009.9:PADRE domain	--	--	--
Cg3g026000	2.1778	4.7606	2.8306	6.1715	11.8388	6.0557	31	70	43	109	206	103	1.33286	0.000628705	0.00663796	up	chr3	30357183	30357838	-	Cg3g026000	--	--	--	hypothetical protein KPL70_016845 [Citrus sinensis]	MIZ1_ARATH RecName: Full=Protein MIZU-KUSSEI 1;	A0A2H5PBA9_CITUN SubName: Full=Uncharacterized protein {ECO:0000313|EMBL:GAY49365.1};	--	GO:0032541,cortical endoplasmic reticulum; GO:0005737,cytoplasm; GO:0005783,endoplasmic reticulum; GO:0005789,endoplasmic reticulum membrane; GO:0016020,membrane; GO:0009658,chloroplast organization; GO:0010274,hydrotropism; GO:0006996,organelle organization; GO:0008150,biological_process; GO:0009657,plastid organization; GO:0009987,cellular process; GO:0016043,cellular component organization; GO…	PF04759.16:Protein of unknown function, DUF617	--	--	--
Cg4g001460	25.7949	17.333	20.4174	9.8933	3.8604	5.8541	1700	1180	1436	809	311	461	-1.65489	7.7486e-08	2.98534e-06	down	chr4	1549454	1551713	-	Cg4g001460	--	K13424 WRKY transcription factor 33 | (RefSeq) probable WRKY transcription factor 33 isoform X1 (A)	ko04016: MAPK signaling pathway - plant; ko04626: Plant-pathogen interaction	WRKY transcription factor WRKY76 [Citrus sinensis]	WRK76_ORYSJ RecName: Full=WRKY transcription factor WRKY76 {ECO:0000303|PubMed:15618416}; Short=OsWRKY76 {ECO:0000303|PubMed:15618416};	A0A067FMS2_CITSI RecName: Full=WRKY domain-containing protein {ECO:0000259|PROSITE:PS50811};	--	GO:0005634,nucleus; GO:0003700,DNA-binding transcription factor activity; GO:0043565,sequence-specific DNA binding; GO:0009617,response to bacterium; GO:0010200,response to chitin; GO:0009620,response to fungus; GO:0009751,response to salicylic acid; GO:0003674,molecular_function; GO:0140110,transcription regulator activity; GO:0003676,nucleic acid binding; GO:0003677,DNA binding; GO:0005488,bind…	PF03106.18:WRKY DNA -binding domain	WRKY	TF	WRKY
Cg4g001690	6.35	6.385	6.5748	24.3448	13.0584	28.8322	181	188	200	861	455	982	1.82499	8.87923e-11	6.59971e-09	up	chr4	1758219	1759136	-	Cg4g001690	--	K09286 EREBP-like factor | (RefSeq) ethylene-responsive transcription factor 3-like (A)	--	ethylene-responsive transcription factor ERF003 [Citrus clementina]	ERF03_ARATH RecName: Full=Ethylene-responsive transcription factor ERF003;	V4UBY1_CITCL RecName: Full=AP2/ERF domain-containing protein {ECO:0000259|PROSITE:PS51032};	--	GO:0005634,nucleus; GO:0003677,DNA binding; GO:0003700,DNA-binding transcription factor activity; GO:0009873,ethylene-activated signaling pathway; GO:0003674,molecular_function; GO:0003676,nucleic acid binding; GO:0005488,binding; GO:0097159,organic cyclic compound binding; GO:1901363,heterocyclic compound binding; GO:0140110,transcription regulator activity; GO:0000160,phosphorelay signal transd…	PF00847.23:AP2 domain	AP2/ERF-ERF	TF	AP2/ERF->AP2/ERF-ERF
Cg4g002510	0.8639	0.7872	0.8096	1.8022	3.2012	2.3392	17	16	17	44	77	55	1.61049	5.42367e-05	0.000902047	up	chr4	2416141	2416704	+	Cg4g002510	--	--	--	hypothetical protein KPL71_000250 [Citrus sinensis]	LYK3_ARATH RecName: Full=LysM domain receptor-like kinase 3; Short=LysM-containing receptor-like kinase 3; EC=2.7.11.-; Flags: Precursor;	A0A5J5A636_9ASTE SubName: Full=Uncharacterized protein {ECO:0000313|EMBL:KAA8525448.1};	--	GO:0016021,integral component of membrane; GO:0005886,plasma membrane; GO:0005524,ATP binding; GO:0004674,protein serine/threonine kinase activity; GO:0019199,transmembrane receptor protein kinase activity; GO:0009738,abscisic acid-activated signaling pathway; GO:0006952,defense response; GO:0050832,defense response to fungus; GO:0045087,innate immune response; GO:0031348,negative regulation of d…	PF01476.23:LysM domain	--	--	--
Cg4g002520	1.7157	0.8549	1.3476	2.9079	3.2406	2.555	68	35	57	143	157	121	1.18516	6.97409e-05	0.00110938	up	chr4	2417336	2419328	+	Cg4g002520	--	K13430 serine/threonine-protein kinase PBS1 [EC:2.7.11.1] | (RefSeq) serine/threonine-protein kinase PBS1 (A)	ko04626: Plant-pathogen interaction	lysM domain receptor-like kinase 3 [Citrus clementina]	LYK3_ARATH RecName: Full=LysM domain receptor-like kinase 3; Short=LysM-containing receptor-like kinase 3; EC=2.7.11.-; Flags: Precursor;	A0A2H5NY59_CITUN SubName: Full=Uncharacterized protein {ECO:0000313|EMBL:GAY45049.1};	--	GO:0016021,integral component of membrane; GO:0005886,plasma membrane; GO:0005524,ATP binding; GO:0004674,protein serine/threonine kinase activity; GO:0019199,transmembrane receptor protein kinase activity; GO:0009738,abscisic acid-activated signaling pathway; GO:0006952,defense response; GO:0050832,defense response to fungus; GO:0045087,innate immune response; GO:0031348,negative regulation of d…	PF00069.28:Protein kinase domain	--	--	--
Cg4g002950	33.038	43.1772	35.0788	13.1695	12.1074	13.862	1480	1998	1677	732	663	742	-1.46691	1.51606e-27	7.49025e-25	down	chr4	2692168	2768845	+	Cg4g002950	--	K09838 zeaxanthin epoxidase [EC:1.14.15.21] | (RefSeq) zeaxanthin epoxidase, chloroplastic-like (A)	ko00906: Carotenoid biosynthesis; ko01100: Metabolic pathways; ko01110: Biosynthesis of secondary metabolites	uncharacterized protein LOC18054054 [Citrus clementina]	ABA2_SOLLC RecName: Full=Zeaxanthin epoxidase, chloroplastic; EC=1.14.15.21; Flags: Precursor;	V4WBM8_CITCL RecName: Full=FAD_binding_3 domain-containing protein {ECO:0000259|Pfam:PF01494};	Kynurenine 3-monooxygenase and related flavoprotein monooxygenases	GO:0009507,chloroplast; GO:0016020,membrane; GO:0071949,FAD binding; GO:0052662,zeaxanthin epoxidase activity; GO:0009688,abscisic acid biosynthetic process; GO:0009408,response to heat; GO:0010114,response to red light; GO:0009414,response to water deprivation; GO:0016123,xanthophyll biosynthetic process; GO:0000166,nucleotide binding; GO:0003674,molecular_function; GO:0005488,binding; GO:003609…	PF01494.22:FAD binding domain	--	--	--
Cg4g002980	15.2868	18.2807	13.6924	7.048	4.7447	6.3779	680	840	650	389	258	339	-1.33637	5.06535e-12	4.52594e-10	down	chr4	2794114	2823637	+	Cg4g002980	--	K09838 zeaxanthin epoxidase [EC:1.14.15.21] | (RefSeq) zeaxanthin epoxidase, chloroplastic-like (A)	ko00906: Carotenoid biosynthesis; ko01100: Metabolic pathways; ko01110: Biosynthesis of secondary metabolites	uncharacterized protein LOC18054047 [Citrus clementina]	ABA2_SOLLC RecName: Full=Zeaxanthin epoxidase, chloroplastic; EC=1.14.15.21; Flags: Precursor;	V4UCL4_CITCL RecName: Full=FAD_binding_3 domain-containing protein {ECO:0000259|Pfam:PF01494};	Kynurenine 3-monooxygenase and related flavoprotein monooxygenases	GO:0009507,chloroplast; GO:0016020,membrane; GO:0071949,FAD binding; GO:0052662,zeaxanthin epoxidase activity; GO:0009688,abscisic acid biosynthetic process; GO:0009408,response to heat; GO:0010114,response to red light; GO:0009414,response to water deprivation; GO:0016123,xanthophyll biosynthetic process; GO:0000166,nucleotide binding; GO:0003674,molecular_function; GO:0005488,binding; GO:003609…	PF01494.22:FAD binding domain	--	--	--
Cg4g003140	0.1671	0.1079	0.1044	1.3919	0.1823	1.422	6	4	4	62	8	61	3.03609	0.000255928	0.00326927	up	chr4	2931693	2933164	-	Cg4g003140	--	K04124 gibberellin 3beta-dioxygenase [EC:1.14.11.15] | (RefSeq) gibberellin 3-beta-dioxygenase 1 (A)	ko00904: Diterpenoid biosynthesis; ko01100: Metabolic pathways; ko01110: Biosynthesis of secondary metabolites	gibberellin 3-beta-dioxygenase 1 [Citrus clementina]	G3OX_PEA RecName: Full=Gibberellin 3-beta-dioxygenase 1; EC=1.14.11.15; AltName: Full=GA 3-oxidase 1; AltName: Full=Gibberellin 3 beta-hydroxylase 1;	V4UCN3_CITCL RecName: Full=Fe2OG dioxygenase domain-containing protein {ECO:0000259|PROSITE:PS51471};	Iron/ascorbate family oxidoreductases	GO:0016707,gibberellin 3-beta-dioxygenase activity; GO:0046872,metal ion binding; GO:0009686,gibberellin biosynthetic process; GO:0003674,molecular_function; GO:0003824,catalytic activity; GO:0016491,oxidoreductase activity; GO:0016705,oxidoreductase activity, acting on paired donors, with incorporation or reduction of molecular oxygen; GO:0016706,2-oxoglutarate-dependent dioxygenase activity; GO…	PF03171.23:2OG-Fe(II) oxygenase superfamily	--	--	--
Cg4g003450	5.6138	4.8075	5.3615	2.4362	0.9715	2.7556	104	92	106	56	22	61	-1.31072	0.000861293	0.0085755	down	chr4	3162418	3162948	-	Cg4g003450	--	--	--	hypothetical protein KPL70_000359 [Citrus sinensis]	--	A0A067GWB8_CITSI SubName: Full=Uncharacterized protein {ECO:0000313|EMBL:KDO79697.1};	--	--	--	--	--	--
Cg4g004290	9.7441	11.2093	9.2302	24.8208	20.4694	21.4822	1009	1199	1020	3189	2591	2658	1.18531	1.66772e-21	5.09352e-19	up	chr4	3800543	3803940	-	Cg4g004290	--	K13415 protein brassinosteroid insensitive 1 [EC:2.7.10.1 2.7.11.1] | (RefSeq) protein BRASSINOSTEROID INSENSITIVE 1 (A)	ko04075: Plant hormone signal transduction	probably inactive leucine-rich repeat receptor-like protein kinase At2g25790 [Citrus sinensis]	SKM1_ARATH RecName: Full=Leucine-rich repeat receptor-like serine/threonine-protein kinase SKM1 {ECO:0000305}; EC=2.7.11.1 {ECO:0000305}; AltName: Full=Protein STERILITY-REGULATING KINASE MEMBER 1 {ECO:0000303|PubMed:23910659}; Flags: Precursor;	A0A067GMF2_CITSI RecName: Full=Protein kinase domain-containing protein {ECO:0000259|PROSITE:PS50011};	--	GO:0005783,endoplasmic reticulum; GO:0016021,integral component of membrane; GO:0005886,plasma membrane; GO:0005524,ATP binding; GO:0042277,peptide binding; GO:0001653,peptide receptor activity; GO:0004674,protein serine/threonine kinase activity; GO:0006468,protein phosphorylation; GO:0080092,regulation of pollen tube growth; GO:0009266,response to temperature stimulus; GO:0000166,nucleotide bin…	PF13855.9:Leucine rich repeat	--	--	--
Cg4g005590	4.5874	5.8348	5.5222	2.1859	1.3148	1.6814	137	180	176	81	48	60	-1.57962	9.61878e-10	5.91855e-08	down	chr4	5485789	5487195	+	Cg4g005590	--	K20628 expansin | (RefSeq) expansin-B3 (A)	--	hypothetical protein CICLE_v10002142mg [Citrus clementina]	EXLB1_ARATH RecName: Full=Expansin-like B1; Short=At-EXPR1; Short=AtEXLB1; Short=AtEXPR1; AltName: Full=Ath-ExpBeta-3.1; Flags: Precursor;	V4SVD1_CITCL SubName: Full=Uncharacterized protein {ECO:0000313|EMBL:ESR44712.1};	--	GO:0005576,extracellular region; GO:0009653,anatomical structure morphogenesis; GO:0019953,sexual reproduction; GO:0008150,biological_process; GO:0032502,developmental process; GO:0048856,anatomical structure development; GO:0000003,reproduction; GO:0005575,cellular_component; GO:0110165,cellular anatomical entity	PF01357.24:Expansin C-terminal domain	--	--	--
Cg4g006500	0.266	0.0644	0.0623	4.261	0.7616	1.4192	8	2	2	159	28	51	4.08685	5.84398e-07	1.80123e-05	up	chr4	7084278	7085139	-	Cg4g006500	--	K14496 abscisic acid receptor PYR/PYL family | (RefSeq) abscisic acid receptor PYL2 (A)	ko04016: MAPK signaling pathway - plant; ko04075: Plant hormone signal transduction	abscisic acid receptor PYL2 [Citrus clementina]	PYL2_ARATH RecName: Full=Abscisic acid receptor PYL2; AltName: Full=PYR1-like protein 2; AltName: Full=Regulatory components of ABA receptor 14;	V4WC91_CITCL SubName: Full=Uncharacterized protein {ECO:0000313|EMBL:ESR64054.1};	--	GO:0005737,cytoplasm; GO:0005634,nucleus; GO:0005886,plasma membrane; GO:0062049,protein phosphatase inhibitor complex; GO:0010427,abscisic acid binding; GO:0042802,identical protein binding; GO:0042803,protein homodimerization activity; GO:0004864,protein phosphatase inhibitor activity; GO:0038023,signaling receptor activity; GO:0009738,abscisic acid-activated signaling pathway; GO:0080163,regul…	PF10604.12:Polyketide cyclase / dehydrase and lipid transport	--	--	--
Cg4g006700	3.2237	4.1384	2.3312	1.0731	1.6626	1.0557	92	122	71	38	58	36	-1.31906	7.60887e-05	0.00119788	down	chr4	7282992	7283809	-	Cg4g006700	--	--	--	hypothetical protein CICLE_v10009387mg [Citrus clementina]	--	V4UIK8_CITCL SubName: Full=Uncharacterized protein {ECO:0000313|EMBL:ESR64080.1};	--	--	--	--	--	--
Cg4g007300	31.5091	39.3891	51.2973	12.8041	14.4586	18.1154	1428	1844	2481	720	801	981	-1.38828	1.08333e-11	9.19076e-10	down	chr4	7756950	7759684	+	Cg4g007300	--	--	--	SPX domain-containing protein 1 [Citrus sinensis]	SPX2_ARATH RecName: Full=SPX domain-containing protein 2 {ECO:0000303|PubMed:18315545}; AltName: Full=Protein SPX DOMAIN GENE 2 {ECO:0000303|PubMed:18315545}; Short=AtSPX2 {ECO:0000303|PubMed:18315545};	A0A067GY70_CITSI RecName: Full=SPX domain-containing protein {ECO:0000259|PROSITE:PS51382};	Protein involved in vacuolar polyphosphate accumulation, contains SPX domain	GO:0005634,nucleus; GO:0071456,cellular response to hypoxia; GO:0016036,cellular response to phosphate starvation; GO:0001666,response to hypoxia; GO:0006950,response to stress; GO:0008150,biological_process; GO:0009628,response to abiotic stimulus; GO:0009987,cellular process; GO:0033554,cellular response to stress; GO:0036293,response to decreased oxygen levels; GO:0036294,cellular response to …	PF03105.22:SPX domain	--	--	--
Cg4g007810	86.5482	98.4269	100.288	35.0398	43.5604	39.7971	2781	3267	3439	1397	1711	1528	-1.23183	3.01252e-30	2.40973e-27	down	chr4	8137300	8138220	-	Cg4g007810	--	--	--	uncharacterized protein LOC18054832 [Citrus clementina]	--	V4UP97_CITCL SubName: Full=Uncharacterized protein {ECO:0000313|EMBL:ESR64246.1};	--	--	--	--	--	--
Cg4g008310	53.5704	43.4025	56.1325	24.4928	22.8744	18.2264	2140	1791	2393	1214	1117	870	-1.18808	5.53441e-15	7.49734e-13	down	chr4	8567701	8569647	-	Cg4g008310	--	--	--	strigolactone esterase D14 [Citrus clementina]	D14_ARATH RecName: Full=Strigolactone esterase D14 {ECO:0000303|PubMed:25425668}; EC=3.1.-.- {ECO:0000269|PubMed:25425668}; AltName: Full=Protein DWARF 14 {ECO:0000303|PubMed:22357928}; Short=AtD14 {ECO:0000303|PubMed:22357928};	V4UE41_CITCL RecName: Full=AB hydrolase-1 domain-containing protein {ECO:0000259|Pfam:PF00561};	--	GO:0005737,cytoplasm; GO:0005634,nucleus; GO:0016787,hydrolase activity; GO:1902348,cellular response to strigolactone; GO:0010223,secondary shoot formation; GO:1901601,strigolactone biosynthetic process; GO:0003674,molecular_function; GO:0003824,catalytic activity; GO:0008150,biological_process; GO:0009987,cellular process; GO:0010033,response to organic substance; GO:0014070,response to organic…	PF00561.23:alpha/beta hydrolase fold	--	--	--
Cg4g008420	43.5077	28.7506	48.3072	87.9889	68.9046	78.572	4997	3411	5921	12539	9674	10783	1.00333	3.90525e-07	1.25192e-05	up	chr4	8680548	8683839	-	Cg4g008420	--	--	--	Leucine-rich repeat extensin-like protein 3 [Citrus sinensis]	LRX4_ARATH RecName: Full=Leucine-rich repeat extensin-like protein 4; Short=AtLRX4; Short=LRR/EXTENSIN4; AltName: Full=Cell wall hydroxyproline-rich glycoprotein; Flags: Precursor;	A0A6J0ZLK9_9ROSI SubName: Full=leucine-rich repeat extensin-like protein 4 {ECO:0000313|RefSeq:XP_021275697.1};	--	GO:0005576,extracellular region; GO:0009505,plant-type cell wall; GO:0009506,plasmodesma; GO:0005199,structural constituent of cell wall; GO:0071555,cell wall organization; GO:0003674,molecular_function; GO:0005198,structural molecule activity; GO:0008150,biological_process; GO:0009987,cellular process; GO:0016043,cellular component organization; GO:0045229,external encapsulating structure organi…	PF13855.9:Leucine rich repeat	--	--	--
Cg4g008660	14.8493	11.3665	11.1051	3.8079	1.8876	3.2054	946	748	755	301	147	244	-2.02545	9.04454e-15	1.17775e-12	down	chr4	9221329	9223154	+	Cg4g008660	--	K12356 coniferyl-alcohol glucosyltransferase [EC:2.4.1.111] | (RefSeq) UDP-glycosyltransferase 72E1 (A)	ko00940: Phenylpropanoid biosynthesis; ko01110: Biosynthesis of secondary metabolites	UDP-glycosyltransferase 72E1 [Citrus sinensis]	U72E1_ARATH RecName: Full=UDP-glycosyltransferase 72E1 {ECO:0000303|PubMed:11042215}; EC=2.4.1.- {ECO:0000269|PubMed:15907484};	A0A067E2G2_CITSI RecName: Full=Glycosyltransferase {ECO:0000256|RuleBase:RU362057}; EC=2.4.1.- {ECO:0000256|RuleBase:RU362057};	UDP-glucuronosyl and UDP-glucosyl transferase	GO:0005634,nucleus; GO:0047209,coniferyl-alcohol glucosyltransferase activity; GO:0102952,UDP-glucose:coniferaldehyde 4-beta-D-glucosyltransferase activity; GO:0102956,UDP-glucose:sinapaldehyde 4-beta-D-glucosyltransferase activity; GO:0009808,lignin metabolic process; GO:0009636,response to toxic substance; GO:0003674,molecular_function; GO:0003824,catalytic activity; GO:0008194,UDP-glycosyltran…	PF00201.21:UDP-glucoronosyl and UDP-glucosyl transferase	--	--	--
Cg4g009390	0.2601	0.1751	0.2437	0.4465	0.6197	0.7665	23	16	23	49	67	81	1.47031	0.00016164	0.00222378	up	chr4	10902695	10907137	-	Cg4g009390	--	K13459 disease resistance protein RPS2 | (RefSeq) disease resistance protein RPS2-like isoform X1 (A)	ko04626: Plant-pathogen interaction	probable disease resistance protein At4g27220 isoform X1 [Citrus clementina]	--	A0A5C7ICC9_9ROSI RecName: Full=NB-ARC domain-containing protein {ECO:0000259|Pfam:PF00931};	--	GO:0043531,ADP binding; GO:0000166,nucleotide binding; GO:0003674,molecular_function; GO:0005488,binding; GO:0017076,purine nucleotide binding; GO:0030554,adenyl nucleotide binding; GO:0032553,ribonucleotide binding; GO:0032555,purine ribonucleotide binding; GO:0032559,adenyl ribonucleotide binding; GO:0036094,small molecule binding; GO:0043167,ion binding; GO:0043168,anion binding; GO:0097159,or…	PF12799.10:Leucine Rich repeats (2 copies)	--	--	--
Cg4g010270	1.5461	2.1588	2.2568	0.623	1.2648	0.3981	52	75	81	26	52	16	-1.35488	0.00217713	0.0177518	down	chr4	12024926	12025889	+	Cg4g010270	--	K09338 homeobox-leucine zipper protein | (RefSeq) homeobox-leucine zipper protein ATHB-7 (A)	--	homeobox-leucine zipper protein ATHB-52 [Citrus clementina]	ATB52_ARATH RecName: Full=Homeobox-leucine zipper protein ATHB-52; AltName: Full=HD-ZIP protein ATHB-52; AltName: Full=Homeodomain transcription factor ATHB-52;	V4WEM7_CITCL RecName: Full=Homeobox domain-containing protein {ECO:0000259|PROSITE:PS50071};	Transcription factor HEX, contains HOX and HALZ domains	GO:0005634,nucleus; GO:0003700,DNA-binding transcription factor activity; GO:0000981,DNA-binding transcription factor activity, RNA polymerase II-specific; GO:0043565,sequence-specific DNA binding; GO:0000976,transcription cis-regulatory region binding; GO:0045893,positive regulation of DNA-templated transcription; GO:0009646,response to absence of light; GO:0009637,response to blue light; GO:000…	PF00046.32:Homeodomain	HB-other	TF	HB->HB-other
Cg4g011160	0.14	0.3049	0.2405	0.6299	0.5631	0.7225	12	27	22	67	59	74	1.5226	7.63729e-05	0.00120123	up	chr4	13784311	13788089	-	Cg4g011160	--	K13430 serine/threonine-protein kinase PBS1 [EC:2.7.11.1] | (RefSeq) probable serine/threonine-protein kinase PBL7 (A)	ko04626: Plant-pathogen interaction	G-type lectin S-receptor-like serine/threonine-protein kinase At4g27290 isoform X2 [Citrus sinensis]	Y4729_ARATH RecName: Full=G-type lectin S-receptor-like serine/threonine-protein kinase At4g27290; EC=2.7.11.1; Flags: Precursor;	A0A2H5Q8A5_CITUN RecName: Full=Receptor-like serine/threonine-protein kinase {ECO:0000256|PIRNR:PIRNR000641}; EC=2.7.11.1 {ECO:0000256|PIRNR:PIRNR000641};	--	GO:0005886,plasma membrane; GO:0005524,ATP binding; GO:0005516,calmodulin binding; GO:0030246,carbohydrate binding; GO:0106310,protein serine kinase activity; GO:0004674,protein serine/threonine kinase activity; GO:0031625,ubiquitin protein ligase binding; GO:0006468,protein phosphorylation; GO:0048544,recognition of pollen; GO:0000166,nucleotide binding; GO:0003674,molecular_function; GO:0005488…	PF07714.20:Protein tyrosine and serine/threonine kinase	--	--	--
Cg4g012440	3.2301	0.9419	1.6046	1.0194	0.4457	0.5537	166	50	88	65	28	34	-1.48057	0.00392101	0.0283779	down	chr4	16763343	16765762	-	Cg4g012440	--	K20716 mitogen-activated protein kinase kinase kinase 17/18 | (RefSeq) mitogen-activated protein kinase kinase kinase 18-like (A)	ko04016: MAPK signaling pathway - plant	protein kinase domain-containing protein [Citrus sinensis]	M3K18_ARATH RecName: Full=Mitogen-activated protein kinase kinase kinase 18 {ECO:0000303|PubMed:26443375}; EC=2.7.11.25 {ECO:0000255|PROSITE-ProRule:PRU00159, ECO:0000269|PubMed:25680457, ECO:0000269|PubMed:26443375};	A0A2H5P263_CITUN RecName: Full=Protein kinase domain-containing protein {ECO:0000259|PROSITE:PS50011};	MEKK and related serine/threonine protein kinases	GO:0005634,nucleus; GO:0005524,ATP binding; GO:0004709,MAP kinase kinase kinase activity; GO:0004672,protein kinase activity; GO:0019901,protein kinase binding; GO:0106310,protein serine kinase activity; GO:0004674,protein serine/threonine kinase activity; GO:0009738,abscisic acid-activated signaling pathway; GO:1902457,negative regulation of stomatal opening; GO:0009789,positive regulation of ab…	PF00069.28:Protein kinase domain	--	--	--
Cg4g013130	0.2439	0.2598	0.1905	0.8257	0.6452	0.8642	30	33	25	126	97	127	1.79284	1.99724e-09	1.17306e-07	up	chr4	17177731	17183103	-	Cg4g013130	--	K10400 kinesin family member 15 | (RefSeq) kinesin-like protein KIN-12F (A)	--	kinesin-like protein KIN-12F [Citrus sinensis]	KN12F_ARATH RecName: Full=Kinesin-like protein KIN-12F {ECO:0000305};	V4UI12_CITCL RecName: Full=Kinesin motor domain-containing protein {ECO:0000259|PROSITE:PS50067};	--	GO:0005871,kinesin complex; GO:0005874,microtubule; GO:0005524,ATP binding; GO:0016887,ATP hydrolysis activity; GO:0008017,microtubule binding; GO:0003777,microtubule motor activity; GO:0008574,plus-end-directed microtubule motor activity; GO:0007018,microtubule-based movement; GO:0000166,nucleotide binding; GO:0003674,molecular_function; GO:0005488,binding; GO:0017076,purine nucleotide binding; …	PF00225.26:Kinesin motor domain	--	--	--
Cg4g013660	0.4598	0.6925	0.4309	1.8118	1.0449	2.9931	9	14	9	44	25	70	1.93533	0.000586863	0.00628307	up	chr4	17623132	17623999	-	Cg4g013660	--	--	--	classical arabinogalactan protein 9 [Citrus clementina]	--	V4UI89_CITCL SubName: Full=Uncharacterized protein {ECO:0000313|EMBL:ESR65827.1};	--	--	--	--	--	--
Cg4g013870	5.3582	8.0096	10.7617	38.8663	22.2552	21.7785	272	420	583	2448	1381	1321	1.82151	2.61622e-10	1.78647e-08	up	chr4	17749225	17758453	+	Cg4g013870	--	K19892 glucan endo-1,3-beta-glucosidase 4 [EC:3.2.1.39] | (RefSeq) glucan endo-1,3-beta-glucosidase 4 (A)	ko00500: Starch and sucrose metabolism; ko01100: Metabolic pathways	major pollen allergen Ole e 10 isoform X2 [Citrus clementina]	ALL10_OLEEU RecName: Full=Major pollen allergen Ole e 10; AltName: Allergen=Ole e 10; Flags: Precursor;	A0A2H5P5Z0_CITUN RecName: Full=X8 domain-containing protein {ECO:0000259|SMART:SM00768};	--	GO:0031225,anchored component of membrane; GO:0031410,cytoplasmic vesicle; GO:0005575,cellular_component; GO:0016020,membrane; GO:0031224,intrinsic component of membrane; GO:0110165,cellular anatomical entity; GO:0005622,intracellular anatomical structure; GO:0005737,cytoplasm; GO:0031982,vesicle; GO:0043226,organelle; GO:0043227,membrane-bounded organelle; GO:0043229,intracellular organelle; GO:…	PF07983.16:X8 domain	--	--	--
Cg4g014890	50.3522	39.3849	34.4747	19.2391	13.3337	19.9062	1177	951	860	558	381	556	-1.20182	1.88999e-08	8.45551e-07	down	chr4	19211062	19211817	+	Cg4g014890	--	K09875 aquaporin SIP | (RefSeq) aquaporin SIP1-1 (A)	--	aquaporin SIP1-1 [Citrus sinensis]	SIP11_ORYSJ RecName: Full=Aquaporin SIP1-1; AltName: Full=OsSIP1;1; AltName: Full=Small basic intrinsic protein 1-1;	A0A2H5P8H0_CITUN SubName: Full=Uncharacterized protein {ECO:0000313|EMBL:GAY48621.1};	Aquaporin (major intrinsic protein family)	GO:0016021,integral component of membrane; GO:0015250,water channel activity; GO:0003674,molecular_function; GO:0005215,transporter activity; GO:0005372,water transmembrane transporter activity; GO:0015267,channel activity; GO:0015318,inorganic molecular entity transmembrane transporter activity; GO:0022803,passive transmembrane transporter activity; GO:0022857,transmembrane transporter activity;…	PF00230.23:Major intrinsic protein	--	--	--
Cg4g015120	1.7588	1.6081	1.8923	0.8663	0.6928	0.9541	54	51	62	33	26	35	-1.02654	0.00149362	0.013282	down	chr4	19621044	19622326	+	Cg4g015120	--	K12133 MYB-related transcription factor LHY | (RefSeq) protein LHY-like isoform X1 (A)	ko04712: Circadian rhythm - plant	transcription factor MYBS3 [Citrus clementina]	MYBS3_ORYSJ RecName: Full=Transcription factor MYBS3 {ECO:0000303|PubMed:12172034}; AltName: Full=Myb-related protein S3 {ECO:0000303|PubMed:12172034}; Short=OsMYBS3 {ECO:0000303|PubMed:12172034};	A0A067EVU6_CITSI SubName: Full=Uncharacterized protein {ECO:0000313|EMBL:KDO59244.1};	--	GO:0005634,nucleus; GO:0003677,DNA binding; GO:0003700,DNA-binding transcription factor activity; GO:0046872,metal ion binding; GO:0045892,negative regulation of DNA-templated transcription; GO:0009733,response to auxin; GO:0009723,response to ethylene; GO:0009739,response to gibberellin; GO:0009744,response to sucrose; GO:0003674,molecular_function; GO:0003676,nucleic acid binding; GO:0005488,bi…	PF00249.34:Myb-like DNA-binding domain	MYB-related	TF	MYB->MYB-related
Cg4g015240	2.359	3.8244	2.5034	6.7916	7.5679	5.875	166	278	188	593	651	494	1.25755	9.24712e-10	5.77447e-08	up	chr4	19979712	19982823	+	Cg4g015240	--	K23179 flavone synthase II [EC:1.14.19.76] | (RefSeq) licodione synthase-like (A)	ko00941: Flavonoid biosynthesis; ko00943: Isoflavonoid biosynthesis; ko01100: Metabolic pathways; ko01110: Biosynthesis of secondary metabolites	cytochrome p450 [Citrus sinensis]	C9B16_SOYBN RecName: Full=Cytochrome P450 93B16 {ECO:0000305}; EC=1.14.19.76 {ECO:0000269|PubMed:20132953}; AltName: Full=Flavone synthase II {ECO:0000303|PubMed:20132953}; Short=GmFNSII {ECO:0000303|PubMed:20132953};	V4TTK1_CITCL SubName: Full=Uncharacterized protein {ECO:0000313|EMBL:ESR55070.1};	Cytochrome P450 CYP2 subfamily	GO:0016021,integral component of membrane; GO:0016020,membrane; GO:0020037,heme binding; GO:0005506,iron ion binding; GO:0016709,oxidoreductase activity, acting on paired donors, with incorporation or reduction of molecular oxygen, NAD(P)H as one donor, and incorporation of one atom of oxygen; GO:0016717,oxidoreductase activity, acting on paired donors, with oxidation of a pair of donors resultin…	PF00067.25:Cytochrome P450	--	--	--
Cg4g015400	9.0215	4.9168	13.0131	35.152	25.4817	37.1853	254	143	391	1228	877	1251	1.89919	1.38517e-09	8.40006e-08	up	chr4	20191028	20191834	+	Cg4g015400	--	K09286 EREBP-like factor | (RefSeq) ethylene-responsive transcription factor ERF023-like (A)	--	ethylene-responsive transcription factor ERF023 [Citrus clementina]	ERF23_ARATH RecName: Full=Ethylene-responsive transcription factor ERF023;	V4TNP4_CITCL RecName: Full=AP2/ERF domain-containing protein {ECO:0000259|PROSITE:PS51032};	--	GO:0005634,nucleus; GO:0003677,DNA binding; GO:0003700,DNA-binding transcription factor activity; GO:0009873,ethylene-activated signaling pathway; GO:0003674,molecular_function; GO:0003676,nucleic acid binding; GO:0005488,binding; GO:0097159,organic cyclic compound binding; GO:1901363,heterocyclic compound binding; GO:0140110,transcription regulator activity; GO:0000160,phosphorelay signal transd…	PF00847.23:AP2 domain	AP2/ERF-ERF	TF	AP2/ERF->AP2/ERF-ERF
Cg4g015680	0.7482	1.588	1.4022	0.3711	0.7533	0.3131	26	57	52	16	32	13	-1.34729	0.00650659	0.0417645	down	chr4	20481985	20482980	+	Cg4g015680	--	K14493 gibberellin receptor GID1 [EC:3.-.-.-] | (RefSeq) gibberellin receptor GID1C (A)	ko04075: Plant hormone signal transduction	hypothetical protein CUMW_282000 [Citrus unshiu]	CXE18_ARATH RecName: Full=Probable carboxylesterase 18; AltName: Full=AtCXE18; EC=3.1.1.1;	A0A2H5N040_CITUN RecName: Full=Abhydrolase_3 domain-containing protein {ECO:0000259|Pfam:PF07859};	Arylacetamide deacetylase	GO:0052689,carboxylic ester hydrolase activity; GO:0080030,methyl indole-3-acetate esterase activity; GO:0009860,pollen tube growth; GO:0003674,molecular_function; GO:0003824,catalytic activity; GO:0016787,hydrolase activity; GO:0016788,hydrolase activity, acting on ester bonds; GO:0000003,reproduction; GO:0000902,cell morphogenesis; GO:0000904,cell morphogenesis involved in differentiation; GO:0…	PF07859.16:alpha/beta hydrolase fold	--	--	--
Cg4g016170	2.1821	1.6557	1.2711	5.9415	4.8729	4.146	37	29	23	125	101	84	1.58975	9.66409e-07	2.82326e-05	up	chr4	21618506	21621401	+	Cg4g016170	--	K24796 TBC1 domain family member 13 | (RefSeq) TBC1 domain family member 13-like (A)	--	hypothetical protein KPL70_008034 [Citrus sinensis]	KEA5_ARATH RecName: Full=K(+) efflux antiporter 5 {ECO:0000303|PubMed:11500563}; Short=AtKEA5 {ECO:0000303|PubMed:11500563}; Flags: Precursor;	A0A067DJ42_CITSI RecName: Full=Rab-GAP TBC domain-containing protein {ECO:0000259|Pfam:PF00566};	GTPase-activating protein	GO:0016021,integral component of membrane; GO:0015386,potassium:proton antiporter activity; GO:0003674,molecular_function; GO:0005215,transporter activity; GO:0005451,monovalent cation:proton antiporter activity; GO:0008324,cation transmembrane transporter activity; GO:0015075,ion transmembrane transporter activity; GO:0015078,proton transmembrane transporter activity; GO:0015079,potassium ion tr…	PF00566.21:Rab-GTPase-TBC domain	--	--	--
Cg4g016620	0.5503	0.7488	0.5436	1.5584	0.7057	1.917	37	52	39	130	58	154	1.23166	0.0030977	0.0234709	up	chr4	22677533	22681236	-	Cg4g016620	--	K01179 endoglucanase [EC:3.2.1.4] | (RefSeq) basic cellulase precursor (A)	ko00500: Starch and sucrose metabolism; ko01100: Metabolic pathways	Endoglucanase 9 [Citrus sinensis]	GUN9_ARATH RecName: Full=Endoglucanase 9; EC=3.2.1.4; AltName: Full=Cellulase 3; Short=AtCEL3; AltName: Full=Endo-1,4-beta glucanase 9; Flags: Precursor;	V4TNF6_CITCL RecName: Full=Endoglucanase {ECO:0000256|RuleBase:RU361166}; EC=3.2.1.4 {ECO:0000256|RuleBase:RU361166};	--	GO:0005576,extracellular region; GO:0005794,Golgi apparatus; GO:0009505,plant-type cell wall; GO:0009506,plasmodesma; GO:0008810,cellulase activity; GO:0071555,cell wall organization; GO:0030245,cellulose catabolic process; GO:0003674,molecular_function; GO:0003824,catalytic activity; GO:0004553,hydrolase activity, hydrolyzing O-glycosyl compounds; GO:0016787,hydrolase activity; GO:0016798,hydrol…	PF00759.22:Glycosyl hydrolase family 9	--	--	--
Cg4g016950	0.1413	0.0958	0.1059	0.5695	0.2428	0.6506	10	7	8	50	21	55	2.1401	0.000233615	0.00302331	up	chr4	23155115	23165957	+	Cg4g016950	--	--	--	hypothetical protein CICLE_v10010806mg, partial [Citrus clementina]	AIR3_ARATH RecName: Full=Subtilisin-like protease SBT5.3; EC=3.4.21.-; AltName: Full=Auxin-induced in root cultures protein 3; AltName: Full=Subtilase subfamily 5 member 3; Short=AtSBT5.3; AltName: Full=Subtilisin-like protease AIR3; Flags: Precursor;	V4TZE4_CITCL SubName: Full=Uncharacterized protein {ECO:0000313|EMBL:ESR65948.1}; Flags: Fragment;	--	GO:0005576,extracellular region; GO:0004252,serine-type endopeptidase activity; GO:0010102,lateral root morphogenesis; GO:0006508,proteolysis; GO:0009733,response to auxin; GO:0003674,molecular_function; GO:0003824,catalytic activity; GO:0004175,endopeptidase activity; GO:0008233,peptidase activity; GO:0008236,serine-type peptidase activity; GO:0016787,hydrolase activity; GO:0017171,serine hydrol…	PF17766.4:Fibronectin type-III domain	--	--	--
Cg4g017860	128.099	148.034	93.3578	37.7214	23.7842	34.5544	5296	6322	4119	1935	1202	1707	-1.89981	1.84318e-18	3.87022e-16	down	chr4	23785032	23786216	-	Cg4g017860	--	K09286 EREBP-like factor | (RefSeq) ethylene-responsive transcription factor ERF023-like (A)	--	ethylene-responsive transcription factor ERF017 [Citrus clementina]	ERF17_ARATH RecName: Full=Ethylene-responsive transcription factor ERF017;	V4UP47_CITCL RecName: Full=AP2/ERF domain-containing protein {ECO:0000259|PROSITE:PS51032};	--	GO:0005634,nucleus; GO:0003700,DNA-binding transcription factor activity; GO:0000976,transcription cis-regulatory region binding; GO:0009873,ethylene-activated signaling pathway; GO:0003674,molecular_function; GO:0140110,transcription regulator activity; GO:0001067,transcription regulatory region nucleic acid binding; GO:0003676,nucleic acid binding; GO:0003677,DNA binding; GO:0003690,double-stra…	PF00847.23:AP2 domain	AP2/ERF-ERF	TF	AP2/ERF->AP2/ERF-ERF
Cg4g018510	36.4851	41.3784	24.4518	9.6114	6.0129	8.7452	1236	1448	884	404	249	354	-2.02642	4.93913e-17	9.01821e-15	down	chr4	24268415	24269385	+	Cg4g018510	--	K09286 EREBP-like factor | (RefSeq) ethylene-responsive transcription factor ERF023 (A)	--	ethylene-responsive transcription factor ERF017 [Citrus clementina]	ERF17_ARATH RecName: Full=Ethylene-responsive transcription factor ERF017;	V4UPI9_CITCL RecName: Full=AP2/ERF domain-containing protein {ECO:0000259|PROSITE:PS51032};	--	GO:0005634,nucleus; GO:0003700,DNA-binding transcription factor activity; GO:0000976,transcription cis-regulatory region binding; GO:0009873,ethylene-activated signaling pathway; GO:0003674,molecular_function; GO:0140110,transcription regulator activity; GO:0001067,transcription regulatory region nucleic acid binding; GO:0003676,nucleic acid binding; GO:0003677,DNA binding; GO:0003690,double-stra…	PF00847.23:AP2 domain	AP2/ERF-ERF	TF	AP2/ERF->AP2/ERF-ERF
Cg4g018640	28.7537	16.5524	18.8666	12.1004	6.3542	10.4189	3476	2067	2434	1815	939	1505	-1.1115	4.54901e-05	0.000771861	down	chr4	24362607	24367763	+	Cg4g018640	--	--	--	hypothetical protein CISIN_1g014720mg [Citrus sinensis]	FAP2_ARATH RecName: Full=Fatty-acid-binding protein 2; Short=AtFAP2; AltName: Full=Chalcone-flavanone isomerase family protein 2;	A0A067G216_CITSI RecName: Full=Chalcone_isomerase domain-containing protein {ECO:0000259|Pfam:PF16035};	--	GO:0009570,chloroplast stroma; GO:0005504,fatty acid binding; GO:0016872,intramolecular lyase activity; GO:0003674,molecular_function; GO:0005488,binding; GO:0008289,lipid binding; GO:0031406,carboxylic acid binding; GO:0033293,monocarboxylic acid binding; GO:0043167,ion binding; GO:0043168,anion binding; GO:0003824,catalytic activity; GO:0016853,isomerase activity; GO:0005575,cellular_component;…	PF16035.8:Chalcone isomerase like	--	--	--
Cg4g018910	2.4491	3.5564	1.9095	1.2337	0.8687	1.6013	256	384	213	160	111	200	-1.04893	0.000586207	0.00628004	down	chr4	24558048	24561787	-	Cg4g018910	--	K22048 mechanosensitive ion channel protein 4/5/6/7/8/9/10 | (RefSeq) mechanosensitive ion channel protein 10-like (A)	--	hypothetical protein CICLE_v10007516mg [Citrus clementina]	MSL10_ARATH RecName: Full=Mechanosensitive ion channel protein 10; AltName: Full=Mechanosensitive channel of small conductance-like 10; AltName: Full=MscS-Like protein 10; Short=AtMSL10;	V4U0A8_CITCL SubName: Full=Uncharacterized protein {ECO:0000313|EMBL:ESR66258.1};	Predicted mechanosensitive ion channel	GO:0016021,integral component of membrane; GO:0005886,plasma membrane; GO:0008381,mechanosensitive ion channel activity; GO:0006820,anion transport; GO:0050982,detection of mechanical stimulus; GO:0010150,leaf senescence; GO:0097468,programmed cell death in response to reactive oxygen species; GO:0003674,molecular_function; GO:0005215,transporter activity; GO:0005216,ion channel activity; GO:0015…	PF00924.21:Mechanosensitive ion channel	--	--	--
Cg4g019760	14.6724	9.65	9.064	6.1711	3.4568	6.3314	1441	979	950	752	415	743	-1.02249	0.000190224	0.00256657	down	chr4	25093935	25096943	+	Cg4g019760	--	K15227 arogenate dehydrogenase (NADP+), plant [EC:1.3.1.78] | (RefSeq) arogenate dehydrogenase 1, chloroplastic (A)	ko00400: Phenylalanine, tyrosine and tryptophan biosynthesis; ko01100: Metabolic pathways; ko01110: Biosynthesis of secondary metabolites; ko01230: Biosynthesis of amino acids	Arogenate dehydrogenase 1 [Citrus sinensis]	TYRA1_ARATH RecName: Full=Arogenate dehydrogenase 1, chloroplastic; EC=1.3.1.78; AltName: Full=TYRATC; AltName: Full=TyrAAT1; Flags: Precursor;	A0A2H5NB10_CITUN SubName: Full=Uncharacterized protein {ECO:0000313|EMBL:GAY37383.1};	Prephenate dehydrogenase (NADP+)	GO:0009507,chloroplast; GO:0033730,arogenate dehydrogenase (NADP+) activity; GO:0008977,prephenate dehydrogenase (NAD+) activity; GO:0004665,prephenate dehydrogenase (NADP+) activity; GO:0006571,tyrosine biosynthetic process; GO:0003674,molecular_function; GO:0003824,catalytic activity; GO:0016491,oxidoreductase activity; GO:0016627,oxidoreductase activity, acting on the CH-CH group of donors; GO…	PF03807.20:NADP oxidoreductase coenzyme F420-dependent	--	--	--
Cg4g021060	2.3209	2.68	1.853	1.1324	0.9195	0.8536	223	266	190	135	108	98	-1.19857	4.47851e-08	1.82041e-06	down	chr4	25956439	25960179	-	Cg4g021060	--	K12127 pseudo-response regulator 1 | (RefSeq) two-component response regulator-like APRR1 (A)	ko04712: Circadian rhythm - plant	hypothetical protein CISIN_1g0135002mg [Citrus sinensis]	CIA2_ARATH RecName: Full=Protein CHLOROPLAST IMPORT APPARATUS 2; Flags: Precursor;	A0A067F3E8_CITSI SubName: Full=Uncharacterized protein {ECO:0000313|EMBL:KDO61919.1};	GATA-4/5/6 transcription factors	GO:0009507,chloroplast; GO:0005634,nucleus; GO:0045036,protein targeting to chloroplast; GO:0006355,regulation of DNA-templated transcription; GO:0006605,protein targeting; GO:0006810,transport; GO:0006886,intracellular protein transport; GO:0008104,protein localization; GO:0008150,biological_process; GO:0009987,cellular process; GO:0015031,protein transport; GO:0033036,macromolecule localization…	--	Others	TR	Others
Cg4g021510	0.8299	1.1742	0.4187	0.1029	0.2785	0.2493	39	57	21	6	16	14	-1.90516	0.00102307	0.00980352	down	chr4	26279555	26281817	+	Cg4g021510	--	K22074 NFU1 iron-sulfur cluster scaffold homolog, mitochondrial | (RefSeq) nifU-like protein 1, chloroplastic (A)	--	NifU-like protein 3 [Citrus sinensis]	NIFU3_ARATH RecName: Full=NifU-like protein 3, chloroplastic; Short=AtCNfu3; Short=AtCnfU-IVa; Flags: Precursor;	A0A067F6T2_CITSI SubName: Full=Uncharacterized protein {ECO:0000313|EMBL:KDO61840.1};	NifU-like domain-containing proteins	GO:0009507,chloroplast; GO:0009570,chloroplast stroma; GO:0005739,mitochondrion; GO:0051539,4 iron, 4 sulfur cluster binding; GO:0005506,iron ion binding; GO:0060090,molecular adaptor activity; GO:0005198,structural molecule activity; GO:0016226,iron-sulfur cluster assembly; GO:0048564,photosystem I assembly; GO:0097428,protein maturation by iron-sulfur cluster transfer; GO:0003674,molecular_func…	PF01106.20:NifU-like domain	--	--	--
Cg4g021700	7.5098	10.7764	7.4216	3.1527	6.5583	2.6473	311	461	328	162	332	131	-1.02838	0.00151807	0.013461	down	chr4	26410819	26413947	-	Cg4g021700	--	K13418 somatic embryogenesis receptor kinase 1 [EC:2.7.10.1 2.7.11.1] | (RefSeq) LRR receptor kinase SERK2-like isoform X1 (A)	--	protein kinase domain-containing protein [Citrus sinensis]	Y5576_ARATH RecName: Full=Probable receptor-like serine/threonine-protein kinase At5g57670; EC=2.7.11.1;	A0A067DLI5_CITSI RecName: Full=Protein kinase domain-containing protein {ECO:0000259|PROSITE:PS50011};	Serine/threonine protein kinase	GO:0005524,ATP binding; GO:0106310,protein serine kinase activity; GO:0004674,protein serine/threonine kinase activity; GO:0006468,protein phosphorylation; GO:0000166,nucleotide binding; GO:0003674,molecular_function; GO:0005488,binding; GO:0017076,purine nucleotide binding; GO:0030554,adenyl nucleotide binding; GO:0032553,ribonucleotide binding; GO:0032555,purine ribonucleotide binding; GO:00325…	PF00069.28:Protein kinase domain	--	--	--
Cg4g022020	3.1953	4.0121	2.3419	0.9944	1.7599	0.6619	101	131	79	39	68	25	-1.45266	0.000212766	0.00280098	down	chr4	26626141	26627368	-	Cg4g022020	--	--	--	hypothetical protein CISIN_1g030313mg [Citrus sinensis]	CSPLG_POPTR RecName: Full=CASP-like protein 2C1; Short=PtCASPL2C1;	A0A067DUI5_CITSI RecName: Full=CASP-like protein {ECO:0000256|RuleBase:RU361233};	--	GO:0016021,integral component of membrane; GO:0005886,plasma membrane; GO:0051539,4 iron, 4 sulfur cluster binding; GO:0003674,molecular_function; GO:0005488,binding; GO:0051536,iron-sulfur cluster binding; GO:0051540,metal cluster binding; GO:0005575,cellular_component; GO:0016020,membrane; GO:0031224,intrinsic component of membrane; GO:0110165,cellular anatomical entity; GO:0071944,cell periphe…	PF04535.15:Casparian strip membrane protein domain	--	--	--
Cg4g022630	0.3647	0.2118	0.7518	3.3505	2.6849	6.9583	5	3	11	57	45	114	3.33044	8.16943e-08	3.10475e-06	up	chr4	27041612	27042393	+	Cg4g022630	--	--	--	EG45-like domain containing protein 2 [Citrus sinensis]	EGC2_ARATH RecName: Full=EG45-like domain containing protein 2; AltName: Full=Plant natriuretic peptide A; Short=AtEXPR3; Short=AtPNP-A; Short=Ath-ExpGamma-1.2; Flags: Precursor;	A0A067F4U8_CITSI RecName: Full=Expansin-like EG45 domain-containing protein {ECO:0000259|PROSITE:PS50842};	--	GO:0048046,apoplast; GO:0051428,peptide hormone receptor binding; GO:0010230,alternative respiration; GO:0009627,systemic acquired resistance; GO:0003674,molecular_function; GO:0005102,signaling receptor binding; GO:0005488,binding; GO:0005515,protein binding; GO:0051427,hormone receptor binding; GO:0006091,generation of precursor metabolites and energy; GO:0008150,biological_process; GO:0008152,…	PF03330.21:Lytic transglycolase	--	--	--
Cg4g022640	7.1558	6.4706	5.2685	31.2445	18.0442	28.0021	182	170	143	986	561	851	2.07578	1.03872e-17	2.05275e-15	up	chr4	27049100	27050498	+	Cg4g022640	--	--	--	EG45-like domain containing protein 2 [Citrus sinensis]	EGC2_ARATH RecName: Full=EG45-like domain containing protein 2; AltName: Full=Plant natriuretic peptide A; Short=AtEXPR3; Short=AtPNP-A; Short=Ath-ExpGamma-1.2; Flags: Precursor;	A0A067FFY5_CITSI RecName: Full=Expansin-like EG45 domain-containing protein {ECO:0000259|PROSITE:PS50842};	--	GO:0048046,apoplast; GO:0051428,peptide hormone receptor binding; GO:0010230,alternative respiration; GO:0009627,systemic acquired resistance; GO:0003674,molecular_function; GO:0005102,signaling receptor binding; GO:0005488,binding; GO:0005515,protein binding; GO:0051427,hormone receptor binding; GO:0006091,generation of precursor metabolites and energy; GO:0008150,biological_process; GO:0008152,…	PF03330.21:Lytic transglycolase	--	--	--
Cg4g023210	5.9967	3.8932	4.1252	1.8699	1.3529	1.9318	504	338	370	195	139	194	-1.40359	7.33243e-09	3.63334e-07	down	chr4	27778313	27783164	+	Cg4g023210	--	--	--	membrane protein of ER body-like protein [Citrus sinensis]	MEBL_ARATH RecName: Full=Membrane protein of ER body-like protein;	A0A067F852_CITSI SubName: Full=Uncharacterized protein {ECO:0000313|EMBL:KDO59647.1};	--	GO:0005789,endoplasmic reticulum membrane; GO:0010168,ER body; GO:0016021,integral component of membrane; GO:0016020,membrane; GO:0005886,plasma membrane; GO:0005381,iron ion transmembrane transporter activity; GO:0005384,manganese ion transmembrane transporter activity; GO:0030026,cellular manganese ion homeostasis; GO:0006880,intracellular sequestering of iron ion; GO:0003674,molecular_function…	PF01988.22:VIT family	--	--	--
Cg4g023260	0.9319	0.7155	1.6259	2.5898	2.6024	2.6892	29	23	54	100	99	100	1.30197	0.000193533	0.00259662	up	chr4	27807617	27809772	-	Cg4g023260	--	--	--	protein yippee-like [Citrus sinensis]	YIPL6_ARATH RecName: Full=Protein yippee-like At4g27745;	V4T2I9_CITCL RecName: Full=Protein yippee-like {ECO:0000256|RuleBase:RU110713};	Predicted Yippee-type zinc-binding protein	GO:0046872,metal ion binding; GO:0003674,molecular_function; GO:0005488,binding; GO:0043167,ion binding; GO:0043169,cation binding	PF03226.17:Yippee zinc-binding/DNA-binding /Mis18, centromere assembly	--	--	--
Cg4g023870	4.7771	5.0326	5.7929	2.6045	2.0689	2.1166	34	37	44	23	18	18	-1.16207	0.00237605	0.0190061	down	chr4	28524893	28525446	+	Cg4g023870	--	--	--	hypothetical protein CUMW_112400, partial [Citrus unshiu]	--	A0A2H5P842_CITUN SubName: Full=Uncharacterized protein {ECO:0000313|EMBL:GAY48533.1}; Flags: Fragment;	--	--	--	--	--	--
Cg4g024180	0.5584	1.0811	0.9592	3.1501	2.931	3.933	12	24	22	84	77	101	1.98532	4.67913e-08	1.89398e-06	up	chr4	28724454	28725425	+	Cg4g024180	--	--	--	early nodulin-like protein 3 [Citrus sinensis]	ENL1_ARATH RecName: Full=Early nodulin-like protein 1; AltName: Full=Phytocyanin-like protein; Flags: Precursor;	A0A2H5P875_CITUN RecName: Full=Phytocyanin domain-containing protein {ECO:0000259|PROSITE:PS51485};	--	GO:0031225,anchored component of membrane; GO:0046658,anchored component of plasma membrane; GO:0005886,plasma membrane; GO:0009506,plasmodesma; GO:0099503,secretory vesicle; GO:0005773,vacuole; GO:0009055,electron transfer activity; GO:0003674,molecular_function; GO:0003824,catalytic activity; GO:0016491,oxidoreductase activity; GO:0005575,cellular_component; GO:0016020,membrane; GO:0031224,intr…	PF02298.20:Plastocyanin-like domain	--	--	--
Cg4g024400	0.936	0.8256	0.7601	6.1021	5.0877	5.2919	45	41	39	364	299	304	2.74876	2.06853e-37	3.47471e-34	up	chr4	28853876	28855828	-	Cg4g024400	--	K01285 lysosomal Pro-X carboxypeptidase [EC:3.4.16.2] | (RefSeq) lysosomal Pro-X carboxypeptidase (A)	--	hypothetical protein CUMW_174320 [Citrus unshiu]	--	A0A2H5PWN4_CITUN SubName: Full=Uncharacterized protein {ECO:0000313|EMBL:GAY56762.1};	Prolylcarboxypeptidase (angiotensinase C)	GO:0008236,serine-type peptidase activity; GO:0006508,proteolysis; GO:0003674,molecular_function; GO:0003824,catalytic activity; GO:0008233,peptidase activity; GO:0016787,hydrolase activity; GO:0017171,serine hydrolase activity; GO:0140096,catalytic activity, acting on a protein; GO:0006807,nitrogen compound metabolic process; GO:0008150,biological_process; GO:0008152,metabolic process; GO:001953…	PF05577.15:Serine carboxypeptidase S28	--	--	--
Cg4g024660	1.5689	1.2754	1.2722	0.6971	0.543	0.7491	156	131	135	86	66	89	-1.00941	2.50877e-05	0.000469815	down	chr4	29024300	29028422	+	Cg4g024660	--	K01535 H+-transporting ATPase [EC:7.1.2.1] | (RefSeq) ATPase 8, plasma membrane-type (A)	ko00190: Oxidative phosphorylation; ko01100: Metabolic pathways	ATPase 8, plasma membrane-type [Citrus sinensis]	PMA8_ARATH RecName: Full=ATPase 8, plasma membrane-type; EC=7.1.2.1; AltName: Full=Proton pump 8;	A0A067F873_CITSI RecName: Full=Plasma membrane ATPase {ECO:0000256|RuleBase:RU362083}; EC=7.1.2.1 {ECO:0000256|RuleBase:RU362083};	Plasma membrane H+-transporting ATPase	GO:0016021,integral component of membrane; GO:0005886,plasma membrane; GO:0005524,ATP binding; GO:0016887,ATP hydrolysis activity; GO:0046872,metal ion binding; GO:0015662,P-type ion transporter activity; GO:0008553,P-type proton-exporting transporter activity; GO:0034220,ion transmembrane transport; GO:0120029,proton export across plasma membrane; GO:1902600,proton transmembrane transport; GO:00…	PF00122.23:E1-E2 ATPase	--	--	--
Cg5g000130	0.1529	0.3453	0.2387	0.883	1.0421	0.8955	6	14	10	43	50	42	1.97196	1.77488e-05	0.000353671	up	chr5	142749	144686	+	Cg5g000130	--	--	--	WAT1-related protein At3g30340 [Citrus clementina]	WTR24_ARATH RecName: Full=WAT1-related protein At3g30340;	V4SWW4_CITCL RecName: Full=WAT1-related protein {ECO:0000256|RuleBase:RU363077};	--	GO:0016021,integral component of membrane; GO:0005886,plasma membrane; GO:0022857,transmembrane transporter activity; GO:0003674,molecular_function; GO:0005215,transporter activity; GO:0005575,cellular_component; GO:0016020,membrane; GO:0031224,intrinsic component of membrane; GO:0110165,cellular anatomical entity; GO:0071944,cell periphery	PF00892.23:EamA-like transporter family	--	--	--
Cg5g000370	0.2379	0.3794	0.3147	0.8121	0.6984	0.4217	17	28	24	72	61	36	1.08775	0.00749851	0.0465312	up	chr5	324406	326987	-	Cg5g000370	--	--	--	growth-regulating factor 7-like isoform X2 [Citrus sinensis]	GRF8_ARATH RecName: Full=Growth-regulating factor 8; Short=AtGRF8; AltName: Full=Transcription activator GRF8;	A0A067GMX2_CITSI RecName: Full=Growth-regulating factor {ECO:0000256|RuleBase:RU367127};	--	GO:0009941,chloroplast envelope; GO:0005634,nucleus; GO:0005524,ATP binding; GO:0048366,leaf development; GO:0006355,regulation of DNA-templated transcription; GO:0006351,DNA-templated transcription; GO:0000166,nucleotide binding; GO:0003674,molecular_function; GO:0005488,binding; GO:0017076,purine nucleotide binding; GO:0030554,adenyl nucleotide binding; GO:0032553,ribonucleotide binding; GO:003…	PF08879.13:WRC	GRF	TF	GRF
Cg5g001570	20.3115	24.7818	19.19	11.9393	8.72	10.2553	484	610	488	353	254	292	-1.01479	1.01066e-08	4.82303e-07	down	chr5	1050586	1051268	-	Cg5g001570	--	--	--	uncharacterized protein LOC102616011 [Citrus sinensis]	--	A0A067GM17_CITSI SubName: Full=Uncharacterized protein {ECO:0000313|EMBL:KDO76487.1};	--	--	--	--	--	--
Cg5g003330	0.3166	0.3245	0.1571	1.1108	0.6247	1.7925	17	18	9	74	41	115	2.19536	2.84592e-05	0.000525338	up	chr5	2198951	2201881	+	Cg5g003330	--	--	--	uncharacterized protein LOC102627841 [Citrus sinensis]	--	A0A067G907_CITSI SubName: Full=Uncharacterized protein {ECO:0000313|EMBL:KDO76074.1};	--	--	--	--	--	--
Cg5g003470	0.3314	0.3809	0.1552	1.1016	1.0843	1.0053	16	19	8	66	64	58	1.9216	2.91228e-06	7.41221e-05	up	chr5	2269425	2271286	-	Cg5g003470	--	--	--	Hypersensitive-induced response protein 1 [Citrus sinensis]	HIR1_ARATH RecName: Full=Hypersensitive-induced response protein 1 {ECO:0000303|PubMed:15060130}; Short=AtHIR1 {ECO:0000303|PubMed:15060130};	A0A067G8R0_CITSI RecName: Full=PHB domain-containing protein {ECO:0000259|SMART:SM00244};	Prohibitins and stomatins of the PID superfamily	GO:0005794,Golgi apparatus; GO:0000325,plant-type vacuole; GO:0005886,plasma membrane; GO:0009506,plasmodesma; GO:0009536,plastid; GO:0043424,protein histidine kinase binding; GO:0003674,molecular_function; GO:0005488,binding; GO:0005515,protein binding; GO:0019899,enzyme binding; GO:0019900,kinase binding; GO:0019901,protein kinase binding; GO:0005575,cellular_component; GO:0005622,intracellular…	PF01145.28:SPFH domain / Band 7 family	--	--	--
Cg5g005930	0.906	1.3555	1.1384	0.4149	0.3874	0.5342	44	68	59	25	23	31	-1.307	0.000198151	0.00264513	down	chr5	4137205	4138854	+	Cg5g005930	--	K20617 cytochrome P450 family 71 subfamily A | (RefSeq) LOW QUALITY PROTEIN: cytochrome P450 71A9-like (A)	--	cytochrome P450 71A25 [Citrus sinensis]	C71A9_SOYBN RecName: Full=Cytochrome P450 71A9; EC=1.14.-.-; AltName: Full=Cytochrome P450 CP1;	V4TTJ0_CITCL SubName: Full=Uncharacterized protein {ECO:0000313|EMBL:ESR53201.1};	Cytochrome P450 CYP2 subfamily	GO:0016021,integral component of membrane; GO:0020037,heme binding; GO:0005506,iron ion binding; GO:0004497,monooxygenase activity; GO:0016705,oxidoreductase activity, acting on paired donors, with incorporation or reduction of molecular oxygen; GO:0003674,molecular_function; GO:0005488,binding; GO:0046906,tetrapyrrole binding; GO:0097159,organic cyclic compound binding; GO:1901363,heterocyclic c…	PF00067.25:Cytochrome P450	--	--	--
Cg5g006670	0.9771	1.6817	1.2887	0.3208	0.2368	0.3937	27	48	38	11	8	13	-2.01134	2.90386e-05	0.000531942	down	chr5	4626664	4627455	+	Cg5g006670	--	--	--	hypothetical protein CICLE_v10023694mg [Citrus clementina]	--	V4TWG7_CITCL SubName: Full=Uncharacterized protein {ECO:0000313|EMBL:ESR54236.1};	--	--	--	--	--	--
Cg5g008040	0.3373	0.4899	0.7338	0.0583	0.0788	0.0504	28	42	65	6	8	5	-3.02198	4.43947e-08	1.81446e-06	down	chr5	5763973	5774028	-	Cg5g008040	--	K08740 DNA mismatch repair protein MSH4 | (RefSeq) DNA mismatch repair protein MSH4 isoform X1 (A)	--	DNA mismatch repair protein MSH4 isoform X1 [Citrus sinensis]	MSH4_ARATH RecName: Full=DNA mismatch repair protein MSH4; Short=AtMSH4; AltName: Full=MutS protein homolog 4;	V4VL85_CITCL SubName: Full=Uncharacterized protein {ECO:0000313|EMBL:ESR53519.1};	Mismatch repair ATPase MSH4 (MutS family)	GO:0000794,condensed nuclear chromosome; GO:0043073,germ cell nucleus; GO:0005634,nucleus; GO:0009506,plasmodesma; GO:0005524,ATP binding; GO:0140664,ATP-dependent DNA damage sensor activity; GO:0003690,double-stranded DNA binding; GO:0030983,mismatched DNA binding; GO:0007129,homologous chromosome pairing at meiosis; GO:0045143,homologous chromosome segregation; GO:0010777,meiotic mismatch repai…	PF00488.24:MutS domain V	--	--	--
Cg5g009000	2.591	2.5083	2.8694	0.9992	1.1663	0.9753	209	209	247	100	115	94	-1.3075	1.95724e-13	2.10755e-11	down	chr5	6559101	6561449	+	Cg5g009000	--	--	--	IRK-interacting protein [Citrus sinensis]	IRKI_ARATH RecName: Full=IRK-interacting protein {ECO:0000303|PubMed:15618632};	A0A2H5NTI6_CITUN SubName: Full=Uncharacterized protein {ECO:0000313|EMBL:GAY43447.1};	--	--	PF04356.15:Protein of unknown function (DUF489)	--	--	--
Cg5g009180	0.2714	0.2955	0.3178	1.2576	1.6094	1.1071	8	9	10	46	58	39	2.20039	1.12917e-06	3.25949e-05	up	chr5	6726099	6727063	+	Cg5g009180	--	--	--	protein LITTLE ZIPPER 2-like [Citrus sinensis]	ZPR2_ARATH RecName: Full=Protein LITTLE ZIPPER 2 {ECO:0000303|PubMed:18055602};	V4TV08_CITCL SubName: Full=Uncharacterized protein {ECO:0000313|EMBL:ESR53686.1}; Flags: Fragment;	--	--	--	--	--	--
Cg5g009230	1.5078	1.6186	1.203	0.4452	0.6473	0.3748	101	112	86	37	53	30	-1.52649	3.60009e-07	1.16297e-05	down	chr5	6757886	6761186	-	Cg5g009230	--	K14270 aminotransferase | (RefSeq) probable aminotransferase ACS10 (A)	--	probable aminotransferase ACS10 [Citrus sinensis]	1A110_ARATH RecName: Full=Probable aminotransferase ACS10; EC=2.6.1.-;	V4TJZ3_CITCL RecName: Full=Aminotran_1_2 domain-containing protein {ECO:0000259|Pfam:PF00155};	1-aminocyclopropane-1-carboxylate synthase, and related proteins	GO:0008793,aromatic-amino-acid:2-oxoglutarate aminotransferase activity; GO:0004069,L-aspartate:2-oxoglutarate aminotransferase activity; GO:0030170,pyridoxal phosphate binding; GO:0008483,transaminase activity; GO:0009058,biosynthetic process; GO:0006520,cellular amino acid metabolic process; GO:0003674,molecular_function; GO:0003824,catalytic activity; GO:0016740,transferase activity; GO:001676…	PF00155.24:Aminotransferase class I and II	--	--	--
Cg5g009630	453.613	325.21	304.868	131.623	122.124	120.355	33725	24976	24189	12142	11099	10692	-1.49862	1.06875e-20	2.72013e-18	down	chr5	7021365	7026682	-	Cg5g009630	--	K01641 hydroxymethylglutaryl-CoA synthase [EC:2.3.3.10] | (RefSeq) hydroxymethylglutaryl-CoA synthase (A)	ko00280: Valine, leucine and isoleucine degradation; ko00650: Butanoate metabolism; ko00900: Terpenoid backbone biosynthesis; ko01100: Metabolic pathways; ko01110: Biosynthesis of secondary metabolites	Hydroxymethylglutaryl-CoA synthase [Citrus sinensis]	HMCS_ARATH RecName: Full=Hydroxymethylglutaryl-CoA synthase; Short=HMG-CoA synthase; EC=2.3.3.10; AltName: Full=3-hydroxy-3-methylglutaryl coenzyme A synthase; AltName: Full=Protein EMBRYO DEFECTIVE 2778; AltName: Full=Protein FLAKY POLLEN 1;	A0A067F892_CITSI RecName: Full=Hydroxymethylglutaryl-CoA synthase {ECO:0000256|RuleBase:RU364071}; Short=HMG-CoA synthase {ECO:0000256|RuleBase:RU364071}; EC=2.3.3.10 {ECO:0000256|RuleBase:RU364071}; AltName: Full=3-hydroxy-3-methylglutaryl coenzyme A synthase {ECO:0000256|RuleBase:RU364071};	Hydroxymethylglutaryl-CoA synthase	GO:0009506,plasmodesma; GO:0004421,hydroxymethylglutaryl-CoA synthase activity; GO:0006084,acetyl-CoA metabolic process; GO:0010142,farnesyl diphosphate biosynthetic process, mevalonate pathway; GO:0019287,isopentenyl diphosphate biosynthetic process, mevalonate pathway; GO:0016126,sterol biosynthetic process; GO:0003674,molecular_function; GO:0003824,catalytic activity; GO:0016740,transferase ac…	PF08540.13:Hydroxymethylglutaryl-coenzyme A synthase C terminal	--	--	--
Cg5g009660	3.2193	2.8048	1.9348	1.0557	2.0614	0.7897	290	261	186	118	227	85	-1.00083	0.00436194	0.0307478	down	chr5	7055938	7059036	-	Cg5g009660	--	K00108 choline dehydrogenase [EC:1.1.99.1] | (RefSeq) protein HOTHEAD (A)	ko00260: Glycine, serine and threonine metabolism; ko01100: Metabolic pathways	GMC OxRdtase N domain-containing protein [Citrus sinensis]	HTH_ARATH RecName: Full=Protein HOTHEAD; AltName: Full=Protein ADHESION OF CALYX EDGES; Flags: Precursor;	V4T0T8_CITCL RecName: Full=GMC_OxRdtase_N domain-containing protein {ECO:0000259|PROSITE:PS00624};	Glucose dehydrogenase/choline dehydrogenase/mandelonitrile lyase (GMC oxidoreductase family)	GO:0005576,extracellular region; GO:0050660,flavin adenine dinucleotide binding; GO:0046593,mandelonitrile lyase activity; GO:0016614,oxidoreductase activity, acting on CH-OH group of donors; GO:0007267,cell-cell signaling; GO:0009553,embryo sac development; GO:0010430,fatty acid omega-oxidation; GO:0000166,nucleotide binding; GO:0003674,molecular_function; GO:0005488,binding; GO:0036094,small mo…	PF05199.16:GMC oxidoreductase	--	--	--
Cg5g010010	2.4315	3.1569	3.4042	19.7808	6.3417	23.3892	85	114	127	858	271	977	2.51303	7.68308e-10	4.90724e-08	up	chr5	7392419	7393420	+	Cg5g010010	--	--	--	thaumatin-like protein [Citrus clementina]	TLP_ACTDE RecName: Full=Thaumatin-like protein; AltName: Allergen=Act d 2; Flags: Precursor;	V4TQ47_CITCL SubName: Full=Uncharacterized protein {ECO:0000313|EMBL:ESR53815.1};	--	GO:0005576,extracellular region; GO:0050832,defense response to fungus; GO:0031640,killing of cells of another organism; GO:0006950,response to stress; GO:0006952,defense response; GO:0008150,biological_process; GO:0009605,response to external stimulus; GO:0009607,response to biotic stimulus; GO:0009620,response to fungus; GO:0043207,response to external biotic stimulus; GO:0044419,biological pro…	PF00314.20:Thaumatin family	--	--	--
Cg5g010270	0	0.1	0	0.1041	3.063	1.7505	0	4	0	5	145	81	5.65785	0.0037366	0.0273735	up	chr5	7554932	7556425	+	Cg5g010270	--	--	--	GDSL esterase/lipase At1g74460 [Citrus sinensis]	GDL31_ARATH RecName: Full=GDSL esterase/lipase At1g74460; EC=3.1.1.-; AltName: Full=Extracellular lipase At1g74460; Flags: Precursor;	V4TKC4_CITCL SubName: Full=Uncharacterized protein {ECO:0000313|EMBL:ESR53847.1};	--	GO:0005576,extracellular region; GO:0016788,hydrolase activity, acting on ester bonds; GO:0016042,lipid catabolic process; GO:0003674,molecular_function; GO:0003824,catalytic activity; GO:0016787,hydrolase activity; GO:0006629,lipid metabolic process; GO:0008150,biological_process; GO:0008152,metabolic process; GO:0009056,catabolic process; GO:0044238,primary metabolic process; GO:0071704,organic…	PF00657.25:GDSL-like Lipase/Acylhydrolase	--	--	--
Cg5g010720	19.6949	22.3958	21.21	6.8067	8.209	8.6641	1735	2038	1994	744	884	912	-1.38025	2.85178e-30	2.39521e-27	down	chr5	7872749	7876214	-	Cg5g010720	--	--	--	protein SIEVE ELEMENT OCCLUSION B-like [Citrus sinensis]	SEOB_ARATH RecName: Full=Protein SIEVE ELEMENT OCCLUSION B {ECO:0000303|PubMed:20932300}; Short=AtSEOb {ECO:0000303|PubMed:20932300}; AltName: Full=Protein SIEVE ELEMENT OCCLUSION-RELATED 1 {ECO:0000303|PubMed:22470058}; Short=AtSEOR1 {ECO:0000303|PubMed:22470058};	V4TKI2_CITCL SubName: Full=Uncharacterized protein {ECO:0000313|EMBL:ESR53912.1};	--	GO:0042803,protein homodimerization activity; GO:0043621,protein self-association; GO:0010088,phloem development; GO:0003674,molecular_function; GO:0005488,binding; GO:0005515,protein binding; GO:0042802,identical protein binding; GO:0046983,protein dimerization activity; GO:0008150,biological_process; GO:0009888,tissue development; GO:0010087,phloem or xylem histogenesis; GO:0032502,developmenta…	PF14576.9:Sieve element occlusion N-terminus	--	--	--
Cg5g010730	0.6623	1.0686	0.8275	1.8682	3.01	2.0939	18	30	24	63	100	68	1.48	3.74487e-05	0.000655274	up	chr5	7899395	7900562	-	Cg5g010730	--	--	--	uncharacterized protein At5g01610-like [Citrus sinensis]	Y5161_ARATH RecName: Full=Uncharacterized protein At5g01610;	V4VM74_CITCL SubName: Full=Uncharacterized protein {ECO:0000313|EMBL:ESR53914.1};	--	--	PF04398.15:Protein of unknown function, DUF538	--	--	--
Cg5g011850	0.1619	0.3919	0.2276	1.6967	1.8215	2.5072	4	10	6	52	55	74	2.98692	2.94304e-09	1.66455e-07	up	chr5	8751317	8753064	-	Cg5g011850	--	K08592 sentrin-specific protease 1 [EC:3.4.22.68] | (RefSeq) ubiquitin-like-specific protease ESD4 (A)	--	ubiquitin-like-specific protease ESD4 [Citrus clementina]	ESD4_ARATH RecName: Full=Ubiquitin-like-specific protease ESD4; EC=3.4.22.68; AltName: Full=Protein EARLY IN SHORT DAYS 4; Short=AtESD4;	V4T593_CITCL RecName: Full=ULP_PROTEASE domain-containing protein {ECO:0000259|PROSITE:PS50600};	Protease, Ulp1 family	GO:0031965,nuclear membrane; GO:0005634,nucleus; GO:0016929,deSUMOylase activity; GO:0019900,kinase binding; GO:0070139,SUMO-specific endopeptidase activity; GO:0009911,positive regulation of flower development; GO:0016926,protein desumoylation; GO:0009909,regulation of flower development; GO:0003674,molecular_function; GO:0003824,catalytic activity; GO:0008233,peptidase activity; GO:0008234,cyst…	PF02902.22:Ulp1 protease family, C-terminal catalytic domain	--	--	--
Cg5g011860	0.1807	0.2405	0.3175	3.4223	3.6216	2.5897	8	11	15	188	196	137	3.73464	8.34693e-27	3.68978e-24	up	chr5	8753823	8755743	-	Cg5g011860	--	--	--	hypothetical protein KPL70_007949 [Citrus sinensis]	--	A0A2H5QXF3_CITUN SubName: Full=Uncharacterized protein {ECO:0000313|EMBL:GAY69308.1};	--	GO:0016021,integral component of membrane; GO:0008234,cysteine-type peptidase activity; GO:0006508,proteolysis; GO:0003674,molecular_function; GO:0003824,catalytic activity; GO:0008233,peptidase activity; GO:0016787,hydrolase activity; GO:0140096,catalytic activity, acting on a protein; GO:0006807,nitrogen compound metabolic process; GO:0008150,biological_process; GO:0008152,metabolic process; GO…	--	--	--	--
Cg5g011900	0.2171	0.3679	0.3561	2.3188	0.7105	2.635	4	7	7	53	16	58	2.63819	9.97076e-05	0.0014941	up	chr5	8811599	8812126	+	Cg5g011900	--	--	--	dirigent protein 22-like [Citrus sinensis]	DIR23_ARATH RecName: Full=Dirigent protein 23; Short=AtDIR23; Flags: Precursor;	A0A2H5Q4N9_CITUN RecName: Full=Dirigent protein {ECO:0000256|RuleBase:RU363099};	--	GO:0048046,apoplast; GO:0009699,phenylpropanoid biosynthetic process; GO:0006725,cellular aromatic compound metabolic process; GO:0008150,biological_process; GO:0008152,metabolic process; GO:0009058,biosynthetic process; GO:0009698,phenylpropanoid metabolic process; GO:0009987,cellular process; GO:0019438,aromatic compound biosynthetic process; GO:0019748,secondary metabolic process; GO:0044237,c…	PF03018.17:Dirigent-like protein	--	--	--
Cg5g014450	0.9095	1.2578	0.6818	0.2932	0.4252	0.3045	35	50	28	14	20	14	-1.44073	0.00127094	0.0116648	down	chr5	12528377	12529611	-	Cg5g014450	--	K13993 HSP20 family protein | (RefSeq) 18.1 kDa class I heat shock protein-like (A)	ko04141: Protein processing in endoplasmic reticulum	hypothetical protein KPL71_011939 [Citrus sinensis]	RTM2B_ARATH RecName: Full=Inactive protein RESTRICTED TEV MOVEMENT 2; AltName: Full=Inactive restricted tobacco etch virus movement protein 2;	A0A067ECS7_CITSI RecName: Full=SHSP domain-containing protein {ECO:0000259|PROSITE:PS01031};	Molecular chaperone (small heat-shock protein Hsp26/Hsp42)	GO:0016021,integral component of membrane; GO:0005886,plasma membrane; GO:0006952,defense response; GO:0006950,response to stress; GO:0008150,biological_process; GO:0050896,response to stimulus; GO:0005575,cellular_component; GO:0016020,membrane; GO:0031224,intrinsic component of membrane; GO:0110165,cellular anatomical entity; GO:0071944,cell periphery	PF00011.24:Hsp20/alpha crystallin family	--	--	--
Cg5g014470	0.4172	0.4039	0.6899	2.7689	2.9711	2.5877	17	17	30	140	148	126	2.49438	2.04941e-16	3.51285e-14	up	chr5	12546479	12547646	-	Cg5g014470	--	K03094 S-phase kinase-associated protein 1 | (RefSeq) SKP1-like protein 1B (A)	ko04120: Ubiquitin mediated proteolysis; ko04141: Protein processing in endoplasmic reticulum	hypothetical protein CISIN_1g040579mg [Citrus sinensis]	SKP1A_ARATH RecName: Full=SKP1-like protein 1A {ECO:0000303|PubMed:10778750}; Short=SKP1-like 1 {ECO:0000303|PubMed:10778750}; AltName: Full=UFO-binding protein 1 {ECO:0000303|PubMed:10607296};	A0A067D866_CITSI RecName: Full=Skp1_POZ domain-containing protein {ECO:0000259|Pfam:PF03931};	SCF ubiquitin ligase, Skp1 component	GO:0005737,cytoplasm; GO:0005829,cytosol; GO:0005739,mitochondrion; GO:0005634,nucleus; GO:0009524,phragmoplast; GO:0019005,SCF ubiquitin ligase complex; GO:0005819,spindle; GO:0097602,cullin family protein binding; GO:0009734,auxin-activated signaling pathway; GO:0007059,chromosome segregation; GO:0009873,ethylene-activated signaling pathway; GO:0009867,jasmonic acid mediated signaling pathway; …	PF03931.18:Skp1 family, tetramerisation domain	--	--	--
Cg5g014790	4.4776	4.823	3.457	1.601	1.4445	1.1347	142	158	117	63	56	43	-1.57118	9.29734e-10	5.78432e-08	down	chr5	13272100	13273432	+	Cg5g014790	--	--	--	NAC domain-containing protein [Citrus sinensis]	--	A0A1S8AC19_CITLI SubName: Full=NAC domain containing protein {ECO:0000313|EMBL:JAV45040.1};	--	GO:0003677,DNA binding; GO:0006355,regulation of DNA-templated transcription; GO:0003674,molecular_function; GO:0003676,nucleic acid binding; GO:0005488,binding; GO:0097159,organic cyclic compound binding; GO:1901363,heterocyclic compound binding; GO:0006139,nucleobase-containing compound metabolic process; GO:0006351,DNA-templated transcription; GO:0006725,cellular aromatic compound metabolic pr…	--	--	--	--
Cg5g015800	0.6967	0.554	0.3847	0.2406	0.3155	0.1249	56	46	33	24	31	12	-1.23165	0.00731591	0.0456002	down	chr5	14982763	14988529	+	Cg5g015800	--	K13430 serine/threonine-protein kinase PBS1 [EC:2.7.11.1] | (RefSeq) serine/threonine-protein kinase PBS1 (A)	ko04626: Plant-pathogen interaction	LOW QUALITY PROTEIN: probable leucine-rich repeat receptor-like serine/threonine-protein kinase At3g14840 [Citrus sinensis]	Y3148_ARATH RecName: Full=Probable leucine-rich repeat receptor-like serine/threonine-protein kinase At3g14840; EC=2.7.11.1; Flags: Precursor;	A0A2H5PRQ8_CITUN RecName: Full=Protein kinase domain-containing protein {ECO:0000259|PROSITE:PS50011};	--	GO:0005829,cytosol; GO:0016021,integral component of membrane; GO:0005886,plasma membrane; GO:0009506,plasmodesma; GO:0005524,ATP binding; GO:0106310,protein serine kinase activity; GO:0004674,protein serine/threonine kinase activity; GO:0009861,jasmonic acid and ethylene-dependent systemic resistance; GO:0006468,protein phosphorylation; GO:0045088,regulation of innate immune response; GO:0000166…	PF00069.28:Protein kinase domain	--	--	--
Cg5g016200	4.9867	1.7943	3.8044	0.3912	1.0108	0.3324	226	84	184	22	56	18	-2.58969	1.6715e-07	5.8987e-06	down	chr5	15621987	15623497	-	Cg5g016200	--	K04125 gibberellin 2beta-dioxygenase [EC:1.14.11.13] | (RefSeq) gibberellin 2-beta-dioxygenase 1 (A)	ko00904: Diterpenoid biosynthesis; ko01110: Biosynthesis of secondary metabolites	gibberellin 2-beta-dioxygenase 1 [Citrus clementina]	G2OX1_PEA RecName: Full=Gibberellin 2-beta-dioxygenase 1; EC=1.14.11.13; AltName: Full=GA 2-oxidase 1; AltName: Full=Gibberellin 2-beta-hydroxylase 1; AltName: Full=Gibberellin 2-oxidase 1; AltName: Full=Protein SLENDER;	A0A067E315_CITSI RecName: Full=Fe2OG dioxygenase domain-containing protein {ECO:0000259|PROSITE:PS51471};	Iron/ascorbate family oxidoreductases	GO:0052634,C-19 gibberellin 2-beta-dioxygenase activity; GO:0046872,metal ion binding; GO:0009686,gibberellin biosynthetic process; GO:0003674,molecular_function; GO:0003824,catalytic activity; GO:0016491,oxidoreductase activity; GO:0016705,oxidoreductase activity, acting on paired donors, with incorporation or reduction of molecular oxygen; GO:0016706,2-oxoglutarate-dependent dioxygenase activit…	PF03171.23:2OG-Fe(II) oxygenase superfamily	--	--	--
Cg5g016240	0.429	0.5359	0.1037	1.1377	0.985	0.6602	31	40	8	102	87	57	1.42001	0.00757373	0.0468608	up	chr5	15655064	15659085	-	Cg5g016240	--	--	--	interactor of constitutive active ROPs 1 [Citrus sinensis]	ICR4_ARATH RecName: Full=Interactor of constitutive active ROPs 4; AltName: Full=ROP-interactive partner 4;	A0A067DRK7_CITSI SubName: Full=Uncharacterized protein {ECO:0000313|EMBL:KDO45649.1};	--	--	PF15619.9:Ciliary protein causing Leber congenital amaurosis disease	--	--	--
Cg5g016320	40.3437	30.2231	41.7936	9.1342	12.6531	11.3549	3250	2515	3593	913	1246	1093	-1.72739	1.35081e-24	5.27696e-22	down	chr5	15742485	15744793	+	Cg5g016320	--	K09840 9-cis-epoxycarotenoid dioxygenase [EC:1.13.11.51] | (RefSeq) NCED; putative 9-cis-epoxycarotenoid dioxygenase 3 (A)	ko00906: Carotenoid biosynthesis; ko01100: Metabolic pathways; ko01110: Biosynthesis of secondary metabolites	NCED3 [Citrus maxima]	NCED1_SOLLC RecName: Full=9-cis-epoxycarotenoid dioxygenase NCED1, chloroplastic {ECO:0000303|Ref.2}; Short=LeNCED1 {ECO:0000303|Ref.2}; Short=SlNCED1 {ECO:0000303|PubMed:22345638}; EC=1.13.11.51 {ECO:0000250|UniProtKB:Q9LRR7}; AltName: Full=Nine-cis-epoxycarotenoid dioxygenase 1 {ECO:0000303|Ref.2}; Flags: Precursor;	A0A0D4D8E5_CITMA SubName: Full=NCED3 {ECO:0000313|EMBL:AJT59430.1};	Beta, beta-carotene 15,15'-dioxygenase and related enzymes	GO:0009570,chloroplast stroma; GO:0045549,9-cis-epoxycarotenoid dioxygenase activity; GO:0010436,carotenoid dioxygenase activity; GO:0046872,metal ion binding; GO:0009688,abscisic acid biosynthetic process; GO:0009738,abscisic acid-activated signaling pathway; GO:0048653,anther development; GO:1901812,beta-carotene biosynthetic process; GO:0016121,carotene catabolic process; GO:0009835,fruit ripe…	PF03055.18:Retinal pigment epithelial membrane protein	--	--	--
Cg5g016470	0.081	0.0784	0.1265	1.5226	1.0819	0.8131	3	3	5	70	49	36	3.61225	3.43114e-09	1.92763e-07	up	chr5	16067483	16069434	+	Cg5g016470	--	--	--	hypothetical protein KPL70_007949 [Citrus sinensis]	--	A0A2H5QC23_CITUN SubName: Full=Uncharacterized protein {ECO:0000313|EMBL:GAY62196.1};	--	--	--	--	--	--
Cg5g016750	0.0602	0.0972	0.0188	3.478	2.3973	2.6037	3	5	1	215	146	155	5.63903	6.09247e-24	2.17747e-21	up	chr5	16669838	16672309	-	Cg5g016750	--	--	--	hypothetical protein CUMW_243410, partial [Citrus unshiu]	--	A0A2H5QM94_CITUN SubName: Full=Uncharacterized protein {ECO:0000313|EMBL:GAY65747.1}; Flags: Fragment;	--	--	--	--	--	--
Cg5g017000	0.4853	0.5607	0.7921	2.599	0.9348	2.9608	31	37	54	206	73	226	1.86987	3.41299e-05	0.000611209	up	chr5	17067199	17070053	+	Cg5g017000	--	--	--	DUF1005 family protein (DUF1005) [Citrus sinensis]	--	A0A2H5PGL5_CITUN SubName: Full=Uncharacterized protein {ECO:0000313|EMBL:GAY51255.1};	--	--	PF06219.15:Protein of unknown function (DUF1005)	--	--	--
Cg5g017450	3.3302	3.4805	3.0274	0.7745	0.5964	0.929	201	217	195	58	44	67	-2.0564	1.13313e-18	2.44029e-16	down	chr5	17845282	17850063	-	Cg5g017450	--	K13356 alcohol-forming fatty acyl-CoA reductase [EC:1.2.1.84] | (RefSeq) alcohol-forming fatty acyl-CoA reductase-like isoform X1 (A)	ko00073: Cutin, suberine and wax biosynthesis; ko04146: Peroxisome	Fatty acyl-CoA reductase 3 [Citrus sinensis]	FAR_SIMCH RecName: Full=Alcohol-forming fatty acyl-CoA reductase; EC=1.2.1.84;	A0A2H5PNE2_CITUN RecName: Full=Fatty acyl-CoA reductase {ECO:0000256|RuleBase:RU363097}; EC=1.2.1.84 {ECO:0000256|RuleBase:RU363097};	Acyl-CoA reductase	GO:0102965,alcohol-forming fatty acyl-CoA reductase activity; GO:0080019,fatty-acyl-CoA reductase (alcohol-forming) activity; GO:0006629,lipid metabolic process; GO:0003674,molecular_function; GO:0003824,catalytic activity; GO:0016491,oxidoreductase activity; GO:0016620,oxidoreductase activity, acting on the aldehyde or oxo group of donors, NAD or NADP as acceptor; GO:0016903,oxidoreductase activ…	PF07993.15:Male sterility protein	--	--	--
Cg5g018340	0.85	1.3166	0.8443	2.0004	1.9192	1.9776	50	80	53	146	138	139	1.00999	6.44345e-05	0.00103874	up	chr5	19088098	19092515	+	Cg5g018340	--	--	--	DUF4005 domain-containing protein [Citrus sinensis]	IQD21_ARATH RecName: Full=Protein IQ-DOMAIN 21 {ECO:0000303|PubMed:16368012}; Short=AtIQD21 {ECO:0000303|PubMed:16368012}; AltName: Full=Protein GROWTH CONTROLLED BY ABSCISIC ACID 2 {ECO:0000303|PubMed:11429606}; AltName: Full=Protein GUARD CELL ASSOCIATED 2 {ECO:0000303|PubMed:10963598};	A0A2H5PXX4_CITUN RecName: Full=DUF4005 domain-containing protein {ECO:0000259|Pfam:PF13178};	--	GO:0005737,cytoplasm; GO:0005856,cytoskeleton; GO:0005634,nucleus; GO:0005886,plasma membrane; GO:0005516,calmodulin binding; GO:0009738,abscisic acid-activated signaling pathway; GO:0055074,calcium ion homeostasis; GO:0019722,calcium-mediated signaling; GO:0071244,cellular response to carbon dioxide; GO:0090333,regulation of stomatal closure; GO:0009737,response to abscisic acid; GO:0009409,resp…	PF00612.30:IQ calmodulin-binding motif	--	--	--
Cg5g018690	1.2232	1.2162	0.6196	0.2664	0.5138	0.3182	74	76	40	20	38	23	-1.44445	0.000688532	0.00716602	down	chr5	19622254	19623987	+	Cg5g018690	--	K08900 mitochondrial chaperone BCS1 | (RefSeq) AAA-ATPase At2g46620-like (A)	--	AAA-ATPase At2g46620-like [Citrus sinensis]	AATP4_ARATH RecName: Full=AAA-ATPase At2g46620; EC=3.6.1.- {ECO:0000250|UniProtKB:Q9FLD5};	V4TLY5_CITCL RecName: Full=AAA domain-containing protein {ECO:0000259|SMART:SM00382};	AAA+-type ATPase	GO:0016021,integral component of membrane; GO:0005524,ATP binding; GO:0016887,ATP hydrolysis activity; GO:0006950,response to stress; GO:0000166,nucleotide binding; GO:0003674,molecular_function; GO:0005488,binding; GO:0017076,purine nucleotide binding; GO:0030554,adenyl nucleotide binding; GO:0032553,ribonucleotide binding; GO:0032555,purine ribonucleotide binding; GO:0032559,adenyl ribonucleoti…	PF14363.9:Domain associated at C-terminal with AAA	--	--	--
Cg5g019260	15.0523	23.2194	13.7092	2.9762	3.8552	2.4429	428	682	416	105	134	83	-2.45039	1.83303e-22	6.0375e-20	down	chr5	22046763	22047758	+	Cg5g019260	--	--	--	non-specific lipid-transfer protein 1 [Citrus sinensis]	NLTP_MALDO RecName: Full=Non-specific lipid-transfer protein; Short=LTP; AltName: Allergen=Mal d 3; Flags: Precursor;	A0A2H5QTY5_CITUN RecName: Full=AAI domain-containing protein {ECO:0000259|SMART:SM00499};	--	GO:0008289,lipid binding; GO:0006869,lipid transport; GO:0003674,molecular_function; GO:0005488,binding; GO:0006810,transport; GO:0008150,biological_process; GO:0010876,lipid localization; GO:0033036,macromolecule localization; GO:0051179,localization; GO:0051234,establishment of localization; GO:0071702,organic substance transport	PF14368.9:Probable lipid transfer	--	--	--
Cg5g019420	1.3394	1.4695	0.9204	3.6702	3.9445	4.2595	15	17	11	51	54	57	1.71198	1.26391e-05	0.000265722	up	chr5	22901609	22902029	-	Cg5g019420	--	--	--	uncharacterized protein LOC112099585 [Citrus clementina]	--	M5XHE6_PRUPE RecName: Full=Myb_DNA-bind_3 domain-containing protein {ECO:0000259|Pfam:PF12776}; Flags: Fragment;	--	--	--	--	--	--
Cg5g019670	0.675	0.2011	0.0973	9.4579	12.5734	8.6912	13	4	2	226	296	200	5.03064	8.37814e-29	5.41292e-26	up	chr5	23159780	23161423	+	Cg5g019670	--	--	--	protein FAR1-RELATED SEQUENCE [Citrus sinensis]	--	A0A2H5QJM7_CITUN SubName: Full=Uncharacterized protein {ECO:0000313|EMBL:GAY64425.1};	--	--	--	--	--	--
Cg5g020300	1.6127	2.5784	1.9005	0.3939	0.2799	0.3067	66	109	83	20	14	15	-2.59365	1.50211e-12	1.49304e-10	down	chr5	24773294	24774539	+	Cg5g020300	--	K13065 shikimate O-hydroxycinnamoyltransferase [EC:2.3.1.133] | (RefSeq) vinorine synthase-like (A)	ko00940: Phenylpropanoid biosynthesis; ko00941: Flavonoid biosynthesis; ko00945: Stilbenoid, diarylheptanoid and gingerol biosynthesis; ko01100: Metabolic pathways; ko01110: Biosynthesis of secondary metabolites	hypothetical protein CUMW_168950 [Citrus unshiu]	SAT_CATRO RecName: Full=Stemmadenine O-acetyltransferase {ECO:0000303|PubMed:29511102}; Short=CrSAT {ECO:0000303|PubMed:29511102}; EC=1.7.1.- {ECO:0000269|PubMed:29511102};	A0A2H5PUP1_CITUN SubName: Full=Uncharacterized protein {ECO:0000313|EMBL:GAY56063.1};	--	GO:0016746,acyltransferase activity; GO:0016491,oxidoreductase activity; GO:0009820,alkaloid metabolic process; GO:0003674,molecular_function; GO:0003824,catalytic activity; GO:0016740,transferase activity; GO:0006807,nitrogen compound metabolic process; GO:0008150,biological_process; GO:0008152,metabolic process; GO:0071704,organic substance metabolic process; GO:1901564,organonitrogen compound …	PF02458.18:Transferase family	--	--	--
Cg5g020680	161.41	208.009	99.6952	32.6484	32.831	42.346	6431	8561	4239	1614	1599	2016	-2.07873	5.53192e-18	1.11958e-15	down	chr5	25334683	25335824	-	Cg5g020680	--	--	--	kunitz trypsin inhibitor 2-like [Citrus sinensis]	MIRA_SYNDU RecName: Full=Miraculin; Short=MIR; Flags: Precursor;	B8YGJ8_CITUN SubName: Full=Putative miraculin-like protein 2 {ECO:0000313|EMBL:ACL78790.1};	--	GO:0004866,endopeptidase inhibitor activity; GO:0003674,molecular_function; GO:0004857,enzyme inhibitor activity; GO:0030234,enzyme regulator activity; GO:0030414,peptidase inhibitor activity; GO:0061134,peptidase regulator activity; GO:0061135,endopeptidase regulator activity; GO:0098772,molecular function regulator activity	PF00197.21:Trypsin and protease inhibitor	--	--	--
Cg5g020710	352.932	310.67	245.114	165.629	66.376	154.659	18630	16940	13808	10848	4283	9755	-1.18609	0.00268633	0.0209688	down	chr5	25460954	25462596	-	Cg5g020710	--	K08099 chlorophyllase [EC:3.1.1.14] | (RefSeq) chlorophyllase-1, chloroplastic (A)	ko00860: Porphyrin metabolism; ko01100: Metabolic pathways; ko01110: Biosynthesis of secondary metabolites	chlorophyllase-1, chloroplastic [Citrus sinensis]	CLH1_CITUN RecName: Full=Chlorophyllase-1, chloroplastic; EC=3.1.1.14; AltName: Full=Chlorophyll-chlorophyllido hydrolase 1; Short=Chlase 1; Flags: Precursor;	A0A067DGV8_CITSI RecName: Full=Chlorophyllase {ECO:0000256|ARBA:ARBA00013226}; EC=3.1.1.14 {ECO:0000256|ARBA:ARBA00013226};	--	GO:0009507,chloroplast; GO:0047746,chlorophyllase activity; GO:0102293,pheophytinase b activity; GO:0015996,chlorophyll catabolic process; GO:0003674,molecular_function; GO:0003824,catalytic activity; GO:0016787,hydrolase activity; GO:0016788,hydrolase activity, acting on ester bonds; GO:0052689,carboxylic ester hydrolase activity; GO:0006725,cellular aromatic compound metabolic process; GO:00067…	PF07224.14:Chlorophyllase	--	--	--
Cg5g020720	1.9042	1.423	1.8156	0.6192	0.3553	0.8946	57	44	58	23	13	32	-1.41791	0.000949152	0.0092631	down	chr5	25463839	25464696	+	Cg5g020720	--	--	--	hypothetical protein CUMW_249810 [Citrus unshiu]	Y5848_ARATH RecName: Full=Uncharacterized protein At5g48480;	A0A2H5QPQ8_CITUN SubName: Full=Uncharacterized protein {ECO:0000313|EMBL:GAY66573.1};	--	GO:0005829,cytosol; GO:0005575,cellular_component; GO:0005622,intracellular anatomical structure; GO:0005737,cytoplasm; GO:0110165,cellular anatomical entity	--	--	--	--
Cg5g020770	11.3625	14.2657	4.8557	1.3051	1.6338	1.6715	421	546	192	60	74	74	-2.68586	1.40909e-13	1.55723e-11	down	chr5	25712215	25713276	+	Cg5g020770	--	--	--	21 kDa seed protein [Citrus sinensis]	ASP_THECC RecName: Full=21 kDa seed protein; Flags: Precursor;	A0A067E8S4_CITSI SubName: Full=Uncharacterized protein {ECO:0000313|EMBL:KDO47622.1};	--	GO:0004866,endopeptidase inhibitor activity; GO:0003674,molecular_function; GO:0004857,enzyme inhibitor activity; GO:0030234,enzyme regulator activity; GO:0030414,peptidase inhibitor activity; GO:0061134,peptidase regulator activity; GO:0061135,endopeptidase regulator activity; GO:0098772,molecular function regulator activity	PF00197.21:Trypsin and protease inhibitor	--	--	--
Cg5g021290	1.8909	1.0598	1.5854	9.6253	8.4673	8.4956	38	22	34	240	208	204	2.58962	8.36893e-23	2.81163e-20	up	chr5	26382166	26383418	-	Cg5g021290	--	K19613 leucine-rich repeat protein SHOC2 | (RefSeq) disease resistance-like protein DSC1 (A)	--	hypothetical protein CISIN_1g025557mg [Citrus sinensis]	--	A0A067D9A3_CITSI RecName: Full=C-JID domain-containing protein {ECO:0000259|Pfam:PF20160};	--	--	PF20160.2:C-JID domain	--	--	--
Cg5g021300	0.0709	0.0343	0.2992	4.1455	5.6588	4.2453	2	1	9	145	195	143	5.13126	4.16846e-23	1.45879e-20	up	chr5	26450849	26451924	-	Cg5g021300	--	K19613 leucine-rich repeat protein SHOC2 | (RefSeq) disease resistance-like protein DSC1 (A)	--	hypothetical protein CUMW_279070, partial [Citrus unshiu]	RPP2B_ARATH RecName: Full=Disease resistance protein RPP2B {ECO:0000305}; EC=3.2.2.6 {ECO:0000255|PROSITE-ProRule:PRU00204};	A0A2H5N775_CITUN RecName: Full=C-JID domain-containing protein {ECO:0000259|Pfam:PF20160}; Flags: Fragment;	--	GO:0043531,ADP binding; GO:0005524,ATP binding; GO:0050135,NAD(P)+ nucleosidase activity; GO:0061809,NAD+ nucleotidase, cyclic ADP-ribose generating; GO:0006952,defense response; GO:0007165,signal transduction; GO:0000166,nucleotide binding; GO:0003674,molecular_function; GO:0005488,binding; GO:0017076,purine nucleotide binding; GO:0030554,adenyl nucleotide binding; GO:0032553,ribonucleotide bind…	PF20160.2:C-JID domain	--	--	--
Cg5g021310	2.104	2.3828	2.4552	13.2461	10.7821	15.1833	53	62	66	414	332	457	2.53892	1.41065e-30	1.39389e-27	up	chr5	26458766	26459779	-	Cg5g021310	--	K19613 leucine-rich repeat protein SHOC2 | (RefSeq) disease resistance-like protein DSC1 (A)	--	Disease resistance-like protein DSC1 [Citrus sinensis]	DSC1_ARATH RecName: Full=Disease resistance-like protein DSC1 {ECO:0000305}; EC=3.2.2.6 {ECO:0000255|PROSITE-ProRule:PRU00204}; AltName: Full=Protein DOMINANT SUPPRESSOR OF CAMTA3 NUMBER 1 {ECO:0000303|PubMed:28407487};	V4TYC9_CITCL RecName: Full=ADP-ribosyl cyclase/cyclic ADP-ribose hydrolase {ECO:0000256|ARBA:ARBA00011982}; EC=3.2.2.6 {ECO:0000256|ARBA:ARBA00011982};	--	GO:0043531,ADP binding; GO:0005524,ATP binding; GO:0050135,NAD(P)+ nucleosidase activity; GO:0061809,NAD+ nucleotidase, cyclic ADP-ribose generating; GO:0042742,defense response to bacterium; GO:0009626,plant-type hypersensitive response; GO:0007165,signal transduction; GO:0000166,nucleotide binding; GO:0003674,molecular_function; GO:0005488,binding; GO:0017076,purine nucleotide binding; GO:00305…	PF20160.2:C-JID domain	--	--	--
Cg5g021710	8.2642	1.522	4.9486	1.852	1.2202	1.9568	205	39	131	57	37	58	-1.51547	0.00495815	0.0339808	down	chr5	26985217	26985927	+	Cg5g021710	--	K09286 EREBP-like factor | (RefSeq) ethylene-responsive transcription factor ERF011 (A)	--	ethylene-responsive transcription factor ERF020 [Citrus sinensis]	ERF20_ARATH RecName: Full=Ethylene-responsive transcription factor ERF020;	V4TT34_CITCL RecName: Full=AP2/ERF domain-containing protein {ECO:0000259|PROSITE:PS51032};	--	GO:0005634,nucleus; GO:0003677,DNA binding; GO:0003700,DNA-binding transcription factor activity; GO:0009873,ethylene-activated signaling pathway; GO:0003674,molecular_function; GO:0003676,nucleic acid binding; GO:0005488,binding; GO:0097159,organic cyclic compound binding; GO:1901363,heterocyclic compound binding; GO:0140110,transcription regulator activity; GO:0000160,phosphorelay signal transd…	PF00847.23:AP2 domain	AP2/ERF-ERF	TF	AP2/ERF->AP2/ERF-ERF
Cg5g021730	92.5603	55.2594	74.359	174.506	140.637	177.692	3042	1876	2608	7116	5650	6978	1.1873	2.25959e-09	1.30885e-07	up	chr5	27009962	27012196	+	Cg5g021730	--	K14486 auxin response factor | (RefSeq) auxin response factor 3-like isoform X3 (A)	ko04075: Plant hormone signal transduction	uncharacterized protein LOC102620165 isoform X1 [Citrus sinensis]	--	A0A2H5N2V6_CITUN SubName: Full=Uncharacterized protein {ECO:0000313|EMBL:GAY34257.1}; Flags: Fragment;	--	GO:0016021,integral component of membrane; GO:0005575,cellular_component; GO:0016020,membrane; GO:0031224,intrinsic component of membrane; GO:0110165,cellular anatomical entity	--	--	--	--
Cg5g021790	0.389	0.3766	0.1151	1.023	0.9547	0.8738	19	19	6	62	57	51	1.73784	0.000224676	0.00292566	up	chr5	27103515	27104914	+	Cg5g021790	--	K01381 saccharopepsin [EC:3.4.23.25] | (RefSeq) aspartic proteinase CDR1-like (A)	--	hypothetical protein CUMW_195060 [Citrus unshiu]	CDR1_ARATH RecName: Full=Aspartic proteinase CDR1; EC=3.4.23.-; AltName: Full=Protein CONSTITUTIVE DISEASE RESISTANCE 1; Flags: Precursor;	A0A2H5Q4F3_CITUN RecName: Full=Peptidase A1 domain-containing protein {ECO:0000259|PROSITE:PS51767};	Aspartyl protease	GO:0048046,apoplast; GO:0005576,extracellular region; GO:0004190,aspartic-type endopeptidase activity; GO:0042742,defense response to bacterium; GO:0006508,proteolysis; GO:0010310,regulation of hydrogen peroxide metabolic process; GO:0010337,regulation of salicylic acid metabolic process; GO:0003674,molecular_function; GO:0003824,catalytic activity; GO:0004175,endopeptidase activity; GO:0008233,p…	PF14543.9:Xylanase inhibitor N-terminal	--	--	--
Cg5g022140	27.1978	29.2714	22.6174	87.6275	62.2591	86.9484	1244	1383	1104	4973	3481	4752	1.62509	6.85581e-21	1.79944e-18	up	chr5	27655308	27667264	-	Cg5g022140	--	K15803 (-)-germacrene D synthase [EC:4.2.3.75] | (RefSeq) TPS1; valencene synthase (A)	ko00909: Sesquiterpenoid and triterpenoid biosynthesis	alpha-humulene/(-)-(E)-beta-caryophyllene synthase [Citrus sinensis]	TPS1_CITSI RecName: Full=Terpene synthase 1 {ECO:0000303|PubMed:14617067, ECO:0000303|Ref.2}; Short=CsTPS1 {ECO:0000303|PubMed:14617067, ECO:0000303|PubMed:23072391}; AltName: Full=Valencene synthase TPS1 {ECO:0000303|PubMed:14617067, ECO:0000303|PubMed:21818683, ECO:0000303|PubMed:23072391}; Short=CsVS {ECO:0000303|PubMed:23072391}; EC=4.2.3.73 {ECO:0000269|PubMed:14617067, ECO:0000269|PubMed:21…	A0A2H5QS99_CITUN SubName: Full=Uncharacterized protein {ECO:0000313|EMBL:GAY67501.1}; Flags: Fragment;	--	GO:0000287,magnesium ion binding; GO:0010333,terpene synthase activity; GO:0102905,valencene synthase activity; GO:0016102,diterpenoid biosynthetic process; GO:0009835,fruit ripening; GO:0009723,response to ethylene; GO:0003674,molecular_function; GO:0005488,binding; GO:0043167,ion binding; GO:0043169,cation binding; GO:0046872,metal ion binding; GO:0003824,catalytic activity; GO:0016829,lyase ac…	PF03936.19:Terpene synthase family, metal binding domain	--	--	--
Cg5g022150	52.3307	59.6564	43.1166	168.087	121.126	167.52	3007	3541	2644	11984	8508	11502	1.60107	5.92756e-20	1.44306e-17	up	chr5	27672665	27675938	-	Cg5g022150	--	K15803 (-)-germacrene D synthase [EC:4.2.3.75] | (RefSeq) (E)-beta-farnesene synthase-like (A)	ko00909: Sesquiterpenoid and triterpenoid biosynthesis	alpha-humulene/(-)-(E)-beta-caryophyllene synthase [Citrus sinensis]	TPS1_CITSI RecName: Full=Terpene synthase 1 {ECO:0000303|PubMed:14617067, ECO:0000303|Ref.2}; Short=CsTPS1 {ECO:0000303|PubMed:14617067, ECO:0000303|PubMed:23072391}; AltName: Full=Valencene synthase TPS1 {ECO:0000303|PubMed:14617067, ECO:0000303|PubMed:21818683, ECO:0000303|PubMed:23072391}; Short=CsVS {ECO:0000303|PubMed:23072391}; EC=4.2.3.73 {ECO:0000269|PubMed:14617067, ECO:0000269|PubMed:21…	A0A2H5QS99_CITUN SubName: Full=Uncharacterized protein {ECO:0000313|EMBL:GAY67501.1}; Flags: Fragment;	--	GO:0000287,magnesium ion binding; GO:0010333,terpene synthase activity; GO:0102905,valencene synthase activity; GO:0016102,diterpenoid biosynthetic process; GO:0009835,fruit ripening; GO:0009723,response to ethylene; GO:0003674,molecular_function; GO:0005488,binding; GO:0043167,ion binding; GO:0043169,cation binding; GO:0046872,metal ion binding; GO:0003824,catalytic activity; GO:0016829,lyase ac…	PF03936.19:Terpene synthase family, metal binding domain	--	--	--
Cg5g023940	6.8569	7.325	5.2421	3.8105	2.7594	2.5839	744	821	607	513	366	335	-1.04626	1.58325e-07	5.61085e-06	down	chr5	30894129	30897323	-	Cg5g023940	--	K20718 LRR receptor-like serine/threonine-protein kinase ERECTA [EC:2.7.11.1] | (RefSeq) LRR receptor-like serine/threonine-protein kinase ERL1 (A)	ko04016: MAPK signaling pathway - plant	hypothetical protein CUMW_148000 [Citrus unshiu]	MIK2_ARATH RecName: Full=MDIS1-interacting receptor like kinase 2 {ECO:0000303|PubMed:26863186}; Short=AtMIK2 {ECO:0000303|PubMed:26863186}; AltName: Full=Probable LRR receptor-like serine/threonine-protein kinase At4g08850; EC=2.7.11.1 {ECO:0000305}; Flags: Precursor;	A0A2H5PMD6_CITUN RecName: Full=Protein kinase domain-containing protein {ECO:0000259|PROSITE:PS50011};	--	GO:0016021,integral component of membrane; GO:0005886,plasma membrane; GO:0009506,plasmodesma; GO:0090406,pollen tube; GO:0005524,ATP binding; GO:0106310,protein serine kinase activity; GO:0004674,protein serine/threonine kinase activity; GO:0009755,hormone-mediated signaling pathway; GO:0010183,pollen tube guidance; GO:0006468,protein phosphorylation; GO:0000166,nucleotide binding; GO:0003674,mo…	PF13855.9:Leucine rich repeat	--	--	--
Cg5g024040	0.3935	0.4021	0.5736	1.3039	0.7512	1.7016	18	19	28	74	42	93	1.49999	0.000625573	0.00661737	up	chr5	31021661	31024459	-	Cg5g024040	--	--	--	uncharacterized protein LOC102607452 isoform X2 [Citrus sinensis]	FEZ_ARATH RecName: Full=Protein FEZ; AltName: Full=NAC domain-containing protein 9; Short=ANAC009;	V4TWS5_CITCL RecName: Full=NAC domain-containing protein {ECO:0000259|PROSITE:PS51005};	--	GO:0005634,nucleus; GO:0003677,DNA binding; GO:0003700,DNA-binding transcription factor activity; GO:0045770,positive regulation of asymmetric cell division; GO:0009733,response to auxin; GO:0048829,root cap development; GO:0048103,somatic stem cell division; GO:0003674,molecular_function; GO:0003676,nucleic acid binding; GO:0005488,binding; GO:0097159,organic cyclic compound binding; GO:1901363,…	PF02365.18:No apical meristem (NAM) protein	NAC	TF	NAC
Cg5g025100	0.233	0.3008	0.3203	3.2804	2.9993	3.7054	15	20	22	262	236	285	3.58465	1.77034e-38	4.2483e-35	up	chr5	32855512	32857674	+	Cg5g025100	--	K19613 leucine-rich repeat protein SHOC2 | (RefSeq) disease resistance-like protein DSC1 (A)	--	Disease resistance-like protein DSC1 [Citrus sinensis]	DSC1_ARATH RecName: Full=Disease resistance-like protein DSC1 {ECO:0000305}; EC=3.2.2.6 {ECO:0000255|PROSITE-ProRule:PRU00204}; AltName: Full=Protein DOMINANT SUPPRESSOR OF CAMTA3 NUMBER 1 {ECO:0000303|PubMed:28407487};	V4VPH4_CITCL RecName: Full=ADP-ribosyl cyclase/cyclic ADP-ribose hydrolase {ECO:0000256|ARBA:ARBA00011982}; EC=3.2.2.6 {ECO:0000256|ARBA:ARBA00011982};	--	GO:0043531,ADP binding; GO:0005524,ATP binding; GO:0050135,NAD(P)+ nucleosidase activity; GO:0061809,NAD+ nucleotidase, cyclic ADP-ribose generating; GO:0042742,defense response to bacterium; GO:0009626,plant-type hypersensitive response; GO:0007165,signal transduction; GO:0000166,nucleotide binding; GO:0003674,molecular_function; GO:0005488,binding; GO:0017076,purine nucleotide binding; GO:00305…	PF20160.2:C-JID domain	--	--	--
Cg5g025380	1.8259	2.5487	1.2733	0.0684	0.1737	0.0711	43	62	32	2	5	2	-4.13582	4.91231e-10	3.22332e-08	down	chr5	33207648	33209766	+	Cg5g025380	--	K09264 MADS-box transcription factor, plant | (RefSeq) agamous-like MADS-box protein AGL11 (A)	--	agamous-like MADS-box protein AGL11 [Citrus sinensis]	AG11C_VITVI RecName: Full=Agamous-like MADS-box protein AGL11 {ECO:0000305}; AltName: Full=Agamous like-protein 11 {ECO:0000303|PubMed:28369525}; Short=VvAGL11 {ECO:0000303|PubMed:21447172}; AltName: Full=MADS-box protein 5 {ECO:0000303|Ref.1}; Short=VvMADS5 {ECO:0000303|Ref.1}; AltName: Full=Protein SEED DEVELOPMENT INHIBITOR {ECO:0000305}; AltName: Full=VvAG3 {ECO:0000303|PubMed:18997115}; AltN…	A0A2H5QTV3_CITUN RecName: Full=K-box domain-containing protein {ECO:0000259|PROSITE:PS51297};	Nonsense-mediated decay protein Upf3	GO:0005634,nucleus; GO:0000981,DNA-binding transcription factor activity, RNA polymerase II-specific; GO:0046983,protein dimerization activity; GO:0000978,RNA polymerase II cis-regulatory region sequence-specific DNA binding; GO:0045944,positive regulation of transcription by RNA polymerase II; GO:0006357,regulation of transcription by RNA polymerase II; GO:0048316,seed development; GO:0003674,mo…	PF03467.18:Smg-4/UPF3 family	--	--	--
Cg5g026150	0.8508	0.8752	0.6976	4.8216	6.1556	7.1429	32	34	28	225	283	321	2.94252	1.19457e-28	6.68881e-26	up	chr5	34458887	34460383	+	Cg5g026150	--	K03145 transcription elongation factor S-II | (RefSeq) transcription elongation factor TFIIS-like (A)	--	transcription elongation factor TFIIS-like [Citrus sinensis]	RDO2_ARATH RecName: Full=Transcription elongation factor TFIIS {ECO:0000305}; AltName: Full=Protein REDUCED DORMANCY 2 {ECO:0000303|PubMed:21799800};	A0A067FCU0_CITSI SubName: Full=Uncharacterized protein {ECO:0000313|EMBL:KDO63980.1};	Transcription elongation factor TFIIS/Cofactor of enhancer-binding protein Sp1	GO:0005634,nucleus; GO:0003746,translation elongation factor activity; GO:0008270,zinc ion binding; GO:0009910,negative regulation of flower development; GO:0034243,regulation of transcription elongation by RNA polymerase II; GO:0009739,response to gibberellin; GO:0010162,seed dormancy process; GO:0009845,seed germination; GO:0006368,transcription elongation by RNA polymerase II promoter; GO:0006…	PF07500.17:Transcription factor S-II (TFIIS), central domain	--	--	--
Cg5g026620	2.8078	2.0386	1.8636	5.7516	3.3975	4.0632	48	36	34	122	71	83	1.01891	0.00289609	0.0222648	up	chr5	34968540	34969078	+	Cg5g026620	--	--	--	hypothetical protein CISIN_1g044990mg, partial [Citrus sinensis]	PIP1_ARATH RecName: Full=PAMP-induced secreted peptide 1 {ECO:0000303|PubMed:25188390}; Flags: Precursor;	A0A067DW42_CITSI SubName: Full=Uncharacterized protein {ECO:0000313|EMBL:KDO45790.1}; Flags: Fragment;	--	GO:0048046,apoplast; GO:0042742,defense response to bacterium; GO:0006955,immune response; GO:0045087,innate immune response; GO:2000280,regulation of root development; GO:0006950,response to stress; GO:0006952,defense response; GO:0008150,biological_process; GO:0009605,response to external stimulus; GO:0009607,response to biotic stimulus; GO:0009617,response to bacterium; GO:0043207,response to …	--	--	--	--
Cg5g026660	0.1599	0.8052	0.3897	2.3462	1.0468	2.0882	5	26	13	91	40	78	2.06644	0.00039772	0.00464597	up	chr5	35016602	35019120	-	Cg5g026660	--	K01183 chitinase [EC:3.2.1.14] | (RefSeq) CHI1; chitinase CHI1 precursor (A)	ko00520: Amino sugar and nucleotide sugar metabolism; ko01100: Metabolic pathways	hypothetical protein CICLE_v10022063mg [Citrus clementina]	CHI4_ORYSJ RecName: Full=Chitinase 4; EC=3.2.1.14; AltName: Full=OsChia2b; AltName: Full=Pathogenesis related (PR)-3 chitinase 4; Flags: Precursor;	V4T728_CITCL SubName: Full=Uncharacterized protein {ECO:0000313|EMBL:ESR56088.1};	Predicted chitinase	GO:0008061,chitin binding; GO:0004568,chitinase activity; GO:0016998,cell wall macromolecule catabolic process; GO:0006032,chitin catabolic process; GO:0006952,defense response; GO:0000272,polysaccharide catabolic process; GO:0003674,molecular_function; GO:0005488,binding; GO:0097367,carbohydrate derivative binding; GO:0003824,catalytic activity; GO:0004553,hydrolase activity, hydrolyzing O-glyco…	PF00182.22:Chitinase class I	--	--	--
Cg5g026670	0.609	1.1791	0.9891	15.4441	3.8526	39.7869	15	30	26	472	116	1171	4.47305	1.15347e-06	3.3235e-05	up	chr5	35025086	35026213	-	Cg5g026670	--	K01183 chitinase [EC:3.2.1.14] | (RefSeq) CHI1; chitinase CHI1 precursor (A)	ko00520: Amino sugar and nucleotide sugar metabolism; ko01100: Metabolic pathways	chitinase CHI1 precursor [Citrus sinensis]	CHI4_ORYSJ RecName: Full=Chitinase 4; EC=3.2.1.14; AltName: Full=OsChia2b; AltName: Full=Pathogenesis related (PR)-3 chitinase 4; Flags: Precursor;	O82547_CITSI SubName: Full=Chitinase CHI1 {ECO:0000313|EMBL:AAC35981.1};	Predicted chitinase	GO:0008061,chitin binding; GO:0004568,chitinase activity; GO:0016998,cell wall macromolecule catabolic process; GO:0006032,chitin catabolic process; GO:0006952,defense response; GO:0000272,polysaccharide catabolic process; GO:0003674,molecular_function; GO:0005488,binding; GO:0097367,carbohydrate derivative binding; GO:0003824,catalytic activity; GO:0004553,hydrolase activity, hydrolyzing O-glyco…	PF00182.22:Chitinase class I	--	--	--
Cg5g028820	6.2203	7.3218	6.1433	2.4069	1.4601	3.5937	352	428	371	169	101	243	-1.35194	9.28718e-06	0.000204464	down	chr5	37642584	37644205	+	Cg5g028820	--	K13065 shikimate O-hydroxycinnamoyltransferase [EC:2.3.1.133] | (RefSeq) vinorine synthase-like (A)	ko00940: Phenylpropanoid biosynthesis; ko00941: Flavonoid biosynthesis; ko00945: Stilbenoid, diarylheptanoid and gingerol biosynthesis; ko01100: Metabolic pathways; ko01110: Biosynthesis of secondary metabolites	vinorine synthase [Citrus clementina]	SAT_CATRO RecName: Full=Stemmadenine O-acetyltransferase {ECO:0000303|PubMed:29511102}; Short=CrSAT {ECO:0000303|PubMed:29511102}; EC=1.7.1.- {ECO:0000269|PubMed:29511102};	V4TSD7_CITCL SubName: Full=Uncharacterized protein {ECO:0000313|EMBL:ESR56362.1};	--	GO:0016746,acyltransferase activity; GO:0016491,oxidoreductase activity; GO:0009820,alkaloid metabolic process; GO:0003674,molecular_function; GO:0003824,catalytic activity; GO:0016740,transferase activity; GO:0006807,nitrogen compound metabolic process; GO:0008150,biological_process; GO:0008152,metabolic process; GO:0071704,organic substance metabolic process; GO:1901564,organonitrogen compound …	PF02458.18:Transferase family	--	--	--
Cg5g028900	2.3232	3.1036	2.9445	60.0481	61.4125	87.0506	329	454	445	10551	10631	14730	4.68146	5.09611e-144	8.56044e-140	up	chr5	37688680	37693396	-	Cg5g028900	--	--	--	proline-rich extensin-like family protein [Citrus sinensis]	--	A0A067DTU5_CITSI SubName: Full=Uncharacterized protein {ECO:0000313|EMBL:KDO46429.1}; Flags: Fragment;	--	--	PF01190.20:Pollen protein Ole e 1 like	--	--	--
Cg5g029060	4.4005	3.5692	4.5692	1.3899	1.654	1.0949	74	62	82	29	34	22	-1.5645	8.48175e-07	2.50446e-05	down	chr5	37863050	37863640	+	Cg5g029060	--	--	--	uncharacterized protein At1g05835 [Citrus clementina]	Y1583_ARATH RecName: Full=Uncharacterized protein At1g05835; Flags: Precursor;	V4TXD7_CITCL SubName: Full=Uncharacterized protein {ECO:0000313|EMBL:ESR56390.1};	Histone H3 (Lys4) methyltransferase complex, subunit SET1 and related methyltransferases	GO:0001709,cell fate determination; GO:0008150,biological_process; GO:0009987,cellular process; GO:0030154,cell differentiation; GO:0032502,developmental process; GO:0045165,cell fate commitment; GO:0048869,cellular developmental process	--	--	--	--
Cg5g029120	0.1763	0.0788	0.1906	1.1802	0.3882	1.0553	13	6	15	108	35	93	2.60267	4.38811e-06	0.000106212	up	chr5	37918240	37921132	+	Cg5g029120	--	--	--	uncharacterized protein LOC102607249 [Citrus sinensis]	--	A0A067EHA0_CITSI SubName: Full=Uncharacterized protein {ECO:0000313|EMBL:KDO50577.1};	--	--	--	--	--	--
Cg5g029170	5.2129	4.6644	4.7614	3.0483	1.4663	1.9405	317	293	309	230	109	141	-1.13952	2.88853e-05	0.00053029	down	chr5	37965608	37967350	+	Cg5g029170	--	K12930 anthocyanidin 3-O-glucosyltransferase [EC:2.4.1.115] | (RefSeq) anthocyanidin 3-O-glucosyltransferase 7-like (A)	ko00942: Anthocyanin biosynthesis; ko01100: Metabolic pathways; ko01110: Biosynthesis of secondary metabolites	hypothetical protein CICLE_v10019770mg [Citrus clementina]	UFOG_VITVI RecName: Full=Anthocyanidin 3-O-glucosyltransferase UFGT {ECO:0000305}; EC=2.4.1.115 {ECO:0000269|PubMed:16482224, ECO:0000269|PubMed:9535914}; AltName: Full=Flavonol 3-O-glucosyltransferase {ECO:0000305}; EC=2.4.1.91 {ECO:0000269|PubMed:16482224, ECO:0000269|PubMed:9535914}; AltName: Full=UDP-glucose flavonoid 3-O-glucosyltransferase {ECO:0000303|PubMed:9535914};	V4TSJ3_CITCL RecName: Full=Glycosyltransferase {ECO:0000256|RuleBase:RU362057}; EC=2.4.1.- {ECO:0000256|RuleBase:RU362057};	UDP-glucuronosyl and UDP-glucosyl transferase	GO:0047213,anthocyanidin 3-O-glucosyltransferase activity; GO:0102360,daphnetin 3-O-glucosyltransferase activity; GO:0047893,flavonol 3-O-glucosyltransferase activity; GO:0102425,myricetin 3-O-glucosyltransferase activity; GO:0009718,anthocyanin-containing compound biosynthetic process; GO:0033485,cyanidin 3-O-glucoside biosynthetic process; GO:0033330,kaempferol O-glucoside biosynthetic process;…	PF00201.21:UDP-glucoronosyl and UDP-glucosyl transferase	--	--	--
Cg5g029650	1.0782	1.1018	0.842	0.4345	0.294	0.2256	36	38	30	18	12	9	-1.62267	0.00040256	0.00468297	down	chr5	38378467	38379423	+	Cg5g029650	--	K00913 inositol-1,3,4-trisphosphate 5/6-kinase / inositol-tetrakisphosphate 1-kinase [EC:2.7.1.159 2.7.1.134] | (RefSeq) inositol-tetrakisphosphate 1-kinase 1-like (A)	ko00562: Inositol phosphate metabolism; ko01100: Metabolic pathways; ko04070: Phosphatidylinositol signaling system	inositol-tetrakisphosphate 1-kinase 1 [Citrus clementina]	ITPK1_ARATH RecName: Full=Inositol-tetrakisphosphate 1-kinase 1; EC=2.7.1.134 {ECO:0000305}; AltName: Full=Inositol 1,3,4-trisphosphate 5/6-kinase 1; Short=AtItpk-1; Short=Inositol-triphosphate 5/6-kinase 1; Short=Ins(1,3,4)P(3) 5/6-kinase 1; EC=2.7.1.159 {ECO:0000269|PubMed:9126335};	V4U2V2_CITCL RecName: Full=Inositol-tetrakisphosphate 1-kinase {ECO:0000256|PIRNR:PIRNR038186}; EC=2.7.1.134 {ECO:0000256|PIRNR:PIRNR038186};	--	GO:0005524,ATP binding; GO:0047325,inositol tetrakisphosphate 1-kinase activity; GO:0052726,inositol-1,3,4-trisphosphate 5-kinase activity; GO:0052725,inositol-1,3,4-trisphosphate 6-kinase activity; GO:0000287,magnesium ion binding; GO:0052746,inositol phosphorylation; GO:0032957,inositol trisphosphate metabolic process; GO:0010264,myo-inositol hexakisphosphate biosynthetic process; GO:0000166,nu…	PF05770.14:Inositol 1,3,4-trisphosphate 5/6-kinase ATP-grasp domain	--	--	--
Cg5g029790	1.0707	1.0897	0.4888	1.4604	1.7294	2.1368	39	41	19	66	77	93	1.04964	0.00664683	0.0424376	up	chr5	38472629	38473882	-	Cg5g029790	--	--	--	G-type lectin S-receptor-like serine/threonine-protein kinase CES101 [Citrus clementina]	Y1675_ARATH RecName: Full=G-type lectin S-receptor-like serine/threonine-protein kinase At1g67520; EC=2.7.11.1; Flags: Precursor;	V4T894_CITCL RecName: Full=Bulb-type lectin domain-containing protein {ECO:0000259|PROSITE:PS50927};	--	GO:0016021,integral component of membrane; GO:0005886,plasma membrane; GO:0005524,ATP binding; GO:0005516,calmodulin binding; GO:0030246,carbohydrate binding; GO:0106310,protein serine kinase activity; GO:0004674,protein serine/threonine kinase activity; GO:0045087,innate immune response; GO:0006468,protein phosphorylation; GO:0000166,nucleotide binding; GO:0003674,molecular_function; GO:0005488,…	PF01453.27:D-mannose binding lectin	--	--	--
Cg5g029920	26.3518	21.4092	20.4951	1.4703	10.646	2.1205	1300	1091	1079	90	642	125	-2.24979	0.00719064	0.0451208	down	chr5	38625571	38628589	+	Cg5g029920	--	--	--	hypothetical protein CICLE_v10020515mg [Citrus clementina]	GDL79_ARATH RecName: Full=GDSL esterase/lipase At5g33370; EC=3.1.1.-; AltName: Full=Extracellular lipase At5g33370; Flags: Precursor;	V4TXR3_CITCL SubName: Full=Uncharacterized protein {ECO:0000313|EMBL:ESR56530.1};	--	GO:0005576,extracellular region; GO:0016788,hydrolase activity, acting on ester bonds; GO:0042335,cuticle development; GO:0016042,lipid catabolic process; GO:0003674,molecular_function; GO:0003824,catalytic activity; GO:0016787,hydrolase activity; GO:0007275,multicellular organism development; GO:0008150,biological_process; GO:0032501,multicellular organismal process; GO:0032502,developmental pro…	PF00657.25:GDSL-like Lipase/Acylhydrolase	--	--	--
Cg5g030000	0.0344	0	0	1.858	0.0563	1.5262	1	0	0	67	2	53	6.64221	2.80502e-05	0.000518928	up	chr5	38754209	38755745	+	Cg5g030000	--	--	--	Germin-like protein subfamily 1 member 17 [Citrus sinensis]	GL116_ARATH RecName: Full=Germin-like protein subfamily 1 member 16; Flags: Precursor;	V4T8B6_CITCL RecName: Full=Germin-like protein {ECO:0000256|RuleBase:RU366015};	--	GO:0048046,apoplast; GO:0030145,manganese ion binding; GO:0003674,molecular_function; GO:0005488,binding; GO:0043167,ion binding; GO:0043169,cation binding; GO:0046872,metal ion binding; GO:0046914,transition metal ion binding; GO:0005575,cellular_component; GO:0005576,extracellular region; GO:0110165,cellular anatomical entity	PF00190.25:Cupin	--	--	--
Cg5g030060	0.2753	0.433	0.3224	9.5398	0.8445	7.6311	8	13	10	344	30	265	4.18314	3.77375e-09	2.06487e-07	up	chr5	38792631	38794161	+	Cg5g030060	--	--	--	Germin-like protein subfamily 1 member 17 [Citrus sinensis]	GL116_ARATH RecName: Full=Germin-like protein subfamily 1 member 16; Flags: Precursor;	V4T8B6_CITCL RecName: Full=Germin-like protein {ECO:0000256|RuleBase:RU366015};	--	GO:0048046,apoplast; GO:0030145,manganese ion binding; GO:0003674,molecular_function; GO:0005488,binding; GO:0043167,ion binding; GO:0043169,cation binding; GO:0046872,metal ion binding; GO:0046914,transition metal ion binding; GO:0005575,cellular_component; GO:0005576,extracellular region; GO:0110165,cellular anatomical entity	PF00190.25:Cupin	--	--	--
Cg5g030230	0.2972	1.0688	0.5173	8.5558	2.9874	13.3265	7	26	13	250	86	375	3.78019	7.49784e-11	5.62271e-09	up	chr5	38985675	38986441	-	Cg5g030230	--	--	--	germin-like protein subfamily 1 member 17 [Citrus clementina]	GL117_ARATH RecName: Full=Germin-like protein subfamily 1 member 17; Flags: Precursor;	V4TXT6_CITCL RecName: Full=Germin-like protein {ECO:0000256|RuleBase:RU366015};	--	GO:0048046,apoplast; GO:0030145,manganese ion binding; GO:0003674,molecular_function; GO:0005488,binding; GO:0043167,ion binding; GO:0043169,cation binding; GO:0046872,metal ion binding; GO:0046914,transition metal ion binding; GO:0005575,cellular_component; GO:0005576,extracellular region; GO:0110165,cellular anatomical entity	PF00190.25:Cupin	--	--	--
Cg5g030250	0.3397	0.1233	0	3.7646	0.4168	3.4471	8	3	0	110	12	97	4.10225	2.65524e-05	0.000494487	up	chr5	38997645	38998557	+	Cg5g030250	--	--	--	germin-like protein subfamily 1 member 17 [Citrus clementina]	GL115_ARATH RecName: Full=Germin-like protein subfamily 1 member 15; Flags: Precursor;	V4TSW8_CITCL RecName: Full=Germin-like protein {ECO:0000256|RuleBase:RU366015};	--	GO:0048046,apoplast; GO:0030145,manganese ion binding; GO:0003674,molecular_function; GO:0005488,binding; GO:0043167,ion binding; GO:0043169,cation binding; GO:0046872,metal ion binding; GO:0046914,transition metal ion binding; GO:0005575,cellular_component; GO:0005576,extracellular region; GO:0110165,cellular anatomical entity	PF00190.25:Cupin	--	--	--
Cg5g031090	0.4578	0.5238	0.559	0.7939	1.1236	1.4513	33	39	43	71	99	125	1.1673	0.000401946	0.00468297	up	chr5	39730086	39732732	+	Cg5g031090	--	--	--	protein SINE1 [Citrus sinensis]	SINE1_ARATH RecName: Full=Protein SINE1 {ECO:0000303|PubMed:24891605};	V4VTZ1_CITCL SubName: Full=Uncharacterized protein {ECO:0000313|EMBL:ESR56649.1};	--	GO:0016021,integral component of membrane; GO:0005635,nuclear envelope; GO:0031965,nuclear membrane; GO:0005634,nucleus; GO:0032797,SMN complex; GO:0003779,actin binding; GO:0007097,nuclear migration; GO:0000387,spliceosomal snRNP assembly; GO:0003674,molecular_function; GO:0005488,binding; GO:0005515,protein binding; GO:0008092,cytoskeletal protein binding; GO:0006810,transport; GO:0008150,biolo…	--	--	--	--
Cg5g031100	0.826	1.0595	0.9095	0.1997	0.321	0.121	40	53	47	12	19	7	-2.08887	3.38279e-06	8.36879e-05	down	chr5	39732994	39737346	-	Cg5g031100	--	K01792 glucose-6-phosphate 1-epimerase [EC:5.1.3.15] | (RefSeq) putative glucose-6-phosphate 1-epimerase (A)	ko00010: Glycolysis / Gluconeogenesis; ko01100: Metabolic pathways; ko01110: Biosynthesis of secondary metabolites	protein NDH-DEPENDENT CYCLIC ELECTRON FLOW 5 [Citrus clementina]	NDF5_ARATH RecName: Full=Protein NDH-DEPENDENT CYCLIC ELECTRON FLOW 5 {ECO:0000305}; Flags: Precursor;	V4TY66_CITCL SubName: Full=Uncharacterized protein {ECO:0000313|EMBL:ESR56650.1};	--	GO:0009507,chloroplast; GO:0009535,chloroplast thylakoid membrane; GO:0005737,cytoplasm; GO:0016020,membrane; GO:0030246,carbohydrate binding; GO:0047938,glucose-6-phosphate 1-epimerase activity; GO:0005975,carbohydrate metabolic process; GO:0009773,photosynthetic electron transport in photosystem I; GO:0010628,positive regulation of gene expression; GO:0003674,molecular_function; GO:0005488,bind…	--	--	--	--
Cg5g032080	12.8088	14.7389	14.0804	5.255	5.0361	6.3709	387	460	454	197	186	230	-1.28128	5.27408e-16	8.20315e-14	down	chr5	40456940	40457932	-	Cg5g032080	--	K09517 DnaJ homolog subfamily B member 11 | (RefSeq) dnaJ protein ERDJ3B (A)	ko04141: Protein processing in endoplasmic reticulum	chaperone protein dnaJ 20, chloroplastic [Citrus clementina]	DNJ20_ARATH RecName: Full=Chaperone protein dnaJ 20, chloroplastic; Short=AtDjC20; Short=AtJ20; Flags: Precursor;	A0A067FF06_CITSI RecName: Full=J domain-containing protein {ECO:0000259|PROSITE:PS50076};	Molecular chaperone (DnaJ superfamily)	GO:0009507,chloroplast; GO:0005634,nucleus; GO:0061077,chaperone-mediated protein folding; GO:1902395,regulation of 1-deoxy-D-xylulose-5-phosphate synthase activity; GO:0010322,regulation of isopentenyl diphosphate biosynthetic process, methylerythritol 4-phosphate pathway; GO:0006457,protein folding; GO:0008150,biological_process; GO:0009987,cellular process; GO:0050790,regulation of catalytic a…	PF00226.34:DnaJ domain	--	--	--
Cg5g032110	6.5839	5.6045	5.9833	1.7611	0.8358	3.61	232	204	225	77	36	152	-1.49911	0.000722648	0.00744726	down	chr5	40487071	40489917	+	Cg5g032110	--	K10949 ER lumen protein retaining receptor | (RefSeq) putative ER lumen protein-retaining receptor C28H8.4 isoform X1 (A)	--	putative ER lumen protein-retaining receptor C28H8.4 [Citrus clementina]	ERD2_PETHY RecName: Full=ER lumen protein-retaining receptor; AltName: Full=HDEL receptor; AltName: Full=PGP169-12;	V4U3Q7_CITCL SubName: Full=Uncharacterized protein {ECO:0000313|EMBL:ESR56791.1};	ER lumen protein retaining receptor	GO:0005789,endoplasmic reticulum membrane; GO:0016021,integral component of membrane; GO:0046923,ER retention sequence binding; GO:0006621,protein retention in ER lumen; GO:0015031,protein transport; GO:0016192,vesicle-mediated transport; GO:0003674,molecular_function; GO:0005048,signal sequence binding; GO:0005488,binding; GO:0033218,amide binding; GO:0042277,peptide binding; GO:0008104,protein …	PF00810.21:ER lumen protein retaining receptor	--	--	--
Cg5g032390	7.4141	7.8483	9.6062	2.4344	3.3054	3.1735	567	620	784	231	309	290	-1.44407	3.08676e-17	5.826e-15	down	chr5	40649487	40653176	+	Cg5g032390	--	K22390 acid phosphatase type 7 | (RefSeq) purple acid phosphatase 15 (A)	--	purple acid phosphatase 15 [Citrus clementina]	PPA15_ARATH RecName: Full=Purple acid phosphatase 15; EC=3.1.3.-; EC=3.1.3.2; AltName: Full=Phytase; Flags: Precursor;	V4U3U7_CITCL RecName: Full=Purple acid phosphatase {ECO:0000256|RuleBase:RU361203}; EC=3.1.3.2 {ECO:0000256|RuleBase:RU361203};	Purple acid phosphatase	GO:0005576,extracellular region; GO:0008707,4-phytase activity; GO:0003993,acid phosphatase activity; GO:0046872,metal ion binding; GO:0009846,pollen germination; GO:0009845,seed germination; GO:0003674,molecular_function; GO:0003824,catalytic activity; GO:0016787,hydrolase activity; GO:0016788,hydrolase activity, acting on ester bonds; GO:0016791,phosphatase activity; GO:0042578,phosphoric ester…	PF00149.31:Calcineurin-like phosphoesterase	--	--	--
Cg5g032600	1.0878	0.7371	0.8664	2.8054	5.0277	1.9117	20	14	17	64	113	42	1.88321	5.22565e-05	0.000869974	up	chr5	40787009	40787992	-	Cg5g032600	--	--	--	basic blue protein [Citrus clementina]	BABL_LILLO RecName: Full=Chemocyanin; AltName: Full=Basic blue protein; AltName: Full=Plantacyanin; Flags: Precursor;	V4VUE0_CITCL RecName: Full=Phytocyanin domain-containing protein {ECO:0000259|PROSITE:PS51485};	--	GO:0009055,electron transfer activity; GO:0046872,metal ion binding; GO:0003674,molecular_function; GO:0003824,catalytic activity; GO:0016491,oxidoreductase activity; GO:0005488,binding; GO:0043167,ion binding; GO:0043169,cation binding	PF02298.20:Plastocyanin-like domain	--	--	--
Cg5g032660	2.9398	4.1164	3.7385	1.9674	1.3098	1.7354	112	162	152	93	61	79	-1.06476	3.39971e-05	0.000610131	down	chr5	40842968	40845535	-	Cg5g032660	--	--	--	protein SULFUR DEFICIENCY-INDUCED 1 [Citrus clementina]	SDI1_ARATH RecName: Full=Protein SULFUR DEFICIENCY-INDUCED 1 {ECO:0000303|PubMed:19154231}; Short=AtSDI1 {ECO:0000303|PubMed:19154231};	V4U3Y2_CITCL SubName: Full=Uncharacterized protein {ECO:0000313|EMBL:ESR56871.1};	--	GO:0005634,nucleus; GO:0017053,transcription repressor complex; GO:0010438,cellular response to sulfur starvation; GO:0010439,regulation of glucosinolate biosynthetic process; GO:0006792,regulation of sulfur utilization; GO:0006950,response to stress; GO:0007154,cell communication; GO:0008150,biological_process; GO:0009267,cellular response to starvation; GO:0009605,response to external stimulus;…	PF00515.31:Tetratricopeptide repeat	--	--	--
Cg5g033870	11.5848	14.0628	11.6361	5.7909	5.7927	6.1658	445	558	477	276	272	283	-1.0317	8.93875e-14	1.03264e-11	down	chr5	41726707	41727807	-	Cg5g033870	--	--	--	hypothetical protein CISIN_1g046561mg [Citrus sinensis]	LSH4_ARATH RecName: Full=Protein LIGHT-DEPENDENT SHORT HYPOCOTYLS 4; AltName: Full=Protein ORGAN BOUNDARY 4;	A0A067EZ94_CITSI RecName: Full=ALOG domain-containing protein {ECO:0000259|PROSITE:PS51697};	--	GO:0005634,nucleus; GO:0003677,DNA binding; GO:0009299,mRNA transcription; GO:0090698,post-embryonic plant morphogenesis; GO:0009416,response to light stimulus; GO:0003674,molecular_function; GO:0003676,nucleic acid binding; GO:0005488,binding; GO:0097159,organic cyclic compound binding; GO:1901363,heterocyclic compound binding; GO:0006139,nucleobase-containing compound metabolic process; GO:0006…	PF04852.15:ALOG domain	--	--	--
Cg5g034050	9.1468	7.6716	6.9085	3.0663	0.887	3.0026	464	402	374	193	55	182	-1.72166	1.4008e-05	0.000289459	down	chr5	41872683	41874136	-	Cg5g034050	--	K14516 ethylene-responsive transcription factor 1 | (RefSeq) ethylene-responsive transcription factor 1B (A)	ko04016: MAPK signaling pathway - plant; ko04075: Plant hormone signal transduction	ethylene-responsive transcription factor 1B [Citrus clementina]	ERF92_ARATH RecName: Full=Ethylene-responsive transcription factor 1B; Short=AtERF1B; AltName: Full=Ethylene-responsive element-binding factor 1B; Short=EREBP-1B;	V4TZ95_CITCL RecName: Full=AP2/ERF domain-containing protein {ECO:0000259|PROSITE:PS51032};	--	GO:0005634,nucleus; GO:0003677,DNA binding; GO:0003700,DNA-binding transcription factor activity; GO:0000976,transcription cis-regulatory region binding; GO:0006952,defense response; GO:0009873,ethylene-activated signaling pathway; GO:0009867,jasmonic acid mediated signaling pathway; GO:0003674,molecular_function; GO:0003676,nucleic acid binding; GO:0005488,binding; GO:0097159,organic cyclic comp…	PF00847.23:AP2 domain	AP2/ERF-ERF	TF	AP2/ERF->AP2/ERF-ERF
Cg5g034110	1.2678	0.7701	1.2113	0.3807	0.2034	0.2497	51	32	52	19	10	12	-1.92334	2.87483e-05	0.000529512	down	chr5	41909545	41910697	-	Cg5g034110	--	K19041 E3 ubiquitin-protein ligase RNF38/44 [EC:2.3.2.27] | (RefSeq) RING-H2 finger protein ATL16 (A)	--	hypothetical protein CUMW_229050 [Citrus unshiu]	ATL16_ARATH RecName: Full=RING-H2 finger protein ATL16; EC=2.3.2.27 {ECO:0000305}; AltName: Full=RING-type E3 ubiquitin transferase ATL16 {ECO:0000305};	A0A2H5QGV1_CITUN RecName: Full=RING-type domain-containing protein {ECO:0000259|PROSITE:PS50089};	FOG: Predicted E3 ubiquitin ligase	GO:0016021,integral component of membrane; GO:0046872,metal ion binding; GO:0016740,transferase activity; GO:0016567,protein ubiquitination; GO:0003674,molecular_function; GO:0005488,binding; GO:0043167,ion binding; GO:0043169,cation binding; GO:0003824,catalytic activity; GO:0006807,nitrogen compound metabolic process; GO:0008150,biological_process; GO:0008152,metabolic process; GO:0019538,prote…	PF13639.9:Ring finger domain	--	--	--
Cg5g034120	4.3351	3.703	4.6357	1.2057	0.8205	1.0386	255	225	291	88	59	73	-2.00862	1.34915e-19	3.23758e-17	down	chr5	41912092	41915420	+	Cg5g034120	--	K24028 salicylic acid 3-hydroxylase [EC:1.14.11.-] | (RefSeq) protein DOWNY MILDEW RESISTANCE 6 (A)	--	hypothetical protein CUMW_229060 [Citrus unshiu]	HY6H_HYONI RecName: Full=Hyoscyamine 6-dioxygenase; EC=1.14.11.11; AltName: Full=Hyoscyamine 6-beta-hydroxylase;	A0A2H5QGV2_CITUN SubName: Full=Uncharacterized protein {ECO:0000313|EMBL:GAY63858.1};	Iron/ascorbate family oxidoreductases	GO:0047998,hyoscyamine (6S)-dioxygenase activity; GO:0031418,L-ascorbic acid binding; GO:0046872,metal ion binding; GO:0009805,coumarin biosynthetic process; GO:0002238,response to molecule of fungal origin; GO:0003674,molecular_function; GO:0003824,catalytic activity; GO:0016491,oxidoreductase activity; GO:0016705,oxidoreductase activity, acting on paired donors, with incorporation or reduction …	PF03171.23:2OG-Fe(II) oxygenase superfamily	--	--	--
Cg5g034140	2.3981	2.4689	2.1401	0.2454	0.4048	0.1593	63	67	60	8	13	5	-3.0778	1.66765e-12	1.64784e-10	down	chr5	41926532	41927284	+	Cg5g034140	--	K11778 ditrans,polycis-polyprenyl diphosphate synthase [EC:2.5.1.87] | (RefSeq) dehydrodolichyl diphosphate synthase 6-like (A)	ko00900: Terpenoid backbone biosynthesis; ko01110: Biosynthesis of secondary metabolites	dehydrodolichyl diphosphate synthase 6 [Citrus clementina]	CPT3_SOLLC RecName: Full=Dehydrodolichyl diphosphate synthase CPT3 {ECO:0000305}; EC=2.5.1.87 {ECO:0000305|PubMed:23134568}; AltName: Full=Cis-prenyltransferase 3 {ECO:0000303|PubMed:23134568}; Short=SlCPT3 {ECO:0000303|PubMed:23134568};	V4T9V7_CITCL RecName: Full=Alkyl transferase {ECO:0000256|RuleBase:RU363018}; EC=2.5.1.- {ECO:0000256|RuleBase:RU363018};	Cis-prenyltransferase	GO:0005829,cytosol; GO:0005783,endoplasmic reticulum; GO:0000287,magnesium ion binding; GO:0002094,polyprenyltransferase activity; GO:0004659,prenyltransferase activity; GO:0016094,polyprenol biosynthetic process; GO:0003674,molecular_function; GO:0005488,binding; GO:0043167,ion binding; GO:0043169,cation binding; GO:0046872,metal ion binding; GO:0003824,catalytic activity; GO:0016740,transferase…	PF01255.22:Putative undecaprenyl diphosphate synthase	--	--	--
Cg5g034610	1.9108	2.4962	1.9416	0.6309	0.8663	0.5973	83	112	90	34	46	31	-1.56368	5.33055e-08	2.13197e-06	down	chr5	42284757	42286110	+	Cg5g034610	--	K14484 auxin-responsive protein IAA | (RefSeq) auxin-induced protein 22D-like (A)	ko04075: Plant hormone signal transduction	auxin-responsive protein IAA4 [Citrus sinensis]	AX22D_VIGRR RecName: Full=Auxin-induced protein 22D; AltName: Full=Indole-3-acetic acid-induced protein ARG13;	V4TUL7_CITCL RecName: Full=Auxin-responsive protein {ECO:0000256|RuleBase:RU004549};	--	GO:0005634,nucleus; GO:0009734,auxin-activated signaling pathway; GO:0006355,regulation of DNA-templated transcription; GO:0007154,cell communication; GO:0007165,signal transduction; GO:0008150,biological_process; GO:0009719,response to endogenous stimulus; GO:0009725,response to hormone; GO:0009733,response to auxin; GO:0009755,hormone-mediated signaling pathway; GO:0009987,cellular process; GO:…	PF02309.19:AUX/IAA family	AUX/IAA	TR	AUX/IAA
Cg5g034750	1.7139	1.7298	1.811	0.5584	0.5966	0.5188	47	49	53	19	20	17	-1.61357	4.89974e-06	0.000116416	down	chr5	42397617	42401646	+	Cg5g034750	--	K17911 beta-carotene isomerase [EC:5.2.1.14] | (RefSeq) beta-carotene isomerase D27, chloroplastic (A)	ko00906: Carotenoid biosynthesis; ko01110: Biosynthesis of secondary metabolites	beta-carotene isomerase D27, chloroplastic [Citrus clementina]	D27_MEDTR RecName: Full=Beta-carotene isomerase D27, chloroplastic {ECO:0000305}; EC=5.2.1.14 {ECO:0000269|PubMed:26503135}; AltName: Full=Protein DWARF-27 {ECO:0000305}; Flags: Precursor;	A0A2H5PTT2_CITUN RecName: Full=D27-like_C domain-containing protein {ECO:0000259|Pfam:PF13225};	--	GO:0009507,chloroplast; GO:0106365,beta-carotene isomerase activity; GO:0005506,iron ion binding; GO:0003674,molecular_function; GO:0003824,catalytic activity; GO:0016853,isomerase activity; GO:0016859,cis-trans isomerase activity; GO:0005488,binding; GO:0043167,ion binding; GO:0043169,cation binding; GO:0046872,metal ion binding; GO:0046914,transition metal ion binding; GO:0005575,cellular_compo…	PF13225.9:Beta-carotene isomerase D27-like, C-terminal	--	--	--
Cg5g034970	2.182	1.2518	1.3126	0.9987	0.4407	0.4509	81	48	52	46	20	20	-1.28874	0.00511786	0.0348621	down	chr5	42641229	42642402	-	Cg5g034970	--	K08099 chlorophyllase [EC:3.1.1.14] | (RefSeq) CHLASE1; chlorophyllase-1, chloroplastic (A)	ko00860: Porphyrin metabolism; ko01100: Metabolic pathways; ko01110: Biosynthesis of secondary metabolites	chlorophyllase-1, chloroplastic [Citrus clementina]	CLH1_CITSI RecName: Full=Chlorophyllase-1, chloroplastic; EC=3.1.1.14; AltName: Full=Chlorophyll-chlorophyllido hydrolase 1; Short=Chlase 1; Flags: Precursor;	V4TZQ3_CITCL RecName: Full=Chlorophyllase {ECO:0000256|ARBA:ARBA00013226}; EC=3.1.1.14 {ECO:0000256|ARBA:ARBA00013226};	--	GO:0009507,chloroplast; GO:0047746,chlorophyllase activity; GO:0102293,pheophytinase b activity; GO:0015996,chlorophyll catabolic process; GO:0003674,molecular_function; GO:0003824,catalytic activity; GO:0016787,hydrolase activity; GO:0016788,hydrolase activity, acting on ester bonds; GO:0052689,carboxylic ester hydrolase activity; GO:0006725,cellular aromatic compound metabolic process; GO:00067…	PF07224.14:Chlorophyllase	--	--	--
Cg5g035050	11.3877	11.4999	14.4923	5.7225	3.5244	6.1172	1089	1136	1479	679	412	699	-1.2386	3.29473e-08	1.39057e-06	down	chr5	42690763	42695511	+	Cg5g035050	--	K17471 sulfate transporter 3 | (RefSeq) sulfate transporter 3.1 (A)	--	Sulfate transporter 3.1 [Citrus sinensis]	SUT31_ARATH RecName: Full=Sulfate transporter 3.1; AltName: Full=AST12; AltName: Full=AtST1;	A0A2H5NLT5_CITUN RecName: Full=STAS domain-containing protein {ECO:0000259|PROSITE:PS50801};	Sulfate/bicarbonate/oxalate exchanger SAT-1 and related transporters (SLC26 family)	GO:0009507,chloroplast; GO:0005887,integral component of plasma membrane; GO:0015301,NA; GO:0008271,secondary active sulfate transmembrane transporter activity; GO:0015116,sulfate transmembrane transporter activity; GO:0015293,symporter activity; GO:0008272,sulfate transport; GO:0003674,molecular_function; GO:0005215,transporter activity; GO:0008509,anion transmembrane transporter activity; GO:00…	PF00916.23:Sulfate permease family	--	--	--
Cg5g035200	0	0	0	0.0393	3.5491	2.7333	0	0	0	1	89	67	7.95222	0.00160306	0.0140397	up	chr5	42798396	42799199	+	Cg5g035200	--	--	--	hypothetical protein CUMW_053670 [Citrus unshiu]	LTPG5_ARATH RecName: Full=Non-specific lipid transfer protein GPI-anchored 5 {ECO:0000303|PubMed:23893219}; Short=AtLTPG-5 {ECO:0000303|PubMed:23893219}; Short=Protein LTP-GPI-ANCHORED 5 {ECO:0000303|PubMed:23893219}; AltName: Full=Xylogen like protein 12 {ECO:0000303|PubMed:21558309}; Short=AtXYLP12 {ECO:0000303|PubMed:21558309}; Short=AtXYP8 {ECO:0000303|PubMed:21558309}; Flags: Precursor;	A0A2H5NKF2_CITUN RecName: Full=AAI domain-containing protein {ECO:0000259|SMART:SM00499};	--	GO:0031225,anchored component of membrane; GO:0005829,cytosol; GO:0005886,plasma membrane; GO:0008289,lipid binding; GO:0050832,defense response to fungus; GO:0006869,lipid transport; GO:0140426,PAMP-triggered immunity signalling pathway; GO:0002237,response to molecule of bacterial origin; GO:0002240,response to molecule of oomycetes origin; GO:0009624,response to nematode; GO:0003674,molecular_…	PF14368.9:Probable lipid transfer	--	--	--
Cg5g035630	0.5129	0.3724	0.4369	1.0616	0.944	1.2096	44	33	40	113	99	124	1.32193	2.25247e-06	6.0346e-05	up	chr5	43094126	43099584	-	Cg5g035630	--	K13422 transcription factor MYC2 | (RefSeq) transcription factor MYC2-like (A)	ko04016: MAPK signaling pathway - plant; ko04075: Plant hormone signal transduction	basic helix-loop-helix transcription factor family protein [Citrus maxima]	BHL42_ACTCC RecName: Full=Transcription factor BHLH42 {ECO:0000305}; AltName: Full=Basic helix-loop-helix protein 42 {ECO:0000305}; Short=AcBHLH42 {ECO:0000303|PubMed:30912865};	A0A411PZY7_CITMA SubName: Full=Basic helix-loop-helix transcription factor family protein {ECO:0000313|EMBL:QBG79813.1};	--	GO:0005634,nucleus; GO:0003677,DNA binding; GO:0046983,protein dimerization activity; GO:0031542,positive regulation of anthocyanin biosynthetic process; GO:0045893,positive regulation of DNA-templated transcription; GO:0003674,molecular_function; GO:0003676,nucleic acid binding; GO:0005488,binding; GO:0097159,organic cyclic compound binding; GO:1901363,heterocyclic compound binding; GO:0005515,p…	PF14215.9:bHLH-MYC and R2R3-MYB transcription factors N-terminal	bHLH	TF	bHLH
Cg5g035660	1.6274	2.4902	2.7547	0.7616	0.8159	1.3619	31	49	56	18	19	31	-1.18501	0.00552233	0.0369284	down	chr5	43120720	43122386	+	Cg5g035660	--	--	--	Gnk2-likeous domain-containing protein [Citrus sinensis]	TBL10_ARATH RecName: Full=Protein trichome birefringence-like 10;	V4TAK1_CITCL RecName: Full=Gnk2-homologous domain-containing protein {ECO:0000259|PROSITE:PS51473};	--	GO:0005794,Golgi apparatus; GO:0016021,integral component of membrane; GO:0016413,O-acetyltransferase activity; GO:0007623,circadian rhythm; GO:0003674,molecular_function; GO:0003824,catalytic activity; GO:0008374,O-acyltransferase activity; GO:0016407,acetyltransferase activity; GO:0016740,transferase activity; GO:0016746,acyltransferase activity; GO:0016747,acyltransferase activity, transferrin…	PF01657.20:Salt stress response/antifungal	--	--	--
Cg5g036330	47.174	36.6925	43.6593	19.9471	18.0486	19.1349	3002	2412	2965	1575	1404	1455	-1.12117	2.67025e-18	5.4701e-16	down	chr5	43507667	43510262	+	Cg5g036330	--	K13436 pto-interacting protein 1 [EC:2.7.11.1] | (RefSeq) PTI1-like tyrosine-protein kinase 1 isoform X1 (A)	ko04626: Plant-pathogen interaction	protein kinase domain-containing protein [Citrus sinensis]	RBK2_ARATH RecName: Full=Receptor-like cytosolic serine/threonine-protein kinase RBK2; EC=2.7.11.1; AltName: Full=Protein ROP BINDING PROTEIN KINASES 2;	A0A2H5NKT4_CITUN RecName: Full=Protein kinase domain-containing protein {ECO:0000259|PROSITE:PS50011};	Serine/threonine protein kinase	GO:0005737,cytoplasm; GO:0005634,nucleus; GO:0005524,ATP binding; GO:0051020,GTPase binding; GO:0106310,protein serine kinase activity; GO:0004674,protein serine/threonine kinase activity; GO:0006468,protein phosphorylation; GO:0000166,nucleotide binding; GO:0003674,molecular_function; GO:0005488,binding; GO:0017076,purine nucleotide binding; GO:0030554,adenyl nucleotide binding; GO:0032553,ribon…	PF07714.20:Protein tyrosine and serine/threonine kinase	--	--	--
Cg5g036500	36.0937	23.8236	27.0391	10.8503	5.2896	12.1957	748	510	598	279	134	302	-1.57335	3.89199e-07	1.25005e-05	down	chr5	43635282	43635875	-	Cg5g036500	--	--	--	hypothetical protein CUMW_054820 [Citrus unshiu]	--	A0A2H5NKW6_CITUN SubName: Full=Uncharacterized protein {ECO:0000313|EMBL:GAY40826.1};	--	--	--	--	--	--
Cg5g036570	9.3684	6.6891	6.9372	3.8084	3.6189	3.3962	1025	756	810	517	484	444	-1.05137	2.42799e-10	1.67069e-08	down	chr5	43670225	43675866	-	Cg5g036570	--	K13832 3-dehydroquinate dehydratase / shikimate dehydrogenase [EC:4.2.1.10 1.1.1.25] | (RefSeq) bifunctional 3-dehydroquinate dehydratase/shikimate dehydrogenase, chloroplastic-like (A)	ko00400: Phenylalanine, tyrosine and tryptophan biosynthesis; ko00999: Biosynthesis of various plant secondary metabolites; ko01100: Metabolic pathways; ko01110: Biosynthesis of secondary metabolites; ko01230: Biosynthesis of amino acids	Shikimate dehydrogenase [Citrus sinensis]	DHQSD_ARATH RecName: Full=Bifunctional 3-dehydroquinate dehydratase/shikimate dehydrogenase, chloroplastic {ECO:0000303|PubMed:16784230}; Short=DHQ-SDH protein {ECO:0000303|PubMed:16784230}; AltName: Full=DHQase-SORase {ECO:0000305}; AltName: Full=Protein EMBRYO DEFECTIVE 3004 {ECO:0000305}; Includes: RecName: Full=Dehydroquinate dehydratase {ECO:0000303|PubMed:16784230}; Short=DHQ {ECO:0000303|P…	A0A067H5W7_CITSI RecName: Full=Shikimate dehydrogenase (NADP(+)) {ECO:0000256|ARBA:ARBA00012962}; EC=1.1.1.25 {ECO:0000256|ARBA:ARBA00012962}; Flags: Fragment;	Pentafunctional AROM protein	GO:0009507,chloroplast; GO:0009570,chloroplast stroma; GO:0003855,3-dehydroquinate dehydratase activity; GO:0050661,NADP binding; GO:0004764,shikimate 3-dehydrogenase (NADP+) activity; GO:0009073,aromatic amino acid family biosynthetic process; GO:0008652,cellular amino acid biosynthetic process; GO:0009423,chorismate biosynthetic process; GO:0009793,embryo development ending in seed dormancy; GO…	PF01487.18:Type I 3-dehydroquinase	--	--	--
Cg5g037320	6.9325	7.5096	7.3977	2.8253	2.3616	3.9527	706	790	804	357	294	481	-1.21335	2.5105e-09	1.4344e-07	down	chr5	44167107	44178383	-	Cg5g037320	--	K01188 beta-glucosidase [EC:3.2.1.21] | (RefSeq) beta-glucosidase 11-like (A)	ko00460: Cyanoamino acid metabolism; ko00500: Starch and sucrose metabolism; ko00999: Biosynthesis of various plant secondary metabolites; ko01100: Metabolic pathways; ko01110: Biosynthesis of secondary metabolites	hypothetical protein CUMW_055640 [Citrus unshiu]	BGL11_ARATH RecName: Full=Beta-glucosidase 11; Short=AtBGLU11; EC=3.2.1.21; Flags: Precursor;	A0A2H5NLK6_CITUN SubName: Full=Uncharacterized protein {ECO:0000313|EMBL:GAY40937.1};	Beta-glucosidase, lactase phlorizinhydrolase, and related proteins	GO:0008422,beta-glucosidase activity; GO:0102483,scopolin beta-glucosidase activity; GO:0005975,carbohydrate metabolic process; GO:0003674,molecular_function; GO:0003824,catalytic activity; GO:0004553,hydrolase activity, hydrolyzing O-glycosyl compounds; GO:0015926,glucosidase activity; GO:0016787,hydrolase activity; GO:0016798,hydrolase activity, acting on glycosyl bonds; GO:0008150,biological_p…	PF00232.21:Glycosyl hydrolase family 1	--	--	--
Cg5g037890	0.0236	0	0.0295	0.4065	0.1676	0.4155	3	0	4	64	26	63	4.25891	7.88043e-08	3.00171e-06	up	chr5	44546664	44550744	+	Cg5g037890	--	K00770 1,4-beta-D-xylan synthase [EC:2.4.2.24] | (RefSeq) cellulose synthase-like protein D5 (A)	ko00520: Amino sugar and nucleotide sugar metabolism; ko01100: Metabolic pathways	hypothetical protein CUMW_056250 [Citrus unshiu]	CSLD5_ARATH RecName: Full=Cellulose synthase-like protein D5; Short=AtCslD5; EC=2.4.1.-;	A0A2H5NLG7_CITUN SubName: Full=Uncharacterized protein {ECO:0000313|EMBL:GAY41026.1};	--	GO:0005794,Golgi apparatus; GO:0000139,Golgi membrane; GO:0016021,integral component of membrane; GO:0005886,plasma membrane; GO:0016760,cellulose synthase (UDP-forming) activity; GO:0046527,glucosyltransferase activity; GO:0051753,mannan synthase activity; GO:0000919,cell plate assembly; GO:0042546,cell wall biogenesis; GO:0071555,cell wall organization; GO:0030244,cellulose biosynthetic process…	PF03552.17:Cellulose synthase	--	--	--
Cg5g038200	44.7005	42.016	37.5562	15.5059	13.3917	15.5452	1480	1437	1327	637	542	615	-1.44421	1.39258e-29	9.74692e-27	down	chr5	44747323	44748271	-	Cg5g038200	--	--	--	uncharacterized protein LOC112496027 [Citrus sinensis]	--	A0A2H5NLK3_CITUN SubName: Full=Uncharacterized protein {ECO:0000313|EMBL:GAY41059.1};	--	--	PF14009.9:PADRE domain	--	--	--
Cg5g038230	96.0411	148.388	107.3	47.3166	60.6177	46.8646	3401	5428	4055	2079	2624	1983	-1.14708	2.21578e-11	1.78945e-09	down	chr5	44756941	44758290	-	Cg5g038230	--	--	--	universal stress protein PHOS34 [Citrus clementina]	PHO34_ARATH RecName: Full=Universal stress protein PHOS34 {ECO:0000303|PubMed:12644671}; AltName: Full=Phosphorylated protein of 34 kDa {ECO:0000303|PubMed:18285339}; Short=AtPHOS34 {ECO:0000303|PubMed:18285339}; Flags: Precursor;	A0A067H7T2_CITSI RecName: Full=Usp domain-containing protein {ECO:0000259|Pfam:PF00582};	--	GO:0009507,chloroplast; GO:0005829,cytosol; GO:0005524,ATP binding; GO:0002238,response to molecule of fungal origin; GO:0000166,nucleotide binding; GO:0003674,molecular_function; GO:0005488,binding; GO:0017076,purine nucleotide binding; GO:0030554,adenyl nucleotide binding; GO:0032553,ribonucleotide binding; GO:0032555,purine ribonucleotide binding; GO:0032559,adenyl ribonucleotide binding; GO:0…	PF00582.29:Universal stress protein family	--	--	--
Cg5g038330	116.333	122.21	91.8777	48.5632	44.2353	52.8488	6153	6677	5186	3187	2860	3340	-1.14148	3.4977e-16	5.64945e-14	down	chr5	44824818	44826333	+	Cg5g038330	--	--	--	bZIP transcription factor 53 [Citrus sinensis]	BZP53_ARATH RecName: Full=bZIP transcription factor 53 {ECO:0000303|PubMed:11906833}; Short=AtbZIP53 {ECO:0000303|PubMed:11906833};	A0A2H5NLL8_CITUN RecName: Full=BZIP domain-containing protein {ECO:0000259|PROSITE:PS50217};	--	GO:0005634,nucleus; GO:0003700,DNA-binding transcription factor activity; GO:0045735,nutrient reservoir activity; GO:0046982,protein heterodimerization activity; GO:0043565,sequence-specific DNA binding; GO:0000976,transcription cis-regulatory region binding; GO:0009267,cellular response to starvation; GO:0006971,hypotonic response; GO:2000693,positive regulation of seed maturation; GO:0045893,po…	PF00170.24:bZIP transcription factor	bZIP	TF	bZIP
Cg5g038620	121.599	82.4512	112.029	30.8009	70.8031	24.5863	2380	1667	2340	748	1694	575	-1.30366	0.0063787	0.041144	down	chr5	45022273	45023043	+	Cg5g038620	--	--	--	glycine-rich cell wall structural protein-like [Citrus sinensis]	--	--	--	--	--	--	--	--
Cg5g038920	2.9193	2.3637	2.3874	1.2406	0.2605	0.7107	55	46	48	29	6	16	-1.74799	0.00107635	0.0101919	down	chr5	45227583	45228122	+	Cg5g038920	--	--	--	uncharacterized protein LOC18049078 [Citrus clementina]	--	V4U1A5_CITCL SubName: Full=Uncharacterized protein {ECO:0000313|EMBL:ESR57810.1};	--	GO:0005634,nucleus; GO:0010112,regulation of systemic acquired resistance; GO:0002831,regulation of response to biotic stimulus; GO:0006950,response to stress; GO:0006952,defense response; GO:0008150,biological_process; GO:0009605,response to external stimulus; GO:0009607,response to biotic stimulus; GO:0009627,systemic acquired resistance; GO:0031347,regulation of defense response; GO:0032101,re…	PF15699.8:NPR1 interacting	--	--	--
Cg5g039560	1.5298	1.4299	1.5983	0.7795	0.7768	0.5887	87	84	97	55	54	40	-1.05106	4.23071e-05	0.000726661	down	chr5	45612169	45615593	-	Cg5g039560	--	K00975 glucose-1-phosphate adenylyltransferase [EC:2.7.7.27] | (RefSeq) glucose-1-phosphate adenylyltransferase large subunit 1-like (A)	ko00500: Starch and sucrose metabolism; ko00520: Amino sugar and nucleotide sugar metabolism; ko01100: Metabolic pathways; ko01110: Biosynthesis of secondary metabolites; ko01250: Biosynthesis of nucleotide sugars	glucose-1-phosphate adenylyltransferase large subunit 2 [Citrus sinensis]	GLGL2_ARATH RecName: Full=Glucose-1-phosphate adenylyltransferase large subunit 2, chloroplastic; EC=2.7.7.27; AltName: Full=ADP-glucose pyrophosphorylase; AltName: Full=ADP-glucose synthase; AltName: Full=AGPase S; AltName: Full=Alpha-D-glucose-1-phosphate adenyl transferase; Flags: Precursor;	A0A067HFH4_CITSI RecName: Full=Glucose-1-phosphate adenylyltransferase {ECO:0000256|RuleBase:RU362093}; EC=2.7.7.27 {ECO:0000256|RuleBase:RU362093}; AltName: Full=ADP-glucose pyrophosphorylase {ECO:0000256|RuleBase:RU362093};	GDP-mannose pyrophosphorylase/mannose-1-phosphate guanylyltransferase	GO:0009507,chloroplast; GO:0005524,ATP binding; GO:0008878,glucose-1-phosphate adenylyltransferase activity; GO:0005978,glycogen biosynthetic process; GO:0019252,starch biosynthetic process; GO:0000166,nucleotide binding; GO:0003674,molecular_function; GO:0005488,binding; GO:0017076,purine nucleotide binding; GO:0030554,adenyl nucleotide binding; GO:0032553,ribonucleotide binding; GO:0032555,puri…	PF00483.26:Nucleotidyl transferase	--	--	--
Cg5g040200	33.1283	25.4272	24.5989	13.9018	9.092	13.1819	2322	1841	1840	1209	779	1104	-1.15982	8.4858e-09	4.13172e-07	down	chr5	46075715	46077723	-	Cg5g040200	--	K13422 transcription factor MYC2 | (RefSeq) transcription factor MYC2-like (A)	ko04016: MAPK signaling pathway - plant; ko04075: Plant hormone signal transduction	transcription factor MYC2-like [Citrus sinensis]	MYC2_ARATH RecName: Full=Transcription factor MYC2; Short=AtMYC2; AltName: Full=Basic helix-loop-helix protein 6; Short=AtbHLH6; Short=bHLH 6; AltName: Full=Protein JASMONATE INSENSITIVE 1; AltName: Full=R-homologous Arabidopsis protein 1; Short=RAP-1; AltName: Full=Transcription factor EN 38; AltName: Full=Z-box binding factor 1 protein; AltName: Full=bHLH transcription factor bHLH006; AltName: …	A0A067H3Y0_CITSI RecName: Full=BHLH domain-containing protein {ECO:0000259|PROSITE:PS50888};	--	GO:0005634,nucleus; GO:0003677,DNA binding; GO:0003700,DNA-binding transcription factor activity; GO:0019900,kinase binding; GO:0046983,protein dimerization activity; GO:0043565,sequence-specific DNA binding; GO:0000976,transcription cis-regulatory region binding; GO:0009738,abscisic acid-activated signaling pathway; GO:0106167,extracellular ATP signaling; GO:0009759,indole glucosinolate biosynth…	PF14215.9:bHLH-MYC and R2R3-MYB transcription factors N-terminal	bHLH	TF	bHLH
Cg5g040690	0.9757	0.9802	1.1212	2.2107	3.7649	4.7914	53	55	65	149	250	311	1.84561	6.17578e-09	3.12472e-07	up	chr5	46450439	46455217	+	Cg5g040690	--	--	--	O-acyltransferase WSD1 [Citrus sinensis]	WSD11_ARATH RecName: Full=Wax ester synthase/diacylglycerol acyltransferase 11 {ECO:0000303|PubMed:18621978}; Short=WS/DGAT 11 {ECO:0000303|PubMed:18621978}; AltName: Full=Diacylglycerol O-acyltransferase WSD11 {ECO:0000303|PubMed:18621978}; EC=2.3.1.20 {ECO:0000250|UniProtKB:Q93ZR6}; AltName: Full=Long-chain-alcohol O-fatty-acyltransferase WSD11 {ECO:0000303|PubMed:18621978}; EC=2.3.1.75 {ECO:00…	A0A067HF24_CITSI SubName: Full=Uncharacterized protein {ECO:0000313|EMBL:KDO86481.1};	--	GO:0005789,endoplasmic reticulum membrane; GO:0016021,integral component of membrane; GO:0005886,plasma membrane; GO:0102966,arachidoyl-CoA:1-dodecanol O-acyltransferase activity; GO:0004144,diacylglycerol O-acyltransferase activity; GO:0047196,long-chain-alcohol O-fatty-acyltransferase activity; GO:0048441,petal development; GO:0048446,petal morphogenesis; GO:0019432,triglyceride biosynthetic pr…	PF06974.16:WS/DGAT C-terminal domain	--	--	--
Cg5g041840	99.8782	103.924	100.382	35.9545	53.2351	48.786	5774	6206	6193	2579	3762	3370	-1.1046	7.77779e-15	1.03692e-12	down	chr5	47198330	47201712	-	Cg5g041840	--	K13034 L-3-cyanoalanine synthase/ cysteine synthase [EC:2.5.1.47 4.4.1.9] | (RefSeq) bifunctional L-3-cyanoalanine synthase/cysteine synthase 1, mitochondrial (A)	ko00270: Cysteine and methionine metabolism; ko00460: Cyanoamino acid metabolism; ko00920: Sulfur metabolism; ko01100: Metabolic pathways; ko01110: Biosynthesis of secondary metabolites; ko01200: Carbon metabolism; ko01230: Biosynthesis of amino acids	bifunctional L-3-cyanoalanine synthase/cysteine synthase 1, mitochondrial [Citrus clementina]	CAS2_MALDO RecName: Full=L-3-cyanoalanine synthase 2, mitochondrial; Short=MdCAS2; EC=4.4.1.9; Flags: Precursor;	V4VXV9_CITCL RecName: Full=Cysteine synthase {ECO:0000256|RuleBase:RU003985}; EC=2.5.1.47 {ECO:0000256|RuleBase:RU003985};	Cystathionine beta-synthase and related enzymes	GO:0005739,mitochondrion; GO:0004124,cysteine synthase activity; GO:0050017,L-3-cyanoalanine synthase activity; GO:0019499,cyanide metabolic process; GO:0006535,cysteine biosynthetic process from serine; GO:0009836,fruit ripening, climacteric; GO:0003674,molecular_function; GO:0003824,catalytic activity; GO:0016740,transferase activity; GO:0016765,transferase activity, transferring alkyl or aryl …	PF00291.28:Pyridoxal-phosphate dependent enzyme	--	--	--
Cg5g041920	1.6253	2.274	1.4785	0.5354	1.0579	0.6156	137	198	133	56	109	62	-1.2509	6.12988e-05	0.000996802	down	chr5	47243106	47245521	+	Cg5g041920	--	K15398 fatty acid omega-hydroxylase [EC:1.14.-.-] | (RefSeq) cytochrome P450 86A8-like (A)	ko00073: Cutin, suberine and wax biosynthesis; ko01100: Metabolic pathways	hypothetical protein CUMW_134630 [Citrus unshiu]	C86A2_ARATH RecName: Full=Cytochrome P450 86A2; EC=1.14.14.1; AltName: Full=Protein ABERRANT INDUCTION OF TYPE THREE 1;	A0A2H5PGL3_CITUN SubName: Full=Uncharacterized protein {ECO:0000313|EMBL:GAY51497.1};	Cytochrome P450 CYP4/CYP19/CYP26 subfamilies	GO:0016021,integral component of membrane; GO:0018685,alkane 1-monooxygenase activity; GO:0070330,aromatase activity; GO:0020037,heme binding; GO:0005506,iron ion binding; GO:0006952,defense response; GO:0006631,fatty acid metabolic process; GO:0003674,molecular_function; GO:0003824,catalytic activity; GO:0004497,monooxygenase activity; GO:0016491,oxidoreductase activity; GO:0016705,oxidoreductas…	PF00067.25:Cytochrome P450	--	--	--
Cg5g042430	3.7978	4.0928	3.5811	2.4256	1.5436	1.3993	159	177	160	126	79	70	-1.05565	4.49544e-05	0.000764315	down	chr5	47515109	47517614	-	Cg5g042430	--	K15095 (+)-neomenthol dehydrogenase [EC:1.1.1.208] | (RefSeq) (+)-neomenthol dehydrogenase-like (A)	ko00902: Monoterpenoid biosynthesis; ko01110: Biosynthesis of secondary metabolites	hypothetical protein CISIN_1g021246mg [Citrus sinensis]	SDR1_ARATH RecName: Full=(+)-neomenthol dehydrogenase {ECO:0000303|PubMed:18599651}; EC=1.1.1.- {ECO:0000269|PubMed:21169366}; EC=1.1.1.208 {ECO:0000269|PubMed:18599651}; AltName: Full=Menthone:neomenthol reductase; AltName: Full=Short-chain dehydrogenase/reductase 1; Short=AtSDR1;	A0A067H2H5_CITSI RecName: Full=Short-chain dehydrogenase/reductase {ECO:0000256|RuleBase:RU369024}; EC=1.1.1.- {ECO:0000256|RuleBase:RU369024};	Dehydrogenases with different specificities (related to short-chain alcohol dehydrogenases)	GO:0005737,cytoplasm; GO:0047501,(+)-neomenthol dehydrogenase activity; GO:0006952,defense response; GO:0003674,molecular_function; GO:0003824,catalytic activity; GO:0016491,oxidoreductase activity; GO:0016614,oxidoreductase activity, acting on CH-OH group of donors; GO:0016616,oxidoreductase activity, acting on the CH-OH group of donors, NAD or NADP as acceptor; GO:0006950,response to stress; GO…	PF00106.28:short chain dehydrogenase	--	--	--
Cg5g042450	2.3639	1.8753	1.1383	0.9791	0.5909	0.7694	72	59	37	37	22	28	-1.15938	0.00517279	0.0352076	down	chr5	47528811	47530323	-	Cg5g042450	--	K15095 (+)-neomenthol dehydrogenase [EC:1.1.1.208] | (RefSeq) (+)-neomenthol dehydrogenase-like (A)	ko00902: Monoterpenoid biosynthesis; ko01110: Biosynthesis of secondary metabolites	(+)-neomenthol dehydrogenase [Citrus clementina]	SDR1_ARATH RecName: Full=(+)-neomenthol dehydrogenase {ECO:0000303|PubMed:18599651}; EC=1.1.1.- {ECO:0000269|PubMed:21169366}; EC=1.1.1.208 {ECO:0000269|PubMed:18599651}; AltName: Full=Menthone:neomenthol reductase; AltName: Full=Short-chain dehydrogenase/reductase 1; Short=AtSDR1;	A0A067HDT2_CITSI RecName: Full=Short-chain dehydrogenase/reductase {ECO:0000256|RuleBase:RU369024}; EC=1.1.1.- {ECO:0000256|RuleBase:RU369024};	Dehydrogenases with different specificities (related to short-chain alcohol dehydrogenases)	GO:0005737,cytoplasm; GO:0047501,(+)-neomenthol dehydrogenase activity; GO:0006952,defense response; GO:0003674,molecular_function; GO:0003824,catalytic activity; GO:0016491,oxidoreductase activity; GO:0016614,oxidoreductase activity, acting on CH-OH group of donors; GO:0016616,oxidoreductase activity, acting on the CH-OH group of donors, NAD or NADP as acceptor; GO:0006950,response to stress; GO…	PF00106.28:short chain dehydrogenase	--	--	--
Cg5g043130	5.3072	6.1011	8.2823	11.2594	18.6752	9.9445	272	323	453	716	1170	609	1.04774	3.92143e-05	0.000682895	up	chr5	47933508	47935300	+	Cg5g043130	--	--	--	hypothetical protein CUMW_063730 [Citrus unshiu]	FLA10_ARATH RecName: Full=Fasciclin-like arabinogalactan protein 10; Flags: Precursor;	A0A2H5NPJ2_CITUN RecName: Full=FAS1 domain-containing protein {ECO:0000259|PROSITE:PS50213};	--	GO:0031225,anchored component of membrane; GO:0046658,anchored component of plasma membrane; GO:0005829,cytosol; GO:0005886,plasma membrane; GO:0099503,secretory vesicle; GO:0005575,cellular_component; GO:0016020,membrane; GO:0031224,intrinsic component of membrane; GO:0110165,cellular anatomical entity; GO:0031226,intrinsic component of plasma membrane; GO:0071944,cell periphery; GO:0005622,intr…	PF02469.25:Fasciclin domain	--	--	--
Cg5g043820	0.7595	2.1285	0.4495	5.4449	2.1911	10.2374	19	55	12	169	67	306	2.48161	9.08952e-05	0.00138507	up	chr5	48430105	48431154	-	Cg5g043820	--	K20628 expansin | (RefSeq) expansin-B3 (A)	--	putative expansin-B2 [Citrus sinensis]	EXPB2_ARATH RecName: Full=Putative expansin-B2; Short=At-EXPB2; Short=AtEXPB2; AltName: Full=Ath-ExpBeta-1.4; AltName: Full=Beta-expansin-2; Flags: Precursor;	A0A067H1K3_CITSI SubName: Full=Uncharacterized protein {ECO:0000313|EMBL:KDO85694.1};	--	GO:0005576,extracellular region; GO:0016020,membrane; GO:0009828,plant-type cell wall loosening; GO:0019953,sexual reproduction; GO:0009826,unidimensional cell growth; GO:0008150,biological_process; GO:0009664,plant-type cell wall organization; GO:0009827,plant-type cell wall modification; GO:0009987,cellular process; GO:0016043,cellular component organization; GO:0042545,cell wall modification; …	PF01357.24:Expansin C-terminal domain	--	--	--
Cg5g043840	1.3502	1.5202	1.0864	0.2484	0.2401	0.1597	92	107	79	21	20	13	-2.57089	3.7759e-14	4.53053e-12	down	chr5	48444312	48449188	-	Cg5g043840	--	K12126 phytochrome-interacting factor 3 | (RefSeq) transcription factor PIF3 (A)	ko04075: Plant hormone signal transduction; ko04712: Circadian rhythm - plant	transcription factor UNE10 [Citrus clementina]	UNE10_ARATH RecName: Full=Transcription factor UNE10; AltName: Full=Basic helix-loop-helix protein 16; Short=AtbHLH16; Short=bHLH 16; AltName: Full=Protein UNFERTILIZED EMBRYO SAC 10; AltName: Full=Transcription factor EN 108; AltName: Full=bHLH transcription factor bHLH016;	A0A067HD37_CITSI RecName: Full=BHLH domain-containing protein {ECO:0000259|PROSITE:PS50888};	--	GO:0005634,nucleus; GO:0009506,plasmodesma; GO:0003677,DNA binding; GO:0003700,DNA-binding transcription factor activity; GO:0046983,protein dimerization activity; GO:0009704,de-etiolation; GO:0009567,double fertilization forming a zygote and endosperm; GO:0009959,negative gravitropism; GO:0010187,negative regulation of seed germination; GO:0006355,regulation of DNA-templated transcription; GO:00…	PF00010.29:Helix-loop-helix DNA-binding domain	bHLH	TF	bHLH
Cg6g000490	2.4297	3.1423	2.4546	4.8955	5.9474	4.9087	128	171	138	320	383	309	1.00931	5.87807e-09	3.00121e-07	up	chr6	1199968	1202678	-	Cg6g000490	--	K16818 phospholipase A1 [EC:3.1.1.32] | (RefSeq) phospholipase A(1) DAD1, chloroplastic-like (A)	ko00564: Glycerophospholipid metabolism; ko00592: alpha-Linolenic acid metabolism; ko01100: Metabolic pathways; ko01110: Biosynthesis of secondary metabolites	phospholipase A1-IIgamma [Citrus sinensis]	DSEL_ARATH RecName: Full=Phospholipase A1-IIgamma; EC=3.1.1.-; AltName: Full=DAD1-like seedling establishment-related lipase; Short=AtDSEL; Short=Phospholipase DSEL;	A0A2H5QS35_CITUN RecName: Full=Phospholipase A1 {ECO:0000256|RuleBase:RU367093}; EC=3.1.1.- {ECO:0000256|RuleBase:RU367093};	Predicted lipase	GO:0005737,cytoplasm; GO:0047372,acylglycerol lipase activity; GO:0008970,phospholipase A1 activity; GO:0046340,diacylglycerol catabolic process; GO:0019915,lipid storage; GO:0052651,monoacylglycerol catabolic process; GO:0010187,negative regulation of seed germination; GO:0003674,molecular_function; GO:0003824,catalytic activity; GO:0016298,lipase activity; GO:0016787,hydrolase activity; GO:0016…	PF01764.28:Lipase (class 3)	--	--	--
Cg6g001550	7.2225	7.0837	6.5192	3.789	2.6053	3.1095	381	386	367	248	168	196	-1.09134	2.31557e-09	1.33666e-07	down	chr6	3335750	3337261	+	Cg6g001550	--	K13466 EIX receptor 1/2 | (RefSeq) receptor-like protein EIX2 (A)	ko04626: Plant-pathogen interaction	probable LRR receptor-like serine/threonine-protein kinase At4g36180 [Citrus sinensis]	FLOR1_ARATH RecName: Full=Leucine-rich repeat protein FLOR 1 {ECO:0000303|PubMed:11689012}; AltName: Full=Protein FLORAL TRANSITION AT THE MERISTEM 4 {ECO:0000303|PubMed:22319055};	A0A2H5QV79_CITUN RecName: Full=LRRNT_2 domain-containing protein {ECO:0000259|Pfam:PF08263};	FOG: Leucine rich repeat	GO:0005737,cytoplasm; GO:0005634,nucleus; GO:0048471,perinuclear region of cytoplasm; GO:0005886,plasma membrane; GO:0048574,long-day photoperiodism, flowering; GO:0048510,regulation of timing of transition from vegetative to reproductive phase; GO:0010228,vegetative to reproductive phase transition of meristem; GO:0000003,reproduction; GO:0003006,developmental process involved in reproduction; G…	PF13855.9:Leucine rich repeat	--	--	--
Cg6g001580	124.541	89.3626	84.1791	37.9024	11.3777	36.6944	11623	8615	8384	4389	1298	4092	-1.74582	0.00174072	0.0149798	down	chr6	3349826	3353921	-	Cg6g001580	--	--	--	O-acyltransferase WSD1 [Citrus clementina]	WSD10_ARATH RecName: Full=Wax ester synthase/diacylglycerol acyltransferase 10 {ECO:0000303|PubMed:18621978}; Short=WS/DGAT 10 {ECO:0000303|PubMed:18621978}; AltName: Full=Diacylglycerol O-acyltransferase WSD10 {ECO:0000303|PubMed:18621978}; EC=2.3.1.20 {ECO:0000250|UniProtKB:Q93ZR6}; AltName: Full=Long-chain-alcohol O-fatty-acyltransferase WSD10 {ECO:0000303|PubMed:18621978}; EC=2.3.1.75 {ECO:00…	V4VPQ6_CITCL SubName: Full=Uncharacterized protein {ECO:0000313|EMBL:ESR54929.1};	--	GO:0005789,endoplasmic reticulum membrane; GO:0016021,integral component of membrane; GO:0005886,plasma membrane; GO:0102966,arachidoyl-CoA:1-dodecanol O-acyltransferase activity; GO:0004144,diacylglycerol O-acyltransferase activity; GO:0047196,long-chain-alcohol O-fatty-acyltransferase activity; GO:0009651,response to salt stress; GO:0009414,response to water deprivation; GO:0019432,triglyceride…	PF03007.19:Wax ester synthase-like Acyl-CoA acyltransferase domain	--	--	--
Cg6g001940	2.0712	3.7838	3.7251	1.2654	0.8745	1.2301	62	117	119	47	32	44	-1.4646	2.08589e-05	0.000403672	down	chr6	3894147	3895275	+	Cg6g001940	--	K03254 translation initiation factor 3 subunit A | (RefSeq) eukaryotic translation initiation factor 3 subunit A (A)	--	hypothetical protein CUMW_259560 [Citrus unshiu]	EIF3A_TOBAC RecName: Full=Eukaryotic translation initiation factor 3 subunit A {ECO:0000255|HAMAP-Rule:MF_03000}; Short=eIF3a {ECO:0000255|HAMAP-Rule:MF_03000}; AltName: Full=Eukaryotic translation initiation factor 3 large subunit; AltName: Full=Eukaryotic translation initiation factor 3 subunit 10 {ECO:0000255|HAMAP-Rule:MF_03000}; AltName: Full=PNLA-35; AltName: Full=eIF-3-theta {ECO:0000255|H…	A0A2H5QTA4_CITUN SubName: Full=Uncharacterized protein {ECO:0000313|EMBL:GAY67829.1};	Translation initiation factor 3, subunit a (eIF-3a)	GO:0016282,eukaryotic 43S preinitiation complex; GO:0033290,eukaryotic 48S preinitiation complex; GO:0071540,eukaryotic translation initiation factor 3 complex, eIF3e; GO:0071541,eukaryotic translation initiation factor 3 complex, eIF3m; GO:0043614,multi-eIF complex; GO:0003729,mRNA binding; GO:0003743,translation initiation factor activity; GO:0001732,formation of cytoplasmic translation initiat…	--	--	--	--
Cg6g002080	59.6142	51.4742	55.078	19.121	40.1842	21.3618	4636	4135	4571	1845	3820	1985	-1.01537	2.23607e-05	0.000427321	down	chr6	4067517	4069745	-	Cg6g002080	--	--	--	methyltransferase 11 domain-containing protein [Citrus sinensis]	--	A0A2H5PLW8_CITUN RecName: Full=Methyltransf_11 domain-containing protein {ECO:0000259|Pfam:PF08241};	--	GO:0016021,integral component of membrane; GO:0008168,methyltransferase activity; GO:0032259,methylation; GO:0071704,organic substance metabolic process; GO:0003674,molecular_function; GO:0003824,catalytic activity; GO:0016740,transferase activity; GO:0016741,transferase activity, transferring one-carbon groups; GO:0008150,biological_process; GO:0008152,metabolic process; GO:0005575,cellular_comp…	PF08241.15:Methyltransferase domain	--	--	--
Cg6g002840	2.6614	3.1236	2.9131	1.4996	1.0789	1.4389	113	137	132	79	56	73	-1.07373	6.35301e-06	0.000145789	down	chr6	5217414	5218811	-	Cg6g002840	--	K09284 AP2-like factor, euAP2 lineage | (RefSeq) floral homeotic protein APETALA 2-like isoform X1 (A)	--	hypothetical protein KPL71_017756 [Citrus sinensis]	AP2_ARATH RecName: Full=Floral homeotic protein APETALA 2 {ECO:0000303|PubMed:7919989};	A0A067DPX5_CITSI RecName: Full=AP2/ERF domain-containing protein {ECO:0000259|SMART:SM00380}; Flags: Fragment;	--	GO:0005634,nucleus; GO:0003700,DNA-binding transcription factor activity; GO:0000976,transcription cis-regulatory region binding; GO:0030154,cell differentiation; GO:0009908,flower development; GO:0010073,meristem maintenance; GO:0048481,plant ovule development; GO:0048316,seed development; GO:0010093,specification of floral organ identity; GO:0003674,molecular_function; GO:0140110,transcription …	PF00847.23:AP2 domain	--	--	--
Cg6g003450	0.6347	0.2264	0.4382	2.9347	0.6559	2.4603	19	7	14	109	24	88	2.26682	0.000369143	0.00437374	up	chr6	5861988	5863365	+	Cg6g003450	--	K15404 aldehyde decarbonylase [EC:4.1.99.5] | (RefSeq) protein ECERIFERUM 1-like isoform X1 (A)	ko00073: Cutin, suberine and wax biosynthesis; ko01110: Biosynthesis of secondary metabolites	hypothetical protein CUMW_279490 [Citrus unshiu]	CER1_ARATH RecName: Full=Very-long-chain aldehyde decarbonylase CER1 {ECO:0000305}; EC=4.1.99.5 {ECO:0000269|PubMed:21386033, ECO:0000269|PubMed:22773744}; AltName: Full=Protein ECERIFERUM 1;	A0A2H5N8B2_CITUN RecName: Full=Wax2_C domain-containing protein {ECO:0000259|Pfam:PF12076};	--	GO:0005789,endoplasmic reticulum membrane; GO:0016021,integral component of membrane; GO:0016020,membrane; GO:1990465,aldehyde oxygenase (deformylating) activity; GO:0000254,C-4 methylsterol oxidase activity; GO:0005506,iron ion binding; GO:0009924,octadecanal decarbonylase activity; GO:0016491,oxidoreductase activity; GO:0043447,alkane biosynthetic process; GO:0042742,defense response to bacteri…	PF12076.11:WAX2 C-terminal domain	--	--	--
Cg6g003870	7.1605	6.7532	8.2862	2.8607	3.9611	2.7302	349	340	431	173	236	159	-1.18351	1.82526e-10	1.28827e-08	down	chr6	6387634	6389185	+	Cg6g003870	--	--	--	uncharacterized protein LOC18038601 isoform X1 [Citrus clementina]	--	A0A067D251_CITSI SubName: Full=Uncharacterized protein {ECO:0000313|EMBL:KDO37054.1};	--	--	PF09713.13:Plant protein 1589 of unknown function (A_thal_3526)	--	--	--
Cg6g005140	2.2076	2.3473	2.0008	10.0045	5.181	8.2685	61	67	59	343	175	273	1.8833	1.53586e-10	1.09319e-08	up	chr6	8058391	8060343	+	Cg6g005140	--	K08081 tropinone reductase I [EC:1.1.1.206] | (RefSeq) tropinone reductase homolog (A)	ko00960: Tropane, piperidine and pyridine alkaloid biosynthesis; ko01100: Metabolic pathways; ko01110: Biosynthesis of secondary metabolites	Tropinone reductase [Citrus sinensis]	TRNH_DATST RecName: Full=Tropinone reductase homolog; EC=1.1.1.-; AltName: Full=P29X;	V4US62_CITCL SubName: Full=Uncharacterized protein {ECO:0000313|EMBL:ESR42394.1};	Reductases with broad range of substrate specificities	GO:0016491,oxidoreductase activity; GO:0003674,molecular_function; GO:0003824,catalytic activity	PF13561.9:Enoyl-(Acyl carrier protein) reductase	--	--	--
Cg6g005410	14.5763	11.5022	11.5926	7.5028	2.8057	4.203	119	97	101	76	28	41	-1.33359	0.000508773	0.00561894	down	chr6	8330241	8330681	+	Cg6g005410	--	--	--	hypothetical protein CUMW_121570, partial [Citrus unshiu]	CYT6_ARATH RecName: Full=Cysteine proteinase inhibitor 6; Short=AtCYS-6; AltName: Full=PIP-M; AltName: Full=PRLI-interacting factor M; Flags: Precursor;	A0A2H5PBM5_CITUN RecName: Full=Cysteine proteinase inhibitor {ECO:0000256|RuleBase:RU362130}; Flags: Fragment;	--	GO:0005829,cytosol; GO:0005783,endoplasmic reticulum; GO:0005576,extracellular region; GO:0050897,cobalt ion binding; GO:0004869,cysteine-type endopeptidase inhibitor activity; GO:0006952,defense response; GO:0006972,hyperosmotic response; GO:0009409,response to cold; GO:0006979,response to oxidative stress; GO:0009414,response to water deprivation; GO:0003674,molecular_function; GO:0005488,bindi…	PF00031.24:Cystatin domain	--	--	--
Cg6g005670	43.9421	60.155	59.1496	16.6348	25.3272	22.3091	1205	1704	1731	566	849	731	-1.30806	6.30624e-13	6.45928e-11	down	chr6	8587058	8590359	+	Cg6g005670	--	--	--	hypothetical protein CISIN_1g031376mg [Citrus sinensis]	--	A0A067F431_CITSI SubName: Full=Uncharacterized protein {ECO:0000313|EMBL:KDO57971.1};	--	--	--	--	--	--
Cg6g005920	0.1659	0.3533	0.2487	3.1282	1.2755	4.3589	10	22	16	234	94	314	3.56456	6.72525e-13	6.84672e-11	up	chr6	8745435	8748192	+	Cg6g005920	--	K05909 laccase [EC:1.10.3.2] | (RefSeq) laccase-7-like (A)	--	Laccase-7 [Citrus sinensis]	LAC7_ARATH RecName: Full=Laccase-7; EC=1.10.3.2; AltName: Full=Benzenediol:oxygen oxidoreductase 7; AltName: Full=Diphenol oxidase 7; AltName: Full=Urishiol oxidase 7; Flags: Precursor;	A0A067EVQ5_CITSI RecName: Full=Laccase {ECO:0000256|ARBA:ARBA00012297, ECO:0000256|RuleBase:RU361119}; EC=1.10.3.2 {ECO:0000256|ARBA:ARBA00012297, ECO:0000256|RuleBase:RU361119}; AltName: Full=Benzenediol:oxygen oxidoreductase {ECO:0000256|RuleBase:RU361119}; AltName: Full=Diphenol oxidase {ECO:0000256|RuleBase:RU361119}; AltName: Full=Urishiol oxidase {ECO:0000256|RuleBase:RU361119};	Multicopper oxidases	GO:0048046,apoplast; GO:0005507,copper ion binding; GO:0052716,hydroquinone:oxygen oxidoreductase activity; GO:0016491,oxidoreductase activity; GO:0046274,lignin catabolic process; GO:0003674,molecular_function; GO:0005488,binding; GO:0043167,ion binding; GO:0043169,cation binding; GO:0046872,metal ion binding; GO:0046914,transition metal ion binding; GO:0003824,catalytic activity; GO:0016679,oxi…	PF00394.25:Multicopper oxidase	--	--	--
Cg6g006220	4.3022	4.9221	6.1779	2.5667	1.874	1.4963	77	91	118	57	41	32	-1.33724	1.73347e-05	0.00034583	down	chr6	8955139	8956313	-	Cg6g006220	--	--	--	uncharacterized protein LOC18037940 [Citrus clementina]	--	V4SU52_CITCL SubName: Full=Uncharacterized protein {ECO:0000313|EMBL:ESR42535.1};	--	--	--	--	--	--
Cg6g006320	19.2317	16.5292	13.7468	6.4086	6.8074	6.4999	312	277	238	129	135	126	-1.29115	1.26281e-11	1.06063e-09	down	chr6	9093026	9093490	-	Cg6g006320	--	--	--	hypothetical protein CICLE_v10012862mg [Citrus clementina]	--	V4SPA6_CITCL SubName: Full=Uncharacterized protein {ECO:0000313|EMBL:ESR42537.1};	--	--	--	--	--	--
Cg6g006330	103.898	107.174	82.0139	44.5663	29.1378	35.8238	3585	3820	3020	1908	1229	1477	-1.37872	3.48317e-14	4.20938e-12	down	chr6	9107296	9108284	+	Cg6g006330	--	--	--	hypothetical protein CICLE_v10012964mg [Citrus clementina]	--	V4USI7_CITCL SubName: Full=Uncharacterized protein {ECO:0000313|EMBL:ESR42539.1};	--	--	--	--	--	--
Cg6g006430	377.918	235.877	282.244	157.805	98.4046	163.422	23588	15208	18800	12221	7508	12188	-1.05322	6.8301e-06	0.000155043	down	chr6	9252519	9254307	+	Cg6g006430	--	K19747 BAHD acyltransferase [EC:2.3.1.-] | (RefSeq) BAHD acyltransferase DCR (A)	--	anthocyanin 5-aromatic acyltransferase [Citrus sinensis]	DCR_ARATH RecName: Full=BAHD acyltransferase DCR; EC=2.3.1.-; AltName: Full=Protein DEFECTIVE IN CUTICULAR RIDGES; AltName: Full=Protein PERMEABLE LEAVES 3;	V4SZ70_CITCL SubName: Full=Uncharacterized protein {ECO:0000313|EMBL:ESR42551.1};	--	GO:0005737,cytoplasm; GO:0005829,cytosol; GO:0016746,acyltransferase activity; GO:0010143,cutin biosynthetic process; GO:0051179,localization; GO:0090626,plant epidermis morphogenesis; GO:0010090,trichome morphogenesis; GO:0003674,molecular_function; GO:0003824,catalytic activity; GO:0016740,transferase activity; GO:0008150,biological_process; GO:0008152,metabolic process; GO:0009058,biosynthetic…	PF02458.18:Transferase family	--	--	--
Cg6g006500	2.0831	1.1828	1.0135	0.3067	0.3441	0.6202	104	61	54	19	21	37	-1.71258	0.000136166	0.00193512	down	chr6	9295719	9297680	-	Cg6g006500	--	K14638 solute carrier family 15 (peptide/histidine transporter), member 3/4 | (RefSeq) protein NRT1/ PTR FAMILY 5.5-like (A)	--	hypothetical protein CICLE_v10013488mg, partial [Citrus clementina]	PTR29_ARATH RecName: Full=Protein NRT1/ PTR FAMILY 5.5; Short=AtNPF5.5;	V4SU80_CITCL SubName: Full=Uncharacterized protein {ECO:0000313|EMBL:ESR42560.1}; Flags: Fragment;	H+/oligopeptide symporter	GO:0016021,integral component of membrane; GO:0022857,transmembrane transporter activity; GO:0003674,molecular_function; GO:0005215,transporter activity; GO:0005575,cellular_component; GO:0016020,membrane; GO:0031224,intrinsic component of membrane; GO:0110165,cellular anatomical entity	PF00854.24:POT family	--	--	--
Cg6g008510	38.2382	38.6015	24.3784	17.8561	15.3216	15.4711	2991	3119	2035	1733	1465	1446	-1.01834	3.69761e-08	1.54125e-06	down	chr6	11614620	11622798	-	Cg6g008510	--	K03327 multidrug resistance protein, MATE family | (RefSeq) protein DETOXIFICATION 24-like isoform X1 (A)	--	protein DETOXIFICATION 24 isoform X1 [Citrus clementina]	DTX24_ARATH RecName: Full=Protein DETOXIFICATION 24 {ECO:0000303|PubMed:11739388}; Short=AtDTX24 {ECO:0000303|PubMed:11739388}; AltName: Full=Multidrug and toxic compound extrusion protein 24 {ECO:0000305}; Short=MATE protein 24 {ECO:0000305};	V4SRR3_CITCL RecName: Full=Protein DETOXIFICATION {ECO:0000256|RuleBase:RU004914}; AltName: Full=Multidrug and toxic compound extrusion protein {ECO:0000256|RuleBase:RU004914};	Uncharacterized membrane protein, predicted efflux pump	GO:0016021,integral component of membrane; GO:0016020,membrane; GO:0015297,antiporter activity; GO:0022857,transmembrane transporter activity; GO:0042910,xenobiotic transmembrane transporter activity; GO:1990961,xenobiotic detoxification by transmembrane export across the plasma membrane; GO:0003674,molecular_function; GO:0005215,transporter activity; GO:0015291,secondary active transmembrane tra…	PF01554.21:MatE	--	--	--
Cg6g008690	2.3062	3.0299	2.6241	35.3148	6.7379	35.5679	14	19	17	266	50	258	3.33909	7.15318e-09	3.56555e-07	up	chr6	11743652	11744220	+	Cg6g008690	--	K09833 homogentisate phytyltransferase / homogentisate geranylgeranyltransferase [EC:2.5.1.115 2.5.1.116] | (RefSeq) coumarin 8-geranyltransferase 1, chloroplastic-like (A)	ko00130: Ubiquinone and other terpenoid-quinone biosynthesis; ko01100: Metabolic pathways; ko01110: Biosynthesis of secondary metabolites; ko01240: Biosynthesis of cofactors	homogentisate phytyltransferase 1 [Citrus sinensis]	CGT1A_CITLI RecName: Full=Coumarin 8-geranyltransferase 1, chloroplastic; EC=2.5.1.138 {ECO:0000269|PubMed:25077796}; AltName: Full=Prenyltransferase 1 {ECO:0000303|PubMed:25077796}; Short=ClPT1 {ECO:0000303|PubMed:25077796}; AltName: Full=Umbelliferone 8-C-geranyltransferase {ECO:0000303|PubMed:25077796}; Short=U8GT {ECO:0000303|PubMed:25077796}; Flags: Precursor;	V4UHR7_CITCL SubName: Full=Uncharacterized protein {ECO:0000313|EMBL:ESR65637.1};	--	GO:0009507,chloroplast; GO:0031969,chloroplast membrane; GO:0016021,integral component of membrane; GO:0004659,prenyltransferase activity; GO:0003674,molecular_function; GO:0003824,catalytic activity; GO:0016740,transferase activity; GO:0016765,transferase activity, transferring alkyl or aryl (other than methyl) groups; GO:0005575,cellular_component; GO:0005622,intracellular anatomical structure;…	PF01040.21:UbiA prenyltransferase family	--	--	--
Cg6g008970	3.7438	5.9558	5.5861	0.8456	1.9117	1.3371	157	258	250	44	98	67	-1.86675	3.72315e-09	2.04627e-07	down	chr6	12053310	12054511	+	Cg6g008970	--	--	--	F21O3.6 protein [Citrus sinensis]	--	A0A067F434_CITSI SubName: Full=Uncharacterized protein {ECO:0000313|EMBL:KDO60875.1};	--	--	PF04720.15:PDDEXK-like family of unknown function	--	--	--
Cg6g010690	57.9245	35.102	46.6201	24.8777	14.4294	19.154	2417	1513	2076	1288	736	955	-1.21713	4.59187e-07	1.44446e-05	down	chr6	13324958	13326561	-	Cg6g010690	--	K13424 WRKY transcription factor 33 | (RefSeq) WRKY transcription factor WRKY24-like (A)	ko04016: MAPK signaling pathway - plant; ko04626: Plant-pathogen interaction	hypothetical protein CUMW_001510 [Citrus unshiu]	WRK70_SOLLC RecName: Full=WRKY DNA-binding transcription factor 70 {ECO:0000303|PubMed:21898085}; Short=SlWRKY70 {ECO:0000303|PubMed:21898085};	A0A2H5MW98_CITUN RecName: Full=WRKY domain-containing protein {ECO:0000259|PROSITE:PS50811};	--	GO:0005634,nucleus; GO:0003700,DNA-binding transcription factor activity; GO:0043565,sequence-specific DNA binding; GO:0002215,defense response to nematode; GO:2000068,regulation of defense response to insect; GO:0009625,response to insect; GO:0009753,response to jasmonic acid; GO:0009624,response to nematode; GO:0009751,response to salicylic acid; GO:0003674,molecular_function; GO:0140110,transc…	PF03106.18:WRKY DNA -binding domain	WRKY	TF	WRKY
Cg6g011960	44.7043	25.3496	40.7847	16.9215	11.6756	15.7943	379	222	369	178	121	160	-1.28163	2.01309e-06	5.4896e-05	down	chr6	14082029	14082551	+	Cg6g011960	--	--	--	--	--	--	--	--	--	--	--	--
Cg6g012170	1.4005	1.0477	0.9395	0.3207	0.3255	0.5727	88	68	63	25	25	43	-1.43491	0.000120545	0.00174863	down	chr6	14241300	14243100	+	Cg6g012170	--	K08237 hydroquinone glucosyltransferase [EC:2.4.1.218] | (RefSeq) hydroquinone glucosyltransferase (A)	--	anthocyanidin 3-O-glucosyltransferase 2 [Citrus clementina]	U71K2_PYRCO RecName: Full=UDP-glycosyltransferase 71K2 {ECO:0000303|Ref.1}; EC=2.4.1.- {ECO:0000305}; AltName: Full=UDP-glucose:chalcone 2'-O-glucosyltransferase {ECO:0000305}; AltName: Full=UDP-glucose:flavonol 2'-O-glucosyltransferase {ECO:0000305};	A0A067FLR6_CITSI RecName: Full=Glycosyltransferase {ECO:0000256|RuleBase:RU362057}; EC=2.4.1.- {ECO:0000256|RuleBase:RU362057};	UDP-glucuronosyl and UDP-glucosyl transferase	GO:0035251,UDP-glucosyltransferase activity; GO:0003674,molecular_function; GO:0003824,catalytic activity; GO:0008194,UDP-glycosyltransferase activity; GO:0016740,transferase activity; GO:0016757,glycosyltransferase activity; GO:0016758,hexosyltransferase activity; GO:0046527,glucosyltransferase activity	PF00201.21:UDP-glucoronosyl and UDP-glucosyl transferase	--	--	--
Cg6g012200	341.894	458.31	556.892	1020.13	1138.95	842.555	18107	25073	31475	67035	73735	53319	1.18105	2.4897e-11	2.00105e-09	up	chr6	14251417	14253228	+	Cg6g012200	--	--	--	hypothetical protein CUMW_002870 [Citrus unshiu]	PRF1_SOLLC RecName: Full=36.4 kDa proline-rich protein;	A0A2H5MY19_CITUN RecName: Full=Hydrophob_seed domain-containing protein {ECO:0000259|Pfam:PF14547};	--	--	PF14547.9:Hydrophobic seed protein	--	--	--
Cg6g012700	25.8243	27.3598	23.3255	9.2417	9.117	10.3908	2966	3246	2859	1317	1280	1426	-1.37263	9.10287e-36	1.39009e-32	down	chr6	14579230	14594103	+	Cg6g012700	--	K13356 alcohol-forming fatty acyl-CoA reductase [EC:1.2.1.84] | (RefSeq) fatty acyl-CoA reductase 2-like (A)	ko00073: Cutin, suberine and wax biosynthesis; ko04146: Peroxisome	Fatty acyl-CoA reductase 2 [Citrus sinensis]	FACR2_ARATH RecName: Full=Fatty acyl-CoA reductase 2, chloroplastic {ECO:0000305|PubMed:19062129}; Short=AtFAR2 {ECO:0000303|PubMed:27274541}; EC=1.2.1.84 {ECO:0000269|PubMed:19062129, ECO:0000269|PubMed:21813653, ECO:0000269|PubMed:27274541}; AltName: Full=Fatty acid reductase 2 {ECO:0000303|PubMed:8390620}; AltName: Full=Male sterility protein 2 {ECO:0000303|PubMed:9351246}; Flags: Precursor;	V4T0R2_CITCL RecName: Full=Fatty acyl-CoA reductase {ECO:0000256|RuleBase:RU363097}; EC=1.2.1.84 {ECO:0000256|RuleBase:RU363097};	Acyl-CoA reductase	GO:0009507,chloroplast; GO:0043231,intracellular membrane-bounded organelle; GO:0102965,alcohol-forming fatty acyl-CoA reductase activity; GO:0080019,fatty-acyl-CoA reductase (alcohol-forming) activity; GO:0016628,oxidoreductase activity, acting on the CH-CH group of donors, NAD or NADP as acceptor; GO:1903175,fatty alcohol biosynthetic process; GO:0035336,long-chain fatty-acyl-CoA metabolic proc…	PF07993.15:Male sterility protein	--	--	--
Cg6g013240	6.7419	8.6898	6.7868	18.7848	7.5953	22.6658	175	233	188	605	241	703	1.19332	0.000884848	0.00876396	up	chr6	14947302	14948045	-	Cg6g013240	--	--	--	dirigent protein 22-like [Citrus clementina]	DIR19_ARATH RecName: Full=Dirigent protein 19; Short=AtDIR19; Flags: Precursor;	A0A067FU00_CITSI RecName: Full=Dirigent protein {ECO:0000256|RuleBase:RU363099};	--	GO:0048046,apoplast; GO:0009699,phenylpropanoid biosynthetic process; GO:0006725,cellular aromatic compound metabolic process; GO:0008150,biological_process; GO:0008152,metabolic process; GO:0009058,biosynthetic process; GO:0009698,phenylpropanoid metabolic process; GO:0009987,cellular process; GO:0019438,aromatic compound biosynthetic process; GO:0019748,secondary metabolic process; GO:0044237,c…	PF03018.17:Dirigent-like protein	--	--	--
Cg6g013350	1.9778	1.575	1.7487	3.4452	3.8492	3.137	124	102	117	268	295	235	1.01216	1.89265e-08	8.45551e-07	up	chr6	15040766	15043681	+	Cg6g013350	--	K13356 alcohol-forming fatty acyl-CoA reductase [EC:1.2.1.84] | (RefSeq) fatty acyl-CoA reductase 2 isoform X1 (A)	ko00073: Cutin, suberine and wax biosynthesis; ko04146: Peroxisome	fatty acyl-CoA reductase 2 isoform X2 [Citrus clementina]	FACR2_ARATH RecName: Full=Fatty acyl-CoA reductase 2, chloroplastic {ECO:0000305|PubMed:19062129}; Short=AtFAR2 {ECO:0000303|PubMed:27274541}; EC=1.2.1.84 {ECO:0000269|PubMed:19062129, ECO:0000269|PubMed:21813653, ECO:0000269|PubMed:27274541}; AltName: Full=Fatty acid reductase 2 {ECO:0000303|PubMed:8390620}; AltName: Full=Male sterility protein 2 {ECO:0000303|PubMed:9351246}; Flags: Precursor;	V4SR75_CITCL RecName: Full=Fatty acyl-CoA reductase {ECO:0000256|RuleBase:RU363097}; EC=1.2.1.84 {ECO:0000256|RuleBase:RU363097};	Acyl-CoA reductase	GO:0009507,chloroplast; GO:0043231,intracellular membrane-bounded organelle; GO:0102965,alcohol-forming fatty acyl-CoA reductase activity; GO:0080019,fatty-acyl-CoA reductase (alcohol-forming) activity; GO:0016628,oxidoreductase activity, acting on the CH-CH group of donors, NAD or NADP as acceptor; GO:1903175,fatty alcohol biosynthetic process; GO:0035336,long-chain fatty-acyl-CoA metabolic proc…	PF07993.15:Male sterility protein	--	--	--
Cg6g013380	12.9886	17.4505	13.0097	4.6824	8.3998	6.5367	740	1027	791	331	585	445	-1.11201	2.85185e-07	9.43019e-06	down	chr6	15062048	15063680	+	Cg6g013380	--	--	--	F-box/kelch-repeat protein At2g44130 [Citrus clementina]	FBK46_ARATH RecName: Full=F-box/kelch-repeat protein At2g44130;	V4UU79_CITCL RecName: Full=F-box domain-containing protein {ECO:0000259|PROSITE:PS50181};	FOG: Kelch repeat	GO:0005829,cytosol; GO:2000762,regulation of phenylpropanoid metabolic process; GO:0006725,cellular aromatic compound metabolic process; GO:0008150,biological_process; GO:0008152,metabolic process; GO:0009698,phenylpropanoid metabolic process; GO:0009987,cellular process; GO:0019222,regulation of metabolic process; GO:0019748,secondary metabolic process; GO:0031323,regulation of cellular metaboli…	PF01344.28:Kelch motif	--	--	--
Cg6g013600	2.0043	2.8191	1.9455	0.9345	1.6176	0.7296	223	324	231	129	220	97	-1.01383	0.000721824	0.00744573	down	chr6	15216902	15223092	-	Cg6g013600	--	K01301 N-acetylated-alpha-linked acidic dipeptidase [EC:3.4.17.21] | (RefSeq) probable glutamate carboxypeptidase AMP1 isoform X1 (A)	--	putative glutamate carboxypeptidase AMP1 [Citrus sinensis]	GCP2_ARATH RecName: Full=Probable glutamate carboxypeptidase AMP1 {ECO:0000305}; EC=3.4.17.21 {ECO:0000305}; AltName: Full=Probable glutamate carboxypeptidase 2 {ECO:0000305}; AltName: Full=Probable glutamate carboxypeptidase II {ECO:0000305}; AltName: Full=Protein ALTERED MERISTEM PROGRAM 1 {ECO:0000303|PubMed:17006669}; Short=AtAMP1 {ECO:0000303|PubMed:23603279}; AltName: Full=Protein CONSTITUT…	V4SW42_CITCL SubName: Full=Uncharacterized protein {ECO:0000313|EMBL:ESR43225.1};	Transferrin receptor and related proteins containing the protease-associated (PA) domain	GO:0005789,endoplasmic reticulum membrane; GO:0016021,integral component of membrane; GO:0004180,carboxypeptidase activity; GO:0046872,metal ion binding; GO:0004181,metallocarboxypeptidase activity; GO:0009793,embryo development ending in seed dormancy; GO:0009908,flower development; GO:0010305,leaf vascular tissue pattern formation; GO:0048507,meristem development; GO:0009640,photomorphogenesis;…	PF04253.18:Transferrin receptor-like dimerisation domain	--	--	--
Cg6g013770	5.4308	4.9653	6.6792	3.0396	1.6352	2.3672	144	136	189	100	53	75	-1.23652	1.70347e-05	0.000342282	down	chr6	15339043	15339921	+	Cg6g013770	--	--	--	hypothetical protein CISIN_1g033922mg [Citrus sinensis]	--	A0A067FX53_CITSI SubName: Full=Uncharacterized protein {ECO:0000313|EMBL:KDO70695.1};	--	--	--	--	--	--
Cg6g014370	0.1438	0.2287	0.1251	0.3229	1.0169	0.5846	14	23	13	39	121	68	1.98185	0.000103255	0.00153086	up	chr6	16711102	16713891	-	Cg6g014370	--	K13466 EIX receptor 1/2 | (RefSeq) receptor-like protein EIX1 (A)	ko04626: Plant-pathogen interaction	hypothetical protein KPL71_026158 [Citrus sinensis]	EIX2_SOLLC RecName: Full=Receptor-like protein EIX2 {ECO:0000305}; AltName: Full=EIX receptor 2 {ECO:0000312|EMBL:AAR28378.1}; Flags: Precursor;	V4RJU9_CITCL RecName: Full=LRRNT_2 domain-containing protein {ECO:0000259|Pfam:PF08263};	FOG: Leucine rich repeat	GO:0016021,integral component of membrane; GO:0005886,plasma membrane; GO:0050832,defense response to fungus; GO:0006950,response to stress; GO:0006952,defense response; GO:0008150,biological_process; GO:0009605,response to external stimulus; GO:0009607,response to biotic stimulus; GO:0009620,response to fungus; GO:0043207,response to external biotic stimulus; GO:0044419,biological process involv…	PF13855.9:Leucine rich repeat	--	--	--
Cg6g014500	38.8273	34.9648	29.6071	11.6256	8.1777	9.4293	2078	1933	1691	772	535	603	-1.7829	2.55067e-25	1.04503e-22	down	chr6	16888913	16890446	-	Cg6g014500	--	--	--	E3 ubiquitin-protein ligase PUB22 [Citrus clementina]	PUB22_ARATH RecName: Full=E3 ubiquitin-protein ligase PUB22 {ECO:0000303|PubMed:11495788}; EC=2.3.2.27 {ECO:0000269|PubMed:18664614, ECO:0000269|PubMed:18771922, ECO:0000269|PubMed:23170036}; AltName: Full=Plant U-box protein 22 {ECO:0000303|PubMed:11495788}; AltName: Full=RING-type E3 ubiquitin transferase PUB22 {ECO:0000303|PubMed:11495788}; AltName: Full=U-box domain-containing protein 22 {ECO…	A0A067FTF7_CITSI RecName: Full=RING-type E3 ubiquitin transferase {ECO:0000256|ARBA:ARBA00012483}; EC=2.3.2.27 {ECO:0000256|ARBA:ARBA00012483};	--	GO:0005829,cytosol; GO:0061630,ubiquitin protein ligase activity; GO:0004842,ubiquitin-protein transferase activity; GO:0006952,defense response; GO:0051865,protein autoubiquitination; GO:0016567,protein ubiquitination; GO:0002679,respiratory burst involved in defense response; GO:0009414,response to water deprivation; GO:0003674,molecular_function; GO:0003824,catalytic activity; GO:0016740,trans…	PF04564.18:U-box domain	--	--	--
Cg6g015810	3.463	5.5031	7.8166	1.0181	1.5501	2.3149	159	261	383	58	87	127	-1.73893	2.83047e-06	7.27005e-05	down	chr6	17785664	17788635	-	Cg6g015810	--	K22390 acid phosphatase type 7 | (RefSeq) probable purple acid phosphatase 20 (A)	--	putative purple acid phosphatase 20 [Citrus sinensis]	PPA20_ARATH RecName: Full=Probable purple acid phosphatase 20; EC=3.1.3.2; Flags: Precursor;	V4UUX0_CITCL RecName: Full=Purple acid phosphatase {ECO:0000256|RuleBase:RU361203}; EC=3.1.3.2 {ECO:0000256|RuleBase:RU361203};	Purple acid phosphatase	GO:0005576,extracellular region; GO:0003993,acid phosphatase activity; GO:0046872,metal ion binding; GO:0003674,molecular_function; GO:0003824,catalytic activity; GO:0016787,hydrolase activity; GO:0016788,hydrolase activity, acting on ester bonds; GO:0016791,phosphatase activity; GO:0042578,phosphoric ester hydrolase activity; GO:0005488,binding; GO:0043167,ion binding; GO:0043169,cation binding;…	PF14008.9:Iron/zinc purple acid phosphatase-like protein C	--	--	--
Cg6g015890	110.635	100.875	82.648	35.2372	32.3978	36.0586	5400	5086	4305	2134	1933	2103	-1.4656	7.36455e-28	3.86593e-25	down	chr6	17842580	17843978	+	Cg6g015890	--	--	--	probable F-box protein At2g36090 [Citrus clementina]	FB119_ARATH RecName: Full=F-box protein At2g27310;	V4S7M7_CITCL SubName: Full=Uncharacterized protein {ECO:0000313|EMBL:ESR43488.1};	--	--	PF12937.10:F-box-like	--	--	--
Cg6g015900	2.6739	2.6794	2.3298	0.6805	0.614	0.8245	114	118	106	36	32	42	-1.81934	6.5048e-12	5.72082e-10	down	chr6	17854204	17855425	+	Cg6g015900	--	--	--	putative F-box protein [Citrus sinensis]	FB322_ARATH RecName: Full=Probable F-box protein At2g36090;	A0A2H5MYU4_CITUN RecName: Full=F-box domain-containing protein {ECO:0000259|Pfam:PF12937}; Flags: Fragment;	--	--	PF12937.10:F-box-like	--	--	--
Cg6g015910	2.0648	2.8892	1.6006	0.9682	0.4146	0.8954	110	159	91	64	27	57	-1.47706	0.000139895	0.00196814	down	chr6	17859318	17860844	+	Cg6g015910	--	--	--	hypothetical protein CICLE_v10012029mg [Citrus clementina]	FB119_ARATH RecName: Full=F-box protein At2g27310;	V4T1U1_CITCL SubName: Full=Uncharacterized protein {ECO:0000313|EMBL:ESR43491.1};	--	--	PF12937.10:F-box-like	--	--	--
Cg6g016410	12.6674	19.5943	15.8993	2.6931	8.2342	2.2463	925	1478	1239	244	735	196	-1.84803	0.00172765	0.0148902	down	chr6	18296724	18298930	-	Cg6g016410	--	K22983 cytochrome P450 family 76 subfamily A | (RefSeq) cytochrome P450 76A1-like (A)	--	cytochrome P450 76A1 [Citrus clementina]	IO_CATRO RecName: Full=Iridoid oxidase {ECO:0000303|PubMed:24710322}; Short=CrIO {ECO:0000303|PubMed:24710322}; EC=1.14.14.161 {ECO:0000269|PubMed:24710322}; AltName: Full=Cytochrome P450 76A26 {ECO:0000303|PubMed:24710322}; Short=CrCYP76A26 {ECO:0000303|PubMed:24710322};	V4S7V4_CITCL SubName: Full=Uncharacterized protein {ECO:0000313|EMBL:ESR43563.1};	Cytochrome P450 CYP2 subfamily	GO:0005783,endoplasmic reticulum; GO:0005789,endoplasmic reticulum membrane; GO:0016021,integral component of membrane; GO:0020037,heme binding; GO:0005506,iron ion binding; GO:0004497,monooxygenase activity; GO:0016705,oxidoreductase activity, acting on paired donors, with incorporation or reduction of molecular oxygen; GO:0035834,indole alkaloid metabolic process; GO:0009753,response to jasmoni…	PF00067.25:Cytochrome P450	--	--	--
Cg6g016680	9.7479	5.2944	9.2537	4.6932	3.4424	3.498	688	386	697	411	297	295	-1.02659	6.28258e-05	0.00101868	down	chr6	18462981	18465116	-	Cg6g016680	--	K23618 acyl-activating enzyme 11/12 [EC:6.2.1.2 6.2.1.-] | (RefSeq) probable acyl-activating enzyme 12, peroxisomal (A)	--	Acyl-activating enzyme 11 [Citrus sinensis]	CNL_PETHY RecName: Full=Trans-cinnamate:CoA ligase, peroxisomal {ECO:0000305}; Short=Cinnamic acid:CoA ligase {ECO:0000303|PubMed:22649270}; Short=Ph-CNL {ECO:0000303|PubMed:22649270}; Short=PhCNL {ECO:0000303|PubMed:22649270}; EC=6.2.1.- {ECO:0000269|PubMed:22649270, ECO:0000269|PubMed:22771854}; AltName: Full=(E)-caffeate:CoA ligase CNL {ECO:0000305}; EC=6.2.1.- {ECO:0000269|PubMed:22649270}; A…	V4S7Y8_CITCL SubName: Full=Uncharacterized protein {ECO:0000313|EMBL:ESR43598.1};	Acyl-CoA synthetase	GO:0005777,peroxisome; GO:0106286,(E)-caffeate-CoA ligase activity; GO:0016207,4-coumarate-CoA ligase activity; GO:0005524,ATP binding; GO:0016405,CoA-ligase activity; GO:0106290,trans-cinnamate-CoA ligase activity; GO:0009800,cinnamic acid biosynthetic process; GO:0009803,cinnamic acid metabolic process; GO:0007623,circadian rhythm; GO:0010597,green leaf volatile biosynthetic process; GO:0009698…	PF00501.31:AMP-binding enzyme	--	--	--
Cg6g016780	0.0823	0.2151	0.1388	0.3979	0.5655	0.6336	10	27	18	60	84	92	1.91141	5.91637e-06	0.000136328	up	chr6	18525922	18531735	-	Cg6g016780	--	K24810 inhibitor of Bruton tyrosine kinase | (RefSeq) uncharacterized protein LOC102628435 (A)	--	F12P19.9 protein [Citrus sinensis]	PRAF1_ARATH RecName: Full=PH, RCC1 and FYVE domains-containing protein 1 {ECO:0000303|PubMed:11563980}; AltName: Full=Protein Praf4 {ECO:0000303|PubMed:15358268};	A0A2H5MZG1_CITUN SubName: Full=Uncharacterized protein {ECO:0000313|EMBL:GAY33368.1};	--	GO:0005085,guanyl-nucleotide exchange factor activity; GO:0046872,metal ion binding; GO:0070300,phosphatidic acid binding; GO:0035091,phosphatidylinositol binding; GO:0003674,molecular_function; GO:0030234,enzyme regulator activity; GO:0030695,GTPase regulator activity; GO:0060589,nucleoside-triphosphatase regulator activity; GO:0098772,molecular function regulator activity; GO:0005488,binding; G…	PF00415.21:Regulator of chromosome condensation (RCC1) repeat	--	--	--
Cg6g017010	1.5608	2.4382	3.4902	6.4327	6.3263	5.8782	44	71	105	225	218	198	1.35152	2.31017e-06	6.15971e-05	up	chr6	18666759	18668331	+	Cg6g017010	--	--	--	protein kinase superfamily protein [Citrus sinensis]	STR6_ARATH RecName: Full=Rhodanese-like domain-containing protein 6; AltName: Full=Sulfurtransferase 6; Short=AtStr6;	V4SSK3_CITCL RecName: Full=FSH1 domain-containing protein {ECO:0000259|Pfam:PF03959};	Phospholipase/carboxyhydrolase	GO:0005737,cytoplasm; GO:0005634,nucleus; GO:0016787,hydrolase activity; GO:0003674,molecular_function; GO:0003824,catalytic activity; GO:0005575,cellular_component; GO:0005622,intracellular anatomical structure; GO:0110165,cellular anatomical entity; GO:0043226,organelle; GO:0043227,membrane-bounded organelle; GO:0043229,intracellular organelle; GO:0043231,intracellular membrane-bounded organelle	PF03959.16:Serine hydrolase (FSH1)	--	--	--
Cg6g017200	1.2266	0.7499	1.9962	3.0697	2.9046	2.5933	19	12	33	59	55	48	1.14153	0.00781627	0.0477968	up	chr6	18764907	18765544	-	Cg6g017200	--	--	--	hypothetical protein JRO89_XS11G0002700 [Xanthoceras sorbifolium]	--	A0A5C7IN00_9ROSI RecName: Full=F-box domain-containing protein {ECO:0000259|PROSITE:PS50181};	--	--	PF00646.36:F-box domain	--	--	--
Cg6g017560	1.9594	2.6186	1.8198	0.2376	0.4539	0.8707	113	156	112	17	32	60	-1.9906	5.20721e-06	0.000121826	down	chr6	18984269	18986591	-	Cg6g017560	--	K14638 solute carrier family 15 (peptide/histidine transporter), member 3/4 | (RefSeq) protein NRT1/ PTR FAMILY 3.1-like (A)	--	protein NRT1/ PTR FAMILY 3.1 [Citrus sinensis]	PTR18_ARATH RecName: Full=Protein NRT1/ PTR FAMILY 3.1; Short=AtNPF3.1;	V4UVM7_CITCL SubName: Full=Uncharacterized protein {ECO:0000313|EMBL:ESR43744.1};	H+/oligopeptide symporter	GO:0016021,integral component of membrane; GO:0097708,intracellular vesicle; GO:0005886,plasma membrane; GO:0022857,transmembrane transporter activity; GO:0010336,gibberellic acid homeostasis; GO:0042128,nitrate assimilation; GO:0003674,molecular_function; GO:0005215,transporter activity; GO:0008150,biological_process; GO:0042592,homeostatic process; GO:0048878,chemical homeostasis; GO:0055088,li…	PF00854.24:POT family	--	--	--
Cg6g018150	0.1083	0	0	0.1745	1.7049	1.0646	4	0	0	8	77	47	4.8087	5.12006e-05	0.000853242	up	chr6	19364719	19366413	+	Cg6g018150	--	--	--	GDSL esterase/lipase At5g37690 [Citrus clementina]	GDL80_ARATH RecName: Full=GDSL esterase/lipase At5g37690; EC=3.1.1.-; AltName: Full=Extracellular lipase At5g37690; Flags: Precursor;	V4SSX6_CITCL SubName: Full=Uncharacterized protein {ECO:0000313|EMBL:ESR43822.1};	--	GO:0005576,extracellular region; GO:0016788,hydrolase activity, acting on ester bonds; GO:0016042,lipid catabolic process; GO:0003674,molecular_function; GO:0003824,catalytic activity; GO:0016787,hydrolase activity; GO:0006629,lipid metabolic process; GO:0008150,biological_process; GO:0008152,metabolic process; GO:0009056,catabolic process; GO:0044238,primary metabolic process; GO:0071704,organic…	PF00657.25:GDSL-like Lipase/Acylhydrolase	--	--	--
Cg6g018380	10.1051	8.9597	10.7964	4.1102	3.7663	4.2482	428	392	488	216	195	215	-1.2624	8.34179e-17	1.4907e-14	down	chr6	19521716	19522929	-	Cg6g018380	--	K13789 geranylgeranyl diphosphate synthase, type II [EC:2.5.1.1 2.5.1.10 2.5.1.29] | (RefSeq) geranylgeranyl pyrophosphate synthase 7, chloroplastic-like (A)	ko00900: Terpenoid backbone biosynthesis; ko01100: Metabolic pathways; ko01110: Biosynthesis of secondary metabolites	geranylgeranyl pyrophosphate synthase 7, chloroplastic [Citrus clementina]	GGPPS_HEVBR RecName: Full=Geranylgeranyl pyrophosphate synthase, chloroplastic; Short=GGPP synthase; Short=GGPS; EC=2.5.1.-; AltName: Full=(2E,6E)-farnesyl diphosphate synthase; AltName: Full=Dimethylallyltranstransferase; EC=2.5.1.1; AltName: Full=Farnesyl diphosphate synthase; AltName: Full=Farnesyltranstransferase; EC=2.5.1.29; AltName: Full=Geranyltranstransferase; EC=2.5.1.10; Flags: Precurs…	V4UVX1_CITCL SubName: Full=Uncharacterized protein {ECO:0000313|EMBL:ESR43854.1};	Geranylgeranyl pyrophosphate synthase/Polyprenyl synthetase	GO:0009507,chloroplast; GO:0004161,dimethylallyltranstransferase activity; GO:0004311,farnesyltranstransferase activity; GO:0004337,geranyltranstransferase activity; GO:0046872,metal ion binding; GO:0016117,carotenoid biosynthetic process; GO:0045337,farnesyl diphosphate biosynthetic process; GO:0033384,geranyl diphosphate biosynthetic process; GO:0033386,geranylgeranyl diphosphate biosynthetic p…	PF00348.20:Polyprenyl synthetase	--	--	--
Cg6g018890	27.7706	21.6649	28.0576	6.5645	12.5647	8.407	716	577	772	210	396	259	-1.46267	3.93613e-10	2.61341e-08	down	chr6	19812516	19813254	+	Cg6g018890	--	--	--	uncharacterized protein LOC18039916 [Citrus clementina]	--	A0A067F745_CITSI SubName: Full=Uncharacterized protein {ECO:0000313|EMBL:KDO63148.1};	--	GO:0016021,integral component of membrane; GO:0005575,cellular_component; GO:0016020,membrane; GO:0031224,intrinsic component of membrane; GO:0110165,cellular anatomical entity	--	--	--	--
Cg6g019030	54.7954	48.0642	45.2845	24.375	17.0273	25.1185	1906	1727	1681	1052	724	1044	-1.11337	6.13719e-10	3.96451e-08	down	chr6	19878825	19879821	+	Cg6g019030	--	--	--	uncharacterized protein LOC18039450 [Citrus clementina]	--	V4UW41_CITCL SubName: Full=Uncharacterized protein {ECO:0000313|EMBL:ESR43929.1};	--	--	PF14009.9:PADRE domain	--	--	--
Cg6g023520	1.3649	0.9947	1.0203	0.4759	0.2572	0.5198	178	134	142	77	41	81	-1.38899	1.50703e-05	0.000308345	down	chr6	21568163	21573548	-	Cg6g023520	--	K05658 ATP-binding cassette, subfamily B (MDR/TAP), member 1 [EC:7.6.2.2] | (RefSeq) ABC transporter B family member 15-like (A)	ko02010: ABC transporters	ABC transporter B family member 15 [Citrus clementina]	AB15B_ARATH RecName: Full=ABC transporter B family member 15; Short=ABC transporter ABCB.15; Short=AtABCB15; AltName: Full=Multidrug resistance protein 13; AltName: Full=P-glycoprotein 15;	A0A2H5P1X6_CITUN SubName: Full=Uncharacterized protein {ECO:0000313|EMBL:GAY46373.1};	Multidrug/pheromone exporter, ABC superfamily	GO:0016021,integral component of membrane; GO:0140359,ABC-type transporter activity; GO:0005524,ATP binding; GO:0042626,ATPase-coupled transmembrane transporter activity; GO:0055085,transmembrane transport; GO:0003674,molecular_function; GO:0005215,transporter activity; GO:0015399,primary active transmembrane transporter activity; GO:0022804,active transmembrane transporter activity; GO:0022857,t…	PF00664.26:ABC transporter transmembrane region	--	--	--
Cg6g024350	11.4309	12.2929	8.7929	3.9483	3.0705	5.5074	469	521	385	201	154	270	-1.332	9.07623e-08	3.4108e-06	down	chr6	22196173	22197778	+	Cg6g024350	--	--	--	NAC domain-containing protein [Citrus sinensis]	NAC71_ARATH RecName: Full=NAC domain-containing protein 71 {ECO:0000303|PubMed:15029955}; Short=ANAC071 {ECO:0000303|PubMed:15029955};	A0A1S8AC19_CITLI SubName: Full=NAC domain containing protein {ECO:0000313|EMBL:JAV45040.1};	--	GO:0005634,nucleus; GO:0003700,DNA-binding transcription factor activity; GO:0043565,sequence-specific DNA binding; GO:0051301,cell division; GO:0071365,cellular response to auxin stimulus; GO:0009611,response to wounding; GO:0003674,molecular_function; GO:0140110,transcription regulator activity; GO:0003676,nucleic acid binding; GO:0003677,DNA binding; GO:0005488,binding; GO:0097159,organic cycl…	PF02365.18:No apical meristem (NAM) protein	--	--	--
Cg6g024360	17.1036	22.198	13.5612	9.7578	7.0087	5.6627	1092	1464	924	773	547	432	-1.19779	3.5161e-07	1.14243e-05	down	chr6	22214471	22216300	+	Cg6g024360	--	--	--	NAC domain-containing protein [Citrus sinensis]	NAC69_ARATH RecName: Full=NAC domain-containing protein 69 {ECO:0000303|PubMed:15029955}; Short=ANAC069 {ECO:0000303|PubMed:15029955}; AltName: Full=Protein NAC WITH TRANSMEMBRANE MOTIF 2; AltName: Full=Protein NTM1-like 13 {ECO:0000303|PubMed:17158162};	A0A1S8AC19_CITLI SubName: Full=NAC domain containing protein {ECO:0000313|EMBL:JAV45040.1};	--	GO:0016021,integral component of membrane; GO:0005634,nucleus; GO:0005886,plasma membrane; GO:0003677,DNA binding; GO:0003700,DNA-binding transcription factor activity; GO:0045893,positive regulation of DNA-templated transcription; GO:0003674,molecular_function; GO:0003676,nucleic acid binding; GO:0005488,binding; GO:0097159,organic cyclic compound binding; GO:1901363,heterocyclic compound bindin…	PF02365.18:No apical meristem (NAM) protein	NAC	TF	NAC
Cg6g024370	2.5291	2.8758	2.2946	0.8088	0.7225	0.8399	63	74	61	25	22	25	-1.65983	2.28348e-07	7.78079e-06	down	chr6	22219903	22221373	+	Cg6g024370	--	--	--	NAC domain-containing protein 4 [Citrus sinensis]	NAC20_ORYSI RecName: Full=NAC domain-containing protein 20 {ECO:0000303|PubMed:27872632}; Short=ONAC020 {ECO:0000303|PubMed:27872632}; Short=OsNAC20 {ECO:0000303|PubMed:32989010};	A0A067DZ10_CITSI RecName: Full=NAC domain-containing protein {ECO:0000259|PROSITE:PS51005};	--	GO:0005783,endoplasmic reticulum; GO:0005634,nucleus; GO:0003677,DNA binding; GO:0042803,protein homodimerization activity; GO:0045893,positive regulation of DNA-templated transcription; GO:2000014,regulation of endosperm development; GO:0006355,regulation of DNA-templated transcription; GO:0003674,molecular_function; GO:0003676,nucleic acid binding; GO:0005488,binding; GO:0097159,organic cyclic …	PF02365.18:No apical meristem (NAM) protein	NAC	TF	NAC
Cg6g024710	0.1419	0.3262	0.1496	1.6439	0.5514	1.8406	8	19	9	115	38	124	2.76127	1.61206e-06	4.46119e-05	up	chr6	22874305	22876229	-	Cg6g024710	--	K07374 tubulin alpha | (RefSeq) tubulin alpha-2 chain isoform X1 (A)	ko04145: Phagosome	tubulin alpha-2 chain [Citrus clementina]	TBA2_GOSHI RecName: Full=Tubulin alpha-2 chain; AltName: Full=Alpha-2-tubulin;	A0A067G2B9_CITSI RecName: Full=Tubulin alpha chain {ECO:0000256|RuleBase:RU000352};	Alpha tubulin	GO:0005737,cytoplasm; GO:0005874,microtubule; GO:0005525,GTP binding; GO:0005200,structural constituent of cytoskeleton; GO:0000226,microtubule cytoskeleton organization; GO:0007017,microtubule-based process; GO:0000278,mitotic cell cycle; GO:0000166,nucleotide binding; GO:0003674,molecular_function; GO:0005488,binding; GO:0017076,purine nucleotide binding; GO:0019001,guanyl nucleotide binding; G…	PF00091.28:Tubulin/FtsZ family, GTPase domain	--	--	--
[truncated: 272 more rows]

## Sheet: 2X-P_vs_4X-P_DEGs
Differentially expressed genes (DEGs) identified from comparison between diploid and tetraploid in juice sacs.
[truncated: 423 more rows]

## Sheet: 2X-CW_vs_4X-CW_DEGs
Differentially expressed genes (DEGs) identified from comparison between diploid and tetraploid in segment membranes.
[truncated: 515 more rows]
