# Supplementary material for: Morphological and metabolic changes in Changshan Huyou (Citrus changshan-huyou) following natural tetraploidization
Source: BMC Plant Biol. 2025 Mar 8;25:301. doi: 10.1186/s12870-025-06293-4 (PMC11889857; doi:10.1186/s12870-025-06293-4)
Supplement: Supplementary file 9 — Additional file 9. DEGs specifically up-regulated in tetraploid juice sacs, segment membranes, and peels in K-means analysis [file 12870_2025_6293_MOESM9_ESM.xlsx]

## Sheet: 2X-F_vs_4X-F_K-means upDEGs
DEGs specifically up-regulated in tetraploid peels in K-means analysis(Subclass 7).
ID	2X-F1_fpkm	2X-F2_fpkm	2X-F3_fpkm	4X-F1_fpkm	4X-F2_fpkm	4X-F3_fpkm	2X-F1_count	2X-F2_count	2X-F3_count	4X-F1_count	4X-F2_count	4X-F3_count	log2FoldChange	pvalue	padj	regulated	chr	start	end	strand	gene_name	gene_description	KEGG	KEGG pathway	NR	Swissprot	Tremble	KOG	GO	Pfam	TF-Family	TF-Category	TF-Classification
Cg1g002050	0.2822	0.4097	0.2424	0.9286	0.3078	1.8301	12	18	11	49	16	93	1.77091	0.00781058	0.0477968	up	chr1	1300836	1302286	-	Cg1g002050	--	--	--	Chalcone-flavonone isomerase family protein [Citrus sinensis]	--	A0A067G6M6_CITSI SubName: Full=Uncharacterized protein {ECO:0000313|EMBL:KDO71177.1};	--	--	--	--	--	--
Cg1g003220	0.1022	0.0495	0.1436	0.0824	2.466	2.8007	4	2	6	4	118	131	4.2106	2.17989e-05	0.000418011	up	chr1	2012757	2014375	-	Cg1g003220	--	--	--	GDSL esterase/lipase [Citrus sinensis]	GDL38_ARATH RecName: Full=GDSL esterase/lipase At2g23540; EC=3.1.1.-; AltName: Full=Extracellular lipase At2g23540; Flags: Precursor;	A0A2H5NRN8_CITUN SubName: Full=Uncharacterized protein {ECO:0000313|EMBL:GAY42819.1};	--	GO:0005576,extracellular region; GO:0016788,hydrolase activity, acting on ester bonds; GO:0016042,lipid catabolic process; GO:0003674,molecular_function; GO:0003824,catalytic activity; GO:0016787,hydrolase activity; GO:0006629,lipid metabolic process; GO:0008150,biological_process; GO:0008152,metabolic process; GO:0009056,catabolic process; GO:0044238,primary metabolic process; GO:0071704,organic…	PF00657.25:GDSL-like Lipase/Acylhydrolase	--	--	--
Cg1g005070	4.7488	4.5562	3.4169	15.4802	29.3444	8.6583	112	111	86	453	846	244	2.09544	2.79715e-08	1.20788e-06	up	chr1	3207101	3210780	+	Cg1g005070	--	K09264 MADS-box transcription factor, plant | (RefSeq) floral homeotic protein DEFICIENS-like (A)	--	MADS transcription factor [Citrus sinensis]	TM6_VITVI RecName: Full=Agamous-like MADS-box protein TM6 {ECO:0000305}; AltName: Full=VvAP3.2 {ECO:0000303|PubMed:18997115}; AltName: Full=VviAP3b {ECO:0000303|PubMed:26818751};	A0A067FUM1_CITSI SubName: Full=Uncharacterized protein {ECO:0000313|EMBL:KDO71079.1};	MADS box transcription factor	GO:0005634,nucleus; GO:0000981,DNA-binding transcription factor activity, RNA polymerase II-specific; GO:0046983,protein dimerization activity; GO:0000978,RNA polymerase II cis-regulatory region sequence-specific DNA binding; GO:0009908,flower development; GO:0045944,positive regulation of transcription by RNA polymerase II; GO:0006357,regulation of transcription by RNA polymerase II; GO:0003674,…	PF00319.21:SRF-type transcription factor (DNA-binding and dimerisation domain)	MADS-MIKC	TF	MADS->MADS-MIKC
Cg1g005130	4.7488	4.5562	3.4169	15.4802	29.3444	8.6583	112	111	86	453	846	244	2.09544	2.79715e-08	1.20788e-06	up	chr1	3207101	3210780	+	Cg1g005070	--	K09264 MADS-box transcription factor, plant | (RefSeq) floral homeotic protein DEFICIENS-like (A)	--	MADS transcription factor [Citrus sinensis]	TM6_VITVI RecName: Full=Agamous-like MADS-box protein TM6 {ECO:0000305}; AltName: Full=VvAP3.2 {ECO:0000303|PubMed:18997115}; AltName: Full=VviAP3b {ECO:0000303|PubMed:26818751};	A0A067FUM1_CITSI SubName: Full=Uncharacterized protein {ECO:0000313|EMBL:KDO71079.1};	MADS box transcription factor	GO:0005634,nucleus; GO:0000981,DNA-binding transcription factor activity, RNA polymerase II-specific; GO:0046983,protein dimerization activity; GO:0000978,RNA polymerase II cis-regulatory region sequence-specific DNA binding; GO:0009908,flower development; GO:0045944,positive regulation of transcription by RNA polymerase II; GO:0006357,regulation of transcription by RNA polymerase II; GO:0003674,…	PF00319.21:SRF-type transcription factor (DNA-binding and dimerisation domain)	MADS-MIKC	TF	MADS->MADS-MIKC
Cg1g007100	0.6991	0.6891	0.3692	0.2459	0.2184	0.234	55	56	31	24	21	22	-1.29145	0.00162122	0.0141545	down	chr1	4424056	4427616	-	Cg1g006870	--	K15601 [histone H3]-dimethyl-L-lysine9 demethylase [EC:1.14.11.65] | (RefSeq) lysine-specific demethylase JMJ25 isoform X1 (A)	--	growth-regulating factor 1 [Citrus sinensis]	GRF1_ARATH RecName: Full=Growth-regulating factor 1; Short=AtGRF1; AltName: Full=Transcription activator GRF1;	A0A067GGN0_CITSI RecName: Full=Growth-regulating factor {ECO:0000256|RuleBase:RU367127};	--	GO:0005634,nucleus; GO:0005524,ATP binding; GO:0000976,transcription cis-regulatory region binding; GO:0019760,glucosinolate metabolic process; GO:0061062,regulation of nematode larval development; GO:0006355,regulation of DNA-templated transcription; GO:0009409,response to cold; GO:0009739,response to gibberellin; GO:0009624,response to nematode; GO:0048364,root development; GO:0006351,DNA-templ…	PF08879.13:WRC	GRF	TF	GRF
Cg1g007630	0.5846	0.4527	0.3287	1.5861	0.9564	1.3861	30	24	18	101	60	85	1.56841	3.7403e-05	0.000655157	up	chr1	5048988	5052153	+	Cg1g007630	--	K00083 cinnamyl-alcohol dehydrogenase [EC:1.1.1.195] | (RefSeq) probable cinnamyl alcohol dehydrogenase 6 (A)	ko00940: Phenylpropanoid biosynthesis; ko01100: Metabolic pathways; ko01110: Biosynthesis of secondary metabolites	probable mannitol dehydrogenase [Citrus sinensis]	MTDH_FRAAN RecName: Full=Probable mannitol dehydrogenase; EC=1.1.1.255; AltName: Full=NAD-dependent mannitol dehydrogenase;	A0A2H5NFG2_CITUN RecName: Full=PKS_ER domain-containing protein {ECO:0000259|SMART:SM00829};	Alcohol dehydrogenase, class V	GO:0046029,mannitol dehydrogenase activity; GO:0008270,zinc ion binding; GO:0071704,organic substance metabolic process; GO:0003674,molecular_function; GO:0003824,catalytic activity; GO:0016491,oxidoreductase activity; GO:0016614,oxidoreductase activity, acting on CH-OH group of donors; GO:0016616,oxidoreductase activity, acting on the CH-OH group of donors, NAD or NADP as acceptor; GO:0031320,he…	PF08240.15:Alcohol dehydrogenase GroES-like domain	--	--	--
Cg1g007960	0	0	0	0.5457	5.2311	6.296	0	0	0	9	85	100	8.26777	1.43313e-08	6.59556e-07	up	chr1	5286030	5286410	+	Cg1g007960	--	--	--	hypothetical protein KPL71_020142 [Citrus sinensis]	--	A0A2H5NFV5_CITUN SubName: Full=Uncharacterized protein {ECO:0000313|EMBL:GAY38781.1};	--	--	--	--	--	--
Cg1g008220	0.6645	0.4093	0.5094	1.7039	1.3095	1.643	22	14	18	70	53	65	1.5972	2.31302e-05	0.000439029	up	chr1	5451115	5452063	+	Cg1g008220	--	K11253 histone H3 | (RefSeq) histone H3.2 (A)	--	histone H3-like centromeric protein CSE4 [Oryza sativa Japonica Group]	H31_ARATH RecName: Full=Histone H3.1;	A0A0P0WA64_ORYSJ SubName: Full=Os04g0419600 protein {ECO:0000313|EMBL:BAS89180.1};	Histones H3 and H4	GO:0010369,chromocenter; GO:0005829,cytosol; GO:0005576,extracellular region; GO:0000786,nucleosome; GO:0005634,nucleus; GO:0005886,plasma membrane; GO:0009536,plastid; GO:0003677,DNA binding; GO:0046982,protein heterodimerization activity; GO:0030527,structural constituent of chromatin; GO:0003674,molecular_function; GO:0003676,nucleic acid binding; GO:0005488,binding; GO:0097159,organic cyclic …	PF00125.27:Core histone H2A/H2B/H3/H4	--	--	--
Cg1g012280	0.4388	0.3687	0.3181	0.5738	1.0363	0.7137	53	46	41	86	153	103	1.07873	0.000579066	0.00623046	up	chr1	9189606	9193067	-	Cg1g011990	--	K13415 protein brassinosteroid insensitive 1 [EC:2.7.10.1 2.7.11.1] | (RefSeq) protein BRASSINOSTEROID INSENSITIVE 1 (A)	ko04075: Plant hormone signal transduction	serine/threonine-protein kinase BRI1-like 2 [Citrus sinensis]	BRL2_ARATH RecName: Full=Serine/threonine-protein kinase BRI1-like 2; EC=2.7.11.1; AltName: Full=BRASSINOSTEROID INSENSITIVE 1-like protein 2; AltName: Full=Protein VASCULAR HIGHWAY 1; Flags: Precursor;	A0A2H5PX16_CITUN RecName: Full=Non-specific serine/threonine protein kinase {ECO:0000256|ARBA:ARBA00012513}; EC=2.7.11.1 {ECO:0000256|ARBA:ARBA00012513};	--	GO:0016021,integral component of membrane; GO:0005886,plasma membrane; GO:0005524,ATP binding; GO:0106310,protein serine kinase activity; GO:0004675,transmembrane receptor protein serine/threonine kinase activity; GO:0009734,auxin-activated signaling pathway; GO:0009742,brassinosteroid mediated signaling pathway; GO:0009755,hormone-mediated signaling pathway; GO:0010305,leaf vascular tissue patte…	PF13855.9:Leucine rich repeat	--	--	--
Cg1g014120	108.234	59.9869	80.883	15.9132	20.9711	18.8651	3289	1883	2623	600	779	685	-2.12729	5.17717e-23	1.77482e-20	down	chr1	11151010	11151880	-	Cg1g014000	--	--	--	uncharacterized protein LOC18036025 [Citrus clementina]	--	A0A067EKP8_CITSI SubName: Full=Uncharacterized protein {ECO:0000313|EMBL:KDO51767.1};	--	--	PF05553.14:Cotton fibre expressed protein	--	--	--
Cg1g015730	29.5975	27.0968	29.8481	80.2048	86.327	75.0988	3831	3623	4123	12881	13659	11615	1.517	5.00094e-75	2.80019e-71	up	chr1	12796012	12802308	+	Cg1g015730	--	--	--	LOW QUALITY PROTEIN: protein MLN51 homolog [Citrus sinensis]	MLN51_ARATH RecName: Full=Protein MLN51 homolog; AltName: Full=Protein CASC3 homolog {ECO:0000305}; AltName: Full=Protein barentsz {ECO:0000305}; Short=Btz {ECO:0000305};	V4ST52_CITCL RecName: Full=Btz domain-containing protein {ECO:0000259|SMART:SM01044};	--	GO:0005737,cytoplasm; GO:0035145,exon-exon junction complex; GO:0003729,mRNA binding; GO:0006397,mRNA processing; GO:0051028,mRNA transport; GO:0000184,nuclear-transcribed mRNA catabolic process, nonsense-mediated decay; GO:0006417,regulation of translation; GO:0008380,RNA splicing; GO:0003674,molecular_function; GO:0003676,nucleic acid binding; GO:0003723,RNA binding; GO:0005488,binding; GO:0097…	PF09405.13:CASC3/Barentsz eIF4AIII binding	--	--	--
Cg1g016300	0.0937	0.3627	0.2926	1.1072	2.0689	1.5678	3	12	10	44	81	60	2.69353	2.99161e-07	9.83425e-06	up	chr1	13474259	13476553	+	Cg1g016300	--	--	--	uncharacterized protein LOC107177059 [Citrus sinensis]	--	A0A2H5QCK0_CITUN SubName: Full=Uncharacterized protein {ECO:0000313|EMBL:GAY62376.1}; Flags: Fragment;	--	--	PF03004.17:Plant transposase (Ptta/En/Spm family)	--	--	--
Cg1g019230	0.1355	0.1312	0	0.6553	7.1507	5.7275	2	2	0	12	129	101	5.71061	7.8485e-08	2.99981e-06	up	chr1	16299561	16299983	+	Cg1g019230	--	--	--	Hydroxyproline-rich glycoprotein family protein [Citrus sinensis]	--	A0A067EC93_CITSI SubName: Full=Uncharacterized protein {ECO:0000313|EMBL:KDO51515.1}; Flags: Fragment;	--	--	--	--	--	--
Cg1g019260	0.1647	0.1595	0.1544	2.8544	18.9334	12.7521	2	2	2	43	281	185	6.20225	9.25146e-14	1.05718e-11	up	chr1	16328542	16328889	-	Cg1g019260	--	--	--	nucleolar protein 10 [Citrus clementina]	--	A0A067EJW5_CITSI SubName: Full=Uncharacterized protein {ECO:0000313|EMBL:KDO51517.1};	--	--	--	--	--	--
Cg1g020320	0.3791	0.3083	0.1705	0.9167	0.6327	0.66	25	21	12	75	51	52	1.40747	0.00079653	0.00803611	up	chr1	18006132	18008021	+	Cg1g020320	--	--	--	hypothetical protein KPL71_021080 [Citrus sinensis]	Y3264_ARATH RecName: Full=Putative UPF0481 protein At3g02645;	A0A2H5QQQ2_CITUN SubName: Full=Uncharacterized protein {ECO:0000313|EMBL:GAY66947.1};	--	GO:0016021,integral component of membrane; GO:0005575,cellular_component; GO:0016020,membrane; GO:0031224,intrinsic component of membrane; GO:0110165,cellular anatomical entity	PF03140.18:Plant protein of unknown function	--	--	--
Cg1g022800	0.0296	0	0	1.0251	1.6213	1.114	1	0	0	43	67	45	6.96572	2.99209e-08	1.27566e-06	up	chr1	22057066	22059196	+	Cg1g022800	--	--	--	uncharacterized protein LOC107177059 [Citrus sinensis]	--	A0A7J9JAM8_9ROSI RecName: Full=Methyltransf_11 domain-containing protein {ECO:0000259|Pfam:PF08241};	Methyltransferase	GO:0008168,methyltransferase activity; GO:0032259,methylation; GO:0071704,organic substance metabolic process; GO:0003674,molecular_function; GO:0003824,catalytic activity; GO:0016740,transferase activity; GO:0016741,transferase activity, transferring one-carbon groups; GO:0008150,biological_process; GO:0008152,metabolic process	PF03004.17:Plant transposase (Ptta/En/Spm family)	--	--	--
Cg1g027560	5.6523	6.7074	4.4764	9.2432	14.8413	8.8504	310	380	262	629	995	580	1.0002	1.3924e-05	0.000288759	up	chr1	29830586	29832552	+	Cg1g027560	--	K12644 acridone synthase [EC:2.3.1.159] | (RefSeq) acridone synthase 2-like (A)	ko00996: Biosynthesis of various alkaloids; ko01110: Biosynthesis of secondary metabolites	Chalcone synthase 1 [Citrus sinensis]	ACS2_RUTGR RecName: Full=Acridone synthase 2; EC=2.3.1.159; AltName: Full=Acridone synthase II;	V4SVQ6_CITCL SubName: Full=Uncharacterized protein {ECO:0000313|EMBL:ESR41231.1};	--	GO:0050635,acridone synthase activity; GO:0009813,flavonoid biosynthetic process; GO:0003674,molecular_function; GO:0003824,catalytic activity; GO:0016740,transferase activity; GO:0016746,acyltransferase activity; GO:0016747,acyltransferase activity, transferring groups other than amino-acyl groups; GO:0008150,biological_process; GO:0008152,metabolic process; GO:0009058,biosynthetic process; GO:0…	PF00195.22:Chalcone and stilbene synthases, N-terminal domain	--	--	--
Cg1g027580	0.8776	1.2551	0.7102	1.8648	2.4802	2.3036	44	65	38	116	152	138	1.26438	9.31408e-06	0.000204788	up	chr1	29903857	29905421	+	Cg1g027580	--	K12644 acridone synthase [EC:2.3.1.159] | (RefSeq) acridone synthase 2-like (A)	ko00996: Biosynthesis of various alkaloids; ko01110: Biosynthesis of secondary metabolites	acridone synthase 2 [Citrus clementina]	ACS2_RUTGR RecName: Full=Acridone synthase 2; EC=2.3.1.159; AltName: Full=Acridone synthase II;	V4SVQ6_CITCL SubName: Full=Uncharacterized protein {ECO:0000313|EMBL:ESR41231.1};	--	GO:0050635,acridone synthase activity; GO:0009813,flavonoid biosynthetic process; GO:0003674,molecular_function; GO:0003824,catalytic activity; GO:0016740,transferase activity; GO:0016746,acyltransferase activity; GO:0016747,acyltransferase activity, transferring groups other than amino-acyl groups; GO:0008150,biological_process; GO:0008152,metabolic process; GO:0009058,biosynthetic process; GO:0…	PF00195.22:Chalcone and stilbene synthases, N-terminal domain	--	--	--
Cg1g028130	2.3359	2.5579	1.7224	4.5831	2.9603	5.8487	122	138	96	297	189	365	1.06367	0.000358558	0.00427168	up	chr1	30544591	30547020	-	Cg1g028130	--	K20562 biphenyl-4-hydroxylase | (RefSeq) cytochrome P450 CYP736A12-like (A)	--	hypothetical protein KPL71_022201 [Citrus sinensis]	C7150_PRUMU RecName: Full=Cytochrome P450 71AU50 {ECO:0000303|PubMed:25015725}; EC=1.14.-.- {ECO:0000305};	V4SVW7_CITCL SubName: Full=Uncharacterized protein {ECO:0000313|EMBL:ESR41306.1};	Cytochrome P450 CYP2 subfamily	GO:0016021,integral component of membrane; GO:0020037,heme binding; GO:0005506,iron ion binding; GO:0004497,monooxygenase activity; GO:0016705,oxidoreductase activity, acting on paired donors, with incorporation or reduction of molecular oxygen; GO:0003674,molecular_function; GO:0005488,binding; GO:0046906,tetrapyrrole binding; GO:0097159,organic cyclic compound binding; GO:1901363,heterocyclic c…	PF00067.25:Cytochrome P450	--	--	--
Cg1g028400	0.966	1.5373	1.0168	0.4479	0.4222	0.5537	73	120	82	42	39	50	-1.26429	4.7517e-05	0.000800592	down	chr1	30667882	30670047	+	Cg1g028310	--	--	--	DUF4220 domain-containing protein [Citrus sinensis]	--	V4SVY1_CITCL RecName: Full=DUF4220 domain-containing protein {ECO:0000259|Pfam:PF13968};	--	GO:0016021,integral component of membrane; GO:0005575,cellular_component; GO:0016020,membrane; GO:0031224,intrinsic component of membrane; GO:0110165,cellular anatomical entity	PF13968.9:Domain of unknown function (DUF4220)	--	--	--
Cg2g000220	0.966	1.5373	1.0168	0.4479	0.4222	0.5537	73	120	82	42	39	50	-1.26429	4.7517e-05	0.000800592	down	chr1	30667882	30670047	+	Cg1g028310	--	--	--	DUF4220 domain-containing protein [Citrus sinensis]	--	V4SVY1_CITCL RecName: Full=DUF4220 domain-containing protein {ECO:0000259|Pfam:PF13968};	--	GO:0016021,integral component of membrane; GO:0005575,cellular_component; GO:0016020,membrane; GO:0031224,intrinsic component of membrane; GO:0110165,cellular anatomical entity	PF13968.9:Domain of unknown function (DUF4220)	--	--	--
Cg2g000230	3.287	2.8851	2.8747	6.4286	6.0591	7.1156	75	68	70	182	169	194	1.15511	3.31492e-08	1.39559e-06	up	chr2	633339	636345	+	Cg2g000230	--	K13420 LRR receptor-like serine/threonine-protein kinase FLS2 [EC:2.7.11.1] | (RefSeq) LRR receptor-like serine/threonine-protein kinase EFR (A)	ko04016: MAPK signaling pathway - plant; ko04626: Plant-pathogen interaction	hypothetical protein CUMW_180510 [Citrus unshiu]	Y3475_ARATH RecName: Full=Probable LRR receptor-like serine/threonine-protein kinase At3g47570; EC=2.7.11.1; Flags: Precursor;	A0A2H5PYZ0_CITUN RecName: Full=Protein kinase domain-containing protein {ECO:0000259|PROSITE:PS50011};	--	GO:0016021,integral component of membrane; GO:0005886,plasma membrane; GO:0005524,ATP binding; GO:0106310,protein serine kinase activity; GO:0004674,protein serine/threonine kinase activity; GO:0006468,protein phosphorylation; GO:0000166,nucleotide binding; GO:0003674,molecular_function; GO:0005488,binding; GO:0017076,purine nucleotide binding; GO:0030554,adenyl nucleotide binding; GO:0032553,rib…	PF00069.28:Protein kinase domain	--	--	--
Cg2g001180	0.2698	0.2176	0.1685	1.232	0.846	1.3734	12	10	8	68	46	73	2.44147	6.6863e-08	2.61201e-06	up	chr2	1353624	1354898	+	Cg2g001180	--	--	--	putative UPF0481 protein At3g02645 [Citrus sinensis]	Y3720_ARATH RecName: Full=UPF0481 protein At3g47200;	A0A067F9X4_CITSI SubName: Full=Uncharacterized protein {ECO:0000313|EMBL:KDO62950.1};	--	GO:0016021,integral component of membrane; GO:0005886,plasma membrane; GO:0005575,cellular_component; GO:0016020,membrane; GO:0031224,intrinsic component of membrane; GO:0110165,cellular anatomical entity; GO:0071944,cell periphery	PF03140.18:Plant protein of unknown function	--	--	--
Cg2g001430	19.1292	18.7993	18.022	42.5266	22.99	49.5884	923	937	928	2546	1356	2859	1.08733	2.00473e-05	0.000390667	up	chr2	1511613	1514629	-	Cg2g001430	--	K00430 peroxidase [EC:1.11.1.7] | (RefSeq) peroxidase A2 (A)	ko00940: Phenylpropanoid biosynthesis; ko01100: Metabolic pathways; ko01110: Biosynthesis of secondary metabolites	peroxidase A2 [Citrus clementina]	PER15_IPOBA RecName: Full=Peroxidase 15 {ECO:0000303|PubMed:17936696}; Short=Prx15 {ECO:0000303|PubMed:17936696}; EC=1.11.1.7; AltName: Full=Anionic peroxidase {ECO:0000303|PubMed:17936696}; Flags: Precursor;	A0A2H5PC90_CITUN RecName: Full=Peroxidase {ECO:0000256|ARBA:ARBA00012313, ECO:0000256|RuleBase:RU362060}; EC=1.11.1.7 {ECO:0000256|ARBA:ARBA00012313, ECO:0000256|RuleBase:RU362060};	--	GO:0005576,extracellular region; GO:0020037,heme binding; GO:0046872,metal ion binding; GO:0004601,peroxidase activity; GO:0042744,hydrogen peroxide catabolic process; GO:0006979,response to oxidative stress; GO:0003674,molecular_function; GO:0005488,binding; GO:0046906,tetrapyrrole binding; GO:0097159,organic cyclic compound binding; GO:1901363,heterocyclic compound binding; GO:0043167,ion bindi…	PF00141.26:Peroxidase	--	--	--
Cg2g001440	35.2549	41.1793	34.0371	104.195	53.4179	139.509	1583	1910	1631	5805	2932	7485	1.47702	0.000376382	0.00443994	up	chr2	1516221	1518728	-	Cg2g001440	--	K00430 peroxidase [EC:1.11.1.7] | (RefSeq) peroxidase 15-like (A)	ko00940: Phenylpropanoid biosynthesis; ko01100: Metabolic pathways; ko01110: Biosynthesis of secondary metabolites	peroxidase 15 [Citrus clementina]	PER15_IPOBA RecName: Full=Peroxidase 15 {ECO:0000303|PubMed:17936696}; Short=Prx15 {ECO:0000303|PubMed:17936696}; EC=1.11.1.7; AltName: Full=Anionic peroxidase {ECO:0000303|PubMed:17936696}; Flags: Precursor;	A0A067FI88_CITSI RecName: Full=Peroxidase {ECO:0000256|ARBA:ARBA00012313, ECO:0000256|RuleBase:RU362060}; EC=1.11.1.7 {ECO:0000256|ARBA:ARBA00012313, ECO:0000256|RuleBase:RU362060};	--	GO:0005576,extracellular region; GO:0020037,heme binding; GO:0046872,metal ion binding; GO:0004601,peroxidase activity; GO:0042744,hydrogen peroxide catabolic process; GO:0006979,response to oxidative stress; GO:0003674,molecular_function; GO:0005488,binding; GO:0046906,tetrapyrrole binding; GO:0097159,organic cyclic compound binding; GO:1901363,heterocyclic compound binding; GO:0043167,ion bindi…	PF00141.26:Peroxidase	--	--	--
Cg2g001470	8.9264	10.7555	8.876	63.1859	20.4107	68.1706	327	407	347	2872	914	2984	2.46149	3.66714e-06	9.00595e-05	up	chr2	1592831	1595319	-	Cg2g001470	--	K00430 peroxidase [EC:1.11.1.7] | (RefSeq) peroxidase 15 (A)	ko00940: Phenylpropanoid biosynthesis; ko01100: Metabolic pathways; ko01110: Biosynthesis of secondary metabolites	peroxidase 15 [Citrus sinensis]	PER15_IPOBA RecName: Full=Peroxidase 15 {ECO:0000303|PubMed:17936696}; Short=Prx15 {ECO:0000303|PubMed:17936696}; EC=1.11.1.7; AltName: Full=Anionic peroxidase {ECO:0000303|PubMed:17936696}; Flags: Precursor;	A0A067DM69_CITSI RecName: Full=Peroxidase {ECO:0000256|ARBA:ARBA00012313, ECO:0000256|RuleBase:RU362060}; EC=1.11.1.7 {ECO:0000256|ARBA:ARBA00012313, ECO:0000256|RuleBase:RU362060};	--	GO:0005576,extracellular region; GO:0020037,heme binding; GO:0046872,metal ion binding; GO:0004601,peroxidase activity; GO:0042744,hydrogen peroxide catabolic process; GO:0006979,response to oxidative stress; GO:0003674,molecular_function; GO:0005488,binding; GO:0046906,tetrapyrrole binding; GO:0097159,organic cyclic compound binding; GO:1901363,heterocyclic compound binding; GO:0043167,ion bindi…	PF00141.26:Peroxidase	--	--	--
Cg2g003200	0.0576	0	0	0.2783	2.6838	2.6011	2	0	0	12	114	108	6.66025	2.77397e-07	9.22717e-06	up	chr2	3034300	3035295	+	Cg2g003200	--	--	--	extensin-like [Citrus clementina]	--	A0A2H5P519_CITUN SubName: Full=Uncharacterized protein {ECO:0000313|EMBL:GAY47165.1};	--	--	PF04554.16:Extensin-like region	--	--	--
Cg2g005950	40.8511	24.3474	22.7051	12.4855	3.9678	11.2677	1954	1203	1159	741	232	644	-1.61932	0.00404184	0.0290025	down	chr2	4482034	4483934	+	Cg2g004780	--	K19861 benzyl alcohol O-benzoyltransferase [EC:2.3.1.196 2.3.1.232] | (RefSeq) benzyl alcohol O-benzoyltransferase (A)	--	methanol O-anthraniloyltransferase [Citrus clementina]	ATGSA_MALDO RecName: Full=Alcohol acyl transferase 1 allele GSa {ECO:0000303|PubMed:24661745}; Short=AAT1-GSa {ECO:0000303|PubMed:24661745}; EC=2.3.1.- {ECO:0000269|PubMed:24661745};	V4U0U0_CITCL SubName: Full=Uncharacterized protein {ECO:0000313|EMBL:ESR59507.1};	--	GO:0016746,acyltransferase activity; GO:0006066,alcohol metabolic process; GO:0009836,fruit ripening, climacteric; GO:0003674,molecular_function; GO:0003824,catalytic activity; GO:0016740,transferase activity; GO:0008150,biological_process; GO:0008152,metabolic process; GO:0044281,small molecule metabolic process; GO:0071704,organic substance metabolic process; GO:1901615,organic hydroxy compound…	PF02458.18:Transferase family	--	--	--
Cg2g006540	4.2366	2.7719	2.8747	7.3941	5.6169	9.6831	145	98	105	314	235	396	1.24167	1.05285e-05	0.000227909	up	chr2	5865263	5866760	-	Cg2g006540	--	K00430 peroxidase [EC:1.11.1.7] | (RefSeq) peroxidase P7-like (A)	ko00940: Phenylpropanoid biosynthesis; ko01100: Metabolic pathways; ko01110: Biosynthesis of secondary metabolites	peroxidase P7-like [Citrus sinensis]	PER4_VITVI RecName: Full=Peroxidase 4 {ECO:0000250|UniProtKB:Q42578}; EC=1.11.1.7; Flags: Precursor;	A0A2H5P318_CITUN RecName: Full=Peroxidase {ECO:0000256|ARBA:ARBA00012313, ECO:0000256|RuleBase:RU362060}; EC=1.11.1.7 {ECO:0000256|ARBA:ARBA00012313, ECO:0000256|RuleBase:RU362060};	--	GO:0005576,extracellular region; GO:0020037,heme binding; GO:0046872,metal ion binding; GO:0004601,peroxidase activity; GO:0042744,hydrogen peroxide catabolic process; GO:0006979,response to oxidative stress; GO:0003674,molecular_function; GO:0005488,binding; GO:0046906,tetrapyrrole binding; GO:0097159,organic cyclic compound binding; GO:1901363,heterocyclic compound binding; GO:0043167,ion bindi…	PF00141.26:Peroxidase	--	--	--
Cg2g007570	3.5528	1.8988	2.3581	0.8501	1.2564	0.7433	192	106	136	57	83	48	-1.42485	1.46327e-05	0.000300261	down	chr2	6033618	6036112	-	Cg2g006730	--	K01184 polygalacturonase [EC:3.2.1.15] | (RefSeq) polygalacturonase At1g48100 (A)	ko00040: Pentose and glucuronate interconversions; ko01100: Metabolic pathways	polygalacturonase At1g48100 [Citrus sinensis]	PGLR4_ARATH RecName: Full=Polygalacturonase At1g48100; Short=PG; EC=3.2.1.15; AltName: Full=Pectinase At1g48100; Flags: Precursor;	V4U1L8_CITCL SubName: Full=Uncharacterized protein {ECO:0000313|EMBL:ESR59772.1};	--	GO:0005576,extracellular region; GO:0004650,polygalacturonase activity; GO:0005975,carbohydrate metabolic process; GO:0009831,plant-type cell wall modification involved in multidimensional cell growth; GO:0003674,molecular_function; GO:0003824,catalytic activity; GO:0004553,hydrolase activity, hydrolyzing O-glycosyl compounds; GO:0016787,hydrolase activity; GO:0016798,hydrolase activity, acting o…	PF00295.20:Glycosyl hydrolases family 28	--	--	--
Cg2g008080	3.5528	1.8988	2.3581	0.8501	1.2564	0.7433	192	106	136	57	83	48	-1.42485	1.46327e-05	0.000300261	down	chr2	6033618	6036112	-	Cg2g006730	--	K01184 polygalacturonase [EC:3.2.1.15] | (RefSeq) polygalacturonase At1g48100 (A)	ko00040: Pentose and glucuronate interconversions; ko01100: Metabolic pathways	polygalacturonase At1g48100 [Citrus sinensis]	PGLR4_ARATH RecName: Full=Polygalacturonase At1g48100; Short=PG; EC=3.2.1.15; AltName: Full=Pectinase At1g48100; Flags: Precursor;	V4U1L8_CITCL SubName: Full=Uncharacterized protein {ECO:0000313|EMBL:ESR59772.1};	--	GO:0005576,extracellular region; GO:0004650,polygalacturonase activity; GO:0005975,carbohydrate metabolic process; GO:0009831,plant-type cell wall modification involved in multidimensional cell growth; GO:0003674,molecular_function; GO:0003824,catalytic activity; GO:0004553,hydrolase activity, hydrolyzing O-glycosyl compounds; GO:0016787,hydrolase activity; GO:0016798,hydrolase activity, acting o…	PF00295.20:Glycosyl hydrolases family 28	--	--	--
Cg2g008860	91.1003	70.9104	66.2817	42.2499	26.5673	36.3673	4348	3496	3376	2502	1550	2074	-1.07736	7.81797e-08	2.99981e-06	down	chr2	7324478	7325845	+	Cg2g008190	--	K03676 glutaredoxin 3 | (RefSeq) glutaredoxin-C5-like (A)	--	glutaredoxin-C9-like [Citrus sinensis]	GRXC9_ARATH RecName: Full=Glutaredoxin-C9; Short=AtGrxC9; AltName: Full=Protein ROXY 19;	V4THR3_CITCL RecName: Full=Glutaredoxin domain-containing protein {ECO:0000259|Pfam:PF00462};	Glutaredoxin and related proteins	GO:0005737,cytoplasm; GO:0005634,nucleus; GO:0097573,glutathione oxidoreductase activity; GO:0009867,jasmonic acid mediated signaling pathway; GO:0000122,negative regulation of transcription by RNA polymerase II; GO:0009751,response to salicylic acid; GO:0009863,salicylic acid mediated signaling pathway; GO:0003674,molecular_function; GO:0003824,catalytic activity; GO:0015035,protein-disulfide re…	PF00462.27:Glutaredoxin	--	--	--
Cg2g009230	91.1003	70.9104	66.2817	42.2499	26.5673	36.3673	4348	3496	3376	2502	1550	2074	-1.07736	7.81797e-08	2.99981e-06	down	chr2	7324478	7325845	+	Cg2g008190	--	K03676 glutaredoxin 3 | (RefSeq) glutaredoxin-C5-like (A)	--	glutaredoxin-C9-like [Citrus sinensis]	GRXC9_ARATH RecName: Full=Glutaredoxin-C9; Short=AtGrxC9; AltName: Full=Protein ROXY 19;	V4THR3_CITCL RecName: Full=Glutaredoxin domain-containing protein {ECO:0000259|Pfam:PF00462};	Glutaredoxin and related proteins	GO:0005737,cytoplasm; GO:0005634,nucleus; GO:0097573,glutathione oxidoreductase activity; GO:0009867,jasmonic acid mediated signaling pathway; GO:0000122,negative regulation of transcription by RNA polymerase II; GO:0009751,response to salicylic acid; GO:0009863,salicylic acid mediated signaling pathway; GO:0003674,molecular_function; GO:0003824,catalytic activity; GO:0015035,protein-disulfide re…	PF00462.27:Glutaredoxin	--	--	--
Cg2g009570	91.1003	70.9104	66.2817	42.2499	26.5673	36.3673	4348	3496	3376	2502	1550	2074	-1.07736	7.81797e-08	2.99981e-06	down	chr2	7324478	7325845	+	Cg2g008190	--	K03676 glutaredoxin 3 | (RefSeq) glutaredoxin-C5-like (A)	--	glutaredoxin-C9-like [Citrus sinensis]	GRXC9_ARATH RecName: Full=Glutaredoxin-C9; Short=AtGrxC9; AltName: Full=Protein ROXY 19;	V4THR3_CITCL RecName: Full=Glutaredoxin domain-containing protein {ECO:0000259|Pfam:PF00462};	Glutaredoxin and related proteins	GO:0005737,cytoplasm; GO:0005634,nucleus; GO:0097573,glutathione oxidoreductase activity; GO:0009867,jasmonic acid mediated signaling pathway; GO:0000122,negative regulation of transcription by RNA polymerase II; GO:0009751,response to salicylic acid; GO:0009863,salicylic acid mediated signaling pathway; GO:0003674,molecular_function; GO:0003824,catalytic activity; GO:0015035,protein-disulfide re…	PF00462.27:Glutaredoxin	--	--	--
Cg2g010510	0.2588	0.167	0	0.3129	5.2577	4.4041	12	8	0	18	298	244	4.57953	0.00319944	0.0241439	up	chr2	9719372	9720892	-	Cg2g010510	--	K15400 omega-hydroxypalmitate O-feruloyl transferase [EC:2.3.1.188] | (RefSeq) omega-hydroxypalmitate O-feruloyl transferase (A)	ko00073: Cutin, suberine and wax biosynthesis	Omega-hydroxypalmitate O-feruloyl transferase [Citrus sinensis]	HHT1_ARATH RecName: Full=Omega-hydroxypalmitate O-feruloyl transferase; EC=2.3.1.188; AltName: Full=Omega-hydroxyacid hydroxycinnamoyltransferase; AltName: Full=Protein ALIPHATIC SUBERIN FERULOYL TRANSFERASE;	A0A2H5QND6_CITUN SubName: Full=Uncharacterized protein {ECO:0000313|EMBL:GAY66137.1};	--	GO:0016747,acyltransferase activity, transferring groups other than amino-acyl groups; GO:0050734,hydroxycinnamoyltransferase activity; GO:0102406,omega-hydroxypalmitate O-sinapoyl transferase activity; GO:0052325,cell wall pectin biosynthetic process; GO:0010345,suberin biosynthetic process; GO:0003674,molecular_function; GO:0003824,catalytic activity; GO:0016740,transferase activity; GO:0016746…	PF02458.18:Transferase family	--	--	--
Cg2g012180	3.5924	3.2064	3.3424	20.4929	6.3986	27.0154	141	130	140	998	307	1267	2.46196	3.42055e-05	0.000611784	up	chr2	12062127	12063997	-	Cg2g012180	--	--	--	Pathogenesis-related thaumatin superfamily protein [Citrus sinensis]	TLP1_CASSA RecName: Full=Thaumatin-like protein 1; Flags: Precursor;	V4SM47_CITCL SubName: Full=Uncharacterized protein {ECO:0000313|EMBL:ESR41722.1};	--	GO:0048046,apoplast; GO:0050832,defense response to fungus; GO:0031640,killing of cells of another organism; GO:0006950,response to stress; GO:0006952,defense response; GO:0008150,biological_process; GO:0009605,response to external stimulus; GO:0009607,response to biotic stimulus; GO:0009620,response to fungus; GO:0043207,response to external biotic stimulus; GO:0044419,biological process involve…	PF00314.20:Thaumatin family	--	--	--
Cg2g013050	2.0556	2.4363	1.9262	7.3544	3.2689	6.9455	107	131	107	475	208	432	1.50021	2.5352e-06	6.66616e-05	up	chr2	14605753	14607707	+	Cg2g013050	--	K01728 pectate lyase [EC:4.2.2.2] | (RefSeq) pectate lyase-like (A)	ko00040: Pentose and glucuronate interconversions; ko01100: Metabolic pathways	putative pectate lyase 11 [Citrus sinensis]	PLY_ZINVI RecName: Full=Pectate lyase; EC=4.2.2.2; AltName: Full=ZePel; Flags: Precursor;	A0A067DCB5_CITSI RecName: Full=Pectate lyase {ECO:0000256|ARBA:ARBA00012272, ECO:0000256|RuleBase:RU361123}; EC=4.2.2.2 {ECO:0000256|ARBA:ARBA00012272, ECO:0000256|RuleBase:RU361123};	--	GO:0046872,metal ion binding; GO:0030570,pectate lyase activity; GO:0045490,pectin catabolic process; GO:0003674,molecular_function; GO:0005488,binding; GO:0043167,ion binding; GO:0043169,cation binding; GO:0003824,catalytic activity; GO:0016829,lyase activity; GO:0016835,carbon-oxygen lyase activity; GO:0016837,carbon-oxygen lyase activity, acting on polysaccharides; GO:0000272,polysaccharide ca…	PF00544.22:Pectate lyase	--	--	--
Cg2g016790	1.4368	3.1742	1.7261	0.7126	1.2507	1.0021	78	178	100	48	83	65	-1.05746	0.00410114	0.0293278	down	chr2	21982358	21984806	-	Cg2g016630	--	K13691 pathogen-inducible salicylic acid glucosyltransferase [EC:2.4.1.-] | (RefSeq) UDP-glycosyltransferase 74F2-like isoform X1 (A)	--	hypothetical protein CUMW_224910 [Citrus unshiu]	U74F2_ARATH RecName: Full=UDP-glycosyltransferase 74F2; EC=2.4.1.-; AltName: Full=AtSGT1; AltName: Full=Salicylic acid glucosyltransferase 1;	A0A2H5QFK0_CITUN RecName: Full=Glycosyltransferase {ECO:0000256|RuleBase:RU362057}; EC=2.4.1.- {ECO:0000256|RuleBase:RU362057};	UDP-glucuronosyl and UDP-glucosyl transferase	GO:0005829,cytosol; GO:0052641,benzoic acid glucosyltransferase activity; GO:0090704,nicotinate-O-glucosyltransferase activity; GO:0080043,quercetin 3-O-glucosyltransferase activity; GO:0080044,quercetin 7-O-glucosyltransferase activity; GO:0052639,salicylic acid glucosyltransferase (ester-forming) activity; GO:0052640,salicylic acid glucosyltransferase (glucoside-forming) activity; GO:0080002,UD…	PF00201.21:UDP-glucoronosyl and UDP-glucosyl transferase	--	--	--
Cg2g017150	8.162	6.7651	8.7481	24.4427	21.3263	23.2795	299	256	342	1111	955	1019	1.58224	1.41595e-27	7.2076e-25	up	chr2	22996913	22998061	-	Cg2g017150	--	K19613 leucine-rich repeat protein SHOC2 | (RefSeq) disease resistance-like protein DSC1 (A)	--	disease resistance-like protein DSC1 [Citrus sinensis]	DSC1_ARATH RecName: Full=Disease resistance-like protein DSC1 {ECO:0000305}; EC=3.2.2.6 {ECO:0000255|PROSITE-ProRule:PRU00204}; AltName: Full=Protein DOMINANT SUPPRESSOR OF CAMTA3 NUMBER 1 {ECO:0000303|PubMed:28407487};	V4TUJ1_CITCL RecName: Full=ADP-ribosyl cyclase/cyclic ADP-ribose hydrolase {ECO:0000256|ARBA:ARBA00011982}; EC=3.2.2.6 {ECO:0000256|ARBA:ARBA00011982};	--	GO:0043531,ADP binding; GO:0005524,ATP binding; GO:0050135,NAD(P)+ nucleosidase activity; GO:0061809,NAD+ nucleotidase, cyclic ADP-ribose generating; GO:0042742,defense response to bacterium; GO:0009626,plant-type hypersensitive response; GO:0007165,signal transduction; GO:0000166,nucleotide binding; GO:0003674,molecular_function; GO:0005488,binding; GO:0017076,purine nucleotide binding; GO:00305…	PF20160.2:C-JID domain	--	--	--
Cg2g017180	1.0329	0.9166	0.9947	5.8734	5.3984	6.9154	36	33	37	254	230	288	2.66717	1.28004e-28	6.93616e-26	up	chr2	23027132	23028393	-	Cg2g017180	--	K19613 leucine-rich repeat protein SHOC2 | (RefSeq) disease resistance-like protein DSC1 (A)	--	ADP-ribosyl cyclase/cyclic ADP-ribose hydrolase [Citrus sinensis]	DSC1_ARATH RecName: Full=Disease resistance-like protein DSC1 {ECO:0000305}; EC=3.2.2.6 {ECO:0000255|PROSITE-ProRule:PRU00204}; AltName: Full=Protein DOMINANT SUPPRESSOR OF CAMTA3 NUMBER 1 {ECO:0000303|PubMed:28407487};	A0A2H5QWS0_CITUN RecName: Full=C-JID domain-containing protein {ECO:0000259|Pfam:PF20160}; Flags: Fragment;	--	GO:0043531,ADP binding; GO:0005524,ATP binding; GO:0050135,NAD(P)+ nucleosidase activity; GO:0061809,NAD+ nucleotidase, cyclic ADP-ribose generating; GO:0042742,defense response to bacterium; GO:0009626,plant-type hypersensitive response; GO:0007165,signal transduction; GO:0000166,nucleotide binding; GO:0003674,molecular_function; GO:0005488,binding; GO:0017076,purine nucleotide binding; GO:00305…	PF12799.10:Leucine Rich repeats (2 copies)	--	--	--
Cg2g018020	10.0103	10.8643	14.6544	26.9252	18.2482	24.0311	578	648	903	1929	1288	1658	1.00354	6.26553e-07	1.90322e-05	up	chr2	24468204	24470174	-	Cg2g018020	--	K00430 peroxidase [EC:1.11.1.7] | (RefSeq) peroxidase 3 (A)	ko00940: Phenylpropanoid biosynthesis; ko01100: Metabolic pathways; ko01110: Biosynthesis of secondary metabolites	peroxidase 3 [Citrus sinensis]	PER3_ARATH RecName: Full=Peroxidase 3; Short=Atperox P3; EC=1.11.1.7; AltName: Full=ATPRC; AltName: Full=RCI3A; AltName: Full=Rare cold-inducible protein; Flags: Precursor;	A0A2H5QMU9_CITUN RecName: Full=Peroxidase {ECO:0000256|ARBA:ARBA00012313, ECO:0000256|RuleBase:RU362060}; EC=1.11.1.7 {ECO:0000256|ARBA:ARBA00012313, ECO:0000256|RuleBase:RU362060};	--	GO:0005783,endoplasmic reticulum; GO:0005576,extracellular region; GO:0009505,plant-type cell wall; GO:0020037,heme binding; GO:0046872,metal ion binding; GO:0004601,peroxidase activity; GO:0042744,hydrogen peroxide catabolic process; GO:0042538,hyperosmotic salinity response; GO:0009409,response to cold; GO:0009269,response to desiccation; GO:0006979,response to oxidative stress; GO:0003674,mole…	PF00141.26:Peroxidase	--	--	--
Cg2g018560	1.8684	2.2321	1.9743	2.5311	4.3904	5.2567	47	58	53	79	135	158	1.04203	0.00163779	0.0142574	up	chr2	24823914	24824634	+	Cg2g018320	--	--	--	PINc domain-containing protein [Citrus sinensis]	--	A0A067DSE0_CITSI SubName: Full=Uncharacterized protein {ECO:0000313|EMBL:KDO41957.1};	--	GO:0016021,integral component of membrane; GO:0005575,cellular_component; GO:0016020,membrane; GO:0031224,intrinsic component of membrane; GO:0110165,cellular anatomical entity	--	--	--	--
Cg2g021760	0.0869	0.028	0	1.12	1.729	0.5088	3	1	0	48	73	21	4.91952	2.03803e-07	7.07332e-06	up	chr2	28562739	28566536	-	Cg2g021760	--	K09287 RAV-like factor | (RefSeq) AP2/ERF and B3 domain-containing transcription factor At1g50680-like (A)	--	hypothetical protein KPL70_026564 [Citrus sinensis]	Y7633_ORYSJ RecName: Full=B3 domain-containing protein Os07g0563300;	A0A7G8AUA3_CAMAC SubName: Full=AP2/ERF transcription factor {ECO:0000313|EMBL:QNI23772.1};	--	GO:0005634,nucleus; GO:0003677,DNA binding; GO:0008270,zinc ion binding; GO:0003674,molecular_function; GO:0003676,nucleic acid binding; GO:0005488,binding; GO:0097159,organic cyclic compound binding; GO:1901363,heterocyclic compound binding; GO:0043167,ion binding; GO:0043169,cation binding; GO:0046872,metal ion binding; GO:0046914,transition metal ion binding; GO:0005575,cellular_component; GO:…	PF02362.24:B3 DNA binding domain	B3	TF	B3->B3
Cg2g023660	0.4522	0.3127	0.3027	1.1628	2.5016	0.4506	21	15	15	67	142	25	1.96623	0.00108981	0.0102956	up	chr2	31217239	31223315	-	Cg2g023660	--	K04125 gibberellin 2beta-dioxygenase [EC:1.14.11.13] | (RefSeq) gibberellin 2-beta-dioxygenase 8 isoform X1 (A)	ko00904: Diterpenoid biosynthesis; ko01110: Biosynthesis of secondary metabolites	Gibberellin 2-beta-dioxygenase 8 [Citrus sinensis]	G2OX8_ARATH RecName: Full=Gibberellin 2-beta-dioxygenase 8; EC=1.14.11.13; AltName: Full=GA 2-oxidase 8; AltName: Full=Gibberellin 2-beta-hydroxylase 8; AltName: Full=Gibberellin 2-oxidase 8;	A0A067EPU5_CITSI RecName: Full=Fe2OG dioxygenase domain-containing protein {ECO:0000259|PROSITE:PS51471};	Iron/ascorbate family oxidoreductases	GO:0005737,cytoplasm; GO:0005634,nucleus; GO:0052635,C-20 gibberellin 2-beta-dioxygenase activity; GO:0051213,dioxygenase activity; GO:0046872,metal ion binding; GO:0010336,gibberellic acid homeostasis; GO:0009686,gibberellin biosynthetic process; GO:0045487,gibberellin catabolic process; GO:0009685,gibberellin metabolic process; GO:0003674,molecular_function; GO:0003824,catalytic activity; GO:00…	PF03171.23:2OG-Fe(II) oxygenase superfamily	--	--	--
Cg2g024090	0.3364	0.1303	0.3152	2.3589	2.9172	2.1116	10	4	10	87	106	75	3.27366	5.16759e-14	6.11304e-12	up	chr2	31546289	31547140	-	Cg2g024090	--	--	--	L10-interacting MYB domain-containing protein-like [Citrus clementina]	LIMYB_ARATH RecName: Full=L10-interacting MYB domain-containing protein {ECO:0000303|PubMed:25707794};	A0A251P5T6_PRUPE RecName: Full=Myb_DNA-bind_3 domain-containing protein {ECO:0000259|Pfam:PF12776};	--	GO:0005634,nucleus; GO:0005575,cellular_component; GO:0005622,intracellular anatomical structure; GO:0043226,organelle; GO:0043227,membrane-bounded organelle; GO:0043229,intracellular organelle; GO:0043231,intracellular membrane-bounded organelle; GO:0110165,cellular anatomical entity	PF12776.10:Myb/SANT-like DNA-binding domain	--	--	--
Cg2g026340	0.3364	0.1303	0.3152	2.3589	2.9172	2.1116	10	4	10	87	106	75	3.27366	5.16759e-14	6.11304e-12	up	chr2	31546289	31547140	-	Cg2g024090	--	--	--	L10-interacting MYB domain-containing protein-like [Citrus clementina]	LIMYB_ARATH RecName: Full=L10-interacting MYB domain-containing protein {ECO:0000303|PubMed:25707794};	A0A251P5T6_PRUPE RecName: Full=Myb_DNA-bind_3 domain-containing protein {ECO:0000259|Pfam:PF12776};	--	GO:0005634,nucleus; GO:0005575,cellular_component; GO:0005622,intracellular anatomical structure; GO:0043226,organelle; GO:0043227,membrane-bounded organelle; GO:0043229,intracellular organelle; GO:0043231,intracellular membrane-bounded organelle; GO:0110165,cellular anatomical entity	PF12776.10:Myb/SANT-like DNA-binding domain	--	--	--
Cg2g026600	6.1901	4.2989	4.4133	9.7609	11.4487	12.2754	46	33	35	90	104	109	1.20646	3.01419e-05	0.000549754	up	chr2	36168231	36169101	-	Cg2g026600	--	--	--	hypothetical protein CICLE_v10018392mg [Citrus clementina]	--	V4U4H7_CITCL SubName: Full=Uncharacterized protein {ECO:0000313|EMBL:ESR58995.1};	--	--	--	--	--	--
Cg2g031130	0.1531	0.1483	0.0638	0.3428	0.1879	0.4984	18	18	8	50	27	70	1.5452	0.0050408	0.0344069	up	chr2	40822374	40829472	-	Cg2g031130	--	K10406 kinesin family member C2/C3 | (RefSeq) kinesin-like protein KIN-14S (A)	--	hypothetical protein CICLE_v10003680mg, partial [Citrus clementina]	KN14S_ARATH RecName: Full=Kinesin-like protein KIN-14S {ECO:0000305};	V4TAC7_CITCL RecName: Full=Kinesin motor domain-containing protein {ECO:0000259|PROSITE:PS50067}; Flags: Fragment;	Kinesin (KAR3 subfamily)	GO:0005871,kinesin complex; GO:0005874,microtubule; GO:0005524,ATP binding; GO:0016887,ATP hydrolysis activity; GO:0008017,microtubule binding; GO:0003777,microtubule motor activity; GO:0008574,plus-end-directed microtubule motor activity; GO:0030705,cytoskeleton-dependent intracellular transport; GO:0007018,microtubule-based movement; GO:0000166,nucleotide binding; GO:0003674,molecular_function;…	PF00225.26:Kinesin motor domain	--	--	--
Cg2g031250	0.1531	0.1483	0.0638	0.3428	0.1879	0.4984	18	18	8	50	27	70	1.5452	0.0050408	0.0344069	up	chr2	40822374	40829472	-	Cg2g031130	--	K10406 kinesin family member C2/C3 | (RefSeq) kinesin-like protein KIN-14S (A)	--	hypothetical protein CICLE_v10003680mg, partial [Citrus clementina]	KN14S_ARATH RecName: Full=Kinesin-like protein KIN-14S {ECO:0000305};	V4TAC7_CITCL RecName: Full=Kinesin motor domain-containing protein {ECO:0000259|PROSITE:PS50067}; Flags: Fragment;	Kinesin (KAR3 subfamily)	GO:0005871,kinesin complex; GO:0005874,microtubule; GO:0005524,ATP binding; GO:0016887,ATP hydrolysis activity; GO:0008017,microtubule binding; GO:0003777,microtubule motor activity; GO:0008574,plus-end-directed microtubule motor activity; GO:0030705,cytoskeleton-dependent intracellular transport; GO:0007018,microtubule-based movement; GO:0000166,nucleotide binding; GO:0003674,molecular_function;…	PF00225.26:Kinesin motor domain	--	--	--
Cg2g031840	6.1285	4.7159	3.3573	12.2089	12.0838	9.6529	195	155	114	482	470	367	1.29299	3.34447e-08	1.40451e-06	up	chr2	41404728	41406018	-	Cg2g031840	--	--	--	AB hydrolase-1 domain-containing protein [Citrus sinensis]	--	V4V475_CITCL RecName: Full=AB hydrolase-1 domain-containing protein {ECO:0000259|Pfam:PF12697};	Soluble epoxide hydrolase	GO:0005829,cytosol; GO:0004301,epoxide hydrolase activity; GO:0010143,cutin biosynthetic process; GO:0003674,molecular_function; GO:0003824,catalytic activity; GO:0016787,hydrolase activity; GO:0016801,hydrolase activity, acting on ether bonds; GO:0016803,ether hydrolase activity; GO:0008150,biological_process; GO:0008152,metabolic process; GO:0009058,biosynthetic process; GO:0009059,macromolecul…	PF00561.23:alpha/beta hydrolase fold	--	--	--
Cg2g031870	6.1285	4.7159	3.3573	12.2089	12.0838	9.6529	195	155	114	482	470	367	1.29299	3.34447e-08	1.40451e-06	up	chr2	41404728	41406018	-	Cg2g031840	--	--	--	AB hydrolase-1 domain-containing protein [Citrus sinensis]	--	V4V475_CITCL RecName: Full=AB hydrolase-1 domain-containing protein {ECO:0000259|Pfam:PF12697};	Soluble epoxide hydrolase	GO:0005829,cytosol; GO:0004301,epoxide hydrolase activity; GO:0010143,cutin biosynthetic process; GO:0003674,molecular_function; GO:0003824,catalytic activity; GO:0016787,hydrolase activity; GO:0016801,hydrolase activity, acting on ether bonds; GO:0016803,ether hydrolase activity; GO:0008150,biological_process; GO:0008152,metabolic process; GO:0009058,biosynthetic process; GO:0009059,macromolecul…	PF00561.23:alpha/beta hydrolase fold	--	--	--
Cg2g032260	0.2983	0.4125	0.599	0.1236	0.1673	0.1569	35	50	75	18	24	22	-1.51286	0.000234692	0.00303491	down	chr2	41521458	41528642	+	Cg2g032000	--	K01115 phospholipase D1/2 [EC:3.1.4.4] | (RefSeq) phospholipase D zeta 1 isoform X1 (A)	ko00564: Glycerophospholipid metabolism; ko00565: Ether lipid metabolism; ko01100: Metabolic pathways; ko01110: Biosynthesis of secondary metabolites; ko04144: Endocytosis	phospholipase D zeta 1 isoform X2 [Citrus sinensis]	PLDZ1_ARATH RecName: Full=Phospholipase D zeta 1 {ECO:0000303|PubMed:11891260}; Short=PLDzeta1 {ECO:0000303|PubMed:11891260}; EC=3.1.4.4 {ECO:0000269|PubMed:11891260}; AltName: Full=Phospholipase D p1; Short=AtPLDp1; AltName: Full=Phospholipase D1 PHOX and PX-containing domain protein;	A0A067H2J0_CITSI RecName: Full=Phospholipase {ECO:0000256|PIRNR:PIRNR009376}; EC=3.1.4.4 {ECO:0000256|PIRNR:PIRNR009376};	Phospholipase D1	GO:0031410,cytoplasmic vesicle; GO:0005886,plasma membrane; GO:0070290,N-acylphosphatidylethanolamine-specific phospholipase D activity; GO:0004630,phospholipase D activity; GO:0048017,inositol lipid-mediated signaling; GO:0008610,lipid biosynthetic process; GO:0006654,phosphatidic acid biosynthetic process; GO:0009395,phospholipid catabolic process; GO:0048364,root development; GO:0003674,molecu…	PF00614.25:Phospholipase D Active site motif	--	--	--
Cg2g035860	36.2032	42.6885	35.1636	87.1784	88.813	80.4878	821	1000	851	2453	2462	2181	1.20694	1.70973e-32	2.05143e-29	up	chr2	45145510	45146772	-	Cg2g035860	--	K03671 thioredoxin 1 | (RefSeq) thioredoxin-like 3-3 (A)	--	Thioredoxin-like 3-3 [Citrus sinensis]	TRL33_ORYSJ RecName: Full=Thioredoxin-like 3-3; AltName: Full=Thioredoxin-like 1;	A0A067GE23_CITSI RecName: Full=Thioredoxin domain-containing protein {ECO:0000259|Pfam:PF00085};	--	--	PF00085.23:Thioredoxin	--	--	--
Cg2g037590	1.1353	1.0314	0.6219	1.83	2.0862	1.6372	65	61	38	130	146	112	1.03124	0.000312401	0.00385012	up	chr2	46395972	46398124	-	Cg2g037590	--	--	--	Patatin [Citrus sinensis]	PLP1_ORYSI RecName: Full=Patatin-like protein 1; EC=3.1.1.-;	A0A067GFB8_CITSI RecName: Full=Patatin {ECO:0000256|RuleBase:RU361262}; EC=3.1.1.- {ECO:0000256|RuleBase:RU361262};	Ca2+-independent phospholipase A2	GO:0016298,lipase activity; GO:0006952,defense response; GO:0016042,lipid catabolic process; GO:0003674,molecular_function; GO:0003824,catalytic activity; GO:0016787,hydrolase activity; GO:0016788,hydrolase activity, acting on ester bonds; GO:0006950,response to stress; GO:0008150,biological_process; GO:0050896,response to stimulus; GO:0006629,lipid metabolic process; GO:0008152,metabolic process…	PF01734.25:Patatin-like phospholipase	--	--	--
Cg2g038900	0.2411	0.0156	0.1506	2.2155	0.1841	3.3499	15	1	10	171	14	249	3.86936	0.0033358	0.0250155	up	chr2	47388601	47390383	-	Cg2g038900	--	K22395 cinnamyl-alcohol dehydrogenase [EC:1.1.1.195] | (RefSeq) berberine bridge enzyme-like 13 (A)	ko00940: Phenylpropanoid biosynthesis; ko01100: Metabolic pathways; ko01110: Biosynthesis of secondary metabolites	Berberine bridge enzyme-like 18 [Citrus sinensis]	STOX_BERWI RecName: Full=Tetrahydroberberine oxidase {ECO:0000303|PubMed:3402447}; Short=THB oxidase {ECO:0000305}; EC=1.3.3.8 {ECO:0000269|PubMed:21327819, ECO:0000269|PubMed:3402447}; AltName: Full=(S)-tetrahydroprotoberberine oxidase {ECO:0000303|PubMed:21327819}; Short=BwSTOX {ECO:0000303|PubMed:21327819}; Flags: Precursor;	V4UIF7_CITCL RecName: Full=FAD-binding PCMH-type domain-containing protein {ECO:0000259|PROSITE:PS51387};	--	GO:0071949,FAD binding; GO:0050328,tetrahydroberberine oxidase activity; GO:0000166,nucleotide binding; GO:0003674,molecular_function; GO:0005488,binding; GO:0036094,small molecule binding; GO:0043167,ion binding; GO:0043168,anion binding; GO:0050660,flavin adenine dinucleotide binding; GO:0097159,organic cyclic compound binding; GO:1901265,nucleoside phosphate binding; GO:1901363,heterocyclic co…	PF01565.26:FAD binding domain	--	--	--
Cg2g040700	0.0708	0.0841	0.1458	0.1535	0.5951	0.3584	12	15	26	26	99	60	1.85773	0.000945244	0.0123573	up	chr9	18028691	18037687	+	--	--	--	--	hypothetical protein H5410_064037 [Solanum commersonii]	A0A6N2N754_SALVM SubName: Full=Uncharacterized protein {ECO:0000313|EMBL:VFU62622.1};	--	--	--	--	--	--
Cg2g040760	0.8294	0.8306	0.4835	1.3951	1.1947	1.859	75	79	46	126	106	166	1.02448	0.00102292	0.0130792	up	chr4	10902695	10907137	-	Cg4g009390	--	K13459 disease resistance protein RPS2 | (RefSeq) disease resistance protein RPS2-like isoform X1 (A)	ko04626: Plant-pathogen interaction	probable disease resistance protein At4g27220 isoform X1 [Citrus clementina]	A0A5C7ICC9_9ROSI RecName: Full=NB-ARC domain-containing protein {ECO:0000259|Pfam:PF00931};	--	GO:0043531,ADP binding; GO:0000166,nucleotide binding; GO:0003674,molecular_function; GO:0005488,binding; GO:0017076,purine nucleotide binding; GO:0030554,adenyl nucleotide binding; GO:0032553,ribonucleotide binding; GO:0032555,purine ribonucleotide binding; GO:0032559,adenyl ribonucleotide binding; GO:0036094,small molecule binding; GO:0043167,ion binding; GO:0043168,anion binding; GO:0097159,or…	PF12799.10:Leucine Rich repeats (2 copies)	--	--	--
Cg2g041230	0.4967	0.3921	0.9443	0.732	2.6842	1.8982	53	44	106	78	281	200	1.51383	0.0010518	0.0133293	up	chr6	16181863	16191107	-	--	--	--	--	hypothetical protein KPL70_023255 [Citrus sinensis]	A0A6N2KFG9_SALVM SubName: Full=Uncharacterized protein {ECO:0000313|EMBL:VFU22029.1};	--	--	--	--	--	--
Cg2g041710	0.0477	0.0324	0.0648	0.0682	0.4166	0.2897	7	5	10	10	60	42	2.39266	0.00105483	0.0133354	up	chrUn	7374532	7391673	-	--	--	--	--	hypothetical protein H5410_064037 [Solanum commersonii]	A0A6N2N938_SALVM SubName: Full=Uncharacterized protein {ECO:0000313|EMBL:VFU63545.1};	--	--	--	--	--	--
Cg2g043430	0.1921	0.2003	0.4182	0.304	1.301	0.9852	31	34	71	49	206	157	1.65355	0.00112024	0.0139714	up	chrUn	15932060	15956506	+	--	--	--	--	hypothetical protein KPL70_023235 [Citrus sinensis]	A0A6N2N5W2_SALVM SubName: Full=Uncharacterized protein {ECO:0000313|EMBL:VFU61371.1};	--	--	--	--	--	--
Cg2g044650	0.2268	0.2706	0.6045	0.3919	1.7225	1.2341	51	64	143	88	380	274	1.58346	0.00124181	0.0150473	up	chr9	18697158	18703460	+	--	--	--	--	hypothetical protein KPL71_023609 [Citrus sinensis]	A0A6N2NG35_SALVM SubName: Full=Uncharacterized protein {ECO:0000313|EMBL:VFU63547.1};	--	--	--	--	--	--
Cg2g045770	0.0385	0.0733	0.174	0.2605	0.5598	0.3513	4	8	19	27	57	36	2.0151	0.00125476	0.0151564	up	chr9	18563907	18577458	+	--	--	--	--	hypothetical protein KPL71_023629 [Citrus sinensis]	A0A368UH67_SOYBN SubName: Full=Uncharacterized protein {ECO:0000313|EMBL:RCW19059.1, ECO:0000313|EnsemblPlants:RCW19059};	--	--	--	--	--	--
Cg3g001150	0.0407	0.0387	0.1667	0.1694	0.3161	0.4156	13	13	56	54	99	131	1.85217	0.00125733	0.0151757	up	chr9	18410828	18478831	+	--	--	--	--	hypothetical protein KPL71_023629 [Citrus sinensis]	A0A368UH67_SOYBN SubName: Full=Uncharacterized protein {ECO:0000313|EMBL:RCW19059.1, ECO:0000313|EnsemblPlants:RCW19059};	--	--	--	--	--	--
Cg3g003230	0.0257	0.0488	0.0793	0.0546	0.4188	0.2308	8	16	26	17	128	71	2.17298	0.0014108	0.0166449	up	chr9	18647992	18674006	-	--	--	--	--	hypothetical protein KPL71_023608 [Citrus sinensis]	A0A6N2L290_SALVM SubName: Full=Uncharacterized protein {ECO:0000313|EMBL:VFU34656.1}; Flags: Fragment;	--	--	--	--	--	--
Cg3g003920	0.6395	0.5067	0.4559	0.9605	2.227	2.5366	12	10	9	18	41	47	1.80772	0.00153573	0.0177537	up	chrUn	7597567	7598218	-	--	--	--	--	hypothetical protein L1887_41146 [Cichorium endivia]	A0A368UH52_SOYBN SubName: Full=Uncharacterized protein {ECO:0000313|EMBL:RCW19058.1, ECO:0000313|EnsemblPlants:RCW19058};	--	--	--	--	--	--
Cg3g004330	0.4095	0.3893	0.5688	0.9461	1.9261	1.1802	13	13	19	30	60	37	1.54425	0.00158885	0.0181994	up	chrUn	7596566	7597455	+	--	--	--	--	LOW QUALITY PROTEIN: hypothetical protein GLYMA_U006721v4 [Glycine max]	A0A368UH53_SOYBN SubName: Full=Uncharacterized protein {ECO:0000313|EMBL:RCW19057.1, ECO:0000313|EnsemblPlants:RCW19057};	--	--	--	--	--	--
Cg3g004360	0.2765	0.2804	0.508	1.015	0.7326	1.0079	15	16	29	55	39	54	1.34992	0.00174358	0.019517	up	chr6	20360783	20362701	+	Cg6g019650	--	--	--	Regulator of Vps4 activity in the MVB pathway protein [Citrus sinensis]	A0A067F674_CITSI SubName: Full=Uncharacterized protein {ECO:0000313|EMBL:KDO58992.1};	Spindle pole body protein	GO:0008104,protein localization; GO:0015031,protein transport; GO:0008150,biological_process; GO:0009987,cellular process; GO:0033036,macromolecule localization; GO:0051179,localization; GO:0051641,cellular localization; GO:0070727,cellular macromolecule localization; GO:0006810,transport; GO:0045184,establishment of protein localization; GO:0051234,establishment of localization; GO:0071702,organ…	PF03398.17:Regulator of Vps4 activity in the MVB pathway	--	--	--
Cg3g005370	0.3864	0.3507	0.6344	1.1431	0.9667	1.0494	22	21	38	65	54	59	1.18281	0.00175818	0.0196245	up	chr7	5160520	5164633	-	Cg7g006430	--	K06569 melanoma-associated antigen p97 | (RefSeq) LOW QUALITY PROTEIN: ovotransferrin-like (A)	--	hypothetical protein KPL71_011543 [Citrus sinensis]	A0A2H5PB34_CITUN RecName: Full=Transferrin-like domain-containing protein {ECO:0000259|PROSITE:PS51408};	--	--	PF00405.20:Transferrin	--	--	--
Cg3g011350	0.0394	0.0408	0.0953	0.0788	0.2736	0.2863	11	12	28	22	75	79	1.83899	0.00189723	0.0207207	up	chr9	19499398	19543790	-	--	--	--	--	hypothetical protein KPL71_023615 [Citrus sinensis]	A0A6N2NHA9_SALVM SubName: Full=Uncharacterized protein {ECO:0000313|EMBL:VFU65005.1};	--	--	--	--	--	--
Cg3g011410	0.4106	0.3644	0.7025	0.6853	2.2042	1.8574	15	14	27	25	79	67	1.65864	0.00190929	0.0208379	up	chr9	18122994	18124017	.	--	--	--	--	hypothetical protein E3N88_44467 [Mikania micrantha]	A0A5N6LEB1_9ASTR SubName: Full=Uncharacterized protein {ECO:0000313|EMBL:KAD0312830.1};	--	--	--	--	--	--
Cg3g012420	0.5191	0.4231	0.9751	0.6931	3.1997	1.89	42	36	83	56	254	151	1.57137	0.00193712	0.0210685	up	chr6	16226601	16230805	-	--	--	--	--	hypothetical protein L1887_40849 [Cichorium endivia]	A0A834YK63_9MAGN SubName: Full=Uncharacterized protein {ECO:0000313|EMBL:KAF8389525.1};	--	--	--	--	--	--
Cg3g013760	0.109	0.2517	0.2664	0.3587	1.127	0.7097	7	17	18	23	71	45	1.78321	0.00199399	0.0215529	up	chr9	17585600	17587989	-	--	--	--	--	hypothetical protein L1887_40849 [Cichorium endivia]	A0A6A5P3F3_LUPAL SubName: Full=Uncharacterized protein {ECO:0000313|EMBL:KAF1891686.1}; Flags: Fragment;	--	--	--	--	--	--
Cg3g013870	0.1176	0.2329	0.447	0.3826	1.5679	0.8335	12	25	48	39	157	84	1.78565	0.00202958	0.0218572	up	chr9	18681903	18685332	-	--	--	--	--	uncharacterized protein LOC114915611 [Cajanus cajan]	A0A6P5MSX8_ARADU SubName: Full=uncharacterized protein LOC110275767 {ECO:0000313|RefSeq:XP_020987670.1};	--	--	--	--	--	--
Cg3g020940	0.0589	0.154	0.3918	0.3685	1.6356	0.7455	4	11	28	25	109	50	2.16915	0.00213741	0.0227283	up	chr9	18575157	18577909	-	--	--	--	--	hypothetical protein L1887_40849 [Cichorium endivia]	A0A6A5P3F3_LUPAL SubName: Full=Uncharacterized protein {ECO:0000313|EMBL:KAF1891686.1}; Flags: Fragment;	--	--	--	--	--	--
Cg3g023860	0.0576	0.0777	0.1279	0.1299	0.5141	0.253	12	17	28	27	105	52	1.74805	0.00221937	0.0234098	up	chrUn	7102807	7108641	.	--	--	--	--	hypothetical protein KPL70_023258 [Citrus sinensis]	A0A6N2NHA9_SALVM SubName: Full=Uncharacterized protein {ECO:0000313|EMBL:VFU65005.1};	--	--	--	--	--	--
Cg3g024840	0.2328	0.3794	0.6005	0.4994	2.5419	1.8858	7	12	19	15	75	56	1.9977	0.0022373	0.0235358	up	chr9	17518672	17537813	+	--	--	--	--	hypothetical protein KPL71_023629 [Citrus sinensis]	A0A6N2NHA9_SALVM SubName: Full=Uncharacterized protein {ECO:0000313|EMBL:VFU65005.1};	--	--	--	--	--	--
Cg3g026000	0.0478	0.0318	0.1091	0.0862	0.4924	0.2422	10	7	24	18	101	50	2.1002	0.00226436	0.023678	up	chrUn	6843541	6861551	-	--	--	--	--	hypothetical protein KPL71_023620 [Citrus sinensis]	A0A6N2K4X0_SALVM SubName: Full=Uncharacterized protein {ECO:0000313|EMBL:VFU22253.1};	--	--	--	--	--	--
Cg4g001670	0.4473	0.4568	0.9134	0.6801	2.8706	1.9127	27	29	58	41	170	114	1.56567	0.00230159	0.0239557	up	chr9	17337176	17338867	.	--	--	--	--	uncharacterized protein LOC114915611 [Cajanus cajan]	A0A0R0GH50_SOYBN SubName: Full=Uncharacterized protein {ECO:0000313|EMBL:KRH17750.1, ECO:0000313|EnsemblPlants:KRH17750};	--	--	--	--	--	--
Cg4g002520	0.0866	0.091	0.2122	0.1369	0.6688	0.5261	19	21	49	30	144	114	1.74994	0.00231972	0.0240648	up	chr9	18323065	18329216	+	--	--	--	--	hypothetical protein KPL71_023629 [Citrus sinensis]	A0A368UH67_SOYBN SubName: Full=Uncharacterized protein {ECO:0000313|EMBL:RCW19059.1, ECO:0000313|EnsemblPlants:RCW19059};	--	--	--	--	--	--
Cg4g003140	0.6709	0.7746	0.3644	1.3435	1.9536	2.0381	14	17	8	28	40	42	1.53172	0.00238447	0.0245423	up	chr8	11246421	11247244	+	Cg8g012110	--	--	--	uncharacterized protein LOC102622103 [Citrus sinensis]	A0A067EDE1_CITSI SubName: Full=Uncharacterized protein {ECO:0000313|EMBL:KDO48941.1};	--	--	--	--	--	--
Cg4g011160	0.0961	0.0261	0.2741	0.2338	1.0079	0.8067	7	2	21	17	72	58	2.34886	0.00238742	0.0245566	up	chr9	18873067	18884547	+	--	--	--	--	hypothetical protein KPL71_026555 [Citrus sinensis]	A0A6N2NHA9_SALVM SubName: Full=Uncharacterized protein {ECO:0000313|EMBL:VFU65005.1};	--	--	--	--	--	--
Cg4g013130	0.0552	0.1246	0.1704	0.2071	0.6185	0.3352	8	19	26	30	88	48	1.70818	0.0024335	0.0248848	up	chr6	16048303	16092731	-	--	--	--	--	hypothetical protein KPL71_023609 [Citrus sinensis]	A0A6N2L290_SALVM SubName: Full=Uncharacterized protein {ECO:0000313|EMBL:VFU34656.1}; Flags: Fragment;	--	--	--	--	--	--
Cg4g013660	0.3432	0.4488	0.571	0.4439	2.1574	1.5643	24	33	42	31	148	108	1.58636	0.0025022	0.0253558	up	chr9	17794086	17796045	.	--	--	--	--	uncharacterized protein LOC114915611 [Cajanus cajan]	A0A6P5MSX8_ARADU SubName: Full=uncharacterized protein LOC110275767 {ECO:0000313|RefSeq:XP_020987670.1};	--	--	--	--	--	--
Cg4g015240	2.0943	0.4596	1.225	3.9522	4.7618	3.1814	26	6	16	49	58	39	1.63222	0.00289594	0.0283766	up	chr1	16328542	16328889	-	Cg1g019260	--	--	--	nucleolar protein 10 [Citrus clementina]	A0A067EJW5_CITSI SubName: Full=Uncharacterized protein {ECO:0000313|EMBL:KDO51517.1};	--	--	--	--	--	--
Cg4g016170	0.1405	0.1965	0.3064	0.2897	0.9521	0.6028	17	25	39	35	113	72	1.49713	0.0029315	0.0286181	up	chr9	17401563	17414594	-	--	--	--	--	hypothetical protein KPL71_023608 [Citrus sinensis]	A0A6N2NHA9_SALVM SubName: Full=Uncharacterized protein {ECO:0000313|EMBL:VFU65005.1};	--	--	--	--	--	--
Cg4g016620	0.1613	0.188	0.3363	0.2657	0.7213	0.7536	31	38	68	51	136	143	1.31951	0.00330896	0.0312929	up	chr9	19552846	19598376	-	--	--	--	--	hypothetical protein KPL71_023608 [Citrus sinensis]	A0A6N2L290_SALVM SubName: Full=Uncharacterized protein {ECO:0000313|EMBL:VFU34656.1}; Flags: Fragment;	--	--	--	--	--	--
Cg4g022630	0.1887	0.1735	0.2631	0.1701	1.3914	0.5989	30	29	44	27	217	94	1.76544	0.00331987	0.0313583	up	chr9	17343762	17392061	+	--	--	--	--	hypothetical protein KPL71_023615 [Citrus sinensis]	A0A6N2NHA9_SALVM SubName: Full=Uncharacterized protein {ECO:0000313|EMBL:VFU65005.1};	--	--	--	--	--	--
Cg4g023260	0.1245	0.0631	0.1105	0.1413	0.4653	0.4119	15	8	14	17	55	49	1.74481	0.00334634	0.0315326	up	chr9	18527315	18557620	-	--	--	--	--	hypothetical protein KPL71_023622 [Citrus sinensis]	A0A6N2NHA9_SALVM SubName: Full=Uncharacterized protein {ECO:0000313|EMBL:VFU65005.1};	--	--	--	--	--	--
Cg4g024400	0.0509	0.0419	0.1064	0.1053	0.2939	0.1924	15	13	33	31	85	56	1.54894	0.00368922	0.0341096	up	chr9	18545803	18604572	-	--	--	--	--	hypothetical protein KPL71_023629 [Citrus sinensis]	A0A6N2KJE8_SALVM SubName: Full=Uncharacterized protein {ECO:0000313|EMBL:VFU28138.1};	--	--	--	--	--	--
Cg5g000130	0.1913	0.1933	0.4319	0.3472	1.048	0.563	64	68	152	116	344	186	1.24431	0.00383844	0.035101	up	chr9	18073887	18097111	+	--	--	--	--	hypothetical protein KPL71_023616 [Citrus sinensis]	A0A6N2NHA9_SALVM SubName: Full=Uncharacterized protein {ECO:0000313|EMBL:VFU65005.1};	--	--	--	--	--	--
Cg5g001040	0.0757	0.0381	0.127	0.0937	0.4813	0.2933	17	9	30	21	106	65	1.82701	0.00396984	0.0359947	up	chrUn	7052269	7089844	-	--	--	--	--	hypothetical protein KPL71_023629 [Citrus sinensis]	A0A6N2NHA9_SALVM SubName: Full=Uncharacterized protein {ECO:0000313|EMBL:VFU65005.1};	--	--	--	--	--	--
Cg5g003330	0.0769	0.092	0.2335	0.2062	0.5411	0.294	31	39	99	83	214	117	1.35589	0.00449539	0.0388456	up	chr9	18841613	18915134	+	--	--	--	--	hypothetical protein KPL71_023613 [Citrus sinensis]	A0A6N2NHA9_SALVM SubName: Full=Uncharacterized protein {ECO:0000313|EMBL:VFU65005.1};	--	--	--	--	--	--
Cg5g010010	0.1558	0.2371	0.5776	0.2964	2.0964	1.3413	10	16	39	19	132	85	1.92419	0.00454715	0.0391058	up	chr9	18112478	18114276	.	--	--	--	--	hypothetical protein E3N88_44467 [Mikania micrantha]	A0A5N6LEB1_9ASTR SubName: Full=Uncharacterized protein {ECO:0000313|EMBL:KAD0312830.1};	--	--	--	--	--	--
Cg5g010270	0.1504	0.143	0.4431	0.4216	1.2875	0.7158	10	10	31	28	84	47	1.70072	0.00482283	0.040735	up	chr9	18227966	18229829	.	--	--	--	--	hypothetical protein E3N88_44467 [Mikania micrantha]	A0A5N6LEB1_9ASTR SubName: Full=Uncharacterized protein {ECO:0000313|EMBL:KAD0312830.1};	--	--	--	--	--	--
Cg5g011850	0.3043	0.1447	0.6146	0.5332	2.1709	1.5793	8	4	17	14	56	41	1.98698	0.00490917	0.0412483	up	chr9	17748306	17749042	.	--	--	--	--	Regulator of rDNA transcription protein 15 [Capsicum baccatum]	A0A2G2UXT1_CAPBA SubName: Full=Regulator of rDNA transcription protein 15 {ECO:0000313|EMBL:PHT25513.1};	--	--	--	--	--	--
Cg5g011860	0.067	0.0882	0.1909	0.1135	0.567	0.4747	13	18	39	22	108	91	1.71609	0.00501434	0.041858	up	chr9	19361441	19383668	-	--	--	--	--	hypothetical protein KPL71_023615 [Citrus sinensis]	A0A6N2NEU6_SALVM SubName: Full=Uncharacterized protein {ECO:0000313|EMBL:VFU65681.1};	--	--	--	--	--	--
Cg5g011900	6.6942	7.2934	3.1815	8.5183	13.3615	16.9482	48	55	24	61	94	120	1.14518	0.0052157	0.0430985	up	chr3	28072190	28072573	-	Cg3g022320	--	--	--	SAP30 Sin3 bdg domain-containing protein [Citrus sinensis]	--	--	--	--	--	--	--
Cg5g014390	0.3305	0.1428	0.514	1.2034	1.1943	0.6998	11	5	18	40	39	23	1.63307	0.00545879	0.0445513	up	chr3	19133531	19134463	.	--	--	--	--	--	--	--	--	--	--	--	--
Cg5g014470	0.116	0.0788	0.1497	0.1743	0.49	0.3442	14	10	19	21	58	41	1.52494	0.00550085	0.0447784	up	chrUn	7250644	7265631	-	--	--	--	--	hypothetical protein KPL70_023255 [Citrus sinensis]	A0A6N2NFW5_SALVM SubName: Full=Uncharacterized protein {ECO:0000313|EMBL:VFU65006.1};	--	--	--	--	--	--
Cg5g016240	0.1392	0.1853	0.6615	0.4181	1.9293	1.184	10	14	50	30	136	84	1.82449	0.00558031	0.0452379	up	chrUn	6919606	6921619	.	--	--	--	--	hypothetical protein L1887_40849 [Cichorium endivia]	A0A5N5FEJ8_9ROSA SubName: Full=Uncharacterized protein {ECO:0000313|EMBL:KAB2601387.1};	--	--	--	--	--	--
Cg5g016470	0.1424	0.2901	0.5221	0.3259	1.7416	0.9992	14	30	54	32	168	97	1.66483	0.00562391	0.0454508	up	chr9	18343135	18365470	+	--	--	--	--	hypothetical protein KPL70_023255 [Citrus sinensis]	A0A6N2NEU6_SALVM SubName: Full=Uncharacterized protein {ECO:0000313|EMBL:VFU65681.1};	--	--	--	--	--	--
Cg5g016750	0.0496	0.0786	0.1415	0.1242	0.5478	0.3098	6	10	18	15	65	37	1.84189	0.00585707	0.0466873	up	chr9	18130181	18133570	-	--	--	--	--	hypothetical protein KPL71_023625 [Citrus sinensis]	A0A368UJQ6_SOYBN SubName: Full=Uncharacterized protein {ECO:0000313|EMBL:RCW19055.1, ECO:0000313|EnsemblPlants:RCW19055};	--	--	--	--	--	--
Cg5g016760	0.0634	0.0844	0.0844	0.1016	0.3039	0.2955	10	14	14	16	47	46	1.56491	0.00624986	0.0489012	up	chrUn	7453446	7489114	-	--	--	--	--	hypothetical protein KPL71_023631 [Citrus sinensis]	A0A6N2KFG9_SALVM SubName: Full=Uncharacterized protein {ECO:0000313|EMBL:VFU22029.1};	--	--	--	--	--	--
Cg5g019420	0.1461	0.1389	0.2916	0.2487	1.072	0.6065	10	10	21	17	72	41	1.7185	0.0062703	0.0489881	up	chr9	17381077	17393122	-	--	--	--	--	hypothetical protein KPL71_023615 [Citrus sinensis]	A0A6N2NHA9_SALVM SubName: Full=Uncharacterized protein {ECO:0000313|EMBL:VFU65005.1};	--	--	--	--	--	--
Cg5g019670	0.1704	0.4565	1.1924	1.008	2.9676	1.6939	11	31	81	65	188	108	1.62707	0.00632883	0.0492802	up	chrUn	7258039	7259848	.	--	--	--	--	hypothetical protein HHK36_026220 [Tetracentron sinense]	A0A6N2KFG9_SALVM SubName: Full=Uncharacterized protein {ECO:0000313|EMBL:VFU22029.1};	--	--	--	--	--	--
Cg5g021280	23.6976	25.2691	21.1402	7.0794	6.0835	4.2097	667	748	626	199	168	117	-2.034	9.49967e-23	1.00704e-19	down	chr3	19570478	19571266	.	--	--	--	--	pollen-specific leucine-rich repeat extensin-like protein 2 [Citrus sinensis]	--	--	--	--	--	--	--
Cg5g021290	27.6673	25.7204	22.0839	10.0305	13.0128	8.866	986	964	828	357	455	312	-1.26631	2.06058e-12	4.26404e-10	down	chr4	16859816	16860814	-	Cg4g012580	--	--	--	hypothetical protein CUMW_244680 [Citrus unshiu]	A0A2H5QMS9_CITUN SubName: Full=Uncharacterized protein {ECO:0000313|EMBL:GAY65911.1};	--	GO:0016021,integral component of membrane; GO:0005575,cellular_component; GO:0016020,membrane; GO:0031224,intrinsic component of membrane; GO:0110165,cellular anatomical entity	PF05553.14:Cotton fibre expressed protein	--	--	--
Cg5g021300	7.6195	8.4375	8.7325	2.8571	3.7392	2.6356	243	283	293	91	117	83	-1.44748	2.10221e-12	4.29369e-10	down	chr2	51672119	51673012	+	Cg2g045300	--	--	--	glycine-rich cell wall structural protein 2-like [Citrus sinensis]	A0A061GHX0_THECC SubName: Full=Uncharacterized protein {ECO:0000313|EMBL:EOY28737.1};	--	--	--	--	--	--
Cg5g021310	10.9657	14.5386	12.1846	5.4127	4.4076	5.5525	142	198	166	70	56	71	-1.31743	4.00204e-08	2.87398e-06	down	chr2	7635027	7635389	+	Cg2g008410	--	--	--	hypothetical protein SLEP1_g54009 [Shorea leprosula]	A0A5C7HFU9_9ROSI SubName: Full=Uncharacterized protein {ECO:0000313|EMBL:TXG55066.1};	--	--	--	--	--	--
Cg5g021790	15.9924	11.3099	4.8257	1.0893	2.1437	3.1216	441	328	140	30	58	85	-2.37752	1.0679e-07	6.85505e-06	down	chr8	2147678	2148450	.	--	--	--	--	hypothetical protein CUMW_114230 [Citrus unshiu]	A0A2H5P8S9_CITUN SubName: Full=Uncharacterized protein {ECO:0000313|EMBL:GAY48764.1};	--	--	--	--	--	--
Cg5g023170	18.7693	16.9196	14.4422	8.2985	4.3892	5.0194	231	219	187	102	53	61	-1.52358	1.32003e-07	8.23812e-06	down	chr7	19682002	19682346	-	Cg7g019660	--	--	--	transcription factor IBH1-like [Citrus sinensis]	A0A067GSA5_CITSI SubName: Full=Uncharacterized protein {ECO:0000313|EMBL:KDO82529.1};	--	GO:0006355,regulation of DNA-templated transcription; GO:0006139,nucleobase-containing compound metabolic process; GO:0006351,DNA-templated transcription; GO:0006725,cellular aromatic compound metabolic process; GO:0006807,nitrogen compound metabolic process; GO:0008150,biological_process; GO:0008152,metabolic process; GO:0009058,biosynthetic process; GO:0009059,macromolecule biosynthetic process…	--	--	--	--
Cg5g024040	1.8072	1.9981	2.277	0.1683	0.3855	0.4256	43	50	57	4	9	10	-2.66127	1.47731e-07	9.00527e-06	down	chr5	30918983	30920275	-	--	--	--	--	hypothetical protein CUMW_148010 [Citrus unshiu]	A0A2H5PLN3_CITUN SubName: Full=Uncharacterized protein {ECO:0000313|EMBL:GAY53266.1};	--	--	PF07172.14:Glycine rich protein family	--	--	--
Cg5g025100	25.2635	24.6798	44.0789	11.8974	13.0509	11.5656	219	225	402	103	111	99	-1.38336	1.64444e-07	9.75927e-06	down	chr5	36717172	36717414	-	Cg5g028080	--	--	--	hypothetical protein KPL70_008717 [Citrus sinensis]	--	--	--	--	--	--	--
Cg5g025980	1.8891	2.028	2.6355	0.5187	0.1863	0.6171	62	70	91	17	6	20	-2.33159	2.7779e-07	1.54374e-05	down	chr5	16718081	16721824	-	--	--	--	--	DDE Tnp4 domain-containing protein [Citrus sinensis]	A0A5C7IXF8_9ROSI RecName: Full=DDE Tnp4 domain-containing protein {ECO:0000259|Pfam:PF13359};	--	GO:0005634,nucleus; GO:0046872,metal ion binding; GO:0004518,nuclease activity; GO:0003674,molecular_function; GO:0005488,binding; GO:0043167,ion binding; GO:0043169,cation binding; GO:0003824,catalytic activity; GO:0016787,hydrolase activity; GO:0016788,hydrolase activity, acting on ester bonds; GO:0005575,cellular_component; GO:0005622,intracellular anatomical structure; GO:0043226,organelle; G…	--	--	--	--
Cg5g026150	18.0436	13.8742	10.3254	7.1746	7.4907	5.5005	1176	951	708	467	479	354	-1.09307	1.10828e-06	5.05214e-05	down	chr1	11771896	11776212	+	Cg1g014860	--	--	--	Regulator of Vps4 activity in the MVB pathway protein [Citrus sinensis]	A0A2H5PFR6_CITUN SubName: Full=Uncharacterized protein {ECO:0000313|EMBL:GAY51197.1};	Spindle pole body protein	GO:0015031,protein transport; GO:0006810,transport; GO:0008104,protein localization; GO:0008150,biological_process; GO:0009987,cellular process; GO:0033036,macromolecule localization; GO:0045184,establishment of protein localization; GO:0051179,localization; GO:0051234,establishment of localization; GO:0051641,cellular localization; GO:0070727,cellular macromolecule localization; GO:0071702,organ…	PF03398.17:Regulator of Vps4 activity in the MVB pathway	--	--	--
Cg5g026620	3.9702	5.6817	6.0418	2.4495	2.0641	2.9241	198	298	317	122	101	144	-1.09987	1.66481e-06	7.01945e-05	down	chr2	24421590	24423071	-	Cg2g017990	--	--	--	hypothetical protein KPL71_004403 [Citrus sinensis]	A0A2H5QTV0_CITUN RecName: Full=DUF4378 domain-containing protein {ECO:0000259|Pfam:PF14309};	--	--	PF14309.9:Domain of unknown function (DUF4378)	--	--	--
Cg5g026660	1.2572	1.9708	2.8098	0.2722	0.7273	0.3097	37	61	87	8	21	9	-2.2243	2.7401e-05	0.000735385	down	chr3	19568748	19569932	-	--	--	--	--	hypothetical protein KPL71_015118 [Citrus sinensis]	A0A6P6VH42_COFAR SubName: Full=uncharacterized protein LOC113723305 {ECO:0000313|RefSeq:XP_027102273.1};	FOG: Reverse transcriptase	--	PF14111.9:Domain of unknown function (DUF4283)	--	--	--
Cg5g026670	1.725	2.2396	1.8604	0.299	0.71	0.7391	52	71	59	9	21	22	-1.76462	5.14841e-05	0.0012268	down	chr2	550035	553177	-	--	--	--	--	hypothetical protein CICLE_v10017316mg [Citrus clementina]	V4TYV6_CITCL SubName: Full=Uncharacterized protein {ECO:0000313|EMBL:ESR58787.1};	--	--	--	--	--	--
Cg5g029120	4.4735	4.1312	1.9884	1.5146	1.0169	1.1407	139	135	65	47	31	35	-1.55555	7.2368e-05	0.00161762	down	chr1	11151010	11151880	-	Cg1g014000	--	--	--	uncharacterized protein LOC18036025 [Citrus clementina]	A0A067EKP8_CITSI SubName: Full=Uncharacterized protein {ECO:0000313|EMBL:KDO51767.1};	--	--	PF05553.14:Cotton fibre expressed protein	--	--	--
Cg5g029790	10.1178	8.4127	9.1591	2.8946	5.4017	5.6333	231	202	220	66	121	127	-1.01943	0.000160893	0.00306712	down	chr6	21465375	21466014	.	--	--	--	--	hypothetical protein CICLE_v10013180mg [Citrus clementina]	V4S9Q3_CITCL SubName: Full=Uncharacterized protein {ECO:0000313|EMBL:ESR44248.1};	--	--	--	--	--	--
Cg5g030000	1.8491	2.0395	4.3588	0.9257	0.8669	0.8988	50	58	124	25	23	24	-1.63256	0.000179258	0.00334028	down	chr2	45012906	45013663	-	Cg2g035660	--	--	--	hypothetical protein KPL71_005080 [Citrus sinensis]	A0A067GDZ7_CITSI SubName: Full=Uncharacterized protein {ECO:0000313|EMBL:KDO76875.1};	--	--	--	--	--	--
Cg5g030060	2.3156	1.3415	1.8366	0.9366	0.7815	0.4038	151	92	126	61	50	26	-1.39256	0.000226002	0.00402528	down	chr5	43457565	43460791	+	Cg5g036200	--	--	--	hypothetical protein CUMW_054570 [Citrus unshiu]	A0A2H5NLJ2_CITUN RecName: Full=Endo/exonuclease/phosphatase domain-containing protein {ECO:0000259|Pfam:PF03372};	--	GO:0003824,catalytic activity; GO:0003674,molecular_function	PF03372.26:Endonuclease/Exonuclease/phosphatase family	--	--	--
Cg5g030230	3.994	3.5164	5.2727	1.4812	1.8092	2.0224	54	50	75	20	24	27	-1.2903	0.000598749	0.00873518	down	chr9	7509519	7510391	-	--	--	--	--	hypothetical protein CISIN_1g0291631mg, partial [Citrus sinensis]	A0A067DIL0_CITSI SubName: Full=Uncharacterized protein {ECO:0000313|EMBL:KDO38461.1}; Flags: Fragment;	--	--	--	--	--	--
Cg5g030250	11.7913	8.5674	3.5949	2.6732	1.2471	3.1543	106	81	34	24	11	28	-1.79294	0.000830918	0.0111882	down	chr3	27123220	27123601	+	Cg3g020910	--	--	--	hypothetical protein CISIN_1g0485412mg, partial [Citrus sinensis]	A0A067GWR3_CITSI SubName: Full=Uncharacterized protein {ECO:0000313|EMBL:KDO84064.1}; Flags: Fragment;	--	--	--	--	--	--
Cg5g032600	1.5256	2.4297	3.8426	1.1838	0.8552	0.4249	40	67	106	31	22	11	-1.6733	0.000855636	0.011433	down	chr1	18429767	18430501	.	--	--	--	--	Integrase catalytic domain-containing protein [Citrus sinensis]	--	--	--	--	--	--	--
Cg5g035200	2.5012	3.3654	1.7045	0.378	0.962	1.0992	53	75	38	8	20	23	-1.66596	0.000969981	0.0125658	down	chr5	43635282	43635875	-	Cg5g036500	--	--	--	hypothetical protein CUMW_054820 [Citrus unshiu]	A0A2H5NKW6_CITUN SubName: Full=Uncharacterized protein {ECO:0000313|EMBL:GAY40826.1};	--	--	--	--	--	--
Cg5g037890	1.7824	1.1298	0.6931	0.3245	0.3578	0.4376	66	44	27	12	13	16	-1.71799	0.000986582	0.012718	down	chr5	46735140	46736177	-	--	--	--	--	hypothetical protein CUMW_133790 [Citrus unshiu]	A0A2H5PGB6_CITUN SubName: Full=Uncharacterized protein {ECO:0000313|EMBL:GAY51384.1};	--	--	--	--	--	--
Cg5g040310	1.6333	1.842	1.1553	0.4564	0.7356	0.2693	43	51	32	12	19	7	-1.68775	0.00123672	0.0150076	down	chr1	12614808	12615545	.	--	--	--	--	hypothetical protein CUMW_189520 [Citrus unshiu]	A0A2H5Q2B1_CITUN SubName: Full=Uncharacterized protein {ECO:0000313|EMBL:GAY58779.1};	--	--	--	--	--	--
Cg5g043820	0.1395	2.1217	28.1029	0.2327	0.4738	0.2825	3	48	636	5	10	6	-4.93901	0.00234107	0.0242065	down	chr7	16723752	16724469	+	Cg7g015100	--	--	--	hypothetical protein CICLE_v10033287mg [Citrus clementina]	V4ST31_CITCL SubName: Full=Uncharacterized protein {ECO:0000313|EMBL:ESR51003.1};	--	--	--	--	--	--
Cg5g044410	4.086	8.8546	21.5867	2.7593	4.3583	4.7153	43	98	239	29	45	49	-1.55949	0.00314358	0.0300359	down	chr3	21517298	21517771	+	--	--	--	--	--	--	--	--	--	--	--	--
Cg5g044930	0.6462	0.2458	0.6825	0.0719	0.2049	0.1745	45	18	50	5	14	12	-1.8294	0.00324389	0.0308072	down	chr5	46188152	46190238	-	Cg5g040310	--	--	--	putative extensin [Citrus sinensis]	A0A067HFA4_CITSI SubName: Full=Uncharacterized protein {ECO:0000313|EMBL:KDO86561.1};	--	--	--	--	--	--
Cg6g000490	2.6596	2.4024	1.1629	1.0652	0.6506	1.0504	100	95	46	40	24	39	-1.19921	0.00452059	0.0389448	down	chr6	20452266	20454429	-	--	--	--	--	F-box protein At2g26160 [Citrus clementina]	V4WF86_CITCL RecName: Full=DUF295 domain-containing protein {ECO:0000259|Pfam:PF03478};	--	--	PF03478.21:Protein of unknown function (DUF295)	--	--	--
Cg6g003450	5.5636	9.563	4.2713	3.1425	2.8353	3.4673	78	141	63	44	39	48	-1.06479	0.00457405	0.0392401	down	chr8	5449253	5449742	-	--	--	--	--	putative DNA binding protein [Citrus sinensis]	A0A1S8ADE2_CITLI SubName: Full=Uncharacterized protein {ECO:0000313|EMBL:JAV45455.1};	--	--	--	--	--	--
Cg6g005140	3.6787	3.4979	2.0281	1.5471	1.0499	1.1176	50	50	29	21	14	15	-1.33406	0.00466221	0.039806	down	chr3	27038020	27038400	-	Cg3g020780	--	K15865 threonylcarbamoyladenosine tRNA methylthiotransferase CDKAL1 [EC:2.8.4.5] | (RefSeq) threonylcarbamoyladenosine tRNA methylthiotransferase (A)	--	hypothetical protein KPL71_016588 [Citrus sinensis]	A0A2H5NHE6_CITUN SubName: Full=Uncharacterized protein {ECO:0000313|EMBL:GAY39596.1};	Predicted Fe-S oxidoreductase	GO:0016021,integral component of membrane; GO:0005575,cellular_component; GO:0016020,membrane; GO:0031224,intrinsic component of membrane; GO:0110165,cellular anatomical entity	--	--	--	--
Cg6g008380	1.8503	1.9939	3.6933	1.1425	1.3515	1.218	60	68	126	37	43	39	-1.04102	0.00467692	0.0398234	down	chr6	12620768	12621676	.	--	--	--	--	--	--	--	--	--	--	--	--
Cg6g008690	2.6786	4.4424	3.8487	1.8089	2.0952	1.1355	43	75	65	29	33	18	-1.14182	0.0047387	0.0401755	down	chr3	2396979	2397514	+	--	--	--	--	hypothetical protein KPL71_014098 [Citrus sinensis]	A0A2H5PQ31_CITUN SubName: Full=Uncharacterized protein {ECO:0000313|EMBL:GAY54476.1};	--	--	--	--	--	--
Cg6g009720	0.6306	1.072	1.1261	0.2487	0.3116	0.5805	33	59	62	13	16	30	-1.33628	0.00481384	0.040681	down	chr3	2573121	2576715	+	Cg3g001460	--	K15042 importin subunit alpha-6/7 | (RefSeq) importin subunit alpha-1a-like (A)	ko03013: Nucleocytoplasmic transport	hypothetical protein CUMW_190090, partial [Citrus unshiu]	A0A2H5Q3I7_CITUN RecName: Full=NB-ARC domain-containing protein {ECO:0000259|Pfam:PF00931}; Flags: Fragment;	--	GO:0043531,ADP binding; GO:0005524,ATP binding; GO:0006952,defense response; GO:0000166,nucleotide binding; GO:0003674,molecular_function; GO:0005488,binding; GO:0017076,purine nucleotide binding; GO:0030554,adenyl nucleotide binding; GO:0032553,ribonucleotide binding; GO:0032555,purine ribonucleotide binding; GO:0032559,adenyl ribonucleotide binding; GO:0036094,small molecule binding; GO:0043167…	--	--	--	--
Cg6g010490	3.5406	3.5919	2.8619	8.6118	8.0556	7.8205	254	271	216	617	567	554	1.26882	2.1395e-16	9.09403e-14	up	chr8	3401640	3404597	+	Cg8g004580	--	K09843 (+)-abscisic acid 8'-hydroxylase [EC:1.14.14.137] | (RefSeq) CYP707A3; abscisic acid 8'-hydroxylase 4-like (A)	ko00906: Carotenoid biosynthesis; ko01110: Biosynthesis of secondary metabolites	hypothetical protein CUMW_160220 [Citrus unshiu]	A0A2H5PRA3_CITUN SubName: Full=Uncharacterized protein {ECO:0000313|EMBL:GAY54886.1};	Cytochrome P450 CYP4/CYP19/CYP26 subfamilies	GO:0016021,integral component of membrane; GO:0010295,(+)-abscisic acid 8'-hydroxylase activity; GO:0020037,heme binding; GO:0005506,iron ion binding; GO:0004497,monooxygenase activity; GO:0016491,oxidoreductase activity; GO:0046345,abscisic acid catabolic process; GO:0016125,sterol metabolic process; GO:0003674,molecular_function; GO:0003824,catalytic activity; GO:0016705,oxidoreductase activity…	PF00067.25:Cytochrome P450	--	--	--
Cg6g012200	4.7842	3.7863	3.254	35.412	33.1406	31.5651	334	278	239	2469	2270	2176	3.05712	1.62298e-83	2.55246e-79	up	chr4	16473069	16476183	+	--	--	--	--	hypothetical protein CICLE_v10007797mg [Citrus clementina]	V4USS1_CITCL RecName: Full=PGG domain-containing protein {ECO:0000259|Pfam:PF13962};	FOG: Ankyrin repeat	GO:0030176,integral component of endoplasmic reticulum membrane; GO:0005887,integral component of plasma membrane; GO:0016020,membrane; GO:0008219,cell death; GO:0071446,cellular response to salicylic acid stimulus; GO:0042742,defense response to bacterium; GO:1900426,positive regulation of defense response to bacterium; GO:1902290,positive regulation of defense response to oomycetes; GO:0016567,…	PF12796.10:Ankyrin repeats (3 copies)	--	--	--
Cg6g013240	0.6461	0.7089	0.7559	1.493	1.7983	1.359	26	30	32	60	71	54	1.11685	0.00109326	0.013711	up	chr6	10728806	10730434	+	Cg6g007540	--	K00121 S-(hydroxymethyl)glutathione dehydrogenase / alcohol dehydrogenase [EC:1.1.1.284 1.1.1.1] | (RefSeq) alcohol dehydrogenase-like 7 (A)	ko00010: Glycolysis / Gluconeogenesis; ko00071: Fatty acid degradation; ko00350: Tyrosine metabolism; ko00620: Pyruvate metabolism; ko01100: Metabolic pathways; ko01110: Biosynthesis of secondary metabolites; ko01200: Carbon metabolism	alcohol dehydrogenase-like 2 [Citrus sinensis]	A0A067EAN5_CITSI RecName: Full=PKS_ER domain-containing protein {ECO:0000259|SMART:SM00829};	Alcohol dehydrogenase, class III	GO:0016491,oxidoreductase activity; GO:0008270,zinc ion binding; GO:0008299,isoprenoid biosynthetic process; GO:0003674,molecular_function; GO:0003824,catalytic activity; GO:0005488,binding; GO:0043167,ion binding; GO:0043169,cation binding; GO:0046872,metal ion binding; GO:0046914,transition metal ion binding; GO:0006629,lipid metabolic process; GO:0006720,isoprenoid metabolic process; GO:000815…	PF08240.15:Alcohol dehydrogenase GroES-like domain	--	--	--
Cg6g018150	0.9182	1.3582	0.9455	2.4519	2.7297	3.5647	36	56	39	96	105	138	1.41341	3.28897e-06	0.00012345	up	chr1	799972	801294	-	Cg1g001510	--	K14489 arabidopsis histidine kinase 2/3/4 (cytokinin receptor) [EC:2.7.13.3] | (RefSeq) histidine kinase 2 (A)	ko04075: Plant hormone signal transduction	histidine kinase 1-like [Citrus sinensis]	V4SNM7_CITCL RecName: Full=Response regulatory domain-containing protein {ECO:0000259|PROSITE:PS50110};	Sensory transduction histidine kinase	GO:0016021,integral component of membrane; GO:0005886,plasma membrane; GO:0009927,histidine phosphotransfer kinase activity; GO:0005034,osmosensor activity; GO:0000155,phosphorelay sensor kinase activity; GO:0009738,abscisic acid-activated signaling pathway; GO:0006970,response to osmotic stress; GO:0009414,response to water deprivation; GO:0010431,seed maturation; GO:0010375,stomatal complex pat…	PF00072.27:Response regulator receiver domain	Others	TR	Others
Cg6g024710	4.288	1.7952	3.5587	0.6729	0.6197	0.8426	134	59	117	21	19	26	-2.20139	1.345e-07	8.32788e-06	down	chr5	26369657	26372180	-	Cg5g021280	--	K12524 bifunctional aspartokinase / homoserine dehydrogenase 1 [EC:2.7.2.4 1.1.1.3] | (RefSeq) bifunctional aspartokinase/homoserine dehydrogenase 1, chloroplastic-like (A)	ko00260: Glycine, serine and threonine metabolism; ko00261: Monobactam biosynthesis; ko00270: Cysteine and methionine metabolism; ko00300: Lysine biosynthesis; ko01100: Metabolic pathways; ko01110: Biosynthesis of secondary metabolites; ko01230: Biosynthesis of amino acids	Bifunctional aspartokinase/homoserine dehydrogenase 1 [Citrus sinensis]	V4T3Y9_CITCL RecName: Full=ACT domain-containing protein {ECO:0000259|PROSITE:PS51671};	--	GO:0009507,chloroplast; GO:0009570,chloroplast stroma; GO:0004072,aspartate kinase activity; GO:0005524,ATP binding; GO:0004412,homoserine dehydrogenase activity; GO:0050661,NADP binding; GO:0009067,aspartate family amino acid biosynthetic process; GO:0009090,homoserine biosynthetic process; GO:0009089,lysine biosynthetic process via diaminopimelate; GO:0009086,methionine biosynthetic process; GO…	PF00696.31:Amino acid kinase family	--	--	--
Cg7g000140	5.8538	3.6454	2.4294	1.486	1.2185	1.3359	142	93	62	36	29	32	-1.59091	7.55193e-05	0.00167516	down	chr5	45333238	45334330	-	Cg5g039110	--	K19892 glucan endo-1,3-beta-glucosidase 4 [EC:3.2.1.39] | (RefSeq) glucan endo-1,3-beta-glucosidase 4 (A)	ko00500: Starch and sucrose metabolism; ko01100: Metabolic pathways	glucan endo-1,3-beta-glucosidase 13 [Citrus sinensis]	A0A067HG01_CITSI RecName: Full=X8 domain-containing protein {ECO:0000259|SMART:SM00768};	--	GO:0005576,extracellular region; GO:0042973,glucan endo-1,3-beta-D-glucosidase activity; GO:0042803,protein homodimerization activity; GO:0006076,(1->3)-beta-D-glucan catabolic process; GO:0003674,molecular_function; GO:0003824,catalytic activity; GO:0004553,hydrolase activity, hydrolyzing O-glycosyl compounds; GO:0008422,beta-glucosidase activity; GO:0015926,glucosidase activity; GO:0016787,hydr…	PF07983.16:X8 domain	--	--	--
Cg7g000840	2.3995	2.7507	2.2168	4.8278	5.8513	5.5868	107	129	104	215	256	246	1.1176	1.09635e-08	9.32014e-07	up	chr6	5715184	5717326	+	Cg6g003330	--	K02069 UDP-glucose/iron transport system permease protein | (RefSeq) protein ALUMINUM SENSITIVE 3-like (A)	--	protein ALUMINUM SENSITIVE 3 [Citrus clementina]	A0A067D287_CITSI SubName: Full=Uncharacterized protein {ECO:0000313|EMBL:KDO37089.1};	--	GO:0005887,integral component of plasma membrane; GO:0005886,plasma membrane; GO:0010044,response to aluminum ion; GO:0008150,biological_process; GO:0010035,response to inorganic substance; GO:0010038,response to metal ion; GO:0042221,response to chemical; GO:0050896,response to stimulus; GO:0005575,cellular_component; GO:0016020,membrane; GO:0016021,integral component of membrane; GO:0031224,int…	PF03649.16:Uncharacterised protein family (UPF0014)	--	--	--
Cg7g003610	0.7258	1.0114	1.2609	0.4511	0.4337	0.5956	58	85	106	36	34	47	-1.04069	0.0020899	0.0222833	down	chr2	5853666	5858261	-	Cg2g006530	--	K00278 L-aspartate oxidase [EC:1.4.3.16] | (RefSeq) L-aspartate oxidase, chloroplastic isoform X4 (A)	ko00250: Alanine, aspartate and glutamate metabolism; ko00760: Nicotinate and nicotinamide metabolism; ko01100: Metabolic pathways; ko01240: Biosynthesis of cofactors	L-aspartate oxidase [Citrus sinensis]	A0A2H5P305_CITUN RecName: Full=L-aspartate oxidase {ECO:0000256|ARBA:ARBA00012173, ECO:0000256|RuleBase:RU362049}; EC=1.4.3.16 {ECO:0000256|ARBA:ARBA00012173, ECO:0000256|RuleBase:RU362049};	Succinate dehydrogenase, flavoprotein subunit	GO:0009507,chloroplast; GO:0008734,L-aspartate oxidase activity; GO:0044318,L-aspartate:fumarate oxidoreductase activity; GO:0000166,nucleotide binding; GO:0009435,NAD biosynthetic process; GO:0001716,L-amino-acid oxidase activity; GO:0003674,molecular_function; GO:0003824,catalytic activity; GO:0016491,oxidoreductase activity; GO:0016638,oxidoreductase activity, acting on the CH-NH2 group of don…	PF00890.27:FAD binding domain	--	--	--
Cg7g007890	8.1712	10.4792	9.6739	5.7651	4.1197	4.1522	281	379	350	198	139	141	-1.03341	5.03234e-07	2.60341e-05	down	chr1	760736	763040	+	Cg1g001450	--	K00434 L-ascorbate peroxidase [EC:1.11.1.11] | (RefSeq) L-ascorbate peroxidase 3 (A)	ko00053: Ascorbate and aldarate metabolism; ko00480: Glutathione metabolism; ko01100: Metabolic pathways	L-ascorbate peroxidase 3 [Citrus sinensis]	A0A2H5PN39_CITUN RecName: Full=L-ascorbate peroxidase {ECO:0000256|ARBA:ARBA00012940}; EC=1.11.1.11 {ECO:0000256|ARBA:ARBA00012940};	--	GO:0009507,chloroplast; GO:0009941,chloroplast envelope; GO:0046861,glyoxysomal membrane; GO:0016021,integral component of membrane; GO:0005739,mitochondrion; GO:0005778,peroxisomal membrane; GO:0005777,peroxisome; GO:0000325,plant-type vacuole; GO:0005886,plasma membrane; GO:0009506,plasmodesma; GO:0009536,plastid; GO:0005773,vacuole; GO:0020037,heme binding; GO:0016688,L-ascorbate peroxidase ac…	PF00141.26:Peroxidase	--	--	--
Cg7g008900	6.4036	6.3374	7.5028	2.6433	1.7449	1.3102	490	510	604	202	131	99	-1.84649	7.90583e-14	2.10737e-11	down	chr5	43680695	43685342	-	Cg5g036600	--	K14486 auxin response factor | (RefSeq) auxin response factor 1 isoform X1 (A)	ko04075: Plant hormone signal transduction	auxin response factor 2 [Citrus sinensis]	A0A067H8T0_CITSI RecName: Full=Auxin response factor {ECO:0000256|RuleBase:RU004561};	--	GO:0005634,nucleus; GO:0003700,DNA-binding transcription factor activity; GO:0043565,sequence-specific DNA binding; GO:0009734,auxin-activated signaling pathway; GO:0010227,floral organ abscission; GO:0010047,fruit dehiscence; GO:0010150,leaf senescence; GO:0008285,negative regulation of cell population proliferation; GO:0045892,negative regulation of DNA-templated transcription; GO:0048481,plant…	PF06507.16:Auxin response factor	B3-ARF	TF	B3->B3-ARF
Cg7g011170	0.3968	0.688	0.8652	1.1218	1.7842	1.4773	34	62	78	96	150	125	1.14686	0.00067692	0.00954791	up	chr1	13967982	13975074	+	Cg1g016710	--	--	--	protein ANTI-SILENCING 1-like isoform X1 [Citrus sinensis]	A0A2H5Q5Z3_CITUN RecName: Full=BAH domain-containing protein {ECO:0000259|PROSITE:PS51038}; Flags: Fragment;	--	GO:0032991,protein-containing complex; GO:0003682,chromatin binding; GO:0003723,RNA binding; GO:0006325,chromatin organization; GO:1905642,negative regulation of DNA methylation; GO:0044030,regulation of DNA methylation; GO:0051570,regulation of histone H3-K9 methylation; GO:0031060,regulation of histone methylation; GO:0003674,molecular_function; GO:0005488,binding; GO:0003676,nucleic acid bindi…	PF01426.21:BAH domain	--	--	--
Cg7g012080	2.3799	4.5693	4.6547	0.7561	0.6997	2.4333	104	210	214	33	30	105	-1.60634	0.000600284	0.00874945	down	chr5	25569449	25570673	+	Cg5g020750	--	--	--	21 kDa seed protein-like [Citrus sinensis]	A0A2H5QPL8_CITUN SubName: Full=Uncharacterized protein {ECO:0000313|EMBL:GAY66574.1};	--	GO:0004866,endopeptidase inhibitor activity; GO:0003674,molecular_function; GO:0004857,enzyme inhibitor activity; GO:0030234,enzyme regulator activity; GO:0030414,peptidase inhibitor activity; GO:0061134,peptidase regulator activity; GO:0061135,endopeptidase regulator activity; GO:0098772,molecular function regulator activity	PF00197.21:Trypsin and protease inhibitor	--	--	--
Cg7g015050	42.4045	42.8785	60.5681	19.3648	24.3755	21.7977	1844	1961	2771	841	1040	936	-1.17521	1.35848e-13	3.39125e-11	down	chr3	27124334	27125950	-	Cg3g020920	--	K13051 L-asparaginase / beta-aspartyl-peptidase [EC:3.5.1.1 3.4.19.5] | (RefSeq) probable isoaspartyl peptidase/L-asparaginase 2 (A)	ko00250: Alanine, aspartate and glutamate metabolism; ko00460: Cyanoamino acid metabolism; ko01100: Metabolic pathways; ko01110: Biosynthesis of secondary metabolites	hypothetical protein CUMW_045430 [Citrus unshiu]	V4TE45_CITCL SubName: Full=Uncharacterized protein {ECO:0000313|EMBL:ESR47941.1};	Asparaginase	GO:0005737,cytoplasm; GO:0004067,asparaginase activity; GO:0008798,beta-aspartyl-peptidase activity; GO:0016540,protein autoprocessing; GO:0003674,molecular_function; GO:0003824,catalytic activity; GO:0016787,hydrolase activity; GO:0016810,hydrolase activity, acting on carbon-nitrogen (but not peptide) bonds; GO:0016811,hydrolase activity, acting on carbon-nitrogen (but not peptide) bonds, in lin…	PF01112.21:Asparaginase	--	--	--
Cg7g015380	2.2645	1.044	1.8589	7.5239	4.214	5.8549	132	64	114	438	241	337	1.74436	2.63718e-08	2.02788e-06	up	chr1	10640440	10642073	-	Cg1g013340	--	K19038 E3 ubiquitin-protein ligase ATL41 [EC:2.3.2.27] | (RefSeq) E3 ubiquitin-protein ligase ATL41-like (A)	--	RING-H2 finger protein ATL60 [Citrus sinensis]	A0A067ERC3_CITSI RecName: Full=RING-type E3 ubiquitin transferase {ECO:0000256|ARBA:ARBA00012483}; EC=2.3.2.27 {ECO:0000256|ARBA:ARBA00012483};	FOG: Predicted E3 ubiquitin ligase	GO:0016021,integral component of membrane; GO:0046872,metal ion binding; GO:0016740,transferase activity; GO:0016567,protein ubiquitination; GO:0003674,molecular_function; GO:0005488,binding; GO:0043167,ion binding; GO:0043169,cation binding; GO:0003824,catalytic activity; GO:0006807,nitrogen compound metabolic process; GO:0008150,biological_process; GO:0008152,metabolic process; GO:0019538,prote…	PF13639.9:Ring finger domain	--	--	--
Cg7g016010	3.072	3.1036	4.4408	6.6647	7.8277	8.2313	48	51	73	104	120	127	1.07438	6.66405e-05	0.00151116	up	chr1	28074931	28075772	+	Cg1g026010	--	K19040 E3 ubiquitin-protein ligase ATL10/75/76/77/78 [EC:2.3.2.27] | (RefSeq) E3 ubiquitin-protein ligase ATL76 (A)	--	hypothetical protein CUMW_260730 [Citrus unshiu]	A0A067EHM2_CITSI RecName: Full=RING-type E3 ubiquitin transferase {ECO:0000256|ARBA:ARBA00012483}; EC=2.3.2.27 {ECO:0000256|ARBA:ARBA00012483};	FOG: Predicted E3 ubiquitin ligase	GO:0016021,integral component of membrane; GO:0046872,metal ion binding; GO:0016740,transferase activity; GO:0016567,protein ubiquitination; GO:0003674,molecular_function; GO:0005488,binding; GO:0043167,ion binding; GO:0043169,cation binding; GO:0003824,catalytic activity; GO:0006807,nitrogen compound metabolic process; GO:0008150,biological_process; GO:0008152,metabolic process; GO:0019538,prote…	--	--	--	--
Cg7g017180	0.8074	1.3204	1.8725	0	0	0	25	43	61	0	0	0	-7.81275	2.3099e-09	2.28476e-07	down	chr4	12209274	12212106	+	--	--	K20855 beta-1,3-galactosyltransferase 1/2/3/4/5/7/8 [EC:2.4.1.-] | (RefSeq) probable beta-1,3-galactosyltransferase 2 isoform X1 (A)	--	hypothetical protein CICLE_v10003714mg, partial [Citrus clementina]	V4SVK3_CITCL SubName: Full=Uncharacterized protein {ECO:0000313|EMBL:ESR44802.1}; Flags: Fragment;	--	GO:0005794,Golgi apparatus; GO:0000139,Golgi membrane; GO:0016021,integral component of membrane; GO:0008378,galactosyltransferase activity; GO:0016757,glycosyltransferase activity; GO:0008194,UDP-glycosyltransferase activity; GO:0006486,protein glycosylation; GO:0003674,molecular_function; GO:0003824,catalytic activity; GO:0016740,transferase activity; GO:0016758,hexosyltransferase activity; GO:…	--	--	--	--
Cg7g019010	14.142	15.1524	9.8068	6.0264	6.1644	5.0742	954	1075	696	406	408	338	-1.20459	5.69813e-10	6.8408e-08	down	chr5	7176758	7178842	-	Cg5g009750	--	--	--	BAG family molecular chaperone regulator 1 [Citrus sinensis]	V4TK51_CITCL RecName: Full=Ubiquitin-like domain-containing protein {ECO:0000259|PROSITE:PS50053};	BCL2-associated athanogene-like proteins and related BAG family chaperone regulators	GO:0005829,cytosol; GO:0005739,mitochondrion; GO:0005634,nucleus; GO:0000774,adenyl-nucleotide exchange factor activity; GO:0051087,chaperone binding; GO:0071629,cytoplasm protein quality control by the ubiquitin-proteasome system; GO:0050821,protein stabilization; GO:0000166,nucleotide binding; GO:0003674,molecular_function; GO:0005488,binding; GO:0017076,purine nucleotide binding; GO:0030554,ad…	PF00240.26:Ubiquitin family	--	--	--
Cg7g023000	0.5111	0.4543	0.8132	0.1891	0.2265	0.2363	46	43	77	17	20	21	-1.4697	0.000474992	0.00725967	down	chr1	12202639	12271143	+	Cg1g015500	--	K13420 LRR receptor-like serine/threonine-protein kinase FLS2 [EC:2.7.11.1] | (RefSeq) probable LRR receptor-like serine/threonine-protein kinase At3g47570 isoform X1 (A)	ko04016: MAPK signaling pathway - plant; ko04626: Plant-pathogen interaction	LRR receptor-like serine/threonine-protein kinase EFR isoform X1 [Citrus sinensis]	A0A2H5QP54_CITUN RecName: Full=LRRNT_2 domain-containing protein {ECO:0000259|Pfam:PF08263};	--	GO:0016021,integral component of membrane; GO:0005886,plasma membrane; GO:0005524,ATP binding; GO:0106310,protein serine kinase activity; GO:0004674,protein serine/threonine kinase activity; GO:0033612,receptor serine/threonine kinase binding; GO:0030154,cell differentiation; GO:0048437,floral organ development; GO:0048229,gametophyte development; GO:0009755,hormone-mediated signaling pathway; GO…	PF13855.9:Leucine rich repeat	--	--	--
Cg7g024040	1.8147	2.2395	2.4834	1.3016	0.6953	0.8211	141	183	203	101	53	63	-1.23261	2.32175e-05	0.000638361	down	chr3	22188926	22192096	-	Cg3g013250	--	K00826 branched-chain amino acid aminotransferase [EC:2.6.1.42] | (RefSeq) branched-chain-amino-acid aminotransferase 2, chloroplastic isoform X1 (A)	ko00270: Cysteine and methionine metabolism; ko00280: Valine, leucine and isoleucine degradation; ko00290: Valine, leucine and isoleucine biosynthesis; ko00770: Pantothenate and CoA biosynthesis; ko00966: Glucosinolate biosynthesis; ko01100: Metabolic pathways; ko01110: Biosynthesis of secondary metabolites; ko01210: 2-Oxocarboxylic acid metabolism; ko01230: Biosynthesis of amino acids; ko01240: …	hypothetical protein CISIN_1g016272mg [Citrus sinensis]	A0A067H0Z0_CITSI SubName: Full=Uncharacterized protein {ECO:0000313|EMBL:KDO81392.1};	Branched chain aminotransferase BCAT1, pyridoxal phosphate enzymes type IV superfamily	GO:0009507,chloroplast; GO:0004084,branched-chain-amino-acid transaminase activity; GO:0052656,L-isoleucine transaminase activity; GO:0052654,L-leucine transaminase activity; GO:0050048,L-leucine:2-oxoglutarate aminotransferase activity; GO:0052655,L-valine transaminase activity; GO:0009097,isoleucine biosynthetic process; GO:0009098,leucine biosynthetic process; GO:0071669,plant-type cell wall o…	PF01063.22:Amino-transferase class IV	--	--	--
Cg8g000380	0.1887	0.227	0.8706	0.1167	0.1018	0.0956	34	43	165	21	18	17	-2.04327	0.000623688	0.00900151	down	chr8	1814007	1910501	-	Cg8g002380	--	K00826 branched-chain amino acid aminotransferase [EC:2.6.1.42] | (RefSeq) branched-chain-amino-acid aminotransferase 6-like isoform X1 (A)	ko00270: Cysteine and methionine metabolism; ko00280: Valine, leucine and isoleucine degradation; ko00290: Valine, leucine and isoleucine biosynthesis; ko00770: Pantothenate and CoA biosynthesis; ko00966: Glucosinolate biosynthesis; ko01100: Metabolic pathways; ko01110: Biosynthesis of secondary metabolites; ko01210: 2-Oxocarboxylic acid metabolism; ko01230: Biosynthesis of amino acids; ko01240: …	branched-chain-amino-acid aminotransferase 6-like isoform X1 [Citrus sinensis]	A0A2H5Q9P5_CITUN RecName: Full=Branched-chain-amino-acid aminotransferase {ECO:0000256|RuleBase:RU004517}; EC=2.6.1.42 {ECO:0000256|RuleBase:RU004517};	Branched chain aminotransferase BCAT1, pyridoxal phosphate enzymes type IV superfamily	GO:0009507,chloroplast; GO:0004084,branched-chain-amino-acid transaminase activity; GO:0052656,L-isoleucine transaminase activity; GO:0052654,L-leucine transaminase activity; GO:0050048,L-leucine:2-oxoglutarate aminotransferase activity; GO:0052655,L-valine transaminase activity; GO:0009097,isoleucine biosynthetic process; GO:0009098,leucine biosynthetic process; GO:0071669,plant-type cell wall o…	PF01063.22:Amino-transferase class IV	--	--	--
Cg8g000790	1.2442	1.6176	3.765	0.9407	0.8799	0.7971	49	67	156	37	34	31	-1.35397	0.00268369	0.0267738	down	chr1	4737827	4739310	-	Cg1g007260	--	K13422 transcription factor MYC2 | (RefSeq) transcription factor MYC2-like (A)	ko04016: MAPK signaling pathway - plant; ko04075: Plant hormone signal transduction	hypothetical protein CISIN_1g037441mg [Citrus sinensis]	A0A067GGE0_CITSI RecName: Full=BHLH domain-containing protein {ECO:0000259|PROSITE:PS50888};	--	GO:0005634,nucleus; GO:0003700,DNA-binding transcription factor activity; GO:0046983,protein dimerization activity; GO:0000976,transcription cis-regulatory region binding; GO:0006355,regulation of DNA-templated transcription; GO:0003674,molecular_function; GO:0140110,transcription regulator activity; GO:0005488,binding; GO:0005515,protein binding; GO:0001067,transcription regulatory region nuclei…	PF00010.29:Helix-loop-helix DNA-binding domain	bHLH	TF	bHLH
Cg8g000800	12.4358	21.6892	21.5509	6.6044	5.9523	8.2799	181	332	330	96	85	119	-1.44004	4.53451e-08	3.20476e-06	down	chr5	45054917	45055324	+	Cg5g038670	--	--	--	transcription factor UPBEAT1 [Citrus clementina]	A0A067HFY5_CITSI SubName: Full=Uncharacterized protein {ECO:0000313|EMBL:KDO86947.1};	--	GO:0005634,nucleus; GO:0003700,DNA-binding transcription factor activity; GO:0046983,protein dimerization activity; GO:0000976,transcription cis-regulatory region binding; GO:0030154,cell differentiation; GO:2000280,regulation of root development; GO:0006355,regulation of DNA-templated transcription; GO:0003674,molecular_function; GO:0140110,transcription regulator activity; GO:0005488,binding; G…	--	--	--	--
Cg8g002670	2.5894	2.4787	1.8831	5.2901	4.2157	4.9807	149	150	114	304	238	283	1.03443	6.33153e-07	3.22252e-05	up	chr4	24594510	24596122	-	Cg4g018940	--	--	--	protein BIG GRAIN 1-like B [Citrus clementina]	V4U0B3_CITCL SubName: Full=Uncharacterized protein {ECO:0000313|EMBL:ESR66263.1};	--	GO:0005886,plasma membrane; GO:0060918,auxin transport; GO:0009734,auxin-activated signaling pathway; GO:0010929,positive regulation of auxin mediated signaling pathway; GO:0006810,transport; GO:0008150,biological_process; GO:0009914,hormone transport; GO:0010817,regulation of hormone levels; GO:0051179,localization; GO:0051234,establishment of localization; GO:0065007,biological regulation; GO:0…	PF17410.5:Subtelomeric Variable Open Reading frame	--	--	--
Cg8g005380	1.3283	1.3122	0.7543	3.0573	2.2505	2.7602	77	80	46	177	128	158	1.22313	3.31095e-05	0.000856436	up	chrUn	13911656	13913280	.	--	--	--	--	protein BIG GRAIN 1-like C [Citrus sinensis]	A0A067F611_CITSI SubName: Full=Uncharacterized protein {ECO:0000313|EMBL:KDO62758.1};	--	GO:0005886,plasma membrane; GO:0060918,auxin transport; GO:0009734,auxin-activated signaling pathway; GO:0010929,positive regulation of auxin mediated signaling pathway; GO:0006810,transport; GO:0008150,biological_process; GO:0009914,hormone transport; GO:0010817,regulation of hormone levels; GO:0051179,localization; GO:0051234,establishment of localization; GO:0065007,biological regulation; GO:0…	--	--	--	--
Cg8g007780	1.0039	1.7133	1.468	0.2062	0.3673	0.1043	39	70	60	8	14	4	-2.64648	8.22588e-07	3.92026e-05	down	chr8	4994507	4995724	-	--	--	--	--	BURP domain-containing protein BNM2A [Citrus clementina]	V4RPY3_CITCL RecName: Full=BURP domain-containing protein {ECO:0000259|PROSITE:PS51277};	--	GO:0000326,protein storage vacuole; GO:0000322,storage vacuole; GO:0000325,plant-type vacuole; GO:0005575,cellular_component; GO:0005622,intracellular anatomical structure; GO:0005737,cytoplasm; GO:0005773,vacuole; GO:0043226,organelle; GO:0043227,membrane-bounded organelle; GO:0043229,intracellular organelle; GO:0043231,intracellular membrane-bounded organelle; GO:0110165,cellular anatomical ent…	PF03181.18:BURP domain	--	--	--
Cg8g008240	1.8599	1.4249	1.9459	4.6625	3.7095	4.5665	139	112	153	348	272	337	1.28361	1.02515e-10	1.47913e-08	up	chrUn	13835490	13840538	-	CgUng005040	--	--	--	protein Brevis radix-like 4 [Citrus sinensis]	A0A2H5Q0E1_CITUN SubName: Full=Uncharacterized protein {ECO:0000313|EMBL:GAY58110.1};	--	GO:0005634,nucleus; GO:0005575,cellular_component; GO:0005622,intracellular anatomical structure; GO:0043226,organelle; GO:0043227,membrane-bounded organelle; GO:0043229,intracellular organelle; GO:0043231,intracellular membrane-bounded organelle; GO:0110165,cellular anatomical entity	PF08381.14:Transcription factor regulating root and shoot growth via Pin3	--	--	--
Cg8g011290	0.4475	0.461	0.3427	0.0498	0.076	0.214	36	39	29	4	6	17	-1.91461	0.00195786	0.0212207	down	chr1	2931149	2933501	-	Cg1g004610	--	K21483 salicylate 1-O-methyltransferase [EC:2.1.1.274] | (RefSeq) salicylate carboxymethyltransferase (A)	--	Jasmonate O-methyltransferase [Citrus sinensis]	A0A067FUD3_CITSI SubName: Full=Uncharacterized protein {ECO:0000313|EMBL:KDO70999.1};	--	GO:0046872,metal ion binding; GO:0008168,methyltransferase activity; GO:0019438,aromatic compound biosynthetic process; GO:0032259,methylation; GO:0009723,response to ethylene; GO:0003674,molecular_function; GO:0005488,binding; GO:0043167,ion binding; GO:0043169,cation binding; GO:0003824,catalytic activity; GO:0016740,transferase activity; GO:0016741,transferase activity, transferring one-carbon…	PF03492.18:SAM dependent carboxyl methyltransferase	--	--	--
Cg8g011810	1.6848	2.0139	1.7997	0.964	1.0303	0.6662	105	132	118	60	63	41	-1.06872	0.00013014	0.00257447	down	chr4	12386776	12389340	+	Cg4g010490	--	K20557 transcription factor VIP1 | (RefSeq) transcription factor VIP1 (A)	ko04016: MAPK signaling pathway - plant	basic leucine zipper 61 isoform X2 [Citrus clementina]	V4UL58_CITCL RecName: Full=BZIP domain-containing protein {ECO:0000259|PROSITE:PS50217};	--	GO:0005634,nucleus; GO:0003677,DNA binding; GO:0003700,DNA-binding transcription factor activity; GO:0000976,transcription cis-regulatory region binding; GO:0045893,positive regulation of DNA-templated transcription; GO:0003674,molecular_function; GO:0003676,nucleic acid binding; GO:0005488,binding; GO:0097159,organic cyclic compound binding; GO:1901363,heterocyclic compound binding; GO:0140110,t…	PF00170.24:bZIP transcription factor	bZIP	TF	bZIP
Cg8g017290	13.0423	17.137	36.553	7.177	8.1027	7.1294	817	1129	2409	449	498	441	-1.5883	0.000297975	0.00502278	down	chrUn	10722433	10724260	+	--	--	K22983 cytochrome P450 family 76 subfamily A | (RefSeq) cytochrome P450 76A1-like (A)	--	geraniol 8-hydroxylase-like [Citrus sinensis]	V4SDP6_CITCL SubName: Full=Uncharacterized protein {ECO:0000313|EMBL:ESR36955.1};	Cytochrome P450 CYP2 subfamily	GO:0005789,endoplasmic reticulum membrane; GO:0016021,integral component of membrane; GO:0102811,geraniol 10-hydroxylase activity; GO:0020037,heme binding; GO:0005506,iron ion binding; GO:0016709,oxidoreductase activity, acting on paired donors, with incorporation or reduction of molecular oxygen, NAD(P)H as one donor, and incorporation of one atom of oxygen; GO:0016099,monoterpenoid biosynthetic…	PF00067.25:Cytochrome P450	--	--	--
Cg8g017680	0.4409	0.2758	0.4301	0.8132	1.49	1.2925	38	25	39	70	126	110	1.62359	6.15425e-06	0.000212254	up	chr5	47243106	47245521	+	Cg5g041920	--	K15398 fatty acid omega-hydroxylase [EC:1.14.-.-] | (RefSeq) cytochrome P450 86A8-like (A)	ko00073: Cutin, suberine and wax biosynthesis; ko01100: Metabolic pathways	hypothetical protein CUMW_134630 [Citrus unshiu]	A0A2H5PGL3_CITUN SubName: Full=Uncharacterized protein {ECO:0000313|EMBL:GAY51497.1};	Cytochrome P450 CYP4/CYP19/CYP26 subfamilies	GO:0016021,integral component of membrane; GO:0018685,alkane 1-monooxygenase activity; GO:0070330,aromatase activity; GO:0020037,heme binding; GO:0005506,iron ion binding; GO:0006952,defense response; GO:0006631,fatty acid metabolic process; GO:0003674,molecular_function; GO:0003824,catalytic activity; GO:0004497,monooxygenase activity; GO:0016491,oxidoreductase activity; GO:0016705,oxidoreductas…	PF00067.25:Cytochrome P450	--	--	--
Cg8g019320	0.331	0.2861	0.1931	0.0377	0.0307	0.099	44	40	27	5	4	13	-2.3082	0.000162814	0.00309997	down	chr1	19753643	19787692	-	Cg1g021450	--	K20623 typhasterol/6-deoxotyphasterol 2alpha-hydroxylase | (RefSeq) flavonoid 3'-monooxygenase-like (A)	ko00905: Brassinosteroid biosynthesis; ko01100: Metabolic pathways; ko01110: Biosynthesis of secondary metabolites	Flavonoid 3-monooxygenase [Citrus sinensis]	V4SJR8_CITCL SubName: Full=Uncharacterized protein {ECO:0000313|EMBL:ESR40882.1};	Cytochrome P450 CYP2 subfamily	GO:0016021,integral component of membrane; GO:0097007,4,8,12-trimethyltrideca-1,3,7,11-tetraene synthase activity; GO:0020037,heme binding; GO:0005506,iron ion binding; GO:0010333,terpene synthase activity; GO:0080027,response to herbivore; GO:0016114,terpenoid biosynthetic process; GO:0003674,molecular_function; GO:0003824,catalytic activity; GO:0004497,monooxygenase activity; GO:0016491,oxidore…	PF00067.25:Cytochrome P450	--	--	--
Cg8g019480	2.0023	1.9412	3.5638	3.7739	7.5629	6.9579	102	104	191	192	378	350	1.26259	6.59893e-05	0.00150408	up	chr7	13813968	13815476	-	Cg7g012080	--	K24188 cytochrome P450 family 93 subfamily A [EC:1.14.-.-] | (RefSeq) cytochrome P450 93A3-like (A)	--	cytochrome p450 [Citrus sinensis]	A0A067DP90_CITSI SubName: Full=Uncharacterized protein {ECO:0000313|EMBL:KDO40426.1};	Cytochrome P450 CYP2 subfamily	GO:0016021,integral component of membrane; GO:0016020,membrane; GO:0020037,heme binding; GO:0005506,iron ion binding; GO:0016709,oxidoreductase activity, acting on paired donors, with incorporation or reduction of molecular oxygen, NAD(P)H as one donor, and incorporation of one atom of oxygen; GO:0003674,molecular_function; GO:0005488,binding; GO:0046906,tetrapyrrole binding; GO:0097159,organic c…	PF00067.25:Cytochrome P450	--	--	--
Cg8g022680	1.8712	2.1593	1.416	0.7276	0.9258	0.5519	103	125	82	40	50	30	-1.32827	6.67804e-05	0.00151116	down	chr6	18952276	18953818	-	Cg6g017520	--	K20624 12-hydroxyjasmonoyl-L-amino acid 12-hydroxylase / fatty acid hydroxylase [EC:1.14.14.49] | (RefSeq) cytochrome P450 94C1-like (A)	--	cytochrome P450 family 94 subfamily D polypeptide 2 [Citrus sinensis]	V4T2L2_CITCL SubName: Full=Uncharacterized protein {ECO:0000313|EMBL:ESR43741.1};	Cytochrome P450 CYP4/CYP19/CYP26 subfamilies	GO:0005789,endoplasmic reticulum membrane; GO:0016021,integral component of membrane; GO:0020037,heme binding; GO:0005506,iron ion binding; GO:0004497,monooxygenase activity; GO:0016705,oxidoreductase activity, acting on paired donors, with incorporation or reduction of molecular oxygen; GO:0003674,molecular_function; GO:0005488,binding; GO:0046906,tetrapyrrole binding; GO:0097159,organic cyclic …	PF00067.25:Cytochrome P450	--	--	--
Cg8g023050	2.5456	1.9539	1.3118	0.8445	0.9534	0.7144	166	134	90	55	61	46	-1.23677	0.000170277	0.00321481	down	chr6	18970803	18972630	-	Cg6g017540	--	K20624 12-hydroxyjasmonoyl-L-amino acid 12-hydroxylase / fatty acid hydroxylase [EC:1.14.14.49] | (RefSeq) cytochrome P450 94C1-like (A)	--	cytochrome P450 94A1 [Citrus clementina]	V4T2L2_CITCL SubName: Full=Uncharacterized protein {ECO:0000313|EMBL:ESR43741.1};	Cytochrome P450 CYP4/CYP19/CYP26 subfamilies	GO:0005789,endoplasmic reticulum membrane; GO:0016021,integral component of membrane; GO:0020037,heme binding; GO:0005506,iron ion binding; GO:0004497,monooxygenase activity; GO:0016705,oxidoreductase activity, acting on paired donors, with incorporation or reduction of molecular oxygen; GO:0003674,molecular_function; GO:0005488,binding; GO:0046906,tetrapyrrole binding; GO:0097159,organic cyclic …	PF00067.25:Cytochrome P450	--	--	--
Cg8g023860	28.2645	20.7386	20.2044	61.0778	40.6881	46.5292	1581	1220	1189	3412	2233	2570	1.07455	1.78117e-08	1.42195e-06	up	chr8	12328140	12329707	-	Cg8g013130	--	K12581 CCR4-NOT transcription complex subunit 7/8 | (RefSeq) probable CCR4-associated factor 1 homolog 11 (A)	ko03018: RNA degradation	probable CCR4-associated factor 1 homolog 11 [Citrus clementina]	V4UDJ9_CITCL RecName: Full=Poly(A)-specific ribonuclease {ECO:0000256|ARBA:ARBA00012161}; EC=3.1.13.4 {ECO:0000256|ARBA:ARBA00012161};	mRNA deadenylase subunit	GO:0030015,CCR4-NOT core complex; GO:0005634,nucleus; GO:0000932,P-body; GO:0008408,3'-5' exonuclease activity; GO:0046872,metal ion binding; GO:0004535,poly(A)-specific ribonuclease activity; GO:0003723,RNA binding; GO:0042742,defense response to bacterium; GO:0043928,exonucleolytic catabolism of deadenylated mRNA; GO:0000289,nuclear-transcribed mRNA poly(A) tail shortening; GO:0003674,molecular…	PF04857.23:CAF1 family ribonuclease	--	--	--
Cg9g001190	164.877	137.566	127.612	65.4369	63.832	61.5222	9746	8552	7936	3863	3702	3591	-1.19812	3.18903e-22	3.01919e-19	down	chr5	47198330	47201712	-	Cg5g041840	--	K13034 L-3-cyanoalanine synthase/ cysteine synthase [EC:2.5.1.47 4.4.1.9] | (RefSeq) bifunctional L-3-cyanoalanine synthase/cysteine synthase 1, mitochondrial (A)	ko00270: Cysteine and methionine metabolism; ko00460: Cyanoamino acid metabolism; ko00920: Sulfur metabolism; ko01100: Metabolic pathways; ko01110: Biosynthesis of secondary metabolites; ko01200: Carbon metabolism; ko01230: Biosynthesis of amino acids	bifunctional L-3-cyanoalanine synthase/cysteine synthase 1, mitochondrial [Citrus clementina]	V4VXV9_CITCL RecName: Full=Cysteine synthase {ECO:0000256|RuleBase:RU003985}; EC=2.5.1.47 {ECO:0000256|RuleBase:RU003985};	Cystathionine beta-synthase and related enzymes	GO:0005739,mitochondrion; GO:0004124,cysteine synthase activity; GO:0050017,L-3-cyanoalanine synthase activity; GO:0019499,cyanide metabolic process; GO:0006535,cysteine biosynthetic process from serine; GO:0009836,fruit ripening, climacteric; GO:0003674,molecular_function; GO:0003824,catalytic activity; GO:0016740,transferase activity; GO:0016765,transferase activity, transferring alkyl or aryl …	PF00291.28:Pyridoxal-phosphate dependent enzyme	--	--	--
Cg9g001930	17.4624	17.2303	13.5414	35.8935	30.8642	32.4564	1591	1651	1298	3266	2759	2920	1.01535	1.13534e-13	2.87992e-11	up	chr2	41637491	41640597	-	Cg2g032180	--	--	--	calmodulin-binding protein 60 B-like isoform X2 [Citrus sinensis]	A0A067GST1_CITSI SubName: Full=Uncharacterized protein {ECO:0000313|EMBL:KDO81720.1};	--	GO:0005634,nucleus; GO:0005516,calmodulin binding; GO:0003700,DNA-binding transcription factor activity; GO:0043565,sequence-specific DNA binding; GO:0098542,defense response to other organism; GO:0080142,regulation of salicylic acid biosynthetic process; GO:0003674,molecular_function; GO:0005488,binding; GO:0005515,protein binding; GO:0140110,transcription regulator activity; GO:0003676,nucleic …	PF07887.14:Calmodulin binding protein-like N-terminal domain	--	--	--
Cg9g003930	3.6709	4.0457	4.639	1.1695	1.9557	1.0984	88	102	117	28	46	26	-1.57061	2.22376e-06	8.85393e-05	down	chr3	26029871	26030653	-	Cg3g018470	--	--	--	hypothetical protein CUMW_047060 [Citrus unshiu]	A0A2H5NHY6_CITUN RecName: Full=Alginate_lyase2 domain-containing protein {ECO:0000259|Pfam:PF08787};	--	GO:0005773,vacuole; GO:0005575,cellular_component; GO:0005622,intracellular anatomical structure; GO:0005737,cytoplasm; GO:0043226,organelle; GO:0043227,membrane-bounded organelle; GO:0043229,intracellular organelle; GO:0043231,intracellular membrane-bounded organelle; GO:0110165,cellular anatomical entity	PF08787.14:Alginate lyase	--	--	--
Cg9g006980	0.7353	1.0293	0.5824	2.086	2.2794	3.0405	72	106	60	204	219	294	1.62956	1.61433e-09	1.6703e-07	up	chr8	4429276	4434166	+	Cg8g006020	--	K01897 long-chain acyl-CoA synthetase [EC:6.2.1.3] | (RefSeq) long chain acyl-CoA synthetase 2 (A)	ko00061: Fatty acid biosynthesis; ko00071: Fatty acid degradation; ko01100: Metabolic pathways; ko01212: Fatty acid metabolism; ko04146: Peroxisome	hypothetical protein CICLE_v10027967mg [Citrus clementina]	V4SC40_CITCL RecName: Full=AMP-binding domain-containing protein {ECO:0000259|Pfam:PF00501};	Long-chain acyl-CoA synthetases (AMP-forming)	GO:0005829,cytosol; GO:0005524,ATP binding; GO:0016405,CoA-ligase activity; GO:0004467,long-chain fatty acid-CoA ligase activity; GO:0000166,nucleotide binding; GO:0003674,molecular_function; GO:0005488,binding; GO:0017076,purine nucleotide binding; GO:0030554,adenyl nucleotide binding; GO:0032553,ribonucleotide binding; GO:0032555,purine ribonucleotide binding; GO:0032559,adenyl ribonucleotide b…	PF00501.31:AMP-binding enzyme	--	--	--
Cg9g008480	0.6645	1.1327	1.7717	4.0492	2.1393	9.1919	82	147	230	499	259	1120	2.08239	0.00247483	0.025139	up	chr5	41399114	41403778	+	Cg5g033420	--	K10999 cellulose synthase A [EC:2.4.1.12] | (RefSeq) cellulose synthase A catalytic subunit 4 [UDP-forming] isoform X1 (A)	--	cellulose synthase A catalytic subunit 4 [UDP-forming]	A0A067EZ07_CITSI RecName: Full=Cellulose synthase {ECO:0000256|RuleBase:RU361116}; EC=2.4.1.12 {ECO:0000256|RuleBase:RU361116};	--	GO:0016021,integral component of membrane; GO:0005886,plasma membrane; GO:0016760,cellulose synthase (UDP-forming) activity; GO:0016759,cellulose synthase activity; GO:0042802,identical protein binding; GO:0046872,metal ion binding; GO:0071555,cell wall organization; GO:0030244,cellulose biosynthetic process; GO:0042742,defense response to bacterium; GO:0050832,defense response to fungus; GO:0009…	PF03552.17:Cellulose synthase	--	--	--
Cg9g009660	0.4038	1.0409	1.2879	2.7134	1.317	4.071	45	122	151	302	144	448	1.54623	0.00039904	0.0063243	up	chr2	50601527	50607042	-	Cg2g043600	--	K10999 cellulose synthase A [EC:2.4.1.12] | (RefSeq) cellulose synthase A catalytic subunit 8 [UDP-forming] (A)	--	cellulose synthase A catalytic subunit 8 [UDP-forming]	A0A067GGW3_CITSI RecName: Full=Cellulose synthase {ECO:0000256|RuleBase:RU361116}; EC=2.4.1.12 {ECO:0000256|RuleBase:RU361116};	--	GO:0016021,integral component of membrane; GO:0005886,plasma membrane; GO:0016760,cellulose synthase (UDP-forming) activity; GO:0016759,cellulose synthase activity; GO:0046872,metal ion binding; GO:0071555,cell wall organization; GO:0030244,cellulose biosynthetic process; GO:0042742,defense response to bacterium; GO:0050832,defense response to fungus; GO:0009833,plant-type primary cell wall bioge…	PF03552.17:Cellulose synthase	--	--	--
Cg9g010040	2.6981	2.4035	1.9167	2.4741	7.4394	7.1618	95	89	71	87	257	249	1.25127	0.00122892	0.014936	up	chr7	12898402	12899725	+	Cg7g011180	--	K03428 magnesium-protoporphyrin O-methyltransferase [EC:2.1.1.11] | (RefSeq) magnesium protoporphyrin IX methyltransferase, chloroplastic (A)	ko00860: Porphyrin metabolism; ko01100: Metabolic pathways; ko01110: Biosynthesis of secondary metabolites	Magnesium protoporphyrin IX methyltransferase [Citrus sinensis]	A0A067EBM6_CITSI RecName: Full=Mg-por_mtran_C domain-containing protein {ECO:0000259|Pfam:PF07109};	Methyltransferases	GO:0009507,chloroplast; GO:0009941,chloroplast envelope; GO:0031969,chloroplast membrane; GO:0009534,chloroplast thylakoid; GO:0009535,chloroplast thylakoid membrane; GO:0005829,cytosol; GO:0046406,magnesium protoporphyrin IX methyltransferase activity; GO:0008168,methyltransferase activity; GO:0015995,chlorophyll biosynthetic process; GO:0032259,methylation; GO:0003674,molecular_function; GO:000…	PF07109.14:Magnesium-protoporphyrin IX methyltransferase C-terminus	--	--	--
Cg9g010230	22.7601	19.8783	17.7977	49.5296	40.0401	41.0175	1252	1150	1030	2721	2161	2228	1.08714	5.70459e-14	1.60207e-11	up	chr6	19607817	19609358	-	Cg6g018470	--	K13448 calcium-binding protein CML | (RefSeq) calcium-binding allergen Ole e 8-like (A)	ko04626: Plant-pathogen interaction	probable calcium-binding protein cml18, partial [Phtheirospermum japonicum]	A0A830BVD9_9LAMI SubName: Full=Probable calcium-binding protein cml18 {ECO:0000313|EMBL:GFP91430.1};	Calmodulin and related proteins (EF-Hand superfamily)	GO:0005509,calcium ion binding; GO:0045087,innate immune response; GO:0048574,long-day photoperiodism, flowering; GO:0009909,regulation of flower development; GO:0080164,regulation of nitric oxide metabolic process; GO:0009737,response to abscisic acid; GO:0009646,response to absence of light; GO:0009733,response to auxin; GO:0051592,response to calcium ion; GO:0009409,response to cold; GO:000940…	--	--	--	--
Cg9g010240	12.1175	8.7139	11.05	32.6919	15.5516	20.7927	517	391	496	1393	651	876	1.09324	1.99643e-05	0.000567291	up	chr5	4665908	4667103	+	Cg5g006750	--	K13448 calcium-binding protein CML | (RefSeq) putative calcium-binding protein CML19 (A)	ko04626: Plant-pathogen interaction	putative calcium-binding protein CML19 [Citrus clementina]	A0A067EC33_CITSI SubName: Full=Uncharacterized protein {ECO:0000313|EMBL:KDO52628.1};	Calmodulin and related proteins (EF-Hand superfamily)	GO:0005737,cytoplasm; GO:0005634,nucleus; GO:0005509,calcium ion binding; GO:0030234,enzyme regulator activity; GO:0071456,cellular response to hypoxia; GO:0010193,response to ozone; GO:0003674,molecular_function; GO:0005488,binding; GO:0043167,ion binding; GO:0043169,cation binding; GO:0046872,metal ion binding; GO:0098772,molecular function regulator activity; GO:0001666,response to hypoxia; GO…	PF00036.35:EF hand	--	--	--
Cg9g010730	2.3573	3.2904	2.2627	1.3604	1.3019	1.176	203	298	205	117	110	100	-1.06665	2.91101e-06	0.000112485	down	chr2	28670937	28676132	+	Cg2g021840	--	K05391 cyclic nucleotide gated channel, plant | (RefSeq) cyclic nucleotide-gated ion channel 4 (A)	ko04626: Plant-pathogen interaction	cyclic nucleotide-gated ion channel 4 [Citrus sinensis]	V4UGN9_CITCL RecName: Full=Cyclic nucleotide-binding domain-containing protein {ECO:0000259|PROSITE:PS50042};	K+-channel ERG and related proteins, contain PAS/PAC sensor domain	GO:0016021,integral component of membrane; GO:0016020,membrane; GO:0005886,plasma membrane; GO:0005516,calmodulin binding; GO:0030552,cAMP binding; GO:0008324,cation transmembrane transporter activity; GO:0030553,cGMP binding; GO:0005216,ion channel activity; GO:0009626,plant-type hypersensitive response; GO:0003674,molecular_function; GO:0005488,binding; GO:0005515,protein binding; GO:0000166,nu…	PF00520.34:Ion transport protein	--	--	--
Cg9g010740	4.9671	5.4244	6.1704	2.9053	2.3057	2.54	101	116	132	59	46	51	-1.11713	1.87055e-05	0.000537808	down	chr6	8657260	8657829	-	Cg6g005770	--	K14686 solute carrier family 31 (copper transporter), member 1 | (RefSeq) copper transporter 6-like (A)	--	Copper transporter 1 [Citrus sinensis]	V4STZ8_CITCL RecName: Full=Copper transport protein {ECO:0000256|RuleBase:RU367022};	Copper transporter	GO:0016021,integral component of membrane; GO:0016020,membrane; GO:0005886,plasma membrane; GO:0005375,copper ion transmembrane transporter activity; GO:0006878,cellular copper ion homeostasis; GO:0006825,copper ion transport; GO:0048235,pollen sperm cell differentiation; GO:0048364,root development; GO:0003674,molecular_function; GO:0005215,transporter activity; GO:0008324,cation transmembrane t…	PF04145.18:Ctr copper transporter family	--	--	--
Cg9g011750	0.6371	0.4406	0.4404	0.9279	1.5643	1.3197	22	16	16	32	53	45	1.30285	0.0034489	0.032267	up	chr4	29201832	29203410	-	Cg4g024920	--	--	--	protein CHLORORESPIRATORY REDUCTION 6, chloroplastic-like isoform X1 [Citrus sinensis]	A0A2H5PWE4_CITUN SubName: Full=Uncharacterized protein {ECO:0000313|EMBL:GAY56687.1};	--	GO:0009507,chloroplast; GO:0009570,chloroplast stroma; GO:0009535,chloroplast thylakoid membrane; GO:0005829,cytosol; GO:0010275,NAD(P)H dehydrogenase complex assembly; GO:0008150,biological_process; GO:0009987,cellular process; GO:0016043,cellular component organization; GO:0022607,cellular component assembly; GO:0043933,protein-containing complex organization; GO:0044085,cellular component biog…	PF08847.14:Chlororespiratory reduction 6	--	--	--
Cg9g015320	4.0564	7.4123	8.8744	2.0422	2.0787	2.4785	179	344	412	90	90	108	-1.64386	1.00413e-08	8.58261e-07	down	chr2	47587730	47588966	+	Cg2g039220	--	K01054 acylglycerol lipase [EC:3.1.1.23] | (RefSeq) caffeoylshikimate esterase-like (A)	ko00561: Glycerolipid metabolism; ko01100: Metabolic pathways	caffeoylshikimate esterase-like [Citrus sinensis]	A0A2H5N151_CITUN RecName: Full=Hydrolase_4 domain-containing protein {ECO:0000259|Pfam:PF12146};	Lysophospholipase	GO:0005783,endoplasmic reticulum; GO:0005794,Golgi apparatus; GO:0016020,membrane; GO:0005634,nucleus; GO:0005886,plasma membrane; GO:0009506,plasmodesma; GO:0003846,2-acylglycerol O-acyltransferase activity; GO:0090430,caffeoyl-CoA: alcohol caffeoyl transferase activity; GO:0016787,hydrolase activity; GO:0016298,lipase activity; GO:0004622,lysophospholipase activity; GO:0009809,lignin biosynthet…	PF12146.11:Serine aminopeptidase, S33	--	--	--
Cg9g023190	8.2908	14.3542	21.6905	3.8939	5.6426	5.5518	307	559	845	144	205	203	-1.57326	2.22014e-07	1.26508e-05	down	chr2	47583888	47584925	+	Cg2g039210	--	K01054 acylglycerol lipase [EC:3.1.1.23] | (RefSeq) caffeoylshikimate esterase-like (A)	ko00561: Glycerolipid metabolism; ko01100: Metabolic pathways	Hydrolase 4 domain-containing protein [Citrus sinensis]	A0A2H5N118_CITUN RecName: Full=Hydrolase_4 domain-containing protein {ECO:0000259|Pfam:PF12146};	Lysophospholipase	GO:0005783,endoplasmic reticulum; GO:0005794,Golgi apparatus; GO:0016020,membrane; GO:0005634,nucleus; GO:0005886,plasma membrane; GO:0009506,plasmodesma; GO:0003846,2-acylglycerol O-acyltransferase activity; GO:0090430,caffeoyl-CoA: alcohol caffeoyl transferase activity; GO:0016787,hydrolase activity; GO:0016298,lipase activity; GO:0004622,lysophospholipase activity; GO:0009809,lignin biosynthet…	PF12146.11:Serine aminopeptidase, S33	--	--	--
Cg9g023240	1.6002	1.3857	0.851	3.2236	3.2134	3.1832	168	153	94	338	331	330	1.29909	8.70353e-08	5.67968e-06	up	chr4	1059490	1063329	-	Cg4g000800	--	K20887 xyloglucan glycosyltransferase 4 [EC:2.4.1.-] | (RefSeq) xyloglucan glycosyltransferase 4 (A)	--	probable xyloglucan glycosyltransferase 5 [Citrus clementina]	V4UGW6_CITCL RecName: Full=Glyco_trans_2-like domain-containing protein {ECO:0000259|Pfam:PF13632};	--	GO:0005794,Golgi apparatus; GO:0000139,Golgi membrane; GO:0016021,integral component of membrane; GO:0016757,glycosyltransferase activity; GO:0042803,protein homodimerization activity; GO:0071555,cell wall organization; GO:0099402,plant organ development; GO:0048868,pollen tube development; GO:0003674,molecular_function; GO:0003824,catalytic activity; GO:0016740,transferase activity; GO:0005488,b…	PF13632.9:Glycosyl transferase family group 2	--	--	--
Cg9g023940	16.7178	11.061	15.5203	5.2451	5.5314	5.7231	1417	986	1384	444	460	479	-1.41687	6.33414e-17	2.92991e-14	down	chr9	6347733	6351679	+	--	--	K10999 cellulose synthase A [EC:2.4.1.12] | (RefSeq) cellulose synthase A catalytic subunit 4 [UDP-forming] isoform X1 (A)	--	hypothetical protein CUMW_143230 [Citrus unshiu]	A0A2H5PJU5_CITUN SubName: Full=Uncharacterized protein {ECO:0000313|EMBL:GAY52614.1};	--	GO:0000139,Golgi membrane; GO:0016021,integral component of membrane; GO:0005886,plasma membrane; GO:0016760,cellulose synthase (UDP-forming) activity; GO:0051753,mannan synthase activity; GO:0071555,cell wall organization; GO:0030244,cellulose biosynthetic process; GO:0009833,plant-type primary cell wall biogenesis; GO:0003674,molecular_function; GO:0003824,catalytic activity; GO:0008194,UDP-gly…	PF03552.17:Cellulose synthase	--	--	--
Cg9g027800	10.8546	9.8473	11.6479	2.2806	4.522	4.6973	915	873	1033	192	374	391	-1.51951	1.30839e-10	1.85379e-08	down	chr9	6363581	6367498	+	Cg9g007480	--	K10999 cellulose synthase A [EC:2.4.1.12] | (RefSeq) cellulose synthase A catalytic subunit 8 [UDP-forming] (A)	--	cellulose synthase-like protein G2 [Citrus clementina]	V4RZP8_CITCL SubName: Full=Uncharacterized protein {ECO:0000313|EMBL:ESR33387.1};	--	GO:0000139,Golgi membrane; GO:0016021,integral component of membrane; GO:0005886,plasma membrane; GO:0016760,cellulose synthase (UDP-forming) activity; GO:0051753,mannan synthase activity; GO:0071555,cell wall organization; GO:0030244,cellulose biosynthetic process; GO:0009833,plant-type primary cell wall biogenesis; GO:0003674,molecular_function; GO:0003824,catalytic activity; GO:0008194,UDP-gly…	PF03552.17:Cellulose synthase	--	--	--
Cg9g028770	12.3903	17.6257	27.5175	9.0966	9.5787	9.3971	1147	1716	2680	841	870	859	-1.05228	4.89588e-06	0.000171869	down	chr5	755950	759888	-	Cg5g001040	--	K10999 cellulose synthase A [EC:2.4.1.12] | (RefSeq) cellulose synthase A catalytic subunit 7 [UDP-forming] isoform X1 (A)	--	hypothetical protein CUMW_043520 [Citrus unshiu]	A0A2H5NGL5_CITUN SubName: Full=Uncharacterized protein {ECO:0000313|EMBL:GAY39329.1};	--	GO:0000139,Golgi membrane; GO:0016021,integral component of membrane; GO:0005886,plasma membrane; GO:0016760,cellulose synthase (UDP-forming) activity; GO:0051753,mannan synthase activity; GO:0071555,cell wall organization; GO:0030244,cellulose biosynthetic process; GO:0009833,plant-type primary cell wall biogenesis; GO:0003674,molecular_function; GO:0003824,catalytic activity; GO:0008194,UDP-gly…	PF03552.17:Cellulose synthase	--	--	--
CgUng003780	3.2664	2.2148	1.9595	5.1741	5.6487	4.772	122	87	77	193	207	176	1.04247	4.87118e-05	0.00117139	up	chr1	11226996	11229480	+	Cg1g014120	--	--	--	CASP-like protein 3A1 [Citrus sinensis]	A0A2H5PFG2_CITUN RecName: Full=CASP-like protein {ECO:0000256|RuleBase:RU361233};	--	GO:0016021,integral component of membrane; GO:0005886,plasma membrane; GO:0051539,4 iron, 4 sulfur cluster binding; GO:0003674,molecular_function; GO:0005488,binding; GO:0051536,iron-sulfur cluster binding; GO:0051540,metal cluster binding; GO:0005575,cellular_component; GO:0016020,membrane; GO:0031224,intrinsic component of membrane; GO:0110165,cellular anatomical entity; GO:0071944,cell periphe…	PF04535.15:Casparian strip membrane protein domain	--	--	--
novel.1028	7.4434	9.0806	4.9658	0.3375	0.5439	0.1422	265	340	186	12	19	5	-4.41663	4.7601e-27	8.318e-24	down	chr3	9066443	9068208	-	Cg3g004890	--	K22419 Delta4-3-oxosteroid 5beta-reductase [EC:1.3.1.3] | (RefSeq) 3-oxo-Delta(4,5)-steroid 5-beta-reductase-like (A)	--	3-oxo-Delta(4,5)-steroid 5-beta-reductase [Citrus sinensis]	V4SDS7_CITCL SubName: Full=Uncharacterized protein {ECO:0000313|EMBL:ESR45758.1};	--	GO:0016627,oxidoreductase activity, acting on the CH-CH group of donors; GO:0043693,monoterpene biosynthetic process; GO:0003674,molecular_function; GO:0003824,catalytic activity; GO:0016491,oxidoreductase activity; GO:0006629,lipid metabolic process; GO:0006720,isoprenoid metabolic process; GO:0008150,biological_process; GO:0008152,metabolic process; GO:0008299,isoprenoid biosynthetic process; G…	PF01370.24:NAD dependent epimerase/dehydratase family	--	--	--
novel.1041	8.3429	5.2039	7.6128	1.6039	4.1496	3.4471	125	82	120	24	61	51	-1.22936	0.0014504	0.0169973	down	chrUn	5167826	5168245	+	CgUng001610	--	K13899 cystatin-C | (RefSeq) cysteine proteinase inhibitor B (A)	--	hypothetical protein CICLE_v10009506mg [Citrus clementina]	V4UQM2_CITCL RecName: Full=Cystatin domain-containing protein {ECO:0000259|SMART:SM00043};	--	GO:0005576,extracellular region; GO:0004869,cysteine-type endopeptidase inhibitor activity; GO:0034605,cellular response to heat; GO:0006952,defense response; GO:0010030,positive regulation of seed germination; GO:0003674,molecular_function; GO:0004857,enzyme inhibitor activity; GO:0004866,endopeptidase inhibitor activity; GO:0030234,enzyme regulator activity; GO:0030414,peptidase inhibitor activ…	PF16845.8:Aspartic acid proteinase inhibitor	--	--	--
novel.1042	0.703	0.6593	0.8879	2.1502	1.747	1.7164	73	72	97	223	178	176	1.29801	1.85469e-08	1.46752e-06	up	chr5	48828294	48832899	-	Cg5g044410	--	K08286 protein-serine/threonine kinase [EC:2.7.11.-] | (RefSeq) serine/threonine-protein kinase D6PKL2 (A)	--	serine/threonine-protein kinase D6PK [Citrus clementina]	V4U916_CITCL RecName: Full=Protein kinase domain-containing protein {ECO:0000259|PROSITE:PS50011};	Putative serine/threonine protein kinase	GO:0005737,cytoplasm; GO:0005730,nucleolus; GO:0005634,nucleus; GO:0005886,plasma membrane; GO:0005524,ATP binding; GO:0016301,kinase activity; GO:0004672,protein kinase activity; GO:0106310,protein serine kinase activity; GO:0004674,protein serine/threonine kinase activity; GO:0009734,auxin-activated signaling pathway; GO:0010540,basipetal auxin transport; GO:0009638,phototropism; GO:0006468,pro…	PF00069.28:Protein kinase domain	--	--	--
novel.105	111.642	125.225	64.8766	63.0249	43.4713	41.543	7125	8405	4356	4017	2722	2618	-1.0523	1.17678e-05	0.000365034	down	chr6	9252519	9254307	+	Cg6g006430	--	K19747 BAHD acyltransferase [EC:2.3.1.-] | (RefSeq) BAHD acyltransferase DCR (A)	--	anthocyanin 5-aromatic acyltransferase [Citrus sinensis]	V4SZ70_CITCL SubName: Full=Uncharacterized protein {ECO:0000313|EMBL:ESR42551.1};	--	GO:0005737,cytoplasm; GO:0005829,cytosol; GO:0016746,acyltransferase activity; GO:0010143,cutin biosynthetic process; GO:0051179,localization; GO:0090626,plant epidermis morphogenesis; GO:0010090,trichome morphogenesis; GO:0003674,molecular_function; GO:0003824,catalytic activity; GO:0016740,transferase activity; GO:0008150,biological_process; GO:0008152,metabolic process; GO:0009058,biosynthetic…	PF02458.18:Transferase family	--	--	--
novel.1052	40.2745	33.6468	52.0147	10.569	13.3155	13.0551	931	818	1265	244	302	298	-1.79214	9.60486e-23	1.00704e-19	down	chr1	8310547	8311769	+	Cg1g011610	--	--	--	defensin Ec-AMP-D1 [Citrus clementina]	A0A067EQQ3_CITSI RecName: Full=Knot1 domain-containing protein {ECO:0000259|SMART:SM00505};	--	GO:0005576,extracellular region; GO:0050832,defense response to fungus; GO:0031640,killing of cells of another organism; GO:0006950,response to stress; GO:0006952,defense response; GO:0008150,biological_process; GO:0009605,response to external stimulus; GO:0009607,response to biotic stimulus; GO:0009620,response to fungus; GO:0043207,response to external biotic stimulus; GO:0044419,biological pro…	PF00304.23:Gamma-thionin family	--	--	--
novel.1126	0.788	0.5085	1.0433	2.1418	2.4383	2.0237	28	19	39	76	85	71	1.47594	4.41866e-05	0.00108582	up	chr2	7212179	7214409	+	Cg2g008080	--	K09510 DnaJ homolog subfamily B member 4 | (RefSeq) dnaJ homolog subfamily B member 13-like (A)	--	dnaJ homolog subfamily B member 13-like [Citrus sinensis]	A0A2H5PTA4_CITUN RecName: Full=J domain-containing protein {ECO:0000259|PROSITE:PS50076};	Molecular chaperone (DnaJ superfamily)	GO:0005737,cytoplasm; GO:0005788,endoplasmic reticulum lumen; GO:0051087,chaperone binding; GO:0030544,Hsp70 protein binding; GO:0051082,unfolded protein binding; GO:0042026,protein refolding; GO:0003674,molecular_function; GO:0005488,binding; GO:0005515,protein binding; GO:0031072,heat shock protein binding; GO:0006457,protein folding; GO:0008150,biological_process; GO:0009987,cellular process; …	PF01556.21:DnaJ C terminal domain	--	--	--
novel.1127	3.7113	3.6472	6.2079	12.6641	16.4621	13.3542	179	185	315	610	779	636	1.62696	1.89779e-13	4.66353e-11	up	chr2	7232324	7234911	+	--	--	K09510 DnaJ homolog subfamily B member 4 | (RefSeq) dnaJ homolog subfamily B member 13-like (A)	--	dnaJ homolog subfamily B member 13-like [Citrus sinensis]	V4THP7_CITCL RecName: Full=J domain-containing protein {ECO:0000259|PROSITE:PS50076};	Molecular chaperone (DnaJ superfamily)	GO:0005737,cytoplasm; GO:0005829,cytosol; GO:0005730,nucleolus; GO:0009505,plant-type cell wall; GO:0005886,plasma membrane; GO:0009506,plasmodesma; GO:0005524,ATP binding; GO:0051087,chaperone binding; GO:0030544,Hsp70 protein binding; GO:0046872,metal ion binding; GO:0003729,mRNA binding; GO:0051082,unfolded protein binding; GO:0048573,photoperiodism, flowering; GO:0009911,positive regulation o…	PF01556.21:DnaJ C terminal domain	--	--	--
novel.114	72.1338	99.9288	93.3053	54.7235	36.2108	36.6032	2810	4094	3824	2129	1384	1408	-1.07591	9.23506e-09	8.06888e-07	down	chr3	25716808	25717899	+	Cg3g018120	--	--	--	dof zinc finger protein DOF1.2 [Citrus sinensis]	A0A2H5NIU1_CITUN RecName: Full=Dof-type domain-containing protein {ECO:0000259|PROSITE:PS50884};	--	GO:0005634,nucleus; GO:0003677,DNA binding; GO:0003700,DNA-binding transcription factor activity; GO:0046872,metal ion binding; GO:0006355,regulation of DNA-templated transcription; GO:0003674,molecular_function; GO:0003676,nucleic acid binding; GO:0005488,binding; GO:0097159,organic cyclic compound binding; GO:1901363,heterocyclic compound binding; GO:0140110,transcription regulator activity; GO…	PF02701.18:Dof domain, zinc finger	C2C2-Dof	TF	C2C2->C2C2-Dof
novel.1162	2.1772	1.6303	0.4139	0.4088	0.4993	0.4134	80	63	16	15	18	15	-1.70874	0.00522983	0.0431529	down	chr1	25624200	25625229	-	Cg1g024210	--	K14431 transcription factor TGA | (RefSeq) transcription factor TGA7 isoform X1 (A)	ko04075: Plant hormone signal transduction	DOG1 domain-containing protein [Citrus sinensis]	A0A067EM02_CITSI RecName: Full=DOG1 domain-containing protein {ECO:0000259|PROSITE:PS51806};	--	GO:0043565,sequence-specific DNA binding; GO:0006351,DNA-templated transcription; GO:0003674,molecular_function; GO:0003676,nucleic acid binding; GO:0003677,DNA binding; GO:0005488,binding; GO:0097159,organic cyclic compound binding; GO:1901363,heterocyclic compound binding; GO:0006139,nucleobase-containing compound metabolic process; GO:0006725,cellular aromatic compound metabolic process; GO:00…	PF14144.9:Seed dormancy control	--	--	--
novel.1209	0.2507	0.1828	0.9374	1.4562	1.6526	1.5997	30	23	118	174	194	189	1.76705	0.000341927	0.0055783	up	chr4	14141997	14160505	+	Cg4g011350	--	K10529 fatty acid alpha-dioxygenase [EC:1.13.11.92] | (RefSeq) alpha-dioxygenase 2 (A)	ko00592: alpha-Linolenic acid metabolism; ko01110: Biosynthesis of secondary metabolites	hypothetical protein GBA52_017912 [Prunus armeniaca]	A0A498I4W9_MALDO SubName: Full=Uncharacterized protein {ECO:0000313|EMBL:RXH77242.1};	Peroxidase/oxygenase	GO:0051213,dioxygenase activity; GO:0020037,heme binding; GO:0046872,metal ion binding; GO:0016702,oxidoreductase activity, acting on single donors with incorporation of molecular oxygen, incorporation of two atoms of oxygen; GO:0004601,peroxidase activity; GO:0006633,fatty acid biosynthetic process; GO:0006631,fatty acid metabolic process; GO:0010150,leaf senescence; GO:0001676,long-chain fatty …	PF03098.18:Animal haem peroxidase	--	--	--
novel.1249	5.1412	5.9108	5.5185	2.1335	3.7059	1.9797	263	318	297	109	186	100	-1.10578	2.07381e-05	0.000585545	down	chr2	2430255	2431688	+	Cg2g002560	--	K13420 LRR receptor-like serine/threonine-protein kinase FLS2 [EC:2.7.11.1] | (RefSeq) receptor kinase-like protein Xa21 isoform X1 (A)	ko04016: MAPK signaling pathway - plant; ko04626: Plant-pathogen interaction	DNA damage-repair/toleration protein DRT100 [Citrus clementina]	V4TFZ4_CITCL RecName: Full=LRRNT_2 domain-containing protein {ECO:0000259|Pfam:PF08263};	FOG: Leucine rich repeat	GO:0009507,chloroplast; GO:0000166,nucleotide binding; GO:0006281,DNA repair; GO:0003674,molecular_function; GO:0005488,binding; GO:0036094,small molecule binding; GO:0097159,organic cyclic compound binding; GO:1901265,nucleoside phosphate binding; GO:1901363,heterocyclic compound binding; GO:0006139,nucleobase-containing compound metabolic process; GO:0006259,DNA metabolic process; GO:0006725,ce…	PF13855.9:Leucine rich repeat	--	--	--
novel.1311	4.0597	5.8513	1.9556	6.0883	11.346	9.469	221	335	112	331	606	509	1.15041	0.00110491	0.0138241	up	chr1	9744050	9745575	-	Cg1g012280	--	K09286 EREBP-like factor | (RefSeq) ethylene-responsive transcription factor TINY-like (A)	--	ethylene-responsive transcription factor TINY [Citrus clementina]	V4UPW2_CITCL RecName: Full=AP2/ERF domain-containing protein {ECO:0000259|PROSITE:PS51032};	--	GO:0005634,nucleus; GO:0003700,DNA-binding transcription factor activity; GO:0043565,sequence-specific DNA binding; GO:0009873,ethylene-activated signaling pathway; GO:0045893,positive regulation of DNA-templated transcription; GO:0003674,molecular_function; GO:0140110,transcription regulator activity; GO:0003676,nucleic acid binding; GO:0003677,DNA binding; GO:0005488,binding; GO:0097159,organic…	PF00847.23:AP2 domain	AP2/ERF-ERF	TF	AP2/ERF->AP2/ERF-ERF
novel.1376	0.8855	0.7187	0.78	1.73	2.2012	1.3779	41	35	38	80	100	63	1.13308	0.000631083	0.00908055	up	chr1	10382625	10384584	-	Cg1g012960	--	--	--	dormancy-associated protein homolog 4 isoform X3 [Citrus sinensis]	A0A2H5Q6U4_CITUN SubName: Full=Uncharacterized protein {ECO:0000313|EMBL:GAY60356.1};	--	--	PF05564.15:Dormancy/auxin associated protein	--	--	--
novel.14	0.6734	0.6137	0.7201	1.742	1.6874	2.0744	24	23	27	62	59	73	1.43086	3.14156e-05	0.000826209	up	chr2	23027132	23028393	-	Cg2g017180	--	K19613 leucine-rich repeat protein SHOC2 | (RefSeq) disease resistance-like protein DSC1 (A)	--	ADP-ribosyl cyclase/cyclic ADP-ribose hydrolase [Citrus sinensis]	A0A2H5QWS0_CITUN RecName: Full=C-JID domain-containing protein {ECO:0000259|Pfam:PF20160}; Flags: Fragment;	--	GO:0043531,ADP binding; GO:0005524,ATP binding; GO:0050135,NAD(P)+ nucleosidase activity; GO:0061809,NAD+ nucleotidase, cyclic ADP-ribose generating; GO:0042742,defense response to bacterium; GO:0009626,plant-type hypersensitive response; GO:0007165,signal transduction; GO:0000166,nucleotide binding; GO:0003674,molecular_function; GO:0005488,binding; GO:0017076,purine nucleotide binding; GO:00305…	PF12799.10:Leucine Rich repeats (2 copies)	--	--	--
novel.1483	1.2131	1.1223	0.9972	3.1516	2.1721	2.1914	37	36	32	96	65	66	1.15154	0.000629088	0.00906014	up	chr5	34199306	34200823	+	Cg5g025980	--	K19613 leucine-rich repeat protein SHOC2 | (RefSeq) disease resistance-like protein DSC1 (A)	--	Disease resistance-like protein DSC1 [Citrus sinensis]	A0A2H5QSF6_CITUN RecName: Full=C-JID domain-containing protein {ECO:0000259|Pfam:PF20160};	--	GO:0043531,ADP binding; GO:0005524,ATP binding; GO:0050135,NAD(P)+ nucleosidase activity; GO:0061809,NAD+ nucleotidase, cyclic ADP-ribose generating; GO:0042742,defense response to bacterium; GO:0009626,plant-type hypersensitive response; GO:0007165,signal transduction; GO:0000166,nucleotide binding; GO:0003674,molecular_function; GO:0005488,binding; GO:0017076,purine nucleotide binding; GO:00305…	PF20160.2:C-JID domain	--	--	--
novel.1530	46.2657	44.754	38.1684	18.3698	22.3599	20.2518	2885	2935	2504	1144	1368	1247	-1.10885	1.96765e-18	1.10518e-15	down	chr1	5427294	5431269	+	Cg1g008180	--	K03327 multidrug resistance protein, MATE family | (RefSeq) protein DETOXIFICATION 27-like (A)	--	protein DETOXIFICATION 27-like [Citrus sinensis]	A0A2H5NFT6_CITUN RecName: Full=Protein DETOXIFICATION {ECO:0000256|RuleBase:RU004914}; AltName: Full=Multidrug and toxic compound extrusion protein {ECO:0000256|RuleBase:RU004914};	Uncharacterized membrane protein, predicted efflux pump	GO:0016021,integral component of membrane; GO:0016020,membrane; GO:0015297,antiporter activity; GO:0022857,transmembrane transporter activity; GO:0042910,xenobiotic transmembrane transporter activity; GO:1990961,xenobiotic detoxification by transmembrane export across the plasma membrane; GO:0003674,molecular_function; GO:0005215,transporter activity; GO:0015291,secondary active transmembrane tra…	PF01554.21:MatE	--	--	--
novel.1538	2.8926	3.0005	3.1494	0.8952	1.2329	1.8641	55	60	63	17	23	35	-1.20719	0.00185409	0.0204053	down	chr7	669875	670407	-	Cg7g000890	--	--	--	hypothetical protein CUMW_051260, partial [Citrus unshiu]	A0A2H5NJR0_CITUN SubName: Full=Uncharacterized protein {ECO:0000313|EMBL:GAY40352.1}; Flags: Fragment;	--	GO:0016021,integral component of membrane; GO:0005886,plasma membrane; GO:0008285,negative regulation of cell population proliferation; GO:0048367,shoot system development; GO:0008150,biological_process; GO:0008283,cell population proliferation; GO:0009987,cellular process; GO:0042127,regulation of cell population proliferation; GO:0048519,negative regulation of biological process; GO:0048523,neg…	PF08137.15:DVL family	--	--	--
novel.1569	144.92	185.26	221.774	69.0698	83.982	73.1991	6059	8146	9755	2884	3445	3022	-1.3068	3.93607e-18	1.99686e-15	down	chr5	2797178	2798921	+	Cg5g004110	--	K19891 glucan endo-1,3-beta-glucosidase 1/2/3 [EC:3.2.1.39] | (RefSeq) glucan endo-1,3-beta-glucosidase 3 isoform X1 (A)	ko00500: Starch and sucrose metabolism; ko01100: Metabolic pathways	glucan endo-1,3-beta-glucosidase, basic isoform-like [Citrus sinensis]	V4SBT0_CITCL RecName: Full=Glucan endo-1,3-beta-D-glucosidase {ECO:0000256|ARBA:ARBA00012780}; EC=3.2.1.39 {ECO:0000256|ARBA:ARBA00012780};	--	GO:0042973,glucan endo-1,3-beta-D-glucosidase activity; GO:0005975,carbohydrate metabolic process; GO:0006952,defense response; GO:0009607,response to biotic stimulus; GO:0003674,molecular_function; GO:0003824,catalytic activity; GO:0004553,hydrolase activity, hydrolyzing O-glycosyl compounds; GO:0008422,beta-glucosidase activity; GO:0015926,glucosidase activity; GO:0016787,hydrolase activity; GO…	PF00332.21:Glycosyl hydrolases family 17	--	--	--
novel.1628	4.1234	4.328	4.5125	13.1583	8.0687	9.5164	337	372	388	1074	647	768	1.22483	2.35634e-10	3.14052e-08	up	chr8	18901683	18903973	-	Cg8g021580	--	K07195 exocyst complex component 7 | (RefSeq) exocyst complex component EXO70A1-like (A)	--	exocyst complex component EXO70H1 [Citrus sinensis]	V4UF68_CITCL RecName: Full=Exocyst subunit Exo70 family protein {ECO:0000256|RuleBase:RU365026};	Exocyst component protein and related proteins	GO:0005829,cytosol; GO:0012505,endomembrane system; GO:0000145,exocyst; GO:0016020,membrane; GO:0005634,nucleus; GO:0045335,phagocytic vesicle; GO:0031982,vesicle; GO:0005546,phosphatidylinositol-4,5-bisphosphate binding; GO:0006952,defense response; GO:0006887,exocytosis; GO:1900426,positive regulation of defense response to bacterium; GO:0009617,response to bacterium; GO:0009620,response to fun…	PF03081.18:Exo70 exocyst complex subunit	--	--	--
novel.1690	259.849	312.853	472.393	180.813	181.947	146.882	19281	24414	36877	13399	13246	10762	-1.0526	4.54417e-08	3.20476e-06	down	chr9	3393845	3397573	+	Cg9g003780	--	K03444 MFS transporter, SP family, ERD6-like sugar transporter | (RefSeq) sugar transporter ERD6-like 16 (A)	--	Sugar transporter ERD6-like 16 [Citrus sinensis]	V4U139_CITCL RecName: Full=MFS domain-containing protein {ECO:0000259|PROSITE:PS50850};	Predicted transporter (major facilitator superfamily)	GO:0016021,integral component of membrane; GO:0016020,membrane; GO:0051119,sugar transmembrane transporter activity; GO:0022857,transmembrane transporter activity; GO:0055085,transmembrane transport; GO:0003674,molecular_function; GO:0005215,transporter activity; GO:0015144,carbohydrate transmembrane transporter activity; GO:0006810,transport; GO:0008150,biological_process; GO:0009987,cellular pr…	PF00083.27:Sugar (and other) transporter	--	--	--
novel.1697	9.445	9.0288	3.3126	4.0965	3.3461	2.4552	187	188	69	81	65	48	-1.16522	0.00502013	0.0418762	down	chr9	32601440	32601994	+	Cg9g022880	--	K09286 EREBP-like factor | (RefSeq) ethylene-responsive transcription factor ERF105 (A)	--	hypothetical protein CISIN_1g030002mg [Citrus sinensis]	A0A067DAI6_CITSI RecName: Full=AP2/ERF domain-containing protein {ECO:0000259|PROSITE:PS51032};	--	GO:0005634,nucleus; GO:0003677,DNA binding; GO:0003700,DNA-binding transcription factor activity; GO:0009873,ethylene-activated signaling pathway; GO:0003674,molecular_function; GO:0003676,nucleic acid binding; GO:0005488,binding; GO:0097159,organic cyclic compound binding; GO:1901363,heterocyclic compound binding; GO:0140110,transcription regulator activity; GO:0000160,phosphorelay signal transd…	PF00847.23:AP2 domain	AP2/ERF-ERF	TF	AP2/ERF->AP2/ERF-ERF
novel.1702	11.7302	13.5285	12.2519	50.8897	21.4112	28.3657	526	638	578	2279	942	1256	1.40491	1.51477e-07	9.16264e-06	up	chr8	3419476	3420732	+	Cg8g004600	--	K09286 EREBP-like factor | (RefSeq) ethylene-responsive transcription factor ERF073-like (A)	--	ethylene-responsive transcription factor ERF109 [Citrus sinensis]	V4SBR5_CITCL RecName: Full=AP2/ERF domain-containing protein {ECO:0000259|PROSITE:PS51032};	--	GO:0005634,nucleus; GO:0003700,DNA-binding transcription factor activity; GO:0000976,transcription cis-regulatory region binding; GO:0051301,cell division; GO:0050832,defense response to fungus; GO:0009873,ethylene-activated signaling pathway; GO:0010087,phloem or xylem histogenesis; GO:0010928,regulation of auxin mediated signaling pathway; GO:0090357,regulation of tryptophan metabolic process; …	PF00847.23:AP2 domain	AP2/ERF-ERF	TF	AP2/ERF->AP2/ERF-ERF
novel.1704	6.2872	5.9452	7.5279	2.5738	2.7261	2.4624	181	180	228	74	77	70	-1.3703	2.4087e-10	3.1568e-08	down	chr9	5156299	5157205	-	Cg9g006330	--	--	--	ELIP, partial [Citrus sinensis]	H9A1Z7_CITSI SubName: Full=ELIP {ECO:0000313|EMBL:AFD62760.1}; Flags: Fragment;	--	GO:0009535,chloroplast thylakoid membrane; GO:0016021,integral component of membrane; GO:0009522,photosystem I; GO:0009523,photosystem II; GO:0071483,cellular response to blue light; GO:0071490,cellular response to far red light; GO:0034605,cellular response to heat; GO:0071486,cellular response to high light intensity; GO:0071491,cellular response to red light; GO:0071492,cellular response to UV…	PF00504.24:Chlorophyll A-B binding protein	--	--	--
novel.179	48.4303	42.8237	27.2543	117.246	74.0947	96.541	2341	2177	1386	5660	3514	4608	1.25302	2.49168e-08	1.93038e-06	up	chr3	24530065	24531419	-	Cg3g016320	--	K09286 EREBP-like factor | (RefSeq) ethylene-responsive transcription factor TINY-like (A)	--	ethylene-responsive transcription factor ERF014 [Citrus sinensis]	A0A067DBV4_CITSI RecName: Full=AP2/ERF domain-containing protein {ECO:0000259|PROSITE:PS51032};	--	GO:0005634,nucleus; GO:0003700,DNA-binding transcription factor activity; GO:0000976,transcription cis-regulatory region binding; GO:0009873,ethylene-activated signaling pathway; GO:0009861,jasmonic acid and ethylene-dependent systemic resistance; GO:0045893,positive regulation of DNA-templated transcription; GO:0045088,regulation of innate immune response; GO:1900030,regulation of pectin biosynt…	PF00847.23:AP2 domain	AP2/ERF-ERF	TF	AP2/ERF->AP2/ERF-ERF
novel.1834	1.514	1.2821	2.3834	4.5715	3.062	2.9706	64	57	106	193	127	124	1.01633	0.00134109	0.0160147	up	chr4	23785032	23786216	-	Cg4g017860	--	K09286 EREBP-like factor | (RefSeq) ethylene-responsive transcription factor ERF023-like (A)	--	ethylene-responsive transcription factor ERF017 [Citrus clementina]	V4UP47_CITCL RecName: Full=AP2/ERF domain-containing protein {ECO:0000259|PROSITE:PS51032};	--	GO:0005634,nucleus; GO:0003700,DNA-binding transcription factor activity; GO:0000976,transcription cis-regulatory region binding; GO:0009873,ethylene-activated signaling pathway; GO:0003674,molecular_function; GO:0140110,transcription regulator activity; GO:0001067,transcription regulatory region nucleic acid binding; GO:0003676,nucleic acid binding; GO:0003677,DNA binding; GO:0003690,double-stra…	PF00847.23:AP2 domain	AP2/ERF-ERF	TF	AP2/ERF->AP2/ERF-ERF
novel.184	1.3256	1.4449	0.8605	3.2374	2.4056	3.0124	41	47	28	100	73	92	1.22819	0.000207104	0.00376661	up	chr5	26919438	26920304	-	Cg5g021600	--	K09286 EREBP-like factor | (RefSeq) ethylene-responsive transcription factor ERF023 (A)	--	ethylene-responsive transcription factor ERF021-like [Citrus sinensis]	A0A2H5Q4F6_CITUN RecName: Full=AP2/ERF domain-containing protein {ECO:0000259|PROSITE:PS51032};	--	GO:0005634,nucleus; GO:0003677,DNA binding; GO:0003700,DNA-binding transcription factor activity; GO:0009873,ethylene-activated signaling pathway; GO:0060862,negative regulation of floral organ abscission; GO:0003674,molecular_function; GO:0003676,nucleic acid binding; GO:0005488,binding; GO:0097159,organic cyclic compound binding; GO:1901363,heterocyclic compound binding; GO:0140110,transcriptio…	PF00847.23:AP2 domain	AP2/ERF-ERF	TF	AP2/ERF->AP2/ERF-ERF
novel.216	11.4756	9.1664	12.0094	49.328	29.201	25.4927	594	499	654	2550	1483	1303	1.65323	3.78652e-12	7.35193e-10	up	chr2	49921186	49922636	-	Cg2g042530	--	K09286 EREBP-like factor | (RefSeq) ethylene-responsive transcription factor 4 (A)	--	hypothetical protein CUMW_012190 [Citrus unshiu]	A0A2H5N2W0_CITUN RecName: Full=AP2/ERF domain-containing protein {ECO:0000259|PROSITE:PS51032};	--	GO:0005634,nucleus; GO:0003677,DNA binding; GO:0003700,DNA-binding transcription factor activity; GO:0006952,defense response; GO:0009873,ethylene-activated signaling pathway; GO:0003674,molecular_function; GO:0003676,nucleic acid binding; GO:0005488,binding; GO:0097159,organic cyclic compound binding; GO:1901363,heterocyclic compound binding; GO:0140110,transcription regulator activity; GO:00069…	PF00847.23:AP2 domain	AP2/ERF-ERF	TF	AP2/ERF->AP2/ERF-ERF
novel.2219	5.8193	5.2426	6.4244	2.3806	1.9847	1.9262	514	487	597	210	172	168	-1.49629	7.80754e-20	6.13946e-17	down	chr2	17188936	17191411	-	Cg2g014260	--	K09286 EREBP-like factor | (RefSeq) ethylene-responsive transcription factor RAP2-13 isoform X1 (A)	--	AP2/ERF domain-containing protein [Citrus sinensis]	A0A2H5Q048_CITUN RecName: Full=AP2/ERF domain-containing protein {ECO:0000259|PROSITE:PS51032};	--	GO:0005737,cytoplasm; GO:0005634,nucleus; GO:0003700,DNA-binding transcription factor activity; GO:0043565,sequence-specific DNA binding; GO:0000976,transcription cis-regulatory region binding; GO:0009873,ethylene-activated signaling pathway; GO:1900036,positive regulation of cellular response to heat; GO:0045893,positive regulation of DNA-templated transcription; GO:2000070,regulation of respons…	PF00847.23:AP2 domain	AP2/ERF-ERF	TF	AP2/ERF->AP2/ERF-ERF
novel.2250	26.7921	38.5076	37.2835	12.8683	8.2827	8.3146	1599	2417	2341	767	485	490	-1.81774	7.17946e-19	4.70464e-16	down	chr5	984559	986231	+	Cg5g001420	--	K09286 EREBP-like factor | (RefSeq) ethylene-responsive transcription factor RAP2-4-like (A)	--	ethylene-responsive transcription factor ERF061 [Citrus sinensis]	A0A2H5NGF5_CITUN RecName: Full=AP2/ERF domain-containing protein {ECO:0000259|PROSITE:PS51032};	--	GO:0005634,nucleus; GO:0003677,DNA binding; GO:0003700,DNA-binding transcription factor activity; GO:0009873,ethylene-activated signaling pathway; GO:0003674,molecular_function; GO:0003676,nucleic acid binding; GO:0005488,binding; GO:0097159,organic cyclic compound binding; GO:1901363,heterocyclic compound binding; GO:0140110,transcription regulator activity; GO:0000160,phosphorelay signal transd…	PF00847.23:AP2 domain	AP2/ERF-ERF	TF	AP2/ERF->AP2/ERF-ERF
novel.2255	12.6768	11.8341	18.1509	42.1029	28.618	27.3126	549	539	827	1821	1216	1168	1.18289	2.97258e-08	2.24758e-06	up	chr4	11830047	11831260	-	Cg4g010160	--	K09286 EREBP-like factor | (RefSeq) ethylene-responsive transcription factor 4 (A)	--	ethylene-responsive transcription factor 4 [Citrus sinensis]	A0A067EEC1_CITSI RecName: Full=AP2/ERF domain-containing protein {ECO:0000259|PROSITE:PS51032};	--	GO:0016604,nuclear body; GO:0005634,nucleus; GO:0003700,DNA-binding transcription factor activity; GO:0000976,transcription cis-regulatory region binding; GO:0071456,cellular response to hypoxia; GO:0009873,ethylene-activated signaling pathway; GO:0009864,induced systemic resistance, jasmonic acid mediated signaling pathway; GO:0010105,negative regulation of ethylene-activated signaling pathway; …	PF00847.23:AP2 domain	AP2/ERF-ERF	TF	AP2/ERF->AP2/ERF-ERF
novel.2278	3.2019	3.4922	3.4313	7.8894	6.5908	6.358	102	117	115	251	206	200	1.01918	2.97207e-07	1.62298e-05	up	chr5	48784967	48785859	+	Cg5g044340	--	K09286 EREBP-like factor | (RefSeq) ethylene-responsive transcription factor 13 (A)	--	ethylene-responsive transcription factor 13 [Citrus clementina]	A0A067H0Z3_CITSI RecName: Full=AP2/ERF domain-containing protein {ECO:0000259|PROSITE:PS51032};	--	GO:0005634,nucleus; GO:0003677,DNA binding; GO:0003700,DNA-binding transcription factor activity; GO:0000976,transcription cis-regulatory region binding; GO:0006952,defense response; GO:0009873,ethylene-activated signaling pathway; GO:0003674,molecular_function; GO:0003676,nucleic acid binding; GO:0005488,binding; GO:0097159,organic cyclic compound binding; GO:1901363,heterocyclic compound bindin…	PF00847.23:AP2 domain	AP2/ERF-ERF	TF	AP2/ERF->AP2/ERF-ERF
novel.2490	0.4036	0.785	0.9591	0.0367	0.1309	0.1858	22	45	55	2	7	10	-2.62917	5.57036e-05	0.00131342	down	chr3	24677498	24680628	-	Cg3g016530	--	--	--	esterase-like [Citrus sinensis]	A0A2H5NNP4_CITUN SubName: Full=Uncharacterized protein {ECO:0000313|EMBL:GAY41788.1};	--	GO:0016788,hydrolase activity, acting on ester bonds; GO:0019863,IgE binding; GO:0006952,defense response; GO:0003674,molecular_function; GO:0003824,catalytic activity; GO:0016787,hydrolase activity; GO:0005488,binding; GO:0019865,immunoglobulin binding; GO:0044877,protein-containing complex binding; GO:0006950,response to stress; GO:0008150,biological_process; GO:0050896,response to stimulus	PF00657.25:GDSL-like Lipase/Acylhydrolase	--	--	--
novel.2499	8.4006	6.782	8.1139	5.4641	3.3925	2.5682	371	315	377	241	147	112	-1.04665	0.000147172	0.00284346	down	chr3	23481302	23482539	-	Cg3g014760	--	--	--	protein EXORDIUM-like 2 [Citrus sinensis]	V4TC35_CITCL SubName: Full=Uncharacterized protein {ECO:0000313|EMBL:ESR47196.1};	--	GO:0048046,apoplast; GO:0005615,extracellular space; GO:0005794,Golgi apparatus; GO:0009505,plant-type cell wall; GO:0009506,plasmodesma; GO:0009536,plastid; GO:0071456,cellular response to hypoxia; GO:0001666,response to hypoxia; GO:0006950,response to stress; GO:0008150,biological_process; GO:0009628,response to abiotic stimulus; GO:0009987,cellular process; GO:0033554,cellular response to stre…	PF04674.15:Phosphate-induced protein 1 conserved region	--	--	--
novel.2500	2.4695	3.0462	2.4742	0.969	1.0884	0.2028	74	96	78	29	32	6	-1.83838	0.000325562	0.00540096	down	chr5	39506504	39507747	+	Cg5g030850	--	K20628 expansin | (RefSeq) expansin-A1 (A)	--	expansin-A15 [Citrus clementina]	V4TXY8_CITCL RecName: Full=Expansin {ECO:0000256|RuleBase:RU365023};	--	GO:0005576,extracellular region; GO:0016020,membrane; GO:0009664,plant-type cell wall organization; GO:0006949,syncytium formation; GO:0008150,biological_process; GO:0009987,cellular process; GO:0016043,cellular component organization; GO:0045229,external encapsulating structure organization; GO:0071554,cell wall organization or biogenesis; GO:0071555,cell wall organization; GO:0071669,plant-type…	PF01357.24:Expansin C-terminal domain	--	--	--
novel.2602	11.1034	7.5586	5.955	11.8161	22.6337	18.3823	1035	741	584	1100	2070	1692	1.07059	4.7325e-05	0.00114329	up	chr6	21416693	21420571	-	Cg6g023260	--	K17756 long-chain-alcohol oxidase [EC:1.1.3.20] | (RefSeq) long-chain-alcohol oxidase FAO4A (A)	--	Long-chain-alcohol oxidase FAO4A [Citrus sinensis]	V4S9P4_CITCL RecName: Full=Long-chain-alcohol oxidase {ECO:0000256|ARBA:ARBA00013125, ECO:0000256|PIRNR:PIRNR028937}; EC=1.1.3.20 {ECO:0000256|ARBA:ARBA00013125, ECO:0000256|PIRNR:PIRNR028937};	--	GO:0016021,integral component of membrane; GO:0050660,flavin adenine dinucleotide binding; GO:0046577,long-chain-alcohol oxidase activity; GO:0000166,nucleotide binding; GO:0003674,molecular_function; GO:0005488,binding; GO:0036094,small molecule binding; GO:0043167,ion binding; GO:0043168,anion binding; GO:0097159,organic cyclic compound binding; GO:1901265,nucleoside phosphate binding; GO:19013…	PF00732.22:GMC oxidoreductase	--	--	--
novel.261	4.1529	3.3479	4.0117	2.1922	1.8173	1.8286	184	156	187	97	79	80	-1.00213	7.37904e-06	0.000247442	down	chr2	28455904	28457145	+	Cg2g021700	--	--	--	probable F-box protein At2g36090 [Citrus clementina]	A0A2H5PJF4_CITUN RecName: Full=F-box domain-containing protein {ECO:0000259|Pfam:PF12937};	--	--	PF12937.10:F-box-like	--	--	--
novel.2666	3.4281	2.995	4.545	4.0912	10.5852	8.2372	271	249	378	323	821	643	1.03857	0.000571553	0.00843229	up	chr7	18186100	18189680	+	Cg7g017210	--	--	--	F-box/kelch-repeat protein [Citrus sinensis]	V4TN92_CITCL RecName: Full=F-box domain-containing protein {ECO:0000259|PROSITE:PS50181};	FOG: Kelch repeat	--	PF01344.28:Kelch motif	--	--	--
novel.268	2.7765	3.2853	3.3624	5.8279	7.6511	8.3103	135	168	172	283	365	399	1.18386	6.0105e-10	7.1073e-08	up	chr7	19283842	19285204	-	Cg7g019010	--	--	--	F-box/kelch-repeat protein [Citrus sinensis]	V4SUK9_CITCL RecName: Full=F-box domain-containing protein {ECO:0000259|Pfam:PF00646};	--	GO:0005737,cytoplasm; GO:0005829,cytosol; GO:0005634,nucleus; GO:0043161,proteasome-mediated ubiquitin-dependent protein catabolic process; GO:0006508,proteolysis; GO:0006511,ubiquitin-dependent protein catabolic process; GO:0006807,nitrogen compound metabolic process; GO:0008150,biological_process; GO:0008152,metabolic process; GO:0009056,catabolic process; GO:0009057,macromolecule catabolic pro…	PF13964.9:Kelch motif	--	--	--
novel.281	3.158	3.4684	1.6813	4.493	7.0791	6.214	316	365	177	449	695	614	1.06849	0.000100802	0.00211093	up	chr5	12320100	12325135	+	Cg5g014390	--	--	--	fasciclin-like arabinogalactan protein 17 [Citrus clementina]	V4U4M7_CITCL SubName: Full=Uncharacterized protein {ECO:0000313|EMBL:ESR59055.1};	Fasciclin and related adhesion glycoproteins	GO:0031225,anchored component of membrane; GO:0005576,extracellular region; GO:0000325,plant-type vacuole; GO:0005575,cellular_component; GO:0016020,membrane; GO:0031224,intrinsic component of membrane; GO:0110165,cellular anatomical entity; GO:0005622,intracellular anatomical structure; GO:0005737,cytoplasm; GO:0005773,vacuole; GO:0043226,organelle; GO:0043227,membrane-bounded organelle; GO:0043…	PF02469.25:Fasciclin domain	--	--	--
novel.291	2.7264	4.0774	1.7361	0.6626	1.6188	1.1795	103	162	69	25	60	44	-1.33238	0.00185243	0.0204013	down	chr2	7328652	7329710	-	Cg2g008200	--	--	--	fasciclin-like arabinogalactan protein 13 [Citrus clementina]	V4W220_CITCL RecName: Full=FAS1 domain-containing protein {ECO:0000259|PROSITE:PS50213};	--	GO:0031225,anchored component of membrane; GO:0046658,anchored component of plasma membrane; GO:0005576,extracellular region; GO:0005886,plasma membrane; GO:0099503,secretory vesicle; GO:0009834,plant-type secondary cell wall biogenesis; GO:0008150,biological_process; GO:0009832,plant-type cell wall biogenesis; GO:0009987,cellular process; GO:0042546,cell wall biogenesis; GO:0044085,cellular comp…	PF02469.25:Fasciclin domain	--	--	--
novel.338	0.8837	1.1863	1.8035	0.7287	0.4901	0.6054	68	96	146	56	37	46	-1.10414	0.00170592	0.0192185	down	chr5	47102388	47107565	+	Cg5g041700	--	K00521 ferric-chelate reductase [EC:1.16.1.7] | (RefSeq) ferric reduction oxidase 2-like (A)	--	hypothetical protein CUMW_134400, partial [Citrus unshiu]	A0A2H5PGI4_CITUN RecName: Full=FAD-binding FR-type domain-containing protein {ECO:0000259|PROSITE:PS51384}; Flags: Fragment;	Ferric reductase, NADH/NADPH oxidase and related proteins	GO:0016021,integral component of membrane; GO:0005886,plasma membrane; GO:0140618,ferric-chelate reductase (NADH) activity; GO:0000293,ferric-chelate reductase activity; GO:0046872,metal ion binding; GO:0055072,iron ion homeostasis; GO:0009617,response to bacterium; GO:0033214,siderophore-dependent iron import into cell; GO:0003674,molecular_function; GO:0003824,catalytic activity; GO:0016491,oxi…	PF08030.15:Ferric reductase NAD binding domain	--	--	--
novel.395	0.3847	0.4739	0.2909	1.9786	0.909	0.5844	44	57	35	226	102	66	1.57768	0.000573775	0.00844921	up	chr5	41150709	41153914	+	Cg5g033060	--	--	--	FT-interacting protein 1 [Citrus clementina]	V4U434_CITCL SubName: Full=Uncharacterized protein {ECO:0000313|EMBL:ESR56936.1};	--	GO:0005737,cytoplasm; GO:0005829,cytosol; GO:0005783,endoplasmic reticulum; GO:0005789,endoplasmic reticulum membrane; GO:0005768,endosome; GO:0010008,endosome membrane; GO:0005794,Golgi apparatus; GO:0000139,Golgi membrane; GO:0016021,integral component of membrane; GO:0043229,intracellular organelle; GO:0009505,plant-type cell wall; GO:0005886,plasma membrane; GO:0009506,plasmodesma; GO:0031982…	PF08372.13:Plant phosphoribosyltransferase C-terminal	--	--	--
novel.396	3.2163	3.7974	3.9989	1.0074	1.3983	1.2658	211	262	276	66	90	82	-1.60855	4.28376e-14	1.24761e-11	down	chr1	30731382	30734398	+	Cg1g028400	--	K18592 gamma-glutamyltranspeptidase / glutathione hydrolase / leukotriene-C4 hydrolase [EC:2.3.2.2 3.4.19.13 3.4.19.14] | (RefSeq) glutathione hydrolase 1-like isoform X1 (A)	ko00430: Taurine and hypotaurine metabolism; ko00460: Cyanoamino acid metabolism; ko00480: Glutathione metabolism; ko00590: Arachidonic acid metabolism; ko01100: Metabolic pathways	glutathione hydrolase 1-related [Citrus sinensis]	V4SVY6_CITCL RecName: Full=Glutathione hydrolase {ECO:0000256|RuleBase:RU368068}; EC=2.3.2.2 {ECO:0000256|RuleBase:RU368068}; EC=3.4.19.13 {ECO:0000256|RuleBase:RU368068}; AltName: Full=Gamma-glutamyltransferase {ECO:0000256|RuleBase:RU368068}; AltName: Full=Gamma-glutamyltranspeptidase {ECO:0000256|RuleBase:RU368068};	Gamma-glutamyltransferase	GO:0048046,apoplast; GO:0005886,plasma membrane; GO:0009506,plasmodesma; GO:0016756,glutathione gamma-glutamylcysteinyltransferase activity; GO:0036374,glutathione hydrolase activity; GO:0102953,hypoglycin A gamma-glutamyl transpeptidase activity; GO:0103068,leukotriene C4 gamma-glutamyl transferase activity; GO:0006751,glutathione catabolic process; GO:0006979,response to oxidative stress; GO:00…	PF01019.24:Gamma-glutamyltranspeptidase	--	--	--
novel.515	15.6943	22.6	24.3596	12.3084	9.7086	7.12	346	524	565	271	210	155	-1.12121	4.27226e-06	0.000154459	down	chr2	4096963	4098635	+	Cg2g004240	--	--	--	protein GAST1-like [Citrus sinensis]	V4U5U3_CITCL SubName: Full=Uncharacterized protein {ECO:0000313|EMBL:ESR59460.1};	--	GO:0005576,extracellular region; GO:0005575,cellular_component; GO:0110165,cellular anatomical entity	PF02704.17:Gibberellin regulated protein	--	--	--
novel.606	16.7114	19.2836	12.6509	23.2478	40.5639	37.7443	899	1091	716	1249	2141	2005	1.0332	2.70023e-06	0.000105902	up	chr5	4396434	4398017	+	Cg5g006330	--	--	--	GDSL esterase/lipase At3g48460 [Citrus sinensis]	A0A067FPR7_CITSI SubName: Full=Uncharacterized protein {ECO:0000313|EMBL:KDO69353.1};	--	GO:0005576,extracellular region; GO:0008126,acetylesterase activity; GO:0006631,fatty acid metabolic process; GO:0016042,lipid catabolic process; GO:0003674,molecular_function; GO:0003824,catalytic activity; GO:0016787,hydrolase activity; GO:0016788,hydrolase activity, acting on ester bonds; GO:0034338,short-chain carboxylesterase activity; GO:0052689,carboxylic ester hydrolase activity; GO:00060…	PF00657.25:GDSL-like Lipase/Acylhydrolase	--	--	--
novel.680	0.4871	0.5053	0.3929	1.5076	0.9779	1.166	33	36	28	102	65	78	1.37567	5.00479e-05	0.00119803	up	chr2	6768734	6771649	-	Cg2g007570	--	--	--	GDSL esterase/lipase At5g14450-like [Citrus sinensis]	V4U1V7_CITCL SubName: Full=Uncharacterized protein {ECO:0000313|EMBL:ESR59877.1};	--	GO:0005576,extracellular region; GO:0009505,plant-type cell wall; GO:0009506,plasmodesma; GO:0016788,hydrolase activity, acting on ester bonds; GO:0016042,lipid catabolic process; GO:0003674,molecular_function; GO:0003824,catalytic activity; GO:0016787,hydrolase activity; GO:0006629,lipid metabolic process; GO:0008150,biological_process; GO:0008152,metabolic process; GO:0009056,catabolic process;…	PF00657.25:GDSL-like Lipase/Acylhydrolase	--	--	--
novel.693	1.7695	1.653	1.6229	0.6217	1.139	0.5973	57	56	55	20	36	19	-1.12125	0.00528206	0.0434699	down	chr2	50277440	50281525	-	Cg2g043110	--	K23978 isoamyl acetate esterase [EC:3.1.1.112] | (RefSeq) GDSL esterase/lipase At5g45920 isoform X2 (A)	--	GDSL esterase/lipase [Citrus sinensis]	A0A067GR53_CITSI RecName: Full=SGNH_hydro domain-containing protein {ECO:0000259|Pfam:PF13472};	Isoamyl acetate-hydrolyzing esterase	GO:0016787,hydrolase activity; GO:0016042,lipid catabolic process; GO:0003674,molecular_function; GO:0003824,catalytic activity; GO:0006629,lipid metabolic process; GO:0008150,biological_process; GO:0008152,metabolic process; GO:0009056,catabolic process; GO:0044238,primary metabolic process; GO:0071704,organic substance metabolic process; GO:1901575,organic substance catabolic process	PF13472.9:GDSL-like Lipase/Acylhydrolase family	--	--	--
novel.788	0.8273	1.1911	1.1008	0.0473	0.0482	0.4309	35	53	49	2	2	18	-2.60294	0.000529846	0.00794364	down	chr4	16598339	16599524	.	--	--	K13789 geranylgeranyl diphosphate synthase, type II [EC:2.5.1.1 2.5.1.10 2.5.1.29] | (RefSeq) heterodimeric geranylgeranyl pyrophosphate synthase small subunit, chloroplastic (A)	ko00900: Terpenoid backbone biosynthesis; ko01100: Metabolic pathways; ko01110: Biosynthesis of secondary metabolites	hypothetical protein CUMW_097110 [Citrus unshiu]	A0A2H5P271_CITUN SubName: Full=Uncharacterized protein {ECO:0000313|EMBL:GAY46442.1};	Geranylgeranyl pyrophosphate synthase/Polyprenyl synthetase	GO:0009507,chloroplast; GO:0009535,chloroplast thylakoid membrane; GO:0042651,thylakoid membrane; GO:0046872,metal ion binding; GO:0004659,prenyltransferase activity; GO:0043693,monoterpene biosynthetic process; GO:0003674,molecular_function; GO:0005488,binding; GO:0043167,ion binding; GO:0043169,cation binding; GO:0003824,catalytic activity; GO:0016740,transferase activity; GO:0016765,transferas…	PF00348.20:Polyprenyl synthetase	--	--	--
novel.793	12.5201	9.3662	17.9381	3.1341	5.7705	5.3607	272	214	410	68	123	115	-1.50444	6.09725e-07	3.1235e-05	down	chr5	38914211	38914993	-	Cg5g030200	--	--	--	Germin-like protein subfamily 1 member 18 [Citrus sinensis]	V4TSW5_CITCL RecName: Full=Germin-like protein {ECO:0000256|RuleBase:RU366015};	--	GO:0048046,apoplast; GO:0030145,manganese ion binding; GO:0003674,molecular_function; GO:0005488,binding; GO:0043167,ion binding; GO:0043169,cation binding; GO:0046872,metal ion binding; GO:0046914,transition metal ion binding; GO:0005575,cellular_component; GO:0005576,extracellular region; GO:0110165,cellular anatomical entity	PF00190.25:Cupin	--	--	--
novel.805	114.952	90.5847	236.329	14.2214	39.4491	32.4678	2768	2294	5987	342	932	772	-2.37906	2.79711e-05	0.000746861	down	chr5	38922501	38923283	-	Cg5g030210	--	--	--	germin-like protein subfamily 1 member 17 [Citrus clementina]	V4T8C6_CITCL RecName: Full=Germin-like protein {ECO:0000256|RuleBase:RU366015};	--	GO:0048046,apoplast; GO:0030145,manganese ion binding; GO:0003674,molecular_function; GO:0005488,binding; GO:0043167,ion binding; GO:0043169,cation binding; GO:0046872,metal ion binding; GO:0046914,transition metal ion binding; GO:0005575,cellular_component; GO:0005576,extracellular region; GO:0110165,cellular anatomical entity	PF00190.25:Cupin	--	--	--
novel.866	1.2898	1.6189	2.7135	0.8954	0.7187	0.8882	75	99	166	52	41	51	-1.18641	0.000602701	0.00876844	down	chr5	45612169	45615593	-	Cg5g039560	--	K00975 glucose-1-phosphate adenylyltransferase [EC:2.7.7.27] | (RefSeq) glucose-1-phosphate adenylyltransferase large subunit 1-like (A)	ko00500: Starch and sucrose metabolism; ko00520: Amino sugar and nucleotide sugar metabolism; ko01100: Metabolic pathways; ko01110: Biosynthesis of secondary metabolites; ko01250: Biosynthesis of nucleotide sugars	glucose-1-phosphate adenylyltransferase large subunit 2 [Citrus sinensis]	A0A067HFH4_CITSI RecName: Full=Glucose-1-phosphate adenylyltransferase {ECO:0000256|RuleBase:RU362093}; EC=2.7.7.27 {ECO:0000256|RuleBase:RU362093}; AltName: Full=ADP-glucose pyrophosphorylase {ECO:0000256|RuleBase:RU362093};	GDP-mannose pyrophosphorylase/mannose-1-phosphate guanylyltransferase	GO:0009507,chloroplast; GO:0005524,ATP binding; GO:0008878,glucose-1-phosphate adenylyltransferase activity; GO:0005978,glycogen biosynthetic process; GO:0019252,starch biosynthetic process; GO:0000166,nucleotide binding; GO:0003674,molecular_function; GO:0005488,binding; GO:0017076,purine nucleotide binding; GO:0030554,adenyl nucleotide binding; GO:0032553,ribonucleotide binding; GO:0032555,puri…	PF00483.26:Nucleotidyl transferase	--	--	--
novel.886	0.4833	0.3939	0.3828	0.9679	0.9969	1.0139	42	36	35	84	85	87	1.21744	3.46849e-05	0.000892781	up	chr2	7178290	7182135	-	Cg2g008060	--	K14491 two-component response regulator ARR-B family | (RefSeq) two-component response regulator ORR24 (A)	ko04075: Plant hormone signal transduction	transcription activator GLK1 [Citrus sinensis]	A0A067EF82_CITSI RecName: Full=HTH myb-type domain-containing protein {ECO:0000259|PROSITE:PS51294};	--	GO:0005634,nucleus; GO:0003700,DNA-binding transcription factor activity; GO:0000976,transcription cis-regulatory region binding; GO:1900056,negative regulation of leaf senescence; GO:0045893,positive regulation of DNA-templated transcription; GO:0003674,molecular_function; GO:0140110,transcription regulator activity; GO:0001067,transcription regulatory region nucleic acid binding; GO:0003676,nuc…	PF00249.34:Myb-like DNA-binding domain	GARP-G2-like	TF	GARP->GARP-G2-like
novel.930	36.2979	30.4131	33.3059	14.5741	18.8642	15.6499	404	356	390	162	206	172	-1.05127	1.99568e-09	2.01192e-07	down	chr4	7921859	7922170	+	Cg4g007530	--	--	--	hypothetical protein CICLE_v10009574mg [Citrus clementina]	V4UP72_CITCL RecName: Full=VOC domain-containing protein {ECO:0000259|PROSITE:PS51819};	--	GO:0005737,cytoplasm; GO:0005886,plasma membrane; GO:0016829,lyase activity; GO:0140041,cellular detoxification of methylglyoxal; GO:0006952,defense response; GO:0009787,regulation of abscisic acid-activated signaling pathway; GO:2000022,regulation of jasmonic acid mediated signaling pathway; GO:2000031,regulation of salicylic acid mediated signaling pathway; GO:0009409,response to cold; GO:00094…	--	--	--	--
Cg1g005260	4.3345	8.7243	7.9393	2.5978	2.5798	3.0759	137	290	264	82	80	96	-1.36865	1.85218e-06	7.69912e-05	down	chr1	3320742	3351722	-	Cg1g005260	--	K08234 glyoxylase I family protein | (RefSeq) uncharacterized protein LOC102621772 isoform X1 (A)	--	VOC domain-containing protein [Citrus sinensis]	A0A2H5PZI3_CITUN RecName: Full=VOC domain-containing protein {ECO:0000259|PROSITE:PS51819};	--	GO:0005737,cytoplasm; GO:0005886,plasma membrane; GO:0016829,lyase activity; GO:0140041,cellular detoxification of methylglyoxal; GO:0006952,defense response; GO:0009787,regulation of abscisic acid-activated signaling pathway; GO:2000022,regulation of jasmonic acid mediated signaling pathway; GO:2000031,regulation of salicylic acid mediated signaling pathway; GO:0009409,response to cold; GO:00094…	PF00903.28:Glyoxalase/Bleomycin resistance protein/Dioxygenase superfamily	--	--	--
Cg4g002050	1.3627	2.0176	3.5526	0.9356	0.6944	1.0646	70	109	192	48	35	54	-1.38129	0.000394719	0.00628951	down	chr4	2143807	2146887	+	Cg4g002050	--	K18789 xylogalacturonan beta-1,3-xylosyltransferase [EC:2.4.2.41] | (RefSeq) probable glycosyltransferase At5g11130 (A)	--	probable glycosyltransferase At5g25310 [Citrus clementina]	V4UHG3_CITCL RecName: Full=Exostosin domain-containing protein {ECO:0000259|Pfam:PF03016};	Acetylglucosaminyltransferase EXT1/exostosin 1	GO:0000139,Golgi membrane; GO:0016021,integral component of membrane; GO:0016757,glycosyltransferase activity; GO:0071555,cell wall organization; GO:0006486,protein glycosylation; GO:0003674,molecular_function; GO:0003824,catalytic activity; GO:0016740,transferase activity; GO:0008150,biological_process; GO:0009987,cellular process; GO:0016043,cellular component organization; GO:0045229,external …	PF03016.18:Exostosin family	--	--	--
Cg5g038850	14.2925	15.1146	24.8053	9.8545	7.2414	5.7112	517	575	944	356	257	204	-1.26406	1.12456e-06	5.11153e-05	down	chr5	45186508	45187846	+	Cg5g038850	--	K18819 inositol 3-alpha-galactosyltransferase [EC:2.4.1.123] | (RefSeq) galactinol synthase 1 (A)	ko00052: Galactose metabolism; ko01100: Metabolic pathways	galactinol synthase 1 [Citrus clementina]	A0A067HFT1_CITSI RecName: Full=Hexosyltransferase {ECO:0000256|RuleBase:RU362027}; EC=2.4.1.- {ECO:0000256|RuleBase:RU362027};	Glycosyl transferase, family 8 - glycogenin	GO:0005737,cytoplasm; GO:0016757,glycosyltransferase activity; GO:0047216,inositol 3-alpha-galactosyltransferase activity; GO:0046872,metal ion binding; GO:0006012,galactose metabolic process; GO:0009737,response to abscisic acid; GO:0009409,response to cold; GO:0009408,response to heat; GO:0006979,response to oxidative stress; GO:0009651,response to salt stress; GO:0009414,response to water depr…	PF01501.23:Glycosyl transferase family 8	--	--	--
Cg2g032860	19.0045	18.1812	14.3752	69.2292	88.3951	61.938	1141	1148	908	4151	5207	3672	2.06566	1.85835e-34	4.87103e-31	up	chr2	42011016	42012825	+	Cg2g032860	--	K18819 inositol 3-alpha-galactosyltransferase [EC:2.4.1.123] | (RefSeq) galactinol synthase 2-like (A)	ko00052: Galactose metabolism; ko01100: Metabolic pathways	hypothetical protein CUMW_223340 [Citrus unshiu]	A0A2H5QEY6_CITUN RecName: Full=Hexosyltransferase {ECO:0000256|RuleBase:RU362027}; EC=2.4.1.- {ECO:0000256|RuleBase:RU362027};	Glycosyl transferase, family 8 - glycogenin	GO:0005737,cytoplasm; GO:0016757,glycosyltransferase activity; GO:0047216,inositol 3-alpha-galactosyltransferase activity; GO:0046872,metal ion binding; GO:0006012,galactose metabolic process; GO:0003674,molecular_function; GO:0003824,catalytic activity; GO:0016740,transferase activity; GO:0008194,UDP-glycosyltransferase activity; GO:0008378,galactosyltransferase activity; GO:0016758,hexosyltrans…	PF01501.23:Glycosyl transferase family 8	--	--	--
Cg2g035840	0.7623	1.0562	0.8695	1.1341	4.2845	1.8087	35	51	42	52	193	82	1.40338	0.00319818	0.030502	up	chr2	45129838	45131703	+	Cg2g035840	--	--	--	class I glutamine amidotransferase-like superfamily protein [Citrus sinensis]	A0A067GB60_CITSI SubName: Full=Uncharacterized protein {ECO:0000313|EMBL:KDO76908.1}; Flags: Fragment;	--	GO:0016811,hydrolase activity, acting on carbon-nitrogen (but not peptide) bonds, in linear amides; GO:0016740,transferase activity; GO:0006541,glutamine metabolic process; GO:2000032,regulation of secondary shoot formation; GO:0003674,molecular_function; GO:0003824,catalytic activity; GO:0016787,hydrolase activity; GO:0016810,hydrolase activity, acting on carbon-nitrogen (but not peptide) bonds;…	PF07722.16:Peptidase C26	--	--	--
Cg5g031880	0.6674	1.2692	0.867	1.9826	1.4059	3.2218	30	60	41	89	62	143	1.20911	0.0024772	0.025139	up	chr5	40298878	40302218	+	Cg5g031880	--	K20891 beta-glucuronosyltransferase [EC:2.4.1.-] | (RefSeq) beta-glucuronosyltransferase GlcAT14B (A)	--	Core-2/I-branching beta-1,6-N-acetylglucosaminyltransferase family protein [Citrus sinensis]	V4TYE6_CITCL SubName: Full=Uncharacterized protein {ECO:0000313|EMBL:ESR56755.1};	Branching enzyme	GO:0005794,Golgi apparatus; GO:0000139,Golgi membrane; GO:0016021,integral component of membrane; GO:0015020,glucuronosyltransferase activity; GO:0009826,unidimensional cell growth; GO:0003674,molecular_function; GO:0003824,catalytic activity; GO:0008194,UDP-glycosyltransferase activity; GO:0016740,transferase activity; GO:0016757,glycosyltransferase activity; GO:0016758,hexosyltransferase activi…	PF02485.24:Core-2/I-Branching enzyme	--	--	--
Cg1g007420	10.4289	9.6606	9.2133	6.7019	3.9806	2.995	737	718	685	473	276	209	-1.11832	2.32757e-05	0.000638842	down	chr1	4904124	4906241	+	Cg1g007420	--	K22184 bromodomain-containing protein 9 | (RefSeq) uncharacterized protein LOC102614471 (A)	--	transcription factor GTE2 [Citrus sinensis]	A0A2H5NF70_CITUN SubName: Full=Uncharacterized protein {ECO:0000313|EMBL:GAY38838.1};	Transcription initiation factor TFIID, subunit BDF1 and related bromodomain proteins	GO:0005634,nucleus; GO:0005575,cellular_component; GO:0005622,intracellular anatomical structure; GO:0043226,organelle; GO:0043227,membrane-bounded organelle; GO:0043229,intracellular organelle; GO:0043231,intracellular membrane-bounded organelle; GO:0110165,cellular anatomical entity	PF00439.28:Bromodomain	--	--	--
Cg3g023860	2.1006	2.1375	1.9265	2.6937	6.7984	6.22	171	183	165	219	543	500	1.32109	1.38029e-05	0.000416658	up	chr3	29063568	29067440	-	Cg3g023860	--	K01179 endoglucanase [EC:3.2.1.4] | (RefSeq) endoglucanase 2-like (A)	ko00500: Starch and sucrose metabolism; ko01100: Metabolic pathways	endoglucanase 10-like [Citrus sinensis]	A0A067H1P2_CITSI RecName: Full=Endoglucanase {ECO:0000256|RuleBase:RU361166}; EC=3.2.1.4 {ECO:0000256|RuleBase:RU361166};	--	GO:0005576,extracellular region; GO:0005739,mitochondrion; GO:0005886,plasma membrane; GO:0008810,cellulase activity; GO:0071555,cell wall organization; GO:0030245,cellulose catabolic process; GO:0003674,molecular_function; GO:0003824,catalytic activity; GO:0004553,hydrolase activity, hydrolyzing O-glycosyl compounds; GO:0016787,hydrolase activity; GO:0016798,hydrolase activity, acting on glycosy…	PF00759.22:Glycosyl hydrolase family 9	--	--	--
Cg1g025480	0.1857	0.3027	0.1513	0.983	0.5273	1.5719	14	24	12	74	39	117	2.23747	9.61764e-06	0.000304953	up	chr1	27498662	27501545	-	Cg1g025480	--	K20890 xylan alpha-glucuronosyltransferase [EC:2.4.1.-] | (RefSeq) UDP-glucuronate:xylan alpha-glucuronosyltransferase 1 (A)	--	hypothetical protein CUMW_187160 [Citrus unshiu]	A0A2H5Q1E1_CITUN RecName: Full=Hexosyltransferase {ECO:0000256|RuleBase:RU362027}; EC=2.4.1.- {ECO:0000256|RuleBase:RU362027};	Glycosyl transferase, family 8 - glycogenin	GO:0005794,Golgi apparatus; GO:0000139,Golgi membrane; GO:0016021,integral component of membrane; GO:0015020,glucuronosyltransferase activity; GO:0080116,glucuronoxylan glucuronosyltransferase activity; GO:0016757,glycosyltransferase activity; GO:0046872,metal ion binding; GO:0071555,cell wall organization; GO:0010417,glucuronoxylan biosynthetic process; GO:0009834,plant-type secondary cell wall …	PF01501.23:Glycosyl transferase family 8	--	--	--
Cg2g002400	1.8301	1.4855	2.9275	0.8045	0.8189	1.0849	41	35	69	18	18	24	-1.227	0.00568984	0.0457953	down	chr2	2268143	2268770	+	Cg2g002400	--	K11253 histone H3 | (RefSeq) histone H3.2 (A)	--	hypothetical protein F2P56_011701, partial [Juglans regia]	A0A0A0LZM9_CUCSA RecName: Full=Histone domain-containing protein {ECO:0000259|Pfam:PF00125};	Histones H3 and H4	GO:0010369,chromocenter; GO:0005829,cytosol; GO:0005576,extracellular region; GO:0000786,nucleosome; GO:0005634,nucleus; GO:0005886,plasma membrane; GO:0009536,plastid; GO:0003677,DNA binding; GO:0046982,protein heterodimerization activity; GO:0030527,structural constituent of chromatin; GO:0003674,molecular_function; GO:0003676,nucleic acid binding; GO:0005488,binding; GO:0097159,organic cyclic …	PF00125.27:Core histone H2A/H2B/H3/H4	--	--	--
Cg5g036930	0.9404	1.2348	0.752	0.2242	0.1369	0.1814	63	87	53	15	9	12	-2.45559	2.73377e-08	2.08708e-06	down	chr5	43944578	43948098	-	Cg5g036930	--	K03549 KUP system potassium uptake protein | (RefSeq) potassium transporter 5 (A)	--	hypothetical protein CUMW_055320, partial [Citrus unshiu]	A0A2H5NLA1_CITUN SubName: Full=Uncharacterized protein {ECO:0000313|EMBL:GAY40892.1}; Flags: Fragment;	--	GO:0016021,integral component of membrane; GO:0016020,membrane; GO:0015079,potassium ion transmembrane transporter activity; GO:0006813,potassium ion transport; GO:0003674,molecular_function; GO:0005215,transporter activity; GO:0008324,cation transmembrane transporter activity; GO:0015075,ion transmembrane transporter activity; GO:0015318,inorganic molecular entity transmembrane transporter activ…	PF02705.19:K+ potassium transporter	--	--	--
Cg6g006000	13.1631	12.274	13.2619	5.5066	6.1502	5.9303	517	507	548	216	237	230	-1.1618	9.21343e-18	4.52811e-15	down	chr6	8805006	8806106	+	Cg6g006000	--	--	--	SOUL heme-binding family protein [Citrus sinensis]	V4SP77_CITCL SubName: Full=Uncharacterized protein {ECO:0000313|EMBL:ESR42502.1};	--	GO:0009507,chloroplast; GO:0009535,chloroplast thylakoid membrane; GO:0010287,plastoglobule; GO:0020037,heme binding; GO:0003674,molecular_function; GO:0005488,binding; GO:0046906,tetrapyrrole binding; GO:0097159,organic cyclic compound binding; GO:1901363,heterocyclic compound binding; GO:0005575,cellular_component; GO:0005622,intracellular anatomical structure; GO:0005737,cytoplasm; GO:0009536,…	PF04832.15:SOUL heme-binding protein	--	--	--
CgUng018190	0.873	1.4142	1.1986	6.1619	11.1054	2.6958	81	138	117	571	1011	247	2.5022	2.79296e-05	0.000746861	up	chrUn	41402801	41408350	+	CgUng018190	--	K11418 histone deacetylase 11 [EC:3.5.1.98] | (RefSeq) histone deacetylase 2 isoform X1 (A)	--	Histone deacetylase 2 [Citrus sinensis]	A0A067GMZ5_CITSI RecName: Full=Hist_deacetyl domain-containing protein {ECO:0000259|Pfam:PF00850};	Predicted histone deacetylase	GO:0000118,histone deacetylase complex; GO:0004407,histone deacetylase activity; GO:0008270,zinc ion binding; GO:0006325,chromatin organization; GO:0016575,histone deacetylation; GO:0003674,molecular_function; GO:0003824,catalytic activity; GO:0016787,hydrolase activity; GO:0016810,hydrolase activity, acting on carbon-nitrogen (but not peptide) bonds; GO:0016811,hydrolase activity, acting on carb…	PF00850.22:Histone deacetylase domain	--	--	--
Cg4g019050	5.4066	4.3585	5.53	0.8238	1.6172	1.1308	92	78	99	14	27	19	-2.12345	7.65631e-09	6.80287e-07	down	chr4	24660096	24660572	+	Cg4g019050	--	K13993 HSP20 family protein | (RefSeq) 17.7 kDa class II heat shock protein (A)	ko04141: Protein processing in endoplasmic reticulum	17.6 kDa class II heat shock protein [Citrus clementina]	A0A067DAV6_CITSI RecName: Full=SHSP domain-containing protein {ECO:0000259|PROSITE:PS01031};	Molecular chaperone (small heat-shock protein Hsp26/Hsp42)	GO:0005737,cytoplasm; GO:0043621,protein self-association; GO:0051082,unfolded protein binding; GO:0071456,cellular response to hypoxia; GO:0051259,protein complex oligomerization; GO:0006457,protein folding; GO:0009408,response to heat; GO:0042542,response to hydrogen peroxide; GO:0009651,response to salt stress; GO:0003674,molecular_function; GO:0005488,binding; GO:0005515,protein binding; GO:0…	PF00011.24:Hsp20/alpha crystallin family	--	--	--
Cg8g021870	272.419	248.336	340.429	126.916	107.333	112.756	8309	7966	10924	3866	3212	3396	-1.33229	9.17089e-24	1.10947e-20	down	chr8	19067693	19068547	+	Cg8g021870	--	K13993 HSP20 family protein | (RefSeq) 17.4 kDa class I heat shock protein-like (A)	ko04141: Protein processing in endoplasmic reticulum	18.1 kDa class I heat shock protein [Citrus sinensis]	V4SLT9_CITCL RecName: Full=SHSP domain-containing protein {ECO:0000259|PROSITE:PS01031};	Molecular chaperone (small heat-shock protein Hsp26/Hsp42)	GO:0005737,cytoplasm; GO:0043621,protein self-association; GO:0051082,unfolded protein binding; GO:0010286,heat acclimation; GO:0051259,protein complex oligomerization; GO:0006457,protein folding; GO:0009408,response to heat; GO:0042542,response to hydrogen peroxide; GO:0009651,response to salt stress; GO:0003674,molecular_function; GO:0005488,binding; GO:0005515,protein binding; GO:0006950,respo…	PF00011.24:Hsp20/alpha crystallin family	--	--	--
Cg1g017540	180.345	129.953	135.119	67.3789	60.0692	74.4681	7598	5758	5989	2835	2483	3098	-1.16897	1.46796e-14	4.61732e-12	down	chr1	14618854	14620126	+	Cg1g017540	--	K13993 HSP20 family protein | (RefSeq) 26.5 kDa heat shock protein, mitochondrial (A)	ko04141: Protein processing in endoplasmic reticulum	26.5 kDa heat shock protein, mitochondrial [Citrus sinensis]	A0A067EBG5_CITSI RecName: Full=SHSP domain-containing protein {ECO:0000259|PROSITE:PS01031};	Molecular chaperone (small heat-shock protein Hsp26/Hsp42)	GO:0005739,mitochondrion; GO:0005575,cellular_component; GO:0005622,intracellular anatomical structure; GO:0005737,cytoplasm; GO:0043226,organelle; GO:0043227,membrane-bounded organelle; GO:0043229,intracellular organelle; GO:0043231,intracellular membrane-bounded organelle; GO:0110165,cellular anatomical entity	PF00011.24:Hsp20/alpha crystallin family	--	--	--
Cg6g005790	720.1	787.382	926.949	378.717	325.997	315.653	22426	25789	30371	11779	9961	9707	-1.27468	5.03362e-26	7.91637e-23	down	chr6	8668145	8669017	+	Cg6g005790	--	K13993 HSP20 family protein | (RefSeq) class I heat shock protein-like (A)	ko04141: Protein processing in endoplasmic reticulum	18.1 kDa class I heat shock protein [Citrus sinensis]	V4SP59_CITCL RecName: Full=SHSP domain-containing protein {ECO:0000259|PROSITE:PS01031};	Molecular chaperone (small heat-shock protein Hsp26/Hsp42)	GO:0005737,cytoplasm; GO:0043621,protein self-association; GO:0051082,unfolded protein binding; GO:0051259,protein complex oligomerization; GO:0006457,protein folding; GO:0009408,response to heat; GO:0042542,response to hydrogen peroxide; GO:0009651,response to salt stress; GO:0003674,molecular_function; GO:0005488,binding; GO:0005515,protein binding; GO:0008150,biological_process; GO:0009987,cel…	PF00011.24:Hsp20/alpha crystallin family	--	--	--
Cg7g000300	33.2219	21.3502	17.4499	8.4135	11.2269	13.9081	941	636	520	238	312	389	-1.13512	1.65093e-05	0.000480817	down	chr7	253620	254413	+	Cg7g000300	--	K13993 HSP20 family protein | (RefSeq) 18.1 kDa class I heat shock protein-like (A)	ko04141: Protein processing in endoplasmic reticulum	18.1 kDa class I heat shock protein [Citrus sinensis]	V4TBA1_CITCL RecName: Full=SHSP domain-containing protein {ECO:0000259|PROSITE:PS01031};	Molecular chaperone (small heat-shock protein Hsp26/Hsp42)	GO:0005737,cytoplasm; GO:0005575,cellular_component; GO:0005622,intracellular anatomical structure; GO:0110165,cellular anatomical entity	PF00011.24:Hsp20/alpha crystallin family	--	--	--
Cg8g012100	5.1911	6.2052	7.2838	3.2177	2.8722	3.1543	105	132	155	65	57	63	-1.03675	3.81301e-05	0.000967213	down	chr8	11230921	11231691	-	Cg8g012100	--	K13993 HSP20 family protein | (RefSeq) 17.6 kDa class I heat shock protein-like (A)	ko04141: Protein processing in endoplasmic reticulum	17.6 kDa class I heat shock protein [Citrus clementina]	V4RRW9_CITCL RecName: Full=SHSP domain-containing protein {ECO:0000259|PROSITE:PS01031}; Flags: Fragment;	Molecular chaperone (small heat-shock protein Hsp26/Hsp42)	GO:0005737,cytoplasm; GO:0005575,cellular_component; GO:0005622,intracellular anatomical structure; GO:0110165,cellular anatomical entity	PF00011.24:Hsp20/alpha crystallin family	--	--	--
Cg8g022260	2627.03	2643.09	3007.49	1287.65	1264.75	1273.28	83219	88056	100232	40737	39309	39829	-1.13598	2.17782e-48	1.14169e-44	down	chr8	19290444	19291331	-	Cg8g022260	--	K13993 HSP20 family protein | (RefSeq) 17.4 kDa class I heat shock protein-like (A)	ko04141: Protein processing in endoplasmic reticulum	17.4 kDa class I heat shock protein [Citrus sinensis]	V4SLT9_CITCL RecName: Full=SHSP domain-containing protein {ECO:0000259|PROSITE:PS01031};	Molecular chaperone (small heat-shock protein Hsp26/Hsp42)	GO:0005737,cytoplasm; GO:0043621,protein self-association; GO:0051082,unfolded protein binding; GO:0071456,cellular response to hypoxia; GO:0051259,protein complex oligomerization; GO:0006457,protein folding; GO:0009408,response to heat; GO:0042542,response to hydrogen peroxide; GO:0009651,response to salt stress; GO:0003674,molecular_function; GO:0005488,binding; GO:0005515,protein binding; GO:0…	PF00011.24:Hsp20/alpha crystallin family	--	--	--
CgUng004230	17.0357	14.5731	17.2757	4.3928	6.3297	4.7891	299	269	319	77	109	83	-1.67996	1.83185e-15	6.8594e-13	down	chrUn	11680750	11681436	+	CgUng004230	--	K13993 HSP20 family protein | (RefSeq) 22.7 kDa class IV heat shock protein-like (A)	ko04141: Protein processing in endoplasmic reticulum	hypothetical protein CUMW_264730 [Citrus unshiu]	A0A2H5QV72_CITUN RecName: Full=SHSP domain-containing protein {ECO:0000259|PROSITE:PS01031};	Molecular chaperone (small heat-shock protein Hsp26/Hsp42)	GO:0005788,endoplasmic reticulum lumen; GO:0009408,response to heat; GO:0006950,response to stress; GO:0008150,biological_process; GO:0009266,response to temperature stimulus; GO:0009628,response to abiotic stimulus; GO:0050896,response to stimulus; GO:0005575,cellular_component; GO:0005622,intracellular anatomical structure; GO:0005737,cytoplasm; GO:0005783,endoplasmic reticulum; GO:0012505,endo…	PF00011.24:Hsp20/alpha crystallin family	--	--	--
Cg2g047300	15.8313	18.1656	20.7614	6.6149	5.8234	7.1724	266	321	367	111	96	119	-1.50406	2.17009e-15	7.93696e-13	down	chr2	52857276	52857746	-	Cg2g047300	--	K13993 HSP20 family protein | (RefSeq) 22.7 kDa class IV heat shock protein-like (A)	ko04141: Protein processing in endoplasmic reticulum	hypothetical protein CUMW_264730 [Citrus unshiu]	A0A2H5QV72_CITUN RecName: Full=SHSP domain-containing protein {ECO:0000259|PROSITE:PS01031};	Molecular chaperone (small heat-shock protein Hsp26/Hsp42)	GO:0005788,endoplasmic reticulum lumen; GO:0009408,response to heat; GO:0006950,response to stress; GO:0008150,biological_process; GO:0009266,response to temperature stimulus; GO:0009628,response to abiotic stimulus; GO:0050896,response to stimulus; GO:0005575,cellular_component; GO:0005622,intracellular anatomical structure; GO:0005737,cytoplasm; GO:0005783,endoplasmic reticulum; GO:0012505,endo…	PF00011.24:Hsp20/alpha crystallin family	--	--	--
CgUng004250	8.3429	6.6635	11.4826	2.4727	2.9251	3.1768	125	105	181	37	43	47	-1.64987	6.09956e-08	4.15272e-06	down	chrUn	11724657	11725275	+	CgUng004250	--	K13993 HSP20 family protein | (RefSeq) 22.7 kDa class IV heat shock protein-like (A)	ko04141: Protein processing in endoplasmic reticulum	hypothetical protein CISIN_1g042495mg [Citrus sinensis]	A0A067D940_CITSI RecName: Full=SHSP domain-containing protein {ECO:0000259|PROSITE:PS01031};	Molecular chaperone (small heat-shock protein Hsp26/Hsp42)	GO:0005788,endoplasmic reticulum lumen; GO:0009408,response to heat; GO:0006950,response to stress; GO:0008150,biological_process; GO:0009266,response to temperature stimulus; GO:0009628,response to abiotic stimulus; GO:0050896,response to stimulus; GO:0005575,cellular_component; GO:0005622,intracellular anatomical structure; GO:0005737,cytoplasm; GO:0005783,endoplasmic reticulum; GO:0012505,endo…	PF00011.24:Hsp20/alpha crystallin family	--	--	--
CgUng004080	9.344	5.0102	11.2188	1.6883	2.2914	3.1305	133	75	168	24	32	44	-1.87238	1.56238e-06	6.68427e-05	down	chrUn	11403338	11403736	+	CgUng004080	--	K13993 HSP20 family protein | (RefSeq) 22.7 kDa class IV heat shock protein-like (A)	ko04141: Protein processing in endoplasmic reticulum	22.7 kDa class IV heat shock protein-like [Citrus sinensis]	A0A067D940_CITSI RecName: Full=SHSP domain-containing protein {ECO:0000259|PROSITE:PS01031};	Molecular chaperone (small heat-shock protein Hsp26/Hsp42)	GO:0005788,endoplasmic reticulum lumen; GO:0009408,response to heat; GO:0006950,response to stress; GO:0008150,biological_process; GO:0009266,response to temperature stimulus; GO:0009628,response to abiotic stimulus; GO:0050896,response to stimulus; GO:0005575,cellular_component; GO:0005622,intracellular anatomical structure; GO:0005737,cytoplasm; GO:0005783,endoplasmic reticulum; GO:0012505,endo…	PF00011.24:Hsp20/alpha crystallin family	--	--	--
Cg4g004840	5.9406	4.2364	5.4113	2.3545	0.9461	2.1307	96	72	92	38	15	34	-1.5447	9.36745e-05	0.00199195	down	chr4	4279340	4281168	+	Cg4g004840	--	K13993 HSP20 family protein | (RefSeq) 22.7 kDa class IV heat shock protein-like (A)	ko04141: Protein processing in endoplasmic reticulum	hypothetical protein CICLE_v10003697mg [Citrus clementina]	V4SZZ5_CITCL RecName: Full=SHSP domain-containing protein {ECO:0000259|PROSITE:PS01031};	Molecular chaperone (small heat-shock protein Hsp26/Hsp42)	GO:0005788,endoplasmic reticulum lumen; GO:0009408,response to heat; GO:0006950,response to stress; GO:0008150,biological_process; GO:0009266,response to temperature stimulus; GO:0009628,response to abiotic stimulus; GO:0050896,response to stimulus; GO:0005575,cellular_component; GO:0005622,intracellular anatomical structure; GO:0005737,cytoplasm; GO:0005783,endoplasmic reticulum; GO:0012505,endo…	PF00011.24:Hsp20/alpha crystallin family	--	--	--
Cg1g015920	9.7071	7.4346	7.6851	15.8765	20.725	19.4158	401	323	334	655	840	792	1.14778	8.99678e-12	1.5898e-09	up	chr1	12983068	12984439	+	Cg1g015920	--	K14484 auxin-responsive protein IAA | (RefSeq) auxin-responsive protein IAA1 (A)	ko04075: Plant hormone signal transduction	auxin-responsive protein IAA1 [Citrus sinensis]	A0A067ESS1_CITSI RecName: Full=Auxin-responsive protein {ECO:0000256|RuleBase:RU004549};	--	GO:0005634,nucleus; GO:0009734,auxin-activated signaling pathway; GO:0006355,regulation of DNA-templated transcription; GO:0009733,response to auxin; GO:0007154,cell communication; GO:0007165,signal transduction; GO:0008150,biological_process; GO:0009719,response to endogenous stimulus; GO:0009725,response to hormone; GO:0009755,hormone-mediated signaling pathway; GO:0009987,cellular process; GO:…	PF02309.19:AUX/IAA family	AUX/IAA	TR	AUX/IAA
Cg9g009660	1.7187	1.3806	1.8026	7.4474	6.1461	4.9814	116	98	128	502	407	332	1.90191	3.56873e-18	1.87085e-15	up	chr9	8442915	8445929	+	Cg9g009660	--	K14484 auxin-responsive protein IAA | (RefSeq) auxin-responsive protein IAA13 (A)	ko04075: Plant hormone signal transduction	hypothetical protein CISIN_1g022632mg [Citrus sinensis]	A0A067DTF0_CITSI RecName: Full=Auxin-responsive protein {ECO:0000256|RuleBase:RU004549};	--	GO:0005634,nucleus; GO:0003700,DNA-binding transcription factor activity; GO:0042802,identical protein binding; GO:0009734,auxin-activated signaling pathway; GO:0009733,response to auxin; GO:0003674,molecular_function; GO:0140110,transcription regulator activity; GO:0005488,binding; GO:0005515,protein binding; GO:0007154,cell communication; GO:0007165,signal transduction; GO:0008150,biological_pr…	PF02309.19:AUX/IAA family	AUX/IAA	TR	AUX/IAA
Cg5g010670	0.139	0.1133	0.2076	0.5268	0.3743	0.4624	14	12	22	53	37	46	1.54711	0.000515304	0.00776263	up	chr5	7839842	7846180	-	Cg5g010670	--	K08819 cyclin-dependent kinase 12/13 [EC:2.7.11.22 2.7.11.23] | (RefSeq) probable serine/threonine-protein kinase At1g54610 (A)	--	protein IMPAIRED IN BABA-INDUCED STERILITY 1-like [Citrus sinensis]	A0A067EK35_CITSI RecName: Full=Protein kinase domain-containing protein {ECO:0000259|PROSITE:PS50011};	Cdc2-related protein kinase	GO:0000307,cyclin-dependent protein kinase holoenzyme complex; GO:0005634,nucleus; GO:0005886,plasma membrane; GO:0005524,ATP binding; GO:0004693,cyclin-dependent protein serine/threonine kinase activity; GO:0008353,RNA polymerase II CTD heptapeptide repeat kinase activity; GO:0042742,defense response to bacterium; GO:0002229,defense response to oomycetes; GO:0070816,phosphorylation of RNA polyme…	PF00069.28:Protein kinase domain	--	--	--
Cg4g019350	1.1511	0.5794	0.1931	2.0566	2.4154	1.7371	51	27	9	91	105	76	1.66022	0.00171148	0.0192536	up	chr4	24809271	24810886	-	Cg4g019350	--	K03257 translation initiation factor 4A | (RefSeq) eukaryotic initiation factor 4A-15-like (A)	--	eukaryotic initiation factor 4A-15 [Citrus clementina]	A0A067G4Y2_CITSI SubName: Full=Uncharacterized protein {ECO:0000313|EMBL:KDO73515.1};	Translation initiation factor 4F, helicase subunit (eIF-4A) and related helicases	GO:0005524,ATP binding; GO:0016887,ATP hydrolysis activity; GO:0003723,RNA binding; GO:0003724,RNA helicase activity; GO:0003743,translation initiation factor activity; GO:0002183,cytoplasmic translational initiation; GO:0000166,nucleotide binding; GO:0003674,molecular_function; GO:0005488,binding; GO:0017076,purine nucleotide binding; GO:0030554,adenyl nucleotide binding; GO:0032553,ribonucleoti…	PF00270.32:DEAD/DEAH box helicase	--	--	--
Cg2g039930	2.7479	2.4695	3.9816	0.4194	0.8027	0.8654	164	155	250	25	47	51	-2.16434	3.1282e-11	4.91971e-09	down	chr2	48113644	48127016	+	Cg2g039930	--	K08150 MFS transporter, SP family, solute carrier family 2 (myo-inositol transporter), member 13 | (RefSeq) probable inositol transporter 2 (A)	--	probable inositol transporter 2 [Citrus sinensis]	A0A067GJ06_CITSI RecName: Full=MFS domain-containing protein {ECO:0000259|PROSITE:PS50850};	Predicted transporter (major facilitator superfamily)	GO:0016021,integral component of membrane; GO:0016020,membrane; GO:0005886,plasma membrane; GO:0090406,pollen tube; GO:0005366,myo-inositol:proton symporter activity; GO:0022857,transmembrane transporter activity; GO:0015798,myo-inositol transport; GO:0023052,signaling; GO:0055085,transmembrane transport; GO:0003674,molecular_function; GO:0005215,transporter activity; GO:0005365,myo-inositol tran…	PF00083.27:Sugar (and other) transporter	--	--	--
Cg5g008630	29.5488	44.1922	32.278	19.7343	10.4588	10.4773	3156	4964	3627	2105	1096	1105	-1.40075	0.000278483	0.00473482	down	chr5	6290979	6295067	+	Cg5g008630	--	K01193 beta-fructofuranosidase [EC:3.2.1.26] | (RefSeq) acid beta-fructofuranosidase-like (A)	ko00052: Galactose metabolism; ko00500: Starch and sucrose metabolism; ko01100: Metabolic pathways; ko01110: Biosynthesis of secondary metabolites	Acid beta-fructofuranosidase 4 vacuolar [Citrus sinensis]	Q05JI2_CITSI RecName: Full=Beta-fructofuranosidase {ECO:0000256|ARBA:ARBA00012758}; EC=3.2.1.26 {ECO:0000256|ARBA:ARBA00012758};	Beta-fructofuranosidase (invertase)	GO:0016021,integral component of membrane; GO:0005775,vacuolar lumen; GO:0004564,beta-fructofuranosidase activity; GO:0005985,sucrose metabolic process; GO:0003674,molecular_function; GO:0003824,catalytic activity; GO:0004553,hydrolase activity, hydrolyzing O-glycosyl compounds; GO:0016787,hydrolase activity; GO:0016798,hydrolase activity, acting on glycosyl bonds; GO:0005975,carbohydrate metabol…	PF00251.23:Glycosyl hydrolases family 32 N-terminal domain	--	--	--
Cg1g013440	2.247	2.0308	1.2794	5.2239	3.9115	3.4809	202	192	121	469	345	309	1.1585	9.15772e-06	0.000294071	up	chr1	10706235	10711910	-	Cg1g013440	--	K13430 serine/threonine-protein kinase PBS1 [EC:2.7.11.1] | (RefSeq) serine/threonine-protein kinase PBS1 (A)	ko04626: Plant-pathogen interaction	LRR receptor-like serine/threonine-protein kinase IOS1 [Citrus clementina]	A0A2H5PWK6_CITUN SubName: Full=Uncharacterized protein {ECO:0000313|EMBL:GAY56445.1};	--	GO:0016021,integral component of membrane; GO:0005886,plasma membrane; GO:0090406,pollen tube; GO:0005524,ATP binding; GO:0042802,identical protein binding; GO:0042803,protein homodimerization activity; GO:0004674,protein serine/threonine kinase activity; GO:0009738,abscisic acid-activated signaling pathway; GO:0002229,defense response to oomycetes; GO:0009788,negative regulation of abscisic acid…	PF12819.10:Malectin-like domain	--	--	--
Cg5g003320	5.981	5.4614	4.7355	9.7896	12.421	14.5039	479	460	399	783	976	1147	1.15415	2.0466e-11	3.35279e-09	up	chr5	2190969	2195694	-	Cg5g003320	--	--	--	hypothetical protein CUMW_041270 [Citrus unshiu]	A0A2H5NFS1_CITUN RecName: Full=DUF4005 domain-containing protein {ECO:0000259|Pfam:PF13178};	--	GO:0005875,microtubule associated complex; GO:0005739,mitochondrion; GO:0005635,nuclear envelope; GO:0005886,plasma membrane; GO:0005516,calmodulin binding; GO:0003674,molecular_function; GO:0005488,binding; GO:0005515,protein binding; GO:0005575,cellular_component; GO:0005622,intracellular anatomical structure; GO:0005856,cytoskeleton; GO:0015630,microtubule cytoskeleton; GO:0032991,protein-cont…	PF13178.9:Protein of unknown function (DUF4005)	--	--	--
Cg1g005730	0.5391	1.0449	0.9263	2.9688	1.3313	6.1942	26	53	47	143	63	295	2.03395	4.07192e-05	0.00101973	up	chr1	3620504	3621855	+	Cg1g005730	--	K18801 glucuronoxylan 4-O-methyltransferase [EC:2.1.1.112] | (RefSeq) glucuronoxylan 4-O-methyltransferase 3 (A)	--	hypothetical protein CICLE_v10025796mg [Citrus clementina]	V4UIQ4_CITCL RecName: Full=Polysacc_synt_4 domain-containing protein {ECO:0000259|Pfam:PF04669};	--	GO:0005794,Golgi apparatus; GO:0000139,Golgi membrane; GO:0016021,integral component of membrane; GO:0009834,plant-type secondary cell wall biogenesis; GO:0045492,xylan biosynthetic process; GO:0008150,biological_process; GO:0009832,plant-type cell wall biogenesis; GO:0009987,cellular process; GO:0042546,cell wall biogenesis; GO:0044085,cellular component biogenesis; GO:0071554,cell wall organiza…	PF04669.16:Polysaccharide biosynthesis	--	--	--
Cg4g020110	1.9275	1.1346	2.0939	0.3492	0.6362	0.3346	105	65	120	19	34	18	-1.98806	1.146e-06	5.17904e-05	down	chr4	25276123	25277926	-	Cg4g020110	--	K15397 3-ketoacyl-CoA synthase [EC:2.3.1.199] | (RefSeq) 3-ketoacyl-CoA synthase 15-like (A)	ko00062: Fatty acid elongation; ko01100: Metabolic pathways; ko01110: Biosynthesis of secondary metabolites; ko04626: Plant-pathogen interaction	3-ketoacyl-CoA synthase 10 [Citrus sinensis]	A0A067G4P6_CITSI RecName: Full=3-ketoacyl-CoA synthase {ECO:0000256|PIRNR:PIRNR036417}; EC=2.3.1.- {ECO:0000256|PIRNR:PIRNR036417};	--	GO:0005783,endoplasmic reticulum; GO:0005789,endoplasmic reticulum membrane; GO:0016021,integral component of membrane; GO:0005777,peroxisome; GO:0102756,very-long-chain 3-ketoacyl-CoA synthase activity; GO:0006633,fatty acid biosynthetic process; GO:0009409,response to cold; GO:0009416,response to light stimulus; GO:0003674,molecular_function; GO:0003824,catalytic activity; GO:0016740,transferas…	PF08392.15:FAE1/Type III polyketide synthase-like protein	--	--	--
Cg7g014400	0.5989	0.6101	0.7861	1.856	1.555	1.805	42	45	58	130	107	125	1.36379	2.45186e-07	1.3821e-05	up	chr7	16143217	16145182	-	Cg7g014400	--	K15397 3-ketoacyl-CoA synthase [EC:2.3.1.199] | (RefSeq) 3-ketoacyl-CoA synthase 6 isoform X1 (A)	ko00062: Fatty acid elongation; ko01100: Metabolic pathways; ko01110: Biosynthesis of secondary metabolites; ko04626: Plant-pathogen interaction	hypothetical protein CISIN_1g011007mg [Citrus sinensis]	A0A067FRD2_CITSI RecName: Full=3-ketoacyl-CoA synthase {ECO:0000256|PIRNR:PIRNR036417}; EC=2.3.1.- {ECO:0000256|PIRNR:PIRNR036417};	--	GO:0005783,endoplasmic reticulum; GO:0005789,endoplasmic reticulum membrane; GO:0016021,integral component of membrane; GO:0005739,mitochondrion; GO:0102756,very-long-chain 3-ketoacyl-CoA synthase activity; GO:0006633,fatty acid biosynthetic process; GO:0009409,response to cold; GO:0009416,response to light stimulus; GO:0009826,unidimensional cell growth; GO:0010025,wax biosynthetic process; GO:0…	PF08392.15:FAE1/Type III polyketide synthase-like protein	--	--	--
Cg5g040390	5.6946	7.817	10.4444	4.0958	3.1882	3.1272	142	205	274	102	78	77	-1.22001	9.2341e-06	0.000295172	down	chr5	46237592	46238290	-	Cg5g040390	--	K24345 calcium-binding protein KIC and related proteins | (RefSeq) calcium-binding protein KIC (A)	--	calcium-binding protein KIC [Citrus clementina]	A0A067HF86_CITSI RecName: Full=EF-hand domain-containing protein {ECO:0000259|PROSITE:PS50222};	Ca2+-binding protein (centrin/caltractin), EF-Hand superfamily protein	GO:0005509,calcium ion binding; GO:0010091,trichome branching; GO:0003674,molecular_function; GO:0005488,binding; GO:0043167,ion binding; GO:0043169,cation binding; GO:0046872,metal ion binding; GO:0000902,cell morphogenesis; GO:0000904,cell morphogenesis involved in differentiation; GO:0008150,biological_process; GO:0009653,anatomical structure morphogenesis; GO:0009888,tissue development; GO:00…	PF13833.9:EF-hand domain pair	--	--	--
Cg2g023180	2.5449	2.8786	2.9855	5.0965	5.0045	7.4731	269	320	332	538	519	780	1.03734	1.54812e-08	1.26809e-06	up	chr2	30701337	30707820	+	Cg2g023180	--	K10405 kinesin family member C1 | (RefSeq) kinesin-like protein KIN-14N isoform X1 (A)	--	kinesin-like protein KIN-14N isoform X2 [Citrus clementina]	A0A067DTP8_CITSI RecName: Full=Kinesin motor domain-containing protein {ECO:0000259|PROSITE:PS50067};	Kinesin (KAR3 subfamily)	GO:0005737,cytoplasm; GO:0005871,kinesin complex; GO:0005874,microtubule; GO:0005524,ATP binding; GO:0016887,ATP hydrolysis activity; GO:0008017,microtubule binding; GO:0003777,microtubule motor activity; GO:0007018,microtubule-based movement; GO:0051225,spindle assembly; GO:0000166,nucleotide binding; GO:0003674,molecular_function; GO:0005488,binding; GO:0017076,purine nucleotide binding; GO:003…	PF00225.26:Kinesin motor domain	--	--	--
Cg8g008240	0.8983	0.9592	1.0988	1.7621	2.6117	2.7441	122	137	157	239	348	368	1.24223	9.15448e-09	8.04315e-07	up	chr8	6451850	6464345	-	Cg8g008240	--	K11498 centromeric protein E | (RefSeq) kinesin-like protein KIN-7D, mitochondrial isoform X1 (A)	--	kinesin-like protein KIN-7D, mitochondrial isoform X1 [Citrus sinensis]	V4S8C1_CITCL SubName: Full=Uncharacterized protein {ECO:0000313|EMBL:ESR36672.1};	Kinesin-like protein	GO:0005871,kinesin complex; GO:0005874,microtubule; GO:0005739,mitochondrion; GO:0005524,ATP binding; GO:0016887,ATP hydrolysis activity; GO:0046872,metal ion binding; GO:0008017,microtubule binding; GO:0003777,microtubule motor activity; GO:0007018,microtubule-based movement; GO:0031347,regulation of defense response; GO:0000166,nucleotide binding; GO:0003674,molecular_function; GO:0005488,bindi…	PF00225.26:Kinesin motor domain	--	--	--
Cg7g000950	1.2569	1.1951	1.2067	1.9704	1.3846	4.4228	99	99	100	155	107	344	1.05576	0.00581753	0.0464716	up	chr7	725571	730001	+	Cg7g000950	--	K05909 laccase [EC:1.10.3.2] | (RefSeq) laccase-4-like (A)	--	laccase-22 [Citrus sinensis]	A0A067FNZ7_CITSI RecName: Full=Laccase {ECO:0000256|ARBA:ARBA00012297, ECO:0000256|RuleBase:RU361119}; EC=1.10.3.2 {ECO:0000256|ARBA:ARBA00012297, ECO:0000256|RuleBase:RU361119}; AltName: Full=Benzenediol:oxygen oxidoreductase {ECO:0000256|RuleBase:RU361119}; AltName: Full=Diphenol oxidase {ECO:0000256|RuleBase:RU361119}; AltName: Full=Urishiol oxidase {ECO:0000256|RuleBase:RU361119};	Multicopper oxidases	GO:0048046,apoplast; GO:0005507,copper ion binding; GO:0052716,hydroquinone:oxygen oxidoreductase activity; GO:0016491,oxidoreductase activity; GO:0046274,lignin catabolic process; GO:0003674,molecular_function; GO:0005488,binding; GO:0043167,ion binding; GO:0043169,cation binding; GO:0046872,metal ion binding; GO:0046914,transition metal ion binding; GO:0003824,catalytic activity; GO:0016679,oxi…	PF00394.25:Multicopper oxidase	--	--	--
Cg2g013970	0.5155	0.6281	1.026	1.226	1.3793	2.4309	32	41	67	76	84	149	1.18951	0.00203401	0.0218785	up	chr2	16625802	16628166	+	Cg2g013970	--	K05909 laccase [EC:1.10.3.2] | (RefSeq) laccase-13-like (A)	--	Laccase-13 [Citrus sinensis]	A0A067EJ05_CITSI RecName: Full=Laccase {ECO:0000256|ARBA:ARBA00012297, ECO:0000256|RuleBase:RU361119}; EC=1.10.3.2 {ECO:0000256|ARBA:ARBA00012297, ECO:0000256|RuleBase:RU361119}; AltName: Full=Benzenediol:oxygen oxidoreductase {ECO:0000256|RuleBase:RU361119}; AltName: Full=Diphenol oxidase {ECO:0000256|RuleBase:RU361119}; AltName: Full=Urishiol oxidase {ECO:0000256|RuleBase:RU361119};	Multicopper oxidases	GO:0048046,apoplast; GO:0048226,Casparian strip; GO:0005507,copper ion binding; GO:0052716,hydroquinone:oxygen oxidoreductase activity; GO:0016491,oxidoreductase activity; GO:0046274,lignin catabolic process; GO:0003674,molecular_function; GO:0005488,binding; GO:0043167,ion binding; GO:0043169,cation binding; GO:0046872,metal ion binding; GO:0046914,transition metal ion binding; GO:0003824,cataly…	PF00394.25:Multicopper oxidase	--	--	--
Cg6g006410	0.5474	0.9862	1.1638	2.3655	1.3654	5.4267	38	72	85	164	93	372	1.73528	0.000171787	0.00323556	up	chr6	9222057	9224662	+	Cg6g006410	--	K05909 laccase [EC:1.10.3.2] | (RefSeq) laccase-4 (A)	--	Laccase-4 [Citrus sinensis]	V4USJ6_CITCL RecName: Full=Laccase {ECO:0000256|ARBA:ARBA00012297, ECO:0000256|RuleBase:RU361119}; EC=1.10.3.2 {ECO:0000256|ARBA:ARBA00012297, ECO:0000256|RuleBase:RU361119}; AltName: Full=Benzenediol:oxygen oxidoreductase {ECO:0000256|RuleBase:RU361119}; AltName: Full=Diphenol oxidase {ECO:0000256|RuleBase:RU361119}; AltName: Full=Urishiol oxidase {ECO:0000256|RuleBase:RU361119};	Multicopper oxidases	GO:0048046,apoplast; GO:0009505,plant-type cell wall; GO:0005507,copper ion binding; GO:0052716,hydroquinone:oxygen oxidoreductase activity; GO:0016491,oxidoreductase activity; GO:0009809,lignin biosynthetic process; GO:0046274,lignin catabolic process; GO:0009834,plant-type secondary cell wall biogenesis; GO:0003674,molecular_function; GO:0005488,binding; GO:0043167,ion binding; GO:0043169,catio…	PF00394.25:Multicopper oxidase	--	--	--
Cg7g002640	0.725	0.4902	0.6585	1.9519	1.3464	2.9204	45	32	43	121	82	179	1.70332	1.96706e-06	7.99381e-05	up	chr7	2412170	2414610	-	Cg7g002640	--	K05909 laccase [EC:1.10.3.2] | (RefSeq) laccase-12-like (A)	--	Laccase-5 [Citrus sinensis]	A0A067E1S5_CITSI RecName: Full=Laccase {ECO:0000256|ARBA:ARBA00012297, ECO:0000256|RuleBase:RU361119}; EC=1.10.3.2 {ECO:0000256|ARBA:ARBA00012297, ECO:0000256|RuleBase:RU361119}; AltName: Full=Benzenediol:oxygen oxidoreductase {ECO:0000256|RuleBase:RU361119}; AltName: Full=Diphenol oxidase {ECO:0000256|RuleBase:RU361119}; AltName: Full=Urishiol oxidase {ECO:0000256|RuleBase:RU361119};	Multicopper oxidases	GO:0048046,apoplast; GO:0048226,Casparian strip; GO:0005507,copper ion binding; GO:0052716,hydroquinone:oxygen oxidoreductase activity; GO:0016491,oxidoreductase activity; GO:0046274,lignin catabolic process; GO:0046688,response to copper ion; GO:0003674,molecular_function; GO:0005488,binding; GO:0043167,ion binding; GO:0043169,cation binding; GO:0046872,metal ion binding; GO:0046914,transition m…	PF07731.17:Multicopper oxidase	--	--	--
Cg6g005920	1.9304	2.3137	3.8548	5.6365	3.8194	7.2121	119	150	250	347	231	439	1.01989	0.0006406	0.00915052	up	chr6	8745435	8748192	+	Cg6g005920	--	K05909 laccase [EC:1.10.3.2] | (RefSeq) laccase-7-like (A)	--	Laccase-7 [Citrus sinensis]	A0A067EVQ5_CITSI RecName: Full=Laccase {ECO:0000256|ARBA:ARBA00012297, ECO:0000256|RuleBase:RU361119}; EC=1.10.3.2 {ECO:0000256|ARBA:ARBA00012297, ECO:0000256|RuleBase:RU361119}; AltName: Full=Benzenediol:oxygen oxidoreductase {ECO:0000256|RuleBase:RU361119}; AltName: Full=Diphenol oxidase {ECO:0000256|RuleBase:RU361119}; AltName: Full=Urishiol oxidase {ECO:0000256|RuleBase:RU361119};	Multicopper oxidases	GO:0048046,apoplast; GO:0005507,copper ion binding; GO:0052716,hydroquinone:oxygen oxidoreductase activity; GO:0016491,oxidoreductase activity; GO:0046274,lignin catabolic process; GO:0003674,molecular_function; GO:0005488,binding; GO:0043167,ion binding; GO:0043169,cation binding; GO:0046872,metal ion binding; GO:0046914,transition metal ion binding; GO:0003824,catalytic activity; GO:0016679,oxi…	PF00394.25:Multicopper oxidase	--	--	--
Cg5g043220	5.7466	4.7978	6.3059	2.6197	1.2857	1.3721	123	108	142	56	27	29	-1.69334	1.02604e-06	4.71831e-05	down	chr5	48000009	48002110	-	Cg5g043220	--	K21994 LOB domain-containing protein 18 | (RefSeq) LOB domain-containing protein 18 (A)	--	LOB domain-containing protein 18 [Citrus sinensis]	A0A067HD70_CITSI RecName: Full=LOB domain-containing protein {ECO:0000259|PROSITE:PS50891};	--	GO:0005634,nucleus; GO:1990110,callus formation; GO:0009755,hormone-mediated signaling pathway; GO:0010311,lateral root formation; GO:0045893,positive regulation of DNA-templated transcription; GO:0010089,xylem development; GO:0006950,response to stress; GO:0008150,biological_process; GO:0009611,response to wounding; GO:0032501,multicellular organismal process; GO:0042060,wound healing; GO:005089…	PF03195.17:Lateral organ boundaries (LOB) domain	LOB	TF	LOB
Cg9g005630	2.5656	3.3732	3.4924	0.8246	0.8717	0.2245	81	112	116	26	27	7	-2.31147	2.61244e-07	1.46174e-05	down	chr9	4754757	4755974	-	Cg9g005630	--	--	--	late embryogenesis abundant protein D-34 [Citrus clementina]	V4S8G5_CITCL SubName: Full=Uncharacterized protein {ECO:0000313|EMBL:ESR33186.1};	--	--	PF04927.15:Seed maturation protein	--	--	--
Cg4g017570	1.4307	2.7632	7.5217	0.1343	1.0936	0.7697	32	65	177	3	24	17	-2.56838	0.000288387	0.00488736	down	chr4	23597442	23598757	+	Cg4g017570	--	--	--	protein LURP-one-related 6 [Citrus clementina]	V4UP11_CITCL SubName: Full=Uncharacterized protein {ECO:0000313|EMBL:ESR66055.1};	--	--	PF04525.15:LURP-one-related	--	--	--
Cg2g031250	0.8974	0.5872	0.7521	0.8503	2.98	1.5929	93	64	82	88	303	163	1.25145	0.00251058	0.0254242	up	chr2	40904197	40909788	+	Cg2g031250	--	K15718 linoleate 9S-lipoxygenase [EC:1.13.11.58] | (RefSeq) probable linoleate 9S-lipoxygenase 5 isoform X1 (A)	ko00591: Linoleic acid metabolism	probable linoleate 9S-lipoxygenase 5 [Citrus clementina]	V4SFY9_CITCL RecName: Full=Lipoxygenase {ECO:0000256|RuleBase:RU003975}; EC=1.13.11.- {ECO:0000256|RuleBase:RU003975};	--	GO:0005737,cytoplasm; GO:1990136,linoleate 9S-lipoxygenase activity; GO:0046872,metal ion binding; GO:0016702,oxidoreductase activity, acting on single donors with incorporation of molecular oxygen, incorporation of two atoms of oxygen; GO:0006633,fatty acid biosynthetic process; GO:0034440,lipid oxidation; GO:0031408,oxylipin biosynthetic process; GO:0003674,molecular_function; GO:0003824,cataly…	PF00305.22:Lipoxygenase	--	--	--
Cg2g002070	0.7589	0.6394	0.6666	0.0962	0.0685	0.4378	79	70	73	10	7	45	-1.81446	0.00270393	0.0268358	down	chr2	2027611	2031980	-	Cg2g002070	--	K00454 lipoxygenase [EC:1.13.11.12] | (RefSeq) linoleate 13S-lipoxygenase 2-1, chloroplastic (A)	ko00591: Linoleic acid metabolism; ko00592: alpha-Linolenic acid metabolism; ko01100: Metabolic pathways; ko01110: Biosynthesis of secondary metabolites	linoleate 13S-lipoxygenase 2-1, chloroplastic [Citrus clementina]	V4W091_CITCL RecName: Full=Lipoxygenase {ECO:0000256|RuleBase:RU003975}; EC=1.13.11.- {ECO:0000256|RuleBase:RU003975};	--	GO:0009570,chloroplast stroma; GO:0009534,chloroplast thylakoid; GO:0016165,linoleate 13S-lipoxygenase activity; GO:0046872,metal ion binding; GO:0016702,oxidoreductase activity, acting on single donors with incorporation of molecular oxygen, incorporation of two atoms of oxygen; GO:0006633,fatty acid biosynthetic process; GO:0010597,green leaf volatile biosynthetic process; GO:0034440,lipid oxid…	PF00305.22:Lipoxygenase	--	--	--
Cg9g005280	0.4192	0.3715	0.3804	0.9159	1.0974	1.2062	44	41	42	96	113	125	1.43379	1.75297e-07	1.03643e-05	up	chr9	4504728	4509299	+	Cg9g005280	--	K15718 linoleate 9S-lipoxygenase [EC:1.13.11.58] | (RefSeq) probable linoleate 9S-lipoxygenase 5 (A)	ko00591: Linoleic acid metabolism	Linoleate 9S-lipoxygenase 5 [Citrus sinensis]	V4RZ49_CITCL RecName: Full=Lipoxygenase {ECO:0000256|RuleBase:RU003975}; EC=1.13.11.- {ECO:0000256|RuleBase:RU003975};	--	GO:1990136,linoleate 9S-lipoxygenase activity; GO:0046872,metal ion binding; GO:0016702,oxidoreductase activity, acting on single donors with incorporation of molecular oxygen, incorporation of two atoms of oxygen; GO:0006952,defense response; GO:0006633,fatty acid biosynthetic process; GO:0010311,lateral root formation; GO:0034440,lipid oxidation; GO:1900366,negative regulation of defense respon…	PF00305.22:Lipoxygenase	--	--	--
Cg1g015400	3.1734	1.524	0.2742	0.4654	0.2614	0.4058	198	100	18	29	16	25	-2.17201	0.00137107	0.0162984	down	chr1	12138495	12141912	+	Cg1g015400	--	--	--	multicopper oxidase LPR1-like [Citrus sinensis]	A0A2H5Q5H0_CITUN SubName: Full=Uncharacterized protein {ECO:0000313|EMBL:GAY59890.1};	--	GO:0005783,endoplasmic reticulum; GO:0005789,endoplasmic reticulum membrane; GO:0005507,copper ion binding; GO:0016491,oxidoreductase activity; GO:0016682,oxidoreductase activity, acting on diphenols and related substances as donors, oxygen as acceptor; GO:0016036,cellular response to phosphate starvation; GO:0010073,meristem maintenance; GO:0003674,molecular_function; GO:0005488,binding; GO:0043…	PF07731.17:Multicopper oxidase	--	--	--
Cg4g002520	0.6416	0.7039	1.1493	1.952	3.5211	3.3236	26	30	49	79	140	133	1.79393	6.91937e-07	3.42204e-05	up	chr4	2417336	2419328	+	Cg4g002520	--	K13430 serine/threonine-protein kinase PBS1 [EC:2.7.11.1] | (RefSeq) serine/threonine-protein kinase PBS1 (A)	ko04626: Plant-pathogen interaction	lysM domain receptor-like kinase 3 [Citrus clementina]	A0A2H5NY59_CITUN SubName: Full=Uncharacterized protein {ECO:0000313|EMBL:GAY45049.1};	--	GO:0016021,integral component of membrane; GO:0005886,plasma membrane; GO:0005524,ATP binding; GO:0004674,protein serine/threonine kinase activity; GO:0019199,transmembrane receptor protein kinase activity; GO:0009738,abscisic acid-activated signaling pathway; GO:0006952,defense response; GO:0050832,defense response to fungus; GO:0045087,innate immune response; GO:0031348,negative regulation of d…	PF00069.28:Protein kinase domain	--	--	--
Cg4g002510	0.6461	0.189	0.8976	2.14	2.8875	2.6174	13	4	19	43	57	52	2.12039	7.5304e-05	0.00167275	up	chr4	2416141	2416704	+	Cg4g002510	--	--	--	hypothetical protein KPL71_000250 [Citrus sinensis]	A0A5J5A636_9ASTE SubName: Full=Uncharacterized protein {ECO:0000313|EMBL:KAA8525448.1};	--	GO:0016021,integral component of membrane; GO:0005886,plasma membrane; GO:0005524,ATP binding; GO:0004674,protein serine/threonine kinase activity; GO:0019199,transmembrane receptor protein kinase activity; GO:0009738,abscisic acid-activated signaling pathway; GO:0006952,defense response; GO:0050832,defense response to fungus; GO:0045087,innate immune response; GO:0031348,negative regulation of d…	PF01476.23:LysM domain	--	--	--
Cg8g024350	1.1377	0.8747	0.5522	3.3692	1.8258	2.0347	47	38	24	139	74	83	1.47208	0.000219188	0.00392617	up	chr8	20545961	20547306	+	Cg8g024350	--	K20716 mitogen-activated protein kinase kinase kinase 17/18 | (RefSeq) mitogen-activated protein kinase kinase kinase 18 (A)	ko04016: MAPK signaling pathway - plant	mitogen-activated protein kinase kinase kinase 18-like [Citrus sinensis]	A0A2H5NDS8_CITUN RecName: Full=Protein kinase domain-containing protein {ECO:0000259|PROSITE:PS50011};	MEKK and related serine/threonine protein kinases	GO:0005634,nucleus; GO:0005524,ATP binding; GO:0004709,MAP kinase kinase kinase activity; GO:0004672,protein kinase activity; GO:0019901,protein kinase binding; GO:0106310,protein serine kinase activity; GO:0004674,protein serine/threonine kinase activity; GO:0009738,abscisic acid-activated signaling pathway; GO:1902457,negative regulation of stomatal opening; GO:0009789,positive regulation of ab…	PF00069.28:Protein kinase domain	--	--	--
novel.2578	0.1301	0.2165	0.3864	0.3861	1.3733	0.774	56	98	175	166	580	329	1.77259	0.00645479	0.0499825	up	chrUn	16132442	16207393	+	--	--	K09338 homeobox-leucine zipper protein | (RefSeq) homeobox-leucine zipper protein ROC8-like (A)	--	Endonuclease [Citrus sinensis]	A0A5A7UJ25_CUCME SubName: Full=Polyprotein {ECO:0000313|EMBL:KAA0054276.1};	FOG: Transposon-encoded proteins with TYA, reverse transcriptase, integrase domains in various combinations	GO:0005739,mitochondrion; GO:0005575,cellular_component; GO:0005622,intracellular anatomical structure; GO:0005737,cytoplasm; GO:0043226,organelle; GO:0043227,membrane-bounded organelle; GO:0043229,intracellular organelle; GO:0043231,intracellular membrane-bounded organelle; GO:0110165,cellular anatomical entity	PF17919.4:RNase H-like domain found in reverse transcriptase	--	--	--
Cg7g017110	0.0445	0.127	0.3808	0.6092	0.4689	1.1722	3	9	27	41	31	78	2.00549	0.00362887	0.0336109	up	chr7	18102036	18106453	-	Cg7g017110	--	K16732 Ase1/PRC1/MAP65 family protein | (RefSeq) 65-kDa microtubule-associated protein 8 (A)	--	65-kDa microtubule-associated protein 8 [Citrus sinensis]	A0A067GQK8_CITSI SubName: Full=Uncharacterized protein {ECO:0000313|EMBL:KDO81914.1};	Microtubule-associated protein essential for anaphase spindle elongation	GO:0005737,cytoplasm; GO:0005874,microtubule; GO:0005634,nucleus; GO:0009524,phragmoplast; GO:0005819,spindle; GO:0000922,spindle pole; GO:0008017,microtubule binding; GO:0007049,cell cycle; GO:0051301,cell division; GO:0000226,microtubule cytoskeleton organization; GO:0003674,molecular_function; GO:0005488,binding; GO:0005515,protein binding; GO:0008092,cytoskeletal protein binding; GO:0015631,t…	PF03999.15:Microtubule associated protein (MAP65/ASE1 family)	--	--	--
Cg1g011820	0.0857	0.0564	0.0438	0.1023	0.2787	0.1368	26	18	14	31	83	41	1.45161	0.00578422	0.046318	up	chr1	8887015	8921988	+	Cg1g011820	--	K14326 regulator of nonsense transcripts 1 [EC:3.6.4.13 5.6.2.3] | (RefSeq) regulator of nonsense transcripts 1 homolog (A)	ko03013: Nucleocytoplasmic transport; ko03015: mRNA surveillance pathway	UvrD-like helicase ATP-binding domain-containing protein [Citrus sinensis]	A0A2H5PW34_CITUN RecName: Full=UvrD-like helicase ATP-binding domain-containing protein {ECO:0000259|PROSITE:PS51198};	tRNA-splicing endonuclease positive effector (SEN1)	GO:0005634,nucleus; GO:0005524,ATP binding; GO:0004386,helicase activity; GO:0016787,hydrolase activity; GO:0003723,RNA binding; GO:0009553,embryo sac development; GO:0010183,pollen tube guidance; GO:0009875,pollen-pistil interaction; GO:0000166,nucleotide binding; GO:0003674,molecular_function; GO:0005488,binding; GO:0017076,purine nucleotide binding; GO:0030554,adenyl nucleotide binding; GO:003…	PF20073.2:Domain of unknown function (DUF6469)	--	--	--
Cg5g002050	0.8685	0.9096	0.8854	1.8275	1.9757	1.9503	69	76	74	145	154	153	1.08711	4.54182e-07	2.38097e-05	up	chr5	1343040	1345363	+	Cg5g002050	--	--	--	probable membrane-associated kinase regulator 2 [Citrus sinensis]	V4TM30_CITCL SubName: Full=Uncharacterized protein {ECO:0000313|EMBL:ESR52690.1};	--	GO:0016020,membrane; GO:0005886,plasma membrane; GO:0005575,cellular_component; GO:0110165,cellular anatomical entity; GO:0071944,cell periphery	--	--	--	--
Cg5g039550	422.433	415.751	392.075	195.672	201.35	192.234	16230	16799	15848	7508	7590	7293	-1.08624	3.27108e-41	1.02889e-37	down	chr5	45608414	45611815	+	Cg5g039550	--	K19355 mannan endo-1,4-beta-mannosidase [EC:3.2.1.78] | (RefSeq) mannan endo-1,4-beta-mannosidase 4 (A)	ko00051: Fructose and mannose metabolism; ko01100: Metabolic pathways	Mannan endo-1,4-beta-mannosidase 7 [Citrus sinensis]	A0A067H419_CITSI RecName: Full=Mannan endo-1,4-beta-mannosidase {ECO:0000256|ARBA:ARBA00012706}; EC=3.2.1.78 {ECO:0000256|ARBA:ARBA00012706};	--	GO:0005576,extracellular region; GO:0016985,mannan endo-1,4-beta-mannosidase activity; GO:0071704,organic substance metabolic process; GO:0003674,molecular_function; GO:0003824,catalytic activity; GO:0004553,hydrolase activity, hydrolyzing O-glycosyl compounds; GO:0004567,beta-mannosidase activity; GO:0015923,mannosidase activity; GO:0016787,hydrolase activity; GO:0016798,hydrolase activity, acti…	PF00150.21:Cellulase (glycosyl hydrolase family 5)	--	--	--
Cg7g011170	1.1927	1.1416	1.1412	1.8902	2.6647	2.7836	151	152	152	239	331	348	1.05206	1.47034e-07	8.99766e-06	up	chr7	12887712	12894620	-	Cg7g011170	--	K01191 alpha-mannosidase [EC:3.2.1.24] | (RefSeq) probable alpha-mannosidase At5g13980 isoform X2 (A)	ko00511: Other glycan degradation	alpha-mannosidase [Citrus sinensis]	A0A067EK31_CITSI RecName: Full=Alpha-mannosidase {ECO:0000256|ARBA:ARBA00012752, ECO:0000256|RuleBase:RU361199}; EC=3.2.1.- {ECO:0000256|RuleBase:RU361199};	Glycosyl hydrolase, family 38 - alpha-mannosidase	GO:0048046,apoplast; GO:0000325,plant-type vacuole; GO:0099503,secretory vesicle; GO:0005773,vacuole; GO:0004559,alpha-mannosidase activity; GO:0030246,carbohydrate binding; GO:0046872,metal ion binding; GO:0006013,mannose metabolic process; GO:0003674,molecular_function; GO:0003824,catalytic activity; GO:0004553,hydrolase activity, hydrolyzing O-glycosyl compounds; GO:0015923,mannosidase activit…	PF01074.25:Glycosyl hydrolases family 38 N-terminal domain	--	--	--
Cg8g021750	0.5763	0.38	0.5654	1.033	0.8999	1.3366	62	43	64	111	95	142	1.07834	0.000265276	0.00455956	up	chr8	19005057	19008550	-	Cg8g021750	--	--	--	methyl-CpG-binding domain-containing protein 7 [Citrus sinensis]	A0A067FZY8_CITSI SubName: Full=Uncharacterized protein {ECO:0000313|EMBL:KDO72959.1};	Methyl-CpG binding transcription regulators	GO:0010369,chromocenter; GO:0005694,chromosome; GO:0005634,nucleus; GO:0019899,enzyme binding; GO:0008327,methyl-CpG binding; GO:1901537,positive regulation of DNA demethylation; GO:0003674,molecular_function; GO:0005488,binding; GO:0005515,protein binding; GO:0000166,nucleotide binding; GO:0003676,nucleic acid binding; GO:0003677,DNA binding; GO:0036094,small molecule binding; GO:0043565,sequenc…	PF01429.22:Methyl-CpG binding domain	--	--	--
Cg5g033250	0.7336	0.837	0.3922	0.3489	0.1495	0.2136	80	96	45	38	16	23	-1.48723	0.00127148	0.0153029	down	chr5	41314531	41317717	+	Cg5g033250	--	K00924 kinase [EC:2.7.1.-] | (RefSeq) receptor protein kinase CLAVATA1 (A)	--	MDIS1-interacting receptor like kinase 1 [Citrus sinensis]	A0A067FA40_CITSI RecName: Full=Protein kinase domain-containing protein {ECO:0000259|PROSITE:PS50011};	--	GO:0016021,integral component of membrane; GO:0005886,plasma membrane; GO:0090406,pollen tube; GO:0005524,ATP binding; GO:0004672,protein kinase activity; GO:0106310,protein serine kinase activity; GO:0004674,protein serine/threonine kinase activity; GO:0030154,cell differentiation; GO:0010087,phloem or xylem histogenesis; GO:0010183,pollen tube guidance; GO:0010067,procambium histogenesis; GO:00…	PF13855.9:Leucine rich repeat	--	--	--
Cg2g016790	0.0434	0	0.1651	0.4131	0.4205	0.4728	4	0	16	38	38	43	2.63136	0.00123645	0.0150076	up	chr2	22369825	22372534	-	Cg2g016790	--	K20718 LRR receptor-like serine/threonine-protein kinase ERECTA [EC:2.7.11.1] | (RefSeq) LRR receptor-like serine/threonine-protein kinase ERL1 (A)	ko04016: MAPK signaling pathway - plant	MDIS1-interacting receptor like kinase 2-like [Citrus sinensis]	A0A2H5QPS6_CITUN RecName: Full=Protein kinase domain-containing protein {ECO:0000259|PROSITE:PS50011};	--	GO:0016021,integral component of membrane; GO:0005886,plasma membrane; GO:0009506,plasmodesma; GO:0090406,pollen tube; GO:0005524,ATP binding; GO:0106310,protein serine kinase activity; GO:0004674,protein serine/threonine kinase activity; GO:0009755,hormone-mediated signaling pathway; GO:0010183,pollen tube guidance; GO:0006468,protein phosphorylation; GO:0000166,nucleotide binding; GO:0003674,mo…	PF00069.28:Protein kinase domain	--	--	--
Cg2g004360	0.4388	0.4172	1.0521	0.1398	0.3049	0.1313	44	44	111	14	30	13	-1.74356	0.00114077	0.0141445	down	chr2	4182385	4185640	-	Cg2g004360	--	K20718 LRR receptor-like serine/threonine-protein kinase ERECTA [EC:2.7.11.1] | (RefSeq) LRR receptor-like serine/threonine-protein kinase ERL1 (A)	ko04016: MAPK signaling pathway - plant	MDIS1-interacting receptor like kinase 2 [Citrus sinensis]	A0A2H5NPZ6_CITUN RecName: Full=Protein kinase domain-containing protein {ECO:0000259|PROSITE:PS50011};	--	GO:0016021,integral component of membrane; GO:0005886,plasma membrane; GO:0009506,plasmodesma; GO:0090406,pollen tube; GO:0005524,ATP binding; GO:0106310,protein serine kinase activity; GO:0004674,protein serine/threonine kinase activity; GO:0009755,hormone-mediated signaling pathway; GO:0010183,pollen tube guidance; GO:0006468,protein phosphorylation; GO:0000166,nucleotide binding; GO:0003674,mo…	PF00069.28:Protein kinase domain	--	--	--
Cg7g015050	0.8362	1.0336	0.3576	1.6745	1.4062	1.9264	40	52	18	80	66	91	1.13958	0.00619702	0.0486351	up	chr7	16684602	16685942	-	Cg7g015050	--	--	--	hypothetical protein KPL71_012899 [Citrus sinensis]	A0A067G3T2_CITSI SubName: Full=Uncharacterized protein {ECO:0000313|EMBL:KDO70131.1};	--	GO:0032541,cortical endoplasmic reticulum; GO:0005737,cytoplasm; GO:0005783,endoplasmic reticulum; GO:0005789,endoplasmic reticulum membrane; GO:0016020,membrane; GO:0009658,chloroplast organization; GO:0010274,hydrotropism; GO:0006996,organelle organization; GO:0008150,biological_process; GO:0009657,plastid organization; GO:0009987,cellular process; GO:0016043,cellular component organization; GO…	PF04759.16:Protein of unknown function, DUF617	--	--	--
Cg5g023170	5.4273	5.3169	6.1661	13.4671	18.1968	13.2873	297	306	355	736	977	718	1.38823	1.11165e-16	4.99512e-14	up	chr5	29898693	29903544	-	Cg5g023170	--	K08472 mlo protein | (RefSeq) MLO-like protein 1 (A)	--	MLO-like protein 1 [Citrus sinensis]	V4TP97_CITCL RecName: Full=MLO-like protein {ECO:0000256|RuleBase:RU280816};	--	GO:0016021,integral component of membrane; GO:0005886,plasma membrane; GO:0005516,calmodulin binding; GO:0006952,defense response; GO:0009607,response to biotic stimulus; GO:0003674,molecular_function; GO:0005488,binding; GO:0005515,protein binding; GO:0006950,response to stress; GO:0008150,biological_process; GO:0050896,response to stimulus; GO:0005575,cellular_component; GO:0016020,membrane; GO…	PF03094.18:Mlo family	--	--	--
Cg5g009640	0.2902	0.1656	0.331	0.8862	0.5472	0.6906	20	12	24	61	37	47	1.41269	0.00168581	0.0190876	up	chr5	7043817	7045748	-	Cg5g009640	--	K15631 molybdenum cofactor sulfurtransferase [EC:2.8.1.9] | (RefSeq) molybdenum cofactor sulfurase isoform X2 (A)	ko00790: Folate biosynthesis; ko01100: Metabolic pathways	molybdenum cofactor sulfurase-like [Citrus sinensis]	A0A2H5Q8R5_CITUN SubName: Full=Uncharacterized protein {ECO:0000313|EMBL:GAY61028.1};	Molybdenum cofactor sulfurase	GO:0016829,lyase activity; GO:0008265,Mo-molybdopterin cofactor sulfurase activity; GO:0102867,molybdenum cofactor sulfurtransferase activity; GO:0030151,molybdenum ion binding; GO:0030170,pyridoxal phosphate binding; GO:0006777,Mo-molybdopterin cofactor biosynthetic process; GO:0003674,molecular_function; GO:0003824,catalytic activity; GO:0016740,transferase activity; GO:0016782,transferase acti…	--	--	--	--
Cg9g004620	6.6525	10.4299	8.2058	3.2035	2.6915	3.5485	131	216	170	63	52	69	-1.44478	5.31135e-08	3.71251e-06	down	chr9	4024707	4025933	-	Cg9g004620	--	K20558 transcription factor SPEECHLESS | (RefSeq) transcription factor SPEECHLESS (A)	ko04016: MAPK signaling pathway - plant	transcription factor MUTE [Citrus clementina]	V4U1C1_CITCL RecName: Full=BHLH domain-containing protein {ECO:0000259|PROSITE:PS50888};	--	GO:0005634,nucleus; GO:0003700,DNA-binding transcription factor activity; GO:0046983,protein dimerization activity; GO:0000976,transcription cis-regulatory region binding; GO:0009913,epidermal cell differentiation; GO:0010052,guard cell differentiation; GO:0045893,positive regulation of DNA-templated transcription; GO:0010374,stomatal complex development; GO:0003674,molecular_function; GO:0140110…	--	--	--	--
Cg6g025140	1.8264	2.2483	1.6895	3.5759	5.4183	4.1451	112	145	109	219	326	251	1.16381	4.66392e-07	2.42169e-05	up	chr6	23187896	23190198	+	Cg6g025140	--	K09422 transcription factor MYB, plant | (RefSeq) transcription factor MYB16 (A)	--	transcription factor MYB16 [Citrus clementina]	V4SUL5_CITCL SubName: Full=Uncharacterized protein {ECO:0000313|EMBL:ESR44442.1};	Transcription factor, Myb superfamily	GO:0005634,nucleus; GO:0003677,DNA binding; GO:0003700,DNA-binding transcription factor activity; GO:0000902,cell morphogenesis; GO:0035017,cuticle pattern formation; GO:1901957,regulation of cutin biosynthetic process; GO:0003674,molecular_function; GO:0003676,nucleic acid binding; GO:0005488,binding; GO:0097159,organic cyclic compound binding; GO:1901363,heterocyclic compound binding; GO:014011…	PF00249.34:Myb-like DNA-binding domain	MYB	TF	MYB->MYB
Cg8g003880	0.5636	0.661	0.4286	4.4586	2.2213	2.9872	30	37	24	237	116	157	2.52558	8.87507e-13	1.93859e-10	up	chr8	2918670	2920161	-	Cg8g003880	--	K09422 transcription factor MYB, plant | (RefSeq) transcription factor MYB73-like (A)	--	transcription factor MYB73-like [Citrus sinensis]	A0A2H5QPS0_CITUN SubName: Full=Uncharacterized protein {ECO:0000313|EMBL:GAY66610.1};	Transcription factor, Myb superfamily	GO:0005634,nucleus; GO:0003700,DNA-binding transcription factor activity; GO:0000981,DNA-binding transcription factor activity, RNA polymerase II-specific; GO:0000978,RNA polymerase II cis-regulatory region sequence-specific DNA binding; GO:0000976,transcription cis-regulatory region binding; GO:0019760,glucosinolate metabolic process; GO:1901001,negative regulation of response to salt stress; GO…	PF00249.34:Myb-like DNA-binding domain	MYB	TF	MYB->MYB
Cg5g019820	102.211	103.106	88.0909	222.421	196.931	186.605	8802	9338	7981	19129	16639	15868	1.02255	2.35478e-18	1.27702e-15	up	chr5	23504089	23506936	-	Cg5g019820	--	--	--	NAC domain-containing protein 62 [Citrus sinensis]	A0A067DNB1_CITSI RecName: Full=NAC domain-containing protein {ECO:0000259|PROSITE:PS51005};	--	GO:0016021,integral component of membrane; GO:0005634,nucleus; GO:0005886,plasma membrane; GO:0003700,DNA-binding transcription factor activity; GO:0043621,protein self-association; GO:0000976,transcription cis-regulatory region binding; GO:0070417,cellular response to cold; GO:0098542,defense response to other organism; GO:1900103,positive regulation of endoplasmic reticulum unfolded protein res…	PF02365.18:No apical meristem (NAM) protein	NAC	TF	NAC
Cg6g024360	2.7419	2.2867	2.3005	6.6567	6.8383	8.4544	179	157	158	434	438	545	1.55654	1.75289e-19	1.31275e-16	up	chr6	22214471	22216300	+	Cg6g024360	--	--	--	NAC domain-containing protein [Citrus sinensis]	A0A1S8AC19_CITLI SubName: Full=NAC domain containing protein {ECO:0000313|EMBL:JAV45040.1};	--	GO:0016021,integral component of membrane; GO:0005634,nucleus; GO:0005886,plasma membrane; GO:0003677,DNA binding; GO:0003700,DNA-binding transcription factor activity; GO:0045893,positive regulation of DNA-templated transcription; GO:0003674,molecular_function; GO:0003676,nucleic acid binding; GO:0005488,binding; GO:0097159,organic cyclic compound binding; GO:1901363,heterocyclic compound bindin…	PF02365.18:No apical meristem (NAM) protein	NAC	TF	NAC
Cg8g013730	16.8394	11.7291	11.6291	77.8786	28.1941	41.2549	501	367	364	2314	823	1212	1.85123	0.0001524	0.00293006	up	chr8	13116307	13118724	-	Cg8g013730	--	--	--	NAC domain-containing protein 90 isoform X1 [Citrus clementina]	V4UDR2_CITCL RecName: Full=NAC domain-containing protein {ECO:0000259|PROSITE:PS51005};	--	GO:0005634,nucleus; GO:0003677,DNA binding; GO:0003700,DNA-binding transcription factor activity; GO:0003674,molecular_function; GO:0003676,nucleic acid binding; GO:0005488,binding; GO:0097159,organic cyclic compound binding; GO:1901363,heterocyclic compound binding; GO:0140110,transcription regulator activity; GO:0005575,cellular_component; GO:0005622,intracellular anatomical structure; GO:00432…	PF02365.18:No apical meristem (NAM) protein	NAC	TF	NAC
Cg9g029630	2.2157	2.8404	2.5573	6.1406	5.9884	4.7681	112	151	136	310	297	238	1.12856	1.85691e-08	1.46752e-06	up	chr9	39935357	39937605	-	Cg9g029630	--	K22683 aspartyl protease family protein [EC:3.4.23.-] | (RefSeq) aspartyl protease family protein 2 (A)	--	hypothetical protein CUMW_067520 [Citrus unshiu]	A0A2H5NR28_CITUN RecName: Full=Peptidase A1 domain-containing protein {ECO:0000259|PROSITE:PS51767};	Aspartyl protease	GO:0009507,chloroplast; GO:0005576,extracellular region; GO:0004190,aspartic-type endopeptidase activity; GO:0005975,carbohydrate metabolic process; GO:0010019,chloroplast-nucleus signaling pathway; GO:0007623,circadian rhythm; GO:0006508,proteolysis; GO:0009744,response to sucrose; GO:0003674,molecular_function; GO:0003824,catalytic activity; GO:0004175,endopeptidase activity; GO:0008233,peptida…	PF14543.9:Xylanase inhibitor N-terminal	--	--	--
Cg2g044950	64.6867	109.894	175.086	38.7401	45.3562	44.6731	5499	9825	15659	3289	3783	3750	-1.4573	0.000168548	0.00319367	down	chr2	51447343	51449725	+	Cg2g044950	--	K09840 9-cis-epoxycarotenoid dioxygenase [EC:1.13.11.51] | (RefSeq) 9-cis-epoxycarotenoid dioxygenase 2 (A)	ko00906: Carotenoid biosynthesis; ko01100: Metabolic pathways; ko01110: Biosynthesis of secondary metabolites	9-cis-epoxycarotenoid dioxygenase 5 [Citrus reticulata]	A0A220T631_CITRE SubName: Full=9-cis-epoxycarotenoid dioxygenase 5 {ECO:0000313|EMBL:ASK51187.1};	Beta, beta-carotene 15,15'-dioxygenase and related enzymes	GO:0009570,chloroplast stroma; GO:0045549,9-cis-epoxycarotenoid dioxygenase activity; GO:0010436,carotenoid dioxygenase activity; GO:0046872,metal ion binding; GO:0009688,abscisic acid biosynthetic process; GO:0016121,carotene catabolic process; GO:0009737,response to abscisic acid; GO:0009414,response to water deprivation; GO:0003674,molecular_function; GO:0003824,catalytic activity; GO:0016491,…	PF03055.18:Retinal pigment epithelial membrane protein	--	--	--
Cg1g009150	0.2554	0.3036	0.8699	1.6198	0.6291	2.2417	12	15	43	76	29	104	1.63179	0.00593424	0.047159	up	chr1	6084778	6086094	-	Cg1g009150	--	K22683 aspartyl protease family protein [EC:3.4.23.-] | (RefSeq) aspartyl protease family protein 2 (A)	--	hypothetical protein CUMW_038160 [Citrus unshiu]	A0A2H5NEY3_CITUN RecName: Full=Peptidase A1 domain-containing protein {ECO:0000259|PROSITE:PS51767};	Aspartyl protease	GO:0005576,extracellular region; GO:0004190,aspartic-type endopeptidase activity; GO:0006508,proteolysis; GO:0003674,molecular_function; GO:0003824,catalytic activity; GO:0004175,endopeptidase activity; GO:0008233,peptidase activity; GO:0016787,hydrolase activity; GO:0070001,aspartic-type peptidase activity; GO:0140096,catalytic activity, acting on a protein; GO:0006807,nitrogen compound metaboli…	PF14543.9:Xylanase inhibitor N-terminal	--	--	--
Cg8g001840	126.295	117.259	82.6792	55.5473	53.0562	54.623	8790	8583	6054	3861	3623	3754	-1.02633	1.45906e-10	2.01521e-08	down	chr8	1480308	1483405	+	Cg8g001840	--	--	--	protein NUCLEAR FUSION DEFECTIVE 4 [Citrus sinensis]	A0A2H5P0R6_CITUN RecName: Full=Nodulin-like domain-containing protein {ECO:0000259|Pfam:PF06813};	--	GO:0016021,integral component of membrane; GO:0016020,membrane; GO:0005739,mitochondrion; GO:0000741,karyogamy; GO:0010197,polar nucleus fusion; GO:0009651,response to salt stress; GO:0006996,organelle organization; GO:0006997,nucleus organization; GO:0008150,biological_process; GO:0009987,cellular process; GO:0016043,cellular component organization; GO:0048284,organelle fusion; GO:0071840,cellul…	PF06813.16:Nodulin-like	--	--	--
Cg7g007400	0.6125	0.5077	0.5971	0.2516	0.1921	0.2067	39	34	40	16	12	13	-1.42292	0.00168182	0.0190876	down	chr7	6270728	6272512	+	Cg7g007400	--	--	--	Nodulin-like domain-containing protein [Citrus sinensis]	A0A067E9F7_CITSI RecName: Full=Nodulin-like domain-containing protein {ECO:0000259|Pfam:PF06813};	--	GO:0016021,integral component of membrane; GO:0016020,membrane; GO:0005739,mitochondrion; GO:0000741,karyogamy; GO:0010197,polar nucleus fusion; GO:0009651,response to salt stress; GO:0006996,organelle organization; GO:0006997,nucleus organization; GO:0008150,biological_process; GO:0009987,cellular process; GO:0016043,cellular component organization; GO:0048284,organelle fusion; GO:0071840,cellul…	PF06813.16:Nodulin-like	--	--	--
Cg8g013010	1.4375	1.9527	1.3339	2.3648	5.0932	3.6742	42	60	41	69	146	106	1.21023	0.000779795	0.0106642	up	chr8	12270000	12270818	+	Cg8g013010	--	--	--	NDR1/HIN1-like protein 1 [Citrus clementina]	V4RS29_CITCL RecName: Full=LEA_2 domain-containing protein {ECO:0000259|Pfam:PF03168};	--	GO:0046658,anchored component of plasma membrane; GO:0016021,integral component of membrane; GO:0009506,plasmodesma; GO:0051607,defense response to virus; GO:0006950,response to stress; GO:0006952,defense response; GO:0008150,biological_process; GO:0009605,response to external stimulus; GO:0009607,response to biotic stimulus; GO:0009615,response to virus; GO:0043207,response to external biotic st…	PF03168.16:Late embryogenesis abundant protein	--	--	--
Cg6g011660	1.6731	1.801	2.5805	3.2873	3.4748	5.7863	53	60	86	104	108	181	1.02558	0.00121362	0.0148173	up	chr6	13890037	13890924	+	Cg6g011660	--	--	--	NDR1/HIN1-like protein 6 [Citrus clementina]	V4T0E3_CITCL RecName: Full=LEA_2 domain-containing protein {ECO:0000259|Pfam:PF03168};	--	GO:0005829,cytosol; GO:0016021,integral component of membrane; GO:0005886,plasma membrane; GO:0009738,abscisic acid-activated signaling pathway; GO:0010116,positive regulation of abscisic acid biosynthetic process; GO:0009737,response to abscisic acid; GO:0006970,response to osmotic stress; GO:1902074,response to salt; GO:0007154,cell communication; GO:0007165,signal transduction; GO:0008150,biol…	PF03168.16:Late embryogenesis abundant protein	--	--	--
Cg5g019260	8.6332	3.434	8.0751	2.7552	2.7344	2.8214	251	105	247	80	78	81	-1.30137	0.000155958	0.00298388	down	chr5	22046763	22047758	+	Cg5g019260	--	--	--	non-specific lipid-transfer protein 1 [Citrus sinensis]	A0A2H5QTY5_CITUN RecName: Full=AAI domain-containing protein {ECO:0000259|SMART:SM00499};	--	GO:0008289,lipid binding; GO:0006869,lipid transport; GO:0003674,molecular_function; GO:0005488,binding; GO:0006810,transport; GO:0008150,biological_process; GO:0010876,lipid localization; GO:0033036,macromolecule localization; GO:0051179,localization; GO:0051234,establishment of localization; GO:0071702,organic substance transport	PF14368.9:Probable lipid transfer	--	--	--
Cg7g010820	0.185	0.1915	0.4086	1.1007	1.2425	0.9755	34	37	79	202	224	177	2.06121	1.87527e-10	2.54245e-08	up	chr7	12380842	12398247	-	Cg7g010820	--	--	--	BED-type domain-containing protein [Citrus sinensis]	A0A2H5P9B7_CITUN SubName: Full=Uncharacterized protein {ECO:0000313|EMBL:GAY48959.1};	--	GO:0005634,nucleus; GO:0009926,auxin polar transport; GO:0001708,cell fate specification; GO:0009793,embryo development ending in seed dormancy; GO:0010305,leaf vascular tissue pattern formation; GO:0048364,root development; GO:0019827,stem cell population maintenance; GO:0006810,transport; GO:0008150,biological_process; GO:0009914,hormone transport; GO:0010817,regulation of hormone levels; GO:00…	--	--	--	--
Cg2g040390	14.2303	12.7973	10.9594	7.339	7.2083	4.7314	332	314	269	171	165	109	-1.00113	1.59237e-05	0.000467225	down	chr2	48432060	48432847	-	Cg2g040390	--	--	--	hypothetical protein CICLE_v10016912mg [Citrus clementina]	V4UJ39_CITCL RecName: Full=NTF2 domain-containing protein {ECO:0000259|PROSITE:PS50177};	Nuclear transport factor 2	GO:0005737,cytoplasm; GO:0005635,nuclear envelope; GO:0044613,nuclear pore central transport channel; GO:0005634,nucleus; GO:0006913,nucleocytoplasmic transport; GO:0006606,protein import into nucleus; GO:0006810,transport; GO:0008150,biological_process; GO:0009987,cellular process; GO:0046907,intracellular transport; GO:0051169,nuclear transport; GO:0051179,localization; GO:0051234,establishment…	PF02136.23:Nuclear transport factor 2 (NTF2) domain	--	--	--
Cg3g015920	0.192	0.073	0.365	0.8651	1.0763	0.9722	10	4	20	45	55	50	2.18932	6.04966e-05	0.00140329	up	chr3	24296625	24299146	-	Cg3g015920	--	--	--	uncharacterized protein LOC102622746 [Citrus sinensis]	V4V5S5_CITCL RecName: Full=RRM_2 domain-containing protein {ECO:0000259|Pfam:PF04059}; Flags: Fragment;	Protein Mei2, essential for commitment to meiosis, and related proteins	GO:1990904,ribonucleoprotein complex; GO:0003723,RNA binding; GO:0003674,molecular_function; GO:0003676,nucleic acid binding; GO:0005488,binding; GO:0097159,organic cyclic compound binding; GO:1901363,heterocyclic compound binding; GO:0005575,cellular_component; GO:0032991,protein-containing complex	PF04059.15:RNA recognition motif 2	--	--	--
Cg4g014430	2.3878	4.292	3.762	1.2118	1.8669	1.9875	73	138	121	37	56	60	-1.06786	0.0013725	0.0163031	down	chr4	18542383	18543239	+	Cg4g014430	--	--	--	transcription repressor OFP13 [Citrus sinensis]	V4TZG7_CITCL RecName: Full=Transcription repressor {ECO:0000256|RuleBase:RU367028}; AltName: Full=Ovate family protein {ECO:0000256|RuleBase:RU367028};	--	GO:0005634,nucleus; GO:0045892,negative regulation of DNA-templated transcription; GO:0006139,nucleobase-containing compound metabolic process; GO:0006351,DNA-templated transcription; GO:0006355,regulation of DNA-templated transcription; GO:0006725,cellular aromatic compound metabolic process; GO:0006807,nitrogen compound metabolic process; GO:0008150,biological_process; GO:0008152,metabolic proc…	PF04844.16:Transcriptional repressor, ovate	OFP	TF	OFP
Cg5g035710	1.0242	1.1542	3.1488	0.6584	0.3222	0.4226	81	96	262	52	25	33	-1.9356	4.48857e-05	0.00109956	down	chr5	43142319	43145600	-	Cg5g035710	--	--	--	hypothetical protein CUMW_054110 [Citrus unshiu]	A0A2H5NKR8_CITUN SubName: Full=Uncharacterized protein {ECO:0000313|EMBL:GAY40712.1};	Sexual differentiation process protein ISP4	GO:0005887,integral component of plasma membrane; GO:0016020,membrane; GO:0035673,oligopeptide transmembrane transporter activity; GO:0015031,protein transport; GO:0003674,molecular_function; GO:0005215,transporter activity; GO:0022857,transmembrane transporter activity; GO:0042887,amide transmembrane transporter activity; GO:1904680,peptide transmembrane transporter activity; GO:0006810,transpor…	PF03169.18:OPT oligopeptide transporter protein	--	--	--
Cg5g001390	2.0642	1.7649	1.3355	0.8685	0.6188	1.0189	119	107	81	50	35	58	-1.07087	0.00094434	0.0123573	down	chr5	950110	952670	+	Cg5g001390	--	K14497 protein phosphatase 2C [EC:3.1.3.16] | (RefSeq) probable protein phosphatase 2C 8 (A)	ko04016: MAPK signaling pathway - plant; ko04075: Plant hormone signal transduction	probable protein phosphatase 2C 8 [Citrus sinensis]	V4TGW8_CITCL RecName: Full=Protein-serine/threonine phosphatase {ECO:0000256|ARBA:ARBA00013081}; EC=3.1.3.16 {ECO:0000256|ARBA:ARBA00013081};	Serine/threonine protein phosphatase	GO:0005634,nucleus; GO:0046872,metal ion binding; GO:0017018,myosin phosphatase activity; GO:0004722,protein serine/threonine phosphatase activity; GO:0035970,peptidyl-threonine dephosphorylation; GO:0003674,molecular_function; GO:0005488,binding; GO:0043167,ion binding; GO:0043169,cation binding; GO:0003824,catalytic activity; GO:0004721,phosphoprotein phosphatase activity; GO:0016787,hydrolase …	PF00481.24:Protein phosphatase 2C	--	--	--
Cg8g024340	12.7741	9.1616	9.4567	51.614	24.5093	28.8582	936	706	729	3777	1762	2088	1.71925	1.46443e-05	0.000437853	up	chr8	20538046	20540468	+	Cg8g024340	--	K17506 protein phosphatase 1L [EC:3.1.3.16] | (RefSeq) probable protein phosphatase 2C 25 (A)	--	putative protein phosphatase 2C 25 [Citrus sinensis]	A0A067DEG5_CITSI RecName: Full=Protein-serine/threonine phosphatase {ECO:0000256|ARBA:ARBA00013081}; EC=3.1.3.16 {ECO:0000256|ARBA:ARBA00013081};	Serine/threonine protein phosphatase	GO:0005634,nucleus; GO:0009536,plastid; GO:0046872,metal ion binding; GO:0017018,myosin phosphatase activity; GO:0004722,protein serine/threonine phosphatase activity; GO:0009738,abscisic acid-activated signaling pathway; GO:0050832,defense response to fungus; GO:0006470,protein dephosphorylation; GO:0009620,response to fungus; GO:0009611,response to wounding; GO:0003674,molecular_function; GO:00…	PF00481.24:Protein phosphatase 2C	--	--	--
Cg2g038690	10.4683	11.8319	6.3976	1.3996	1.084	0.8001	689	819	443	92	70	52	-3.15137	1.31923e-28	2.96394e-25	down	chr2	47239951	47242080	+	Cg2g038690	--	K19996 phosphatidylinositol transfer protein SFH5 | (RefSeq) patellin-4-like (A)	--	patellin-4 [Citrus sinensis]	A0A067GDB9_CITSI SubName: Full=Uncharacterized protein {ECO:0000313|EMBL:KDO77594.1};	Phosphatidylinositol transfer protein SEC14 and related proteins	GO:0005829,cytosol; GO:0005634,nucleus; GO:0005886,plasma membrane; GO:0008289,lipid binding; GO:0007049,cell cycle; GO:0051301,cell division; GO:0071365,cellular response to auxin stimulus; GO:1901703,protein localization involved in auxin polar transport; GO:0003674,molecular_function; GO:0005488,binding; GO:0008150,biological_process; GO:0009987,cellular process; GO:0009719,response to endogen…	PF00650.23:CRAL/TRIO domain	--	--	--
Cg8g022790	4.3994	5.8258	6.2251	2.2449	2.3164	2.4182	573	798	853	292	296	311	-1.25884	1.17185e-15	4.72555e-13	down	chr8	19632766	19636416	+	Cg8g022790	--	K14491 two-component response regulator ARR-B family | (RefSeq) two-component response regulator ORR24 (A)	ko04075: Plant hormone signal transduction	transcription factor LUX [Citrus sinensis]	V4SH30_CITCL RecName: Full=HTH myb-type domain-containing protein {ECO:0000259|PROSITE:PS51294};	--	GO:0005634,nucleus; GO:0003677,DNA binding; GO:0003700,DNA-binding transcription factor activity; GO:0007623,circadian rhythm; GO:0009909,regulation of flower development; GO:0006355,regulation of DNA-templated transcription; GO:0003674,molecular_function; GO:0003676,nucleic acid binding; GO:0005488,binding; GO:0097159,organic cyclic compound binding; GO:1901363,heterocyclic compound binding; GO:…	PF00249.34:Myb-like DNA-binding domain	GARP-G2-like	TF	GARP->GARP-G2-like
Cg2g029780	0.4126	0.4447	0.5753	0.8814	1.5701	1.0586	15	17	22	32	56	38	1.26971	0.00493098	0.0413259	up	chr2	39067685	39069004	-	Cg2g029780	--	--	--	hypothetical protein CISIN_1g031916mg [Citrus sinensis]	A0A067D5P2_CITSI SubName: Full=Uncharacterized protein {ECO:0000313|EMBL:KDO38128.1};	--	GO:0016021,integral component of membrane; GO:0005886,plasma membrane; GO:0006979,response to oxidative stress; GO:0006950,response to stress; GO:0008150,biological_process; GO:0050896,response to stimulus; GO:0005575,cellular_component; GO:0016020,membrane; GO:0031224,intrinsic component of membrane; GO:0110165,cellular anatomical entity; GO:0071944,cell periphery	PF04749.20:PLAC8 family	--	--	--
Cg6g018260	2.1219	2.5173	5.9395	0.8382	1.4285	1.0843	109	136	321	43	72	55	-1.67449	3.79368e-05	0.000963863	down	chr6	19444802	19446876	-	Cg6g018260	--	--	--	cysteine-rich repeat secretory protein 60 [Citrus clementina]	V4S8K1_CITCL SubName: Full=Uncharacterized protein {ECO:0000313|EMBL:ESR43838.1};	--	GO:0016021,integral component of membrane; GO:0005886,plasma membrane; GO:0009506,plasmodesma; GO:0005575,cellular_component; GO:0016020,membrane; GO:0031224,intrinsic component of membrane; GO:0110165,cellular anatomical entity; GO:0071944,cell periphery; GO:0005911,cell-cell junction; GO:0030054,cell junction; GO:0055044,symplast; GO:0070161,anchoring junction	PF01657.20:Salt stress response/antifungal	--	--	--
Cg5g037730	11.8174	5.0957	2.8952	2.1785	2.3342	1.8786	516	234	133	95	100	81	-1.66583	0.00011094	0.00228066	down	chr5	44429490	44431327	+	Cg5g037730	--	K01213 galacturan 1,4-alpha-galacturonidase [EC:3.2.1.67] | (RefSeq) exopolygalacturonase clone GBGE184 (A)	ko00040: Pentose and glucuronate interconversions; ko01100: Metabolic pathways	exopolygalacturonase clone GBGE184 [Citrus clementina]	V4TBI3_CITCL SubName: Full=Uncharacterized protein {ECO:0000313|EMBL:ESR57643.1};	--	GO:0005576,extracellular region; GO:0047911,galacturan 1,4-alpha-galacturonidase activity; GO:0004650,polygalacturonase activity; GO:0005975,carbohydrate metabolic process; GO:0071555,cell wall organization; GO:0003674,molecular_function; GO:0003824,catalytic activity; GO:0004553,hydrolase activity, hydrolyzing O-glycosyl compounds; GO:0016787,hydrolase activity; GO:0016798,hydrolase activity, ac…	PF00295.20:Glycosyl hydrolases family 28	--	--	--
Cg9g008070	7.9344	5.61	6.2157	13.1685	19.0029	14.9226	546	406	450	905	1283	1014	1.22716	7.67435e-11	1.14947e-08	up	chr9	6947872	6951146	+	Cg9g008070	--	K08176 MFS transporter, PHS family, inorganic phosphate transporter | (RefSeq) probable inorganic phosphate transporter 1-7 (A)	--	putative inorganic phosphate transporter 1-7 [Citrus sinensis]	A0A2H5PJL9_CITUN RecName: Full=MFS domain-containing protein {ECO:0000259|PROSITE:PS50850};	Inorganic phosphate transporter	GO:0016021,integral component of membrane; GO:0005886,plasma membrane; GO:0005315,inorganic phosphate transmembrane transporter activity; GO:0015293,symporter activity; GO:0009873,ethylene-activated signaling pathway; GO:0080187,floral organ senescence; GO:0006817,phosphate ion transport; GO:0009723,response to ethylene; GO:0003674,molecular_function; GO:0005215,transporter activity; GO:0015291,s…	PF00083.27:Sugar (and other) transporter	--	--	--
Cg7g015480	0.8361	0.5528	0.6485	1.1643	1.4839	1.8053	174	121	142	242	303	371	1.10019	3.2503e-06	0.000122879	up	chr7	16996479	17011851	+	Cg7g015480	--	K14759 isochorismate synthase / 2-succinyl-5-enolpyruvyl-6-hydroxy-3-cyclohexene-1-carboxylate synthase / 2-succinyl-6-hydroxy-2,4-cyclohexadiene-1-carboxylate synthase / o-succinylbenzoate synthase [EC:5.4.4.2 2.2.1.9 4.2.99.20 4.2.1.113] | (RefSeq) protein PHYLLO, chloroplastic isoform X1 (A)	ko00130: Ubiquinone and other terpenoid-quinone biosynthesis; ko01100: Metabolic pathways; ko01110: Biosynthesis of secondary metabolites; ko01240: Biosynthesis of cofactors	protein PHYLLO [Citrus sinensis]	A0A2H5Q9G3_CITUN RecName: Full=MR_MLE domain-containing protein {ECO:0000259|SMART:SM00922}; Flags: Fragment;	Isochorismate synthase	GO:0031969,chloroplast membrane; GO:0016021,integral component of membrane; GO:0070204,2-succinyl-5-enolpyruvyl-6-hydroxy-3-cyclohexene-1-carboxylic-acid synthase activity; GO:0070205,2-succinyl-6-hydroxy-2,4-cyclohexadiene-1-carboxylate synthase activity; GO:0046872,metal ion binding; GO:0043748,O-succinylbenzoate synthase activity; GO:0030976,thiamine pyrophosphate binding; GO:0009063,cellular …	PF02776.21:Thiamine pyrophosphate enzyme, N-terminal TPP binding domain	--	--	--
Cg3g008990	0.1836	0.3989	0.6979	1.0503	0.6682	2.6821	7	16	28	40	25	101	1.75412	0.00612781	0.0482928	up	chr3	16097122	16098946	+	Cg3g008990	--	K21568 pinoresinol/lariciresinol reductase [EC:1.23.1.1 1.23.1.2 1.23.1.3 1.23.1.4] | (RefSeq) bifunctional pinoresinol-lariciresinol reductase 2 (A)	ko00999: Biosynthesis of various plant secondary metabolites; ko01100: Metabolic pathways; ko01110: Biosynthesis of secondary metabolites	bifunctional pinoresinol-lariciresinol reductase 2 [Citrus clementina]	A0A067F5R8_CITSI RecName: Full=NmrA domain-containing protein {ECO:0000259|Pfam:PF05368};	--	GO:0010284,lariciresinol reductase activity; GO:0010283,pinoresinol reductase activity; GO:1902132,(+)-lariciresinol biosynthetic process; GO:1902131,(+)-lariciresinol catabolic process; GO:1902125,(+)-pinoresinol catabolic process; GO:1902138,(-)-secoisolariciresinol biosynthetic process; GO:0009807,lignan biosynthetic process; GO:0003674,molecular_function; GO:0003824,catalytic activity; GO:001…	PF05368.16:NmrA-like family	--	--	--
Cg4g018300	71.3828	75.2788	55.8334	122.681	176.62	139.966	5014	5561	4126	8606	12172	9708	1.09106	2.93093e-11	4.65604e-09	up	chr4	24108792	24112084	-	Cg4g018300	--	K01051 pectinesterase [EC:3.1.1.11] | (RefSeq) pectinesterase/pectinesterase inhibitor PPE8B-like (A)	ko00040: Pentose and glucuronate interconversions; ko01100: Metabolic pathways	pectinesterase/pectinesterase inhibitor PPE8B [Citrus clementina]	V4UJ53_CITCL RecName: Full=Pectinesterase {ECO:0000256|RuleBase:RU000589}; EC=3.1.1.11 {ECO:0000256|RuleBase:RU000589};	--	GO:0005576,extracellular region; GO:0045330,aspartyl esterase activity; GO:0004857,enzyme inhibitor activity; GO:0030599,pectinesterase activity; GO:0042545,cell wall modification; GO:0045490,pectin catabolic process; GO:0003674,molecular_function; GO:0003824,catalytic activity; GO:0016787,hydrolase activity; GO:0016788,hydrolase activity, acting on ester bonds; GO:0030234,enzyme regulator activi…	PF01095.22:Pectinesterase	--	--	--
Cg2g031870	53.3471	55.5768	87.0142	32.1163	33.5692	31.5425	4025	4410	6907	2420	2485	2350	-1.02992	2.0225e-09	2.02597e-07	down	chr2	41417692	41423274	-	Cg2g031870	--	K01051 pectinesterase [EC:3.1.1.11] | (RefSeq) probable pectinesterase/pectinesterase inhibitor 21 (A)	ko00040: Pentose and glucuronate interconversions; ko01100: Metabolic pathways	hypothetical protein CUMW_156710 [Citrus unshiu]	A0A2H5PQ04_CITUN RecName: Full=PMEI domain-containing protein {ECO:0000259|SMART:SM00856};	--	GO:0016021,integral component of membrane; GO:0045330,aspartyl esterase activity; GO:0030599,pectinesterase activity; GO:0046910,pectinesterase inhibitor activity; GO:0042545,cell wall modification; GO:0045490,pectin catabolic process; GO:0003674,molecular_function; GO:0003824,catalytic activity; GO:0016787,hydrolase activity; GO:0016788,hydrolase activity, acting on ester bonds; GO:0052689,carbo…	PF01095.22:Pectinesterase	--	--	--
Cg4g018220	2.4328	5.0864	5.2948	0.8858	1.5779	0.9519	176	387	403	64	112	68	-1.92569	9.2867e-09	8.06917e-07	down	chr4	24058561	24061520	-	Cg4g018220	--	K01051 pectinesterase [EC:3.1.1.11] | (RefSeq) pectinesterase (A)	ko00040: Pentose and glucuronate interconversions; ko01100: Metabolic pathways	pectinesterase [Citrus clementina]	V4UU88_CITCL RecName: Full=Pectinesterase {ECO:0000256|RuleBase:RU000589}; EC=3.1.1.11 {ECO:0000256|RuleBase:RU000589};	--	GO:0005576,extracellular region; GO:0045330,aspartyl esterase activity; GO:0030599,pectinesterase activity; GO:0046910,pectinesterase inhibitor activity; GO:0042545,cell wall modification; GO:0045490,pectin catabolic process; GO:0003674,molecular_function; GO:0003824,catalytic activity; GO:0016787,hydrolase activity; GO:0016788,hydrolase activity, acting on ester bonds; GO:0052689,carboxylic este…	PF01095.22:Pectinesterase	--	--	--
Cg4g018020	111.522	122.681	106.363	34.5421	48.0043	37.3907	4416	5109	4431	1366	1865	1462	-1.52989	1.15426e-27	2.26913e-24	down	chr4	23892885	23894853	-	Cg4g018020	--	K01051 pectinesterase [EC:3.1.1.11] | (RefSeq) putative pectinesterase 63 (A)	ko00040: Pentose and glucuronate interconversions; ko01100: Metabolic pathways	putative pectinesterase 63 [Citrus clementina]	V4UU17_CITCL RecName: Full=Pectinesterase {ECO:0000256|RuleBase:RU000589}; EC=3.1.1.11 {ECO:0000256|RuleBase:RU000589};	--	GO:0005576,extracellular region; GO:0045330,aspartyl esterase activity; GO:0052689,carboxylic ester hydrolase activity; GO:0030599,pectinesterase activity; GO:0042545,cell wall modification; GO:0045490,pectin catabolic process; GO:0003674,molecular_function; GO:0003824,catalytic activity; GO:0016787,hydrolase activity; GO:0016788,hydrolase activity, acting on ester bonds; GO:0008150,biological_pr…	PF01095.22:Pectinesterase	--	--	--
novel.606	0.1555	0.6437	0.2435	0.9527	1.1096	0.769	17	74	28	104	119	83	1.41923	0.00322865	0.0307366	up	chr3	4032004	4035067	+	--	--	K13993 HSP20 family protein | (RefSeq) 22.0 kDa heat shock protein-like (A)	ko04141: Protein processing in endoplasmic reticulum	retrovirus-related pol polyprotein from transposon RE1 [Citrus sinensis]	A0A2N9FYK2_FAGSY SubName: Full=Uncharacterized protein {ECO:0000313|EMBL:SPC92089.1};	FOG: Transposon-encoded proteins with TYA, reverse transcriptase, integrase domains in various combinations	GO:0004190,aspartic-type endopeptidase activity; GO:0004519,endonuclease activity; GO:0046872,metal ion binding; GO:0003676,nucleic acid binding; GO:0003964,RNA-directed DNA polymerase activity; GO:0015074,DNA integration; GO:0006310,DNA recombination; GO:0006508,proteolysis; GO:0003674,molecular_function; GO:0003824,catalytic activity; GO:0004175,endopeptidase activity; GO:0008233,peptidase acti…	PF07727.17:Reverse transcriptase (RNA-dependent DNA polymerase)	--	--	--
novel.1041	5.1467	5.342	5.6202	14.6736	12.4134	11.1007	262	286	301	746	620	558	1.22403	7.99115e-15	2.67397e-12	up	chr5	10786636	10788385	+	--	--	--	--	retrovirus-related pol polyprotein from transposon RE1 [Citrus sinensis]	A0A835DE61_9MAGN RecName: Full=TFIIS N-terminal domain-containing protein {ECO:0000259|PROSITE:PS51319};	FOG: Transposon-encoded proteins with TYA, reverse transcriptase, integrase domains in various combinations	GO:0004190,aspartic-type endopeptidase activity; GO:0004519,endonuclease activity; GO:0046872,metal ion binding; GO:0003676,nucleic acid binding; GO:0003964,RNA-directed DNA polymerase activity; GO:0015074,DNA integration; GO:0006310,DNA recombination; GO:0006508,proteolysis; GO:0003674,molecular_function; GO:0003824,catalytic activity; GO:0004175,endopeptidase activity; GO:0008233,peptidase acti…	PF14244.9:gag-polypeptide of LTR copia-type	--	--	--
Cg5g038540	0.1514	0.2057	0.2364	0.5414	0.4519	1.2157	14	20	23	50	41	111	1.86629	0.000138505	0.00269325	up	chr5	44943511	44947565	-	Cg5g038540	--	K01164 ribonuclease P/MRP protein subunit POP1 [EC:3.1.26.5] | (RefSeq) LOW QUALITY PROTEIN: ribonucleases P/MRP protein subunit POP1 (A)	ko03008: Ribosome biogenesis in eukaryotes	Ribonuclease Ps [Citrus sinensis]	V4U172_CITCL SubName: Full=Uncharacterized protein {ECO:0000313|EMBL:ESR57765.1};	Ribonucleases P/MRP protein subunit	GO:0005655,nucleolar ribonuclease P complex; GO:0000172,ribonuclease MRP complex; GO:0004526,ribonuclease P activity; GO:0090502,RNA phosphodiester bond hydrolysis, endonucleolytic; GO:0006364,rRNA processing; GO:0003674,molecular_function; GO:0003824,catalytic activity; GO:0004518,nuclease activity; GO:0004519,endonuclease activity; GO:0004521,endoribonuclease activity; GO:0004540,ribonuclease a…	PF08170.15:POPLD (NUC188) domain	--	--	--
Cg8g010170	1.0499	1.5973	1.5767	0.5887	0.6206	0.5954	50	80	79	28	29	28	-1.24897	0.000345685	0.00562212	down	chr8	8732121	8733594	+	Cg8g010170	--	K08794 calcium/calmodulin-dependent protein kinase I [EC:2.7.11.17] | (RefSeq) phosphoenolpyruvate carboxylase kinase 1-like (A)	--	phosphoenolpyruvate carboxylase kinase 1-like [Citrus sinensis]	A0A067DE13_CITSI RecName: Full=Protein kinase domain-containing protein {ECO:0000259|PROSITE:PS50011};	Ca2+/calmodulin-dependent protein kinase, EF-Hand protein superfamily	GO:0005737,cytoplasm; GO:0005634,nucleus; GO:0005524,ATP binding; GO:0009931,calcium-dependent protein serine/threonine kinase activity; GO:0005516,calmodulin binding; GO:0004683,calmodulin-dependent protein kinase activity; GO:0106310,protein serine kinase activity; GO:0004674,protein serine/threonine kinase activity; GO:0035556,intracellular signal transduction; GO:0018105,peptidyl-serine phosp…	PF00069.28:Protein kinase domain	--	--	--
Cg9g003950	0.7276	0.4771	0.7631	0.3182	0.4262	0.2541	87	60	96	38	50	30	-1.00028	0.00493221	0.0413259	down	chr9	3483635	3489908	-	Cg9g003950	--	K01006 pyruvate, orthophosphate dikinase [EC:2.7.9.1] | (RefSeq) pyruvate, phosphate dikinase, chloroplastic isoform X1 (A)	ko00010: Glycolysis / Gluconeogenesis; ko00620: Pyruvate metabolism; ko00710: Carbon fixation in photosynthetic organisms; ko01100: Metabolic pathways; ko01110: Biosynthesis of secondary metabolites; ko01200: Carbon metabolism	hypothetical protein CUMW_020290 [Citrus unshiu]	A0A2H5N7B2_CITUN RecName: Full=Pyruvate, phosphate dikinase {ECO:0000256|ARBA:ARBA00011994}; EC=2.7.9.1 {ECO:0000256|ARBA:ARBA00011994};	--	GO:0009507,chloroplast; GO:0005524,ATP binding; GO:0016301,kinase activity; GO:0046872,metal ion binding; GO:0050242,pyruvate, phosphate dikinase activity; GO:0016310,phosphorylation; GO:0015979,photosynthesis; GO:0006090,pyruvate metabolic process; GO:0000166,nucleotide binding; GO:0003674,molecular_function; GO:0005488,binding; GO:0017076,purine nucleotide binding; GO:0030554,adenyl nucleotide …	PF02896.21:PEP-utilising enzyme, PEP-binding domain	--	--	--
Cg7g011850	1.1714	1.6707	2.3996	0.4853	0.741	0.634	58	87	125	24	36	31	-1.51498	6.2887e-05	0.00144806	down	chr7	13573053	13574924	+	Cg7g011850	--	K01051 pectinesterase [EC:3.1.1.11] | (RefSeq) pectinesterase PPME1-like (A)	ko00040: Pentose and glucuronate interconversions; ko01100: Metabolic pathways	Pectinesterase PPME1 [Citrus sinensis]	A0A067ERK3_CITSI RecName: Full=Pectinesterase {ECO:0000256|RuleBase:RU000589}; EC=3.1.1.11 {ECO:0000256|RuleBase:RU000589};	--	GO:0005783,endoplasmic reticulum; GO:0005576,extracellular region; GO:0005794,Golgi apparatus; GO:0009505,plant-type cell wall; GO:0090406,pollen tube; GO:0045330,aspartyl esterase activity; GO:0052689,carboxylic ester hydrolase activity; GO:0030599,pectinesterase activity; GO:0042545,cell wall modification; GO:0050829,defense response to Gram-negative bacterium; GO:0045490,pectin catabolic proce…	PF01095.22:Pectinesterase	--	--	--
Cg2g032260	0.7287	0.6621	0.6927	0.373	0.3136	0.2624	45	43	45	23	19	16	-1.15638	0.00426922	0.0376357	down	chr2	41685343	41687073	+	Cg2g032260	--	K22733 magnesium transporter | (RefSeq) uncharacterized protein LOC102612526 (A)	--	pentatricopeptide repeat-containing protein At1g09190 [Citrus sinensis]	A0A2H5PPV2_CITUN SubName: Full=Uncharacterized protein {ECO:0000313|EMBL:GAY54389.1};	FOG: PPR repeat	--	PF01535.23:PPR repeat	--	--	--
Cg6g016780	0.3944	0.2908	0.2218	1.0799	0.8613	0.9862	49	38	29	134	105	121	1.66636	7.7138e-08	5.09726e-06	up	chr6	18525922	18531735	-	Cg6g016780	--	K24810 inhibitor of Bruton tyrosine kinase | (RefSeq) uncharacterized protein LOC102628435 (A)	--	F12P19.9 protein [Citrus sinensis]	A0A2H5MZG1_CITUN SubName: Full=Uncharacterized protein {ECO:0000313|EMBL:GAY33368.1};	--	GO:0005085,guanyl-nucleotide exchange factor activity; GO:0046872,metal ion binding; GO:0070300,phosphatidic acid binding; GO:0035091,phosphatidylinositol binding; GO:0003674,molecular_function; GO:0030234,enzyme regulator activity; GO:0030695,GTPase regulator activity; GO:0060589,nucleoside-triphosphatase regulator activity; GO:0098772,molecular function regulator activity; GO:0005488,binding; G…	PF00415.21:Regulator of chromosome condensation (RCC1) repeat	--	--	--
Cg5g044930	1.5504	1.514	3.4252	1.3006	1.0107	0.7072	111	114	258	93	71	50	-1.11684	0.00358317	0.0332463	down	chr5	49240651	49244241	-	Cg5g044930	--	K14638 solute carrier family 15 (peptide/histidine transporter), member 3/4 | (RefSeq) protein NRT1/ PTR FAMILY 7.3 (A)	--	protein NRT1/ PTR FAMILY 7.3 [Citrus sinensis]	A0A067H051_CITSI SubName: Full=Uncharacterized protein {ECO:0000313|EMBL:KDO85368.1};	H+/oligopeptide symporter	GO:0016021,integral component of membrane; GO:0005886,plasma membrane; GO:0015112,nitrate transmembrane transporter activity; GO:0015386,potassium:proton antiporter activity; GO:0015293,symporter activity; GO:0010150,leaf senescence; GO:0015706,nitrate transmembrane transport; GO:0055075,potassium ion homeostasis; GO:1902600,proton transmembrane transport; GO:0010167,response to nitrate; GO:00036…	PF00854.24:POT family	--	--	--
Cg6g017560	12.1082	13.6738	20.3422	10.426	6.2051	4.7915	714	848	1262	614	359	279	-1.1199	7.52648e-05	0.00167275	down	chr6	18984269	18986591	-	Cg6g017560	--	K14638 solute carrier family 15 (peptide/histidine transporter), member 3/4 | (RefSeq) protein NRT1/ PTR FAMILY 3.1-like (A)	--	protein NRT1/ PTR FAMILY 3.1 [Citrus sinensis]	V4UVM7_CITCL SubName: Full=Uncharacterized protein {ECO:0000313|EMBL:ESR43744.1};	H+/oligopeptide symporter	GO:0016021,integral component of membrane; GO:0097708,intracellular vesicle; GO:0005886,plasma membrane; GO:0022857,transmembrane transporter activity; GO:0010336,gibberellic acid homeostasis; GO:0042128,nitrate assimilation; GO:0003674,molecular_function; GO:0005215,transporter activity; GO:0008150,biological_process; GO:0042592,homeostatic process; GO:0048878,chemical homeostasis; GO:0055088,li…	PF00854.24:POT family	--	--	--
Cg8g004360	2.7279	1.5276	2.2429	6.9711	4.6566	3.2371	163	96	141	416	273	191	1.17431	0.000264056	0.00454693	up	chr8	3206076	3207750	-	Cg8g004360	--	--	--	U-box domain-containing protein 26 [Citrus sinensis]	A0A067EXD2_CITSI RecName: Full=RING-type E3 ubiquitin transferase {ECO:0000256|ARBA:ARBA00012483}; EC=2.3.2.27 {ECO:0000256|ARBA:ARBA00012483};	--	GO:0061630,ubiquitin protein ligase activity; GO:0098542,defense response to other organism; GO:0016567,protein ubiquitination; GO:0003674,molecular_function; GO:0003824,catalytic activity; GO:0004842,ubiquitin-protein transferase activity; GO:0016740,transferase activity; GO:0019787,ubiquitin-like protein transferase activity; GO:0061659,ubiquitin-like protein ligase activity; GO:0140096,catalyt…	PF04564.18:U-box domain	--	--	--
Cg4g006500	11.9673	21.8923	35.5469	11.7549	11.2361	9.3859	368	708	1150	361	339	285	-1.11329	0.000310668	0.00519775	down	chr4	7084278	7085139	-	Cg4g006500	--	K14496 abscisic acid receptor PYR/PYL family | (RefSeq) abscisic acid receptor PYL2 (A)	ko04016: MAPK signaling pathway - plant; ko04075: Plant hormone signal transduction	abscisic acid receptor PYL2 [Citrus clementina]	V4WC91_CITCL SubName: Full=Uncharacterized protein {ECO:0000313|EMBL:ESR64054.1};	--	GO:0005737,cytoplasm; GO:0005634,nucleus; GO:0005886,plasma membrane; GO:0062049,protein phosphatase inhibitor complex; GO:0010427,abscisic acid binding; GO:0042802,identical protein binding; GO:0042803,protein homodimerization activity; GO:0004864,protein phosphatase inhibitor activity; GO:0038023,signaling receptor activity; GO:0009738,abscisic acid-activated signaling pathway; GO:0080163,regul…	PF10604.12:Polyketide cyclase / dehydrase and lipid transport	--	--	--
novel.1339	4.5918	5.0038	3.7106	2.0664	2.5065	2.177	267	306	227	120	143	125	-1.00456	9.49956e-07	4.43322e-05	down	chr6	7250916	7256687	+	--	--	K00224 chloroplastic oxoene reductase [EC:1.3.1.-] | (RefSeq) chloroplast envelope quinone oxidoreductase homolog (A)	ko00592: alpha-Linolenic acid metabolism; ko01110: Biosynthesis of secondary metabolites	Myb DNA-bind 3 domain-containing protein [Citrus sinensis]	A0A5B7B2I9_DAVIN RecName: Full=DDE Tnp4 domain-containing protein {ECO:0000259|Pfam:PF13359};	Predicted transposase	GO:0009507,chloroplast; GO:0009941,chloroplast envelope; GO:0009706,chloroplast inner membrane; GO:0009535,chloroplast thylakoid membrane; GO:0005829,cytosol; GO:0000325,plant-type vacuole; GO:0005886,plasma membrane; GO:0016491,oxidoreductase activity; GO:0003674,molecular_function; GO:0003824,catalytic activity; GO:0005575,cellular_component; GO:0005622,intracellular anatomical structure; GO:00…	--	--	--	--
Cg2g040440	2.5359	1.3034	1.2052	7.549	3.5277	2.9846	74	40	37	220	101	86	1.45736	0.00109137	0.0136983	up	chr2	48450469	48451286	-	Cg2g040440	--	K08770 ubiquitin C | (RefSeq) LOW QUALITY PROTEIN: polyubiquitin-A-like (A)	ko04120: Ubiquitin mediated proteolysis	ubiquitin domain-containing protein 7SL RNA1 [Citrus sinensis]	A0A067G7E3_CITSI SubName: Full=Uncharacterized protein {ECO:0000313|EMBL:KDO75543.1};	Ubiquitin and ubiquitin-like proteins	GO:0005829,cytosol; GO:0005654,nucleoplasm; GO:0031593,polyubiquitin modification-dependent protein binding; GO:0070628,proteasome binding; GO:0043130,ubiquitin binding; GO:0043161,proteasome-mediated ubiquitin-dependent protein catabolic process; GO:0003674,molecular_function; GO:0005488,binding; GO:0005515,protein binding; GO:0140030,modification-dependent protein binding; GO:0044877,protein-co…	PF00240.26:Ubiquitin family	--	--	--
Cg6g009220	1.1654	1.8568	1.7663	0.5677	0.5778	0.9569	37	62	59	18	18	30	-1.21295	0.00390177	0.0355523	down	chr6	12280188	12281077	-	Cg6g009220	--	K14431 transcription factor TGA | (RefSeq) transcription factor TGA2.3-like isoform X1 (A)	ko04075: Plant hormone signal transduction	protein ZW2 [Citrus sinensis]	V4SZM0_CITCL RecName: Full=DOG1 domain-containing protein {ECO:0000259|PROSITE:PS51806};	--	GO:0043565,sequence-specific DNA binding; GO:0009738,abscisic acid-activated signaling pathway; GO:0009788,negative regulation of abscisic acid-activated signaling pathway; GO:1900070,negative regulation of cellular hyperosmotic salinity response; GO:0009737,response to abscisic acid; GO:0009651,response to salt stress; GO:0006351,DNA-templated transcription; GO:0003674,molecular_function; GO:000…	PF14144.9:Seed dormancy control	--	--	--
Cg7g008120	1.112	0.9016	0.508	2.0197	1.6166	1.5015	129	110	62	234	184	172	1.00074	0.00121472	0.0148173	up	chr7	7319348	7323216	-	Cg7g008120	--	K11699 RNA-dependent RNA polymerase [EC:2.7.7.48] | (RefSeq) probable RNA-dependent RNA polymerase 1 (A)	--	RNA-dependent RNA polymerase 1 [Citrus sinensis]	A0A2H5QQZ8_CITUN RecName: Full=RNA-directed RNA polymerase {ECO:0000256|ARBA:ARBA00012494}; EC=2.7.7.48 {ECO:0000256|ARBA:ARBA00012494};	RNA-directed RNA polymerase QDE-1 required for posttranscriptional gene silencing and RNA interference	GO:0031380,nuclear RNA-directed RNA polymerase complex; GO:0003723,RNA binding; GO:0003968,RNA-directed 5'-3' RNA polymerase activity; GO:0006952,defense response; GO:0060148,positive regulation of post-transcriptional gene silencing; GO:0009751,response to salicylic acid; GO:0009615,response to virus; GO:0030422,siRNA processing; GO:0010025,wax biosynthetic process; GO:0003674,molecular_function…	PF05183.15:RNA dependent RNA polymerase	--	--	--
Cg7g008080	0.2804	0.3	0.2277	0.1287	0.1012	0.1243	48	54	41	22	17	21	-1.21466	0.00233604	0.0241863	down	chr7	7305751	7311330	+	Cg7g008080	--	K11699 RNA-dependent RNA polymerase [EC:2.7.7.48] | (RefSeq) probable RNA-dependent RNA polymerase 1 (A)	--	RNA-dependent RNA polymerase 1 [Citrus sinensis]	A0A2H5QQZ8_CITUN RecName: Full=RNA-directed RNA polymerase {ECO:0000256|ARBA:ARBA00012494}; EC=2.7.7.48 {ECO:0000256|ARBA:ARBA00012494};	RNA-directed RNA polymerase QDE-1 required for posttranscriptional gene silencing and RNA interference	GO:0031380,nuclear RNA-directed RNA polymerase complex; GO:0003723,RNA binding; GO:0003968,RNA-directed 5'-3' RNA polymerase activity; GO:0006952,defense response; GO:0060148,positive regulation of post-transcriptional gene silencing; GO:0009751,response to salicylic acid; GO:0009615,response to virus; GO:0030422,siRNA processing; GO:0010025,wax biosynthetic process; GO:0003674,molecular_function…	PF05183.15:RNA dependent RNA polymerase	--	--	--
Cg2g007020	6.1017	5.6406	4.8152	15.7361	15.2596	12.3489	648	630	538	1669	1590	1295	1.36489	9.47419e-19	5.73079e-16	up	chr2	6310242	6313837	+	Cg2g007020	--	K06617 raffinose synthase [EC:2.4.1.82] | (RefSeq) probable galactinol--sucrose galactosyltransferase 5 (A)	ko00052: Galactose metabolism; ko01100: Metabolic pathways	putative galactinol--sucrose galactosyltransferase 5 [Citrus sinensis]	A0A067EJG0_CITSI RecName: Full=Galactinol--sucrose galactosyltransferase {ECO:0000256|ARBA:ARBA00012708}; EC=2.4.1.82 {ECO:0000256|ARBA:ARBA00012708};	--	GO:0009507,chloroplast; GO:0047274,galactinol-sucrose galactosyltransferase activity; GO:0005975,carbohydrate metabolic process; GO:0006979,response to oxidative stress; GO:0009414,response to water deprivation; GO:0003674,molecular_function; GO:0003824,catalytic activity; GO:0008378,galactosyltransferase activity; GO:0016740,transferase activity; GO:0016757,glycosyltransferase activity; GO:00167…	PF05691.15:Raffinose synthase or seed imbibition protein Sip1	--	--	--
Cg6g008380	27.2671	26.1165	21.8267	64.5498	49.7178	51.3939	4099	4129	3452	9691	7333	7629	1.11512	1.114e-14	3.57549e-12	up	chr6	11482194	11486540	+	Cg6g008380	--	K13457 disease resistance protein RPM1 | (RefSeq) disease resistance protein RPM1-like (A)	ko04626: Plant-pathogen interaction	hypothetical protein KPL71_012579 [Citrus sinensis]	V4TG17_CITCL SubName: Full=Uncharacterized protein {ECO:0000313|EMBL:ESR50570.1};	Apoptotic ATPase	GO:0043531,ADP binding; GO:0005524,ATP binding; GO:0050832,defense response to fungus; GO:0000166,nucleotide binding; GO:0003674,molecular_function; GO:0005488,binding; GO:0017076,purine nucleotide binding; GO:0030554,adenyl nucleotide binding; GO:0032553,ribonucleotide binding; GO:0032555,purine ribonucleotide binding; GO:0032559,adenyl ribonucleotide binding; GO:0036094,small molecule binding; …	PF00931.25:NB-ARC domain	--	--	--
Cg7g015260	6.3482	5.4484	10.4861	2.5474	3.2957	2.6727	267	241	464	107	136	111	-1.40703	1.92012e-07	1.12413e-05	down	chr7	16839606	16840784	+	Cg7g015260	--	K16282 E3 ubiquitin-protein ligase RHA2 [EC:2.3.2.27] | (RefSeq) E3 ubiquitin-protein ligase RHA2B-like (A)	--	RING-type domain-containing protein [Citrus sinensis]	V4THB2_CITCL RecName: Full=RING-type domain-containing protein {ECO:0000259|PROSITE:PS50089};	FOG: Predicted E3 ubiquitin ligase	GO:0005737,cytoplasm; GO:0005634,nucleus; GO:0046872,metal ion binding; GO:0061630,ubiquitin protein ligase activity; GO:0004842,ubiquitin-protein transferase activity; GO:0009738,abscisic acid-activated signaling pathway; GO:0009789,positive regulation of abscisic acid-activated signaling pathway; GO:0016567,protein ubiquitination; GO:0047484,regulation of response to osmotic stress; GO:0009651,…	PF13639.9:Ring finger domain	--	--	--
Cg9g015710	0.5544	0.1833	0.4353	0.6999	1.5231	1.2205	23	8	19	29	62	50	1.52814	0.00422855	0.0375295	up	chr9	21028637	21031682	+	Cg9g015710	--	K13456 RPM1-interacting protein 4 | (RefSeq) RPM1-interacting protein 4-like (A)	ko04626: Plant-pathogen interaction	RPM1-interacting protein 4-like [Citrus sinensis]	A0A067DJF8_CITSI RecName: Full=AvrRpt-cleavage domain-containing protein {ECO:0000259|Pfam:PF05627};	--	GO:0005829,cytosol; GO:0012505,endomembrane system; GO:0019897,extrinsic component of plasma membrane; GO:0016020,membrane; GO:0005886,plasma membrane; GO:0042742,defense response to bacterium; GO:0034051,negative regulation of plant-type hypersensitive response; GO:0009626,plant-type hypersensitive response; GO:0006468,protein phosphorylation; GO:0002237,response to molecule of bacterial origin;…	PF05627.14:Cleavage site for pathogenic type III effector avirulence factor Avr	--	--	--
Cg5g036360	1.8085	1.3813	1.409	1.0093	0.423	0.5855	122	98	100	68	28	39	-1.21004	0.00105276	0.0133308	down	chr5	43531623	43533513	+	Cg5g036360	--	--	--	hypothetical protein CUMW_054680 [Citrus unshiu]	A0A2H5NL68_CITUN RecName: Full=LRRNT_2 domain-containing protein {ECO:0000259|Pfam:PF08263};	FOG: Leucine rich repeat	GO:0016021,integral component of membrane; GO:0005886,plasma membrane; GO:0005575,cellular_component; GO:0016020,membrane; GO:0031224,intrinsic component of membrane; GO:0110165,cellular anatomical entity; GO:0071944,cell periphery	PF13855.9:Leucine rich repeat	--	--	--
novel.2329	0.0801	0.1004	0.1505	0.1879	0.496	0.3167	41	54	81	96	249	160	1.57457	4.68909e-05	0.00113804	up	chrUn	6558440	6630791	+	--	--	K09338 homeobox-leucine zipper protein | (RefSeq) homeobox-leucine zipper protein ROC8-like (A)	--	Endonuclease [Citrus sinensis]	A0A5A7VEX8_CUCME SubName: Full=Polyprotein {ECO:0000313|EMBL:KAA0065760.1};	FOG: Transposon-encoded proteins with TYA, reverse transcriptase, integrase domains in various combinations	GO:0005739,mitochondrion; GO:0003968,RNA-directed 5'-3' RNA polymerase activity; GO:0003964,RNA-directed DNA polymerase activity; GO:0003674,molecular_function; GO:0003824,catalytic activity; GO:0016740,transferase activity; GO:0016772,transferase activity, transferring phosphorus-containing groups; GO:0016779,nucleotidyltransferase activity; GO:0034062,5'-3' RNA polymerase activity; GO:0097747,R…	PF17919.4:RNase H-like domain found in reverse transcriptase	--	--	--
novel.2052	0.0785	0.118	0.1252	0.2131	0.439	0.2001	31	49	52	84	170	78	1.38477	0.000452997	0.00697776	up	chr9	18476262	18540167	-	--	--	K09338 homeobox-leucine zipper protein | (RefSeq) homeobox-leucine zipper protein ROC8-like (A)	--	Endonuclease [Citrus sinensis]	A0A5A7VEX8_CUCME SubName: Full=Polyprotein {ECO:0000313|EMBL:KAA0065760.1};	FOG: Transposon-encoded proteins with TYA, reverse transcriptase, integrase domains in various combinations	GO:0005739,mitochondrion; GO:0003968,RNA-directed 5'-3' RNA polymerase activity; GO:0003964,RNA-directed DNA polymerase activity; GO:0003674,molecular_function; GO:0003824,catalytic activity; GO:0016740,transferase activity; GO:0016772,transferase activity, transferring phosphorus-containing groups; GO:0016779,nucleotidyltransferase activity; GO:0034062,5'-3' RNA polymerase activity; GO:0097747,R…	PF17919.4:RNase H-like domain found in reverse transcriptase	--	--	--
novel.2470	0.1218	0.0434	0.2026	0.2592	0.9932	0.7556	8	3	14	17	64	49	2.42467	0.000464722	0.00714102	up	chrUn	7521819	7539344	-	--	--	K10400 kinesin family member 15 | (RefSeq) kinesin-like protein KIN-12E (A)	--	hypothetical protein KPL70_023235 [Citrus sinensis]	A0A6N2NM75_SALVM SubName: Full=Uncharacterized protein {ECO:0000313|EMBL:VFU66565.1};	FOG: Transposon-encoded proteins with TYA, reverse transcriptase, integrase domains in various combinations	GO:0005739,mitochondrion; GO:0003968,RNA-directed 5'-3' RNA polymerase activity; GO:0003964,RNA-directed DNA polymerase activity; GO:0003674,molecular_function; GO:0003824,catalytic activity; GO:0016740,transferase activity; GO:0016772,transferase activity, transferring phosphorus-containing groups; GO:0016779,nucleotidyltransferase activity; GO:0034062,5'-3' RNA polymerase activity; GO:0097747,R…	--	--	--	--
novel.2346	0.0907	0.138	0.2069	0.168	0.7305	0.6064	20	32	48	37	158	132	1.76401	0.000785193	0.0107194	up	chrUn	6730384	6792803	+	--	--	--	--	Endonuclease [Citrus sinensis]	A0A6N2NHA9_SALVM SubName: Full=Uncharacterized protein {ECO:0000313|EMBL:VFU65005.1};	FOG: Transposon-encoded proteins with TYA, reverse transcriptase, integrase domains in various combinations	GO:0005739,mitochondrion; GO:0003968,RNA-directed 5'-3' RNA polymerase activity; GO:0003964,RNA-directed DNA polymerase activity; GO:0003674,molecular_function; GO:0003824,catalytic activity; GO:0016740,transferase activity; GO:0016772,transferase activity, transferring phosphorus-containing groups; GO:0016779,nucleotidyltransferase activity; GO:0034062,5'-3' RNA polymerase activity; GO:0097747,R…	PF17919.4:RNase H-like domain found in reverse transcriptase	--	--	--
novel.2371	0.1505	0.186	0.5101	0.3566	1.4825	1.0311	30	39	107	71	290	203	1.74346	0.00106545	0.0134265	up	chrUn	6881188	6918231	-	--	--	K09338 homeobox-leucine zipper protein | (RefSeq) homeobox-leucine zipper protein ROC8-like (A)	--	Endonuclease [Citrus sinensis]	A0A6N2MQW9_SALVM SubName: Full=Uncharacterized protein {ECO:0000313|EMBL:VFU54845.1};	FOG: Transposon-encoded proteins with TYA, reverse transcriptase, integrase domains in various combinations	GO:0005739,mitochondrion; GO:0003968,RNA-directed 5'-3' RNA polymerase activity; GO:0003964,RNA-directed DNA polymerase activity; GO:0003674,molecular_function; GO:0003824,catalytic activity; GO:0016740,transferase activity; GO:0016772,transferase activity, transferring phosphorus-containing groups; GO:0016779,nucleotidyltransferase activity; GO:0034062,5'-3' RNA polymerase activity; GO:0097747,R…	PF00385.27:Chromo (CHRromatin Organisation MOdifier) domain	--	--	--
novel.2459	0.1359	0.1895	0.2756	0.2631	0.8403	0.8349	15	22	32	29	91	91	1.66319	0.00127042	0.0153029	up	chrUn	7444337	7477029	-	--	--	K09338 homeobox-leucine zipper protein | (RefSeq) homeobox-leucine zipper protein ROC8-like (A)	--	Endonuclease [Citrus sinensis]	A0A6N2KFG9_SALVM SubName: Full=Uncharacterized protein {ECO:0000313|EMBL:VFU22029.1};	FOG: Transposon-encoded proteins with TYA, reverse transcriptase, integrase domains in various combinations	GO:0005739,mitochondrion; GO:0003968,RNA-directed 5'-3' RNA polymerase activity; GO:0003964,RNA-directed DNA polymerase activity; GO:0003674,molecular_function; GO:0003824,catalytic activity; GO:0016740,transferase activity; GO:0016772,transferase activity, transferring phosphorus-containing groups; GO:0016779,nucleotidyltransferase activity; GO:0034062,5'-3' RNA polymerase activity; GO:0097747,R…	PF17921.4:Integrase zinc binding domain	--	--	--
novel.2440	0.2602	0.2474	0.6182	0.4966	1.6241	1.2021	32	32	80	61	196	146	1.54087	0.00142543	0.0167546	up	chrUn	7309777	7339908	+	--	--	K09338 homeobox-leucine zipper protein | (RefSeq) homeobox-leucine zipper protein ROC8-like (A)	--	Endonuclease [Citrus sinensis]	A5BX03_VITVI SubName: Full=Uncharacterized protein {ECO:0000313|EMBL:CAN63950.1};	FOG: Transposon-encoded proteins with TYA, reverse transcriptase, integrase domains in various combinations	GO:0005739,mitochondrion; GO:0003968,RNA-directed 5'-3' RNA polymerase activity; GO:0003964,RNA-directed DNA polymerase activity; GO:0003674,molecular_function; GO:0003824,catalytic activity; GO:0016740,transferase activity; GO:0016772,transferase activity, transferring phosphorus-containing groups; GO:0016779,nucleotidyltransferase activity; GO:0034062,5'-3' RNA polymerase activity; GO:0097747,R…	PF17921.4:Integrase zinc binding domain	--	--	--
novel.1925	0.2217	0.2683	0.5747	0.4036	2.3005	1.6327	11	14	30	20	112	80	2.00346	0.00151939	0.0176138	up	chr9	17507704	17533154	+	--	--	K09338 homeobox-leucine zipper protein | (RefSeq) homeobox-leucine zipper protein ROC8-like (A)	--	Endonuclease [Citrus sinensis]	A0A5A7VEX8_CUCME SubName: Full=Polyprotein {ECO:0000313|EMBL:KAA0065760.1};	FOG: Transposon-encoded proteins with TYA, reverse transcriptase, integrase domains in various combinations	GO:0005739,mitochondrion; GO:0003968,RNA-directed 5'-3' RNA polymerase activity; GO:0003964,RNA-directed DNA polymerase activity; GO:0003674,molecular_function; GO:0003824,catalytic activity; GO:0016740,transferase activity; GO:0016772,transferase activity, transferring phosphorus-containing groups; GO:0016779,nucleotidyltransferase activity; GO:0034062,5'-3' RNA polymerase activity; GO:0097747,R…	PF00078.30:Reverse transcriptase (RNA-dependent DNA polymerase)	--	--	--
novel.2368	0.1893	0.1667	0.2599	0.2106	0.9219	0.7882	27	25	39	30	129	111	1.61378	0.00184536	0.020352	up	chrUn	6875161	6925455	+	--	--	K09338 homeobox-leucine zipper protein | (RefSeq) homeobox-leucine zipper protein ROC8-like (A)	--	Endonuclease [Citrus sinensis]	A0A6N2MQW9_SALVM SubName: Full=Uncharacterized protein {ECO:0000313|EMBL:VFU54845.1};	FOG: Transposon-encoded proteins with TYA, reverse transcriptase, integrase domains in various combinations	GO:0005739,mitochondrion; GO:0003968,RNA-directed 5'-3' RNA polymerase activity; GO:0003964,RNA-directed DNA polymerase activity; GO:0003674,molecular_function; GO:0003824,catalytic activity; GO:0016740,transferase activity; GO:0016772,transferase activity, transferring phosphorus-containing groups; GO:0016779,nucleotidyltransferase activity; GO:0034062,5'-3' RNA polymerase activity; GO:0097747,R…	PF00385.27:Chromo (CHRromatin Organisation MOdifier) domain	--	--	--
novel.1895	0.3316	0.4861	1.1819	0.7332	3.1401	1.9868	24	37	90	53	223	142	1.53369	0.00532943	0.043791	up	chr9	17257130	17270855	+	--	--	K09338 homeobox-leucine zipper protein | (RefSeq) homeobox-leucine zipper protein ROC8-like (A)	--	Endonuclease [Citrus sinensis]	A0A5A7THC0_CUCME RecName: Full=Reverse transcriptase domain-containing protein {ECO:0000259|PROSITE:PS50878};	FOG: Transposon-encoded proteins with TYA, reverse transcriptase, integrase domains in various combinations	GO:0005739,mitochondrion; GO:0003968,RNA-directed 5'-3' RNA polymerase activity; GO:0003964,RNA-directed DNA polymerase activity; GO:0003674,molecular_function; GO:0003824,catalytic activity; GO:0016740,transferase activity; GO:0016772,transferase activity, transferring phosphorus-containing groups; GO:0016779,nucleotidyltransferase activity; GO:0034062,5'-3' RNA polymerase activity; GO:0097747,R…	PF00078.30:Reverse transcriptase (RNA-dependent DNA polymerase)	--	--	--
novel.2333	0.0804	0.0637	0.079	0.0886	0.3579	0.1629	30	25	31	33	131	60	1.425	0.00568532	0.0457824	up	chrUn	6583212	6644289	-	--	--	K09338 homeobox-leucine zipper protein | (RefSeq) homeobox-leucine zipper protein ROC8-like (A)	--	Endonuclease [Citrus sinensis]	A0A6N2L290_SALVM SubName: Full=Uncharacterized protein {ECO:0000313|EMBL:VFU34656.1}; Flags: Fragment;	FOG: Transposon-encoded proteins with TYA, reverse transcriptase, integrase domains in various combinations	GO:0005739,mitochondrion; GO:0003968,RNA-directed 5'-3' RNA polymerase activity; GO:0003964,RNA-directed DNA polymerase activity; GO:0003674,molecular_function; GO:0003824,catalytic activity; GO:0016740,transferase activity; GO:0016772,transferase activity, transferring phosphorus-containing groups; GO:0016779,nucleotidyltransferase activity; GO:0034062,5'-3' RNA polymerase activity; GO:0097747,R…	PF17919.4:RNase H-like domain found in reverse transcriptase	--	--	--
Cg1g003180	32.4251	29.5053	51.1353	6.8775	14.321	10.4514	930	890	1543	197	403	296	-1.858	4.78101e-12	8.846e-10	down	chr1	1988230	1989441	+	Cg1g003180	--	--	--	methylesterase 1 [Citrus sinensis]	V4RW50_CITCL RecName: Full=AB hydrolase-1 domain-containing protein {ECO:0000259|Pfam:PF12697};	--	GO:0016298,lipase activity; GO:0080030,methyl indole-3-acetate esterase activity; GO:0080032,methyl jasmonate esterase activity; GO:0080031,methyl salicylate esterase activity; GO:0045087,innate immune response; GO:0009694,jasmonic acid metabolic process; GO:0009696,salicylic acid metabolic process; GO:0009862,systemic acquired resistance, salicylic acid mediated signaling pathway; GO:0003674,mol…	PF12697.10:Alpha/beta hydrolase family	--	--	--
Cg1g003160	477.103	447.154	677.021	103.163	222.775	163.338	13684	13488	20429	2955	6269	4626	-1.73271	9.99236e-07	4.63569e-05	down	chr1	1951326	1969136	+	Cg1g003160	--	--	--	methylesterase 1 [Citrus sinensis]	A0A067GV78_CITSI RecName: Full=AB hydrolase-1 domain-containing protein {ECO:0000259|Pfam:PF12697};	--	GO:0016298,lipase activity; GO:0080030,methyl indole-3-acetate esterase activity; GO:0080032,methyl jasmonate esterase activity; GO:0080031,methyl salicylate esterase activity; GO:0045087,innate immune response; GO:0009694,jasmonic acid metabolic process; GO:0009696,salicylic acid metabolic process; GO:0009862,systemic acquired resistance, salicylic acid mediated signaling pathway; GO:0003674,mol…	PF12697.10:Alpha/beta hydrolase family	--	--	--
Cg9g028950	2.7627	4.0246	1.5418	1.0405	1.4725	0.5134	109	167	64	41	57	20	-1.48375	0.00152092	0.0176138	down	chr9	39484300	39485405	+	Cg9g028950	--	K14488 SAUR family protein | (RefSeq) auxin-responsive protein SAUR72 (A)	ko04075: Plant hormone signal transduction	auxin-responsive protein SAUR72 [Citrus sinensis]	A0A1S8ADS1_CITLI SubName: Full=SAUR-like auxin-responsive protein family {ECO:0000313|EMBL:JAV45202.1};	--	GO:0005737,cytoplasm; GO:0009734,auxin-activated signaling pathway; GO:0040008,regulation of growth; GO:0007154,cell communication; GO:0007165,signal transduction; GO:0008150,biological_process; GO:0009719,response to endogenous stimulus; GO:0009725,response to hormone; GO:0009733,response to auxin; GO:0009755,hormone-mediated signaling pathway; GO:0009987,cellular process; GO:0010033,response to…	PF02519.17:Auxin responsive protein	--	--	--
Cg3g004330	1.1736	0.4721	0.4291	2.4407	1.6563	2.3314	26	11	10	54	36	51	1.60606	0.00189608	0.0207207	up	chr3	7863851	7867715	-	Cg3g004330	--	K14007 protein transport protein SEC24 | (RefSeq) protein transport protein Sec24-like At4g32640 (A)	ko04141: Protein processing in endoplasmic reticulum	protein transport protein Sec24-like At4g32640 [Citrus sinensis]	A0A2H5QJR4_CITUN SubName: Full=Uncharacterized protein {ECO:0000313|EMBL:GAY64870.1}; Flags: Fragment;	Vesicle coat complex COPII, subunit SFB3	GO:0030127,COPII vesicle coat; GO:0070971,endoplasmic reticulum exit site; GO:0005789,endoplasmic reticulum membrane; GO:0000139,Golgi membrane; GO:0000149,SNARE binding; GO:0008270,zinc ion binding; GO:0090110,COPII-coated vesicle cargo loading; GO:0006886,intracellular protein transport; GO:0003674,molecular_function; GO:0005488,binding; GO:0005515,protein binding; GO:0043167,ion binding; GO:00…	PF04810.18:Sec23/Sec24 zinc finger	--	--	--
Cg4g020920	1.7039	1.3164	1.9544	3.3712	3.7321	4.712	208	169	251	411	447	568	1.22297	7.10852e-10	8.22027e-08	up	chr4	25869460	25873582	-	Cg4g020920	--	K03695 ATP-dependent Clp protease ATP-binding subunit ClpB | (RefSeq) chaperone protein ClpB1 (A)	--	protein SMAX1-LIKE 5 [Citrus sinensis]	V4UJX8_CITCL RecName: Full=Clp R domain-containing protein {ECO:0000259|PROSITE:PS51903};	Chaperone HSP104 and related ATP-dependent Clp proteases	GO:0033500,carbohydrate homeostasis; GO:0010233,phloem transport; GO:0008150,biological_process; GO:0042592,homeostatic process; GO:0048878,chemical homeostasis; GO:0065007,biological regulation; GO:0065008,regulation of biological quality; GO:0003008,system process; GO:0003013,circulatory system process; GO:0003018,vascular process in circulatory system; GO:0006810,transport; GO:0010232,vascular…	PF02861.23:Clp amino terminal domain, pathogenicity island component	--	--	--
Cg5g004540	3.1147	2.1822	2.2853	0.2189	0.7797	0.3874	57	42	44	4	14	7	-2.48013	7.12587e-06	0.00024049	down	chr5	3169333	3170242	+	Cg5g004540	--	--	--	snakin-2-like [Citrus sinensis]	V4TSU4_CITCL SubName: Full=Uncharacterized protein {ECO:0000313|EMBL:ESR52986.1};	--	GO:0005576,extracellular region; GO:0006952,defense response; GO:0006950,response to stress; GO:0008150,biological_process; GO:0050896,response to stimulus; GO:0005575,cellular_component; GO:0110165,cellular anatomical entity	PF02704.17:Gibberellin regulated protein	--	--	--
Cg9g015600	0.5706	0.4805	0.5346	0.3591	0.1745	0.1899	70	62	69	44	21	23	-1.15181	0.00349525	0.0325651	down	chr9	20803394	20811173	-	Cg9g015600	--	K00696 sucrose-phosphate synthase [EC:2.4.1.14] | (RefSeq) probable sucrose-phosphate synthase 3 isoform X2 (A)	ko00500: Starch and sucrose metabolism; ko01100: Metabolic pathways; ko01110: Biosynthesis of secondary metabolites	sucrose-phosphate synthase 3 [Citrus unshiu]	A0A6C0PN96_CITUN RecName: Full=Sucrose-phosphate synthase {ECO:0000256|ARBA:ARBA00012536, ECO:0000256|RuleBase:RU368006}; EC=2.4.1.14 {ECO:0000256|ARBA:ARBA00012536, ECO:0000256|RuleBase:RU368006};	Glycosyltransferase	GO:0005794,Golgi apparatus; GO:0016157,sucrose synthase activity; GO:0046524,sucrose-phosphate synthase activity; GO:0005986,sucrose biosynthetic process; GO:0003674,molecular_function; GO:0003824,catalytic activity; GO:0008194,UDP-glycosyltransferase activity; GO:0016740,transferase activity; GO:0016757,glycosyltransferase activity; GO:0016758,hexosyltransferase activity; GO:0035251,UDP-glucosyl…	PF00534.23:Glycosyl transferases group 1	--	--	--
Cg3g010210	0.438	0.4789	0.5371	0.1053	0.192	0.1153	100	115	129	24	43	26	-1.84043	1.51652e-08	1.24871e-06	down	chr3	18710727	18843831	-	Cg3g010210	--	K24028 salicylic acid 3-hydroxylase [EC:1.14.11.-] | (RefSeq) protein DOWNY MILDEW RESISTANCE 6 (A)	--	protein SRG1 [Citrus clementina]	V4TZD3_CITCL RecName: Full=Fe2OG dioxygenase domain-containing protein {ECO:0000259|PROSITE:PS51471};	Iron/ascorbate family oxidoreductases	GO:0046872,metal ion binding; GO:0016682,oxidoreductase activity, acting on diphenols and related substances as donors, oxygen as acceptor; GO:0010150,leaf senescence; GO:0003674,molecular_function; GO:0005488,binding; GO:0043167,ion binding; GO:0043169,cation binding; GO:0003824,catalytic activity; GO:0016491,oxidoreductase activity; GO:0016679,oxidoreductase activity, acting on diphenols and re…	PF03171.23:2OG-Fe(II) oxygenase superfamily	--	--	--
Cg5g038640	33.1512	26.1264	13.5715	62.6526	71.506	59.15	3225	2673	1389	6087	6825	5682	1.37765	0.000151604	0.00291833	up	chr5	45030959	45033950	+	Cg5g038640	--	K06611 stachyose synthetase [EC:2.4.1.67] | (RefSeq) stachyose synthase (A)	ko00052: Galactose metabolism; ko01100: Metabolic pathways	stachyose synthase [Citrus clementina]	V4U180_CITCL SubName: Full=Uncharacterized protein {ECO:0000313|EMBL:ESR57775.1};	--	GO:0005737,cytoplasm; GO:0047268,galactinol-raffinose galactosyltransferase activity; GO:0009312,oligosaccharide biosynthetic process; GO:0033532,stachyose biosynthetic process; GO:0003674,molecular_function; GO:0003824,catalytic activity; GO:0008378,galactosyltransferase activity; GO:0016740,transferase activity; GO:0016757,glycosyltransferase activity; GO:0016758,hexosyltransferase activity; GO…	PF05691.15:Raffinose synthase or seed imbibition protein Sip1	--	--	--
novel.1481	1.5882	1.8122	1.5599	0.7686	0.4856	0.7506	60	72	62	29	18	28	-1.3307	0.000228957	0.00405953	down	chr6	21395732	21396895	+	--	--	K15042 importin subunit alpha-6/7 | (RefSeq) importin subunit alpha-1a-like (A)	ko03013: Nucleocytoplasmic transport	hypothetical protein CUMW_096220, partial [Citrus unshiu]	A0A2H5P1S9_CITUN SubName: Full=Uncharacterized protein {ECO:0000313|EMBL:GAY46328.1}; Flags: Fragment;	Apoptotic ATPase	GO:0043531,ADP binding; GO:0005524,ATP binding; GO:0006952,defense response; GO:0000166,nucleotide binding; GO:0003674,molecular_function; GO:0005488,binding; GO:0017076,purine nucleotide binding; GO:0030554,adenyl nucleotide binding; GO:0032553,ribonucleotide binding; GO:0032555,purine ribonucleotide binding; GO:0032559,adenyl ribonucleotide binding; GO:0036094,small molecule binding; GO:0043167…	--	--	--	--
Cg5g035050	28.6661	27.8989	34.1394	14.7972	13.6132	13.7954	2803	2869	3512	1445	1306	1332	-1.12553	2.61095e-25	3.42187e-22	down	chr5	42690763	42695511	+	Cg5g035050	--	K17471 sulfate transporter 3 | (RefSeq) sulfate transporter 3.1 (A)	--	Sulfate transporter 3.1 [Citrus sinensis]	A0A2H5NLT5_CITUN RecName: Full=STAS domain-containing protein {ECO:0000259|PROSITE:PS50801};	Sulfate/bicarbonate/oxalate exchanger SAT-1 and related transporters (SLC26 family)	GO:0009507,chloroplast; GO:0005887,integral component of plasma membrane; GO:0015301,NA; GO:0008271,secondary active sulfate transmembrane transporter activity; GO:0015116,sulfate transmembrane transporter activity; GO:0015293,symporter activity; GO:0008272,sulfate transport; GO:0003674,molecular_function; GO:0005215,transporter activity; GO:0008509,anion transmembrane transporter activity; GO:00…	PF00916.23:Sulfate permease family	--	--	--
Cg7g010650	0.7446	1.3744	3.6012	0.3947	0.7812	0.3105	34	66	173	18	35	14	-1.95367	0.00102774	0.0131195	down	chr7	11552675	11554602	-	Cg7g010650	--	K15382 solute carrier family 50 (sugar transporter) | (RefSeq) bidirectional sugar transporter SWEET10-like (A)	--	Bidirectional sugar transporter SWEET10 [Citrus sinensis]	V4TF05_CITCL RecName: Full=Bidirectional sugar transporter SWEET {ECO:0000256|RuleBase:RU910715};	Multitransmembrane protein	GO:0016021,integral component of membrane; GO:0005887,integral component of plasma membrane; GO:0008515,sucrose transmembrane transporter activity; GO:0051119,sugar transmembrane transporter activity; GO:0008643,carbohydrate transport; GO:0048571,long-day photoperiodism; GO:0015770,sucrose transport; GO:0003674,molecular_function; GO:0005215,transporter activity; GO:0015144,carbohydrate transmemb…	PF03083.19:Sugar efflux transporter for intercellular exchange	--	--	--
Cg5g013880	4.4923	6.4073	5.0386	1.0796	1.923	1.6378	50	75	59	12	21	18	-1.80598	1.08095e-05	0.000339117	down	chr5	11746398	11746801	-	Cg5g013880	--	K01883 cysteinyl-tRNA synthetase [EC:6.1.1.16] | (RefSeq) cysteine--tRNA ligase 2, cytoplasmic isoform X1 (A)	ko00970: Aminoacyl-tRNA biosynthesis	cysteine--tRNA ligase 2 cytoplasmic [Citrus sinensis]	A0A2H5QLN1_CITUN RecName: Full=tRNA-synt_1e domain-containing protein {ECO:0000259|Pfam:PF01406}; Flags: Fragment;	Cysteinyl-tRNA synthetase	GO:0009507,chloroplast; GO:0009570,chloroplast stroma; GO:0005737,cytoplasm; GO:0005739,mitochondrion; GO:0005524,ATP binding; GO:0004817,cysteine-tRNA ligase activity; GO:0046872,metal ion binding; GO:0042407,cristae formation; GO:0006423,cysteinyl-tRNA aminoacylation; GO:0010197,polar nucleus fusion; GO:0043067,regulation of programmed cell death; GO:0000166,nucleotide binding; GO:0003674,molec…	--	--	--	--
Cg6g001810	3.702	4.2139	3.6203	1.6217	2.0317	1.4059	208	249	214	91	112	78	-1.21227	3.86971e-08	2.80456e-06	down	chr6	3619075	3623733	+	Cg6g001810	--	--	--	Synaptotagmin-3 [Citrus sinensis]	A0A2H5QF71_CITUN SubName: Full=Uncharacterized protein {ECO:0000313|EMBL:GAY63251.1};	Ca2+-dependent lipid-binding protein CLB1/vesicle protein vp115/Granuphilin A, contains C2 domain	GO:0005783,endoplasmic reticulum; GO:0016021,integral component of membrane; GO:0008289,lipid binding; GO:0046872,metal ion binding; GO:0006869,lipid transport; GO:0003674,molecular_function; GO:0005488,binding; GO:0043167,ion binding; GO:0043169,cation binding; GO:0006810,transport; GO:0008150,biological_process; GO:0010876,lipid localization; GO:0033036,macromolecule localization; GO:0051179,lo…	PF00168.33:C2 domain	--	--	--
Cg7g002090	0.0372	0.4068	0.3359	0.9126	0.6825	3.4661	2	23	19	49	36	184	2.66663	0.000368814	0.00593081	up	chr7	1974527	1977900	+	Cg7g002090	--	K23877 xyloglucan O-acetyltransferase | (RefSeq) protein ALTERED XYLOGLUCAN 4 (A)	--	protein ESKIMO 1 [Citrus sinensis]	V4T6Y8_CITCL RecName: Full=PMR5N domain-containing protein {ECO:0000259|Pfam:PF14416};	--	GO:0005794,Golgi apparatus; GO:0000139,Golgi membrane; GO:0016021,integral component of membrane; GO:0016413,O-acetyltransferase activity; GO:1990538,xylan O-acetyltransferase activity; GO:0045893,positive regulation of DNA-templated transcription; GO:0009409,response to cold; GO:0050826,response to freezing; GO:0045492,xylan biosynthetic process; GO:0003674,molecular_function; GO:0003824,catalyt…	PF13839.9:GDSL/SGNH-like Acyl-Esterase family found in Pmr5 and Cas1p	--	--	--
Cg7g002510	0.1162	0.571	1.1785	2.2695	1.3032	3.4529	6	31	64	117	66	176	1.89586	0.00203524	0.0218785	up	chr7	2274906	2277554	+	Cg7g002510	--	K23877 xyloglucan O-acetyltransferase | (RefSeq) protein ALTERED XYLOGLUCAN 4-like (A)	--	protein trichome birefringence-like 33 [Citrus sinensis]	A0A067FNA7_CITSI RecName: Full=PMR5N domain-containing protein {ECO:0000259|Pfam:PF14416};	--	GO:0005794,Golgi apparatus; GO:0000139,Golgi membrane; GO:0016021,integral component of membrane; GO:0016413,O-acetyltransferase activity; GO:1990538,xylan O-acetyltransferase activity; GO:0009834,plant-type secondary cell wall biogenesis; GO:1990937,xylan acetylation; GO:0003674,molecular_function; GO:0003824,catalytic activity; GO:0008374,O-acyltransferase activity; GO:0016407,acetyltransferase…	PF13839.9:GDSL/SGNH-like Acyl-Esterase family found in Pmr5 and Cas1p	--	--	--
Cg7g022530	2.8232	3.9672	8.8103	2.5767	1.9608	2.0494	113	167	371	103	77	81	-1.25671	0.00115752	0.0143116	down	chr7	21433658	21436086	-	Cg7g022530	--	K23877 xyloglucan O-acetyltransferase | (RefSeq) protein ALTERED XYLOGLUCAN 4-like (A)	--	protein trichome birefringence-like 38 [Citrus sinensis]	A0A067H6S0_CITSI RecName: Full=PMR5N domain-containing protein {ECO:0000259|Pfam:PF14416};	--	GO:0005794,Golgi apparatus; GO:0016021,integral component of membrane; GO:0016413,O-acetyltransferase activity; GO:0003674,molecular_function; GO:0003824,catalytic activity; GO:0008374,O-acyltransferase activity; GO:0016407,acetyltransferase activity; GO:0016740,transferase activity; GO:0016746,acyltransferase activity; GO:0016747,acyltransferase activity, transferring groups other than amino-acy…	PF13839.9:GDSL/SGNH-like Acyl-Esterase family found in Pmr5 and Cas1p	--	--	--
Cg8g010040	18.7971	18.3539	26.2206	9.7086	10.5493	9.7589	1264	1298	1855	652	696	648	-1.09882	6.88833e-13	1.54761e-10	down	chr8	8620570	8626842	-	Cg8g010040	--	K01620 threonine aldolase [EC:4.1.2.48] | (RefSeq) probable low-specificity L-threonine aldolase 1 (A)	ko00260: Glycine, serine and threonine metabolism; ko01100: Metabolic pathways; ko01110: Biosynthesis of secondary metabolites; ko01230: Biosynthesis of amino acids	probable low-specificity L-threonine aldolase 1 [Citrus sinensis]	A0A2H5Q069_CITUN RecName: Full=Beta_elim_lyase domain-containing protein {ECO:0000259|Pfam:PF01212};	Threonine aldolase	GO:0005829,cytosol; GO:0008732,L-allo-threonine aldolase activity; GO:0004793,threonine aldolase activity; GO:0006545,glycine biosynthetic process; GO:0006567,threonine catabolic process; GO:0003674,molecular_function; GO:0003824,catalytic activity; GO:0016829,lyase activity; GO:0016830,carbon-carbon lyase activity; GO:0016832,aldehyde-lyase activity; GO:0006082,organic acid metabolic process; GO…	PF01212.24:Beta-eliminating lyase	--	--	--
Cg5g010010	6.5744	10.7734	11.7269	4.0058	4.106	5.1563	235	405	441	143	144	182	-1.15358	1.49849e-06	6.48026e-05	down	chr5	7392419	7393420	+	Cg5g010010	--	--	--	thaumatin-like protein [Citrus clementina]	V4TQ47_CITCL SubName: Full=Uncharacterized protein {ECO:0000313|EMBL:ESR53815.1};	--	GO:0005576,extracellular region; GO:0050832,defense response to fungus; GO:0031640,killing of cells of another organism; GO:0006950,response to stress; GO:0006952,defense response; GO:0008150,biological_process; GO:0009605,response to external stimulus; GO:0009607,response to biotic stimulus; GO:0009620,response to fungus; GO:0043207,response to external biotic stimulus; GO:0044419,biological pro…	PF00314.20:Thaumatin family	--	--	--
Cg5g008610	2.5861	1.8015	2.8393	1.3709	1.2122	0.7003	187	137	216	99	86	50	-1.15657	0.000221663	0.00396271	down	chr5	6278700	6281636	+	Cg5g008610	--	K01087 trehalose 6-phosphate phosphatase [EC:3.1.3.12] | (RefSeq) probable trehalose-phosphate phosphatase F (A)	ko00500: Starch and sucrose metabolism; ko01100: Metabolic pathways; ko01110: Biosynthesis of secondary metabolites	putative trehalose-phosphate phosphatase F [Citrus sinensis]	A0A067EAX2_CITSI RecName: Full=Trehalose 6-phosphate phosphatase {ECO:0000256|RuleBase:RU361117}; EC=3.1.3.12 {ECO:0000256|RuleBase:RU361117};	Trehalose-6-phosphate synthase component TPS1 and related subunits	GO:0004805,trehalose-phosphatase activity; GO:0005992,trehalose biosynthetic process; GO:0003674,molecular_function; GO:0003824,catalytic activity; GO:0016787,hydrolase activity; GO:0016788,hydrolase activity, acting on ester bonds; GO:0016791,phosphatase activity; GO:0019203,carbohydrate phosphatase activity; GO:0042578,phosphoric ester hydrolase activity; GO:0005975,carbohydrate metabolic proce…	PF02358.19:Trehalose-phosphatase	--	--	--
Cg2g009570	2.1941	2.1762	1.1866	5.0569	3.2003	3.1989	116	121	66	267	166	167	1.0196	0.00128456	0.0154098	up	chr2	8568753	8570841	+	Cg2g009570	--	--	--	UPF0496 protein [Citrus sinensis]	V4U7T3_CITCL SubName: Full=Uncharacterized protein {ECO:0000313|EMBL:ESR60150.1};	--	GO:0016021,integral component of membrane; GO:0005575,cellular_component; GO:0016020,membrane; GO:0031224,intrinsic component of membrane; GO:0110165,cellular anatomical entity	PF05055.15:Protein of unknown function (DUF677)	--	--	--
novel.381	3.5201	2.4083	3.5091	1.2895	2.1439	1.3477	82	59	86	30	49	31	-1.0044	0.00527592	0.0434421	down	chr2	29009234	29009980	-	--	--	K08770 ubiquitin C | (RefSeq) polyubiquitin (A)	ko04120: Ubiquitin mediated proteolysis	hypothetical protein CICLE_v10009854mg [Citrus clementina]	V4WFH8_CITCL RecName: Full=Ubiquitin-like domain-containing protein {ECO:0000259|PROSITE:PS50053};	Ubiquitin and ubiquitin-like proteins	GO:0005737,cytoplasm; GO:0005634,nucleus; GO:0003729,mRNA binding; GO:0003674,molecular_function; GO:0003676,nucleic acid binding; GO:0003723,RNA binding; GO:0005488,binding; GO:0097159,organic cyclic compound binding; GO:1901363,heterocyclic compound binding; GO:0005575,cellular_component; GO:0005622,intracellular anatomical structure; GO:0110165,cellular anatomical entity; GO:0043226,organelle;…	PF00240.26:Ubiquitin family	--	--	--
Cg9g006160	0.6028	0.4258	0.4338	0.8623	1.4132	1.6658	70	52	53	100	161	191	1.40113	1.08245e-05	0.000339117	up	chr9	5046440	5050582	-	Cg9g006160	--	--	--	auxin canalization protein (DUF828) [Citrus sinensis]	A0A067GGJ1_CITSI SubName: Full=Uncharacterized protein {ECO:0000313|EMBL:KDO74481.1};	--	GO:0009734,auxin-activated signaling pathway; GO:0010305,leaf vascular tissue pattern formation; GO:0010087,phloem or xylem histogenesis; GO:0006892,post-Golgi vesicle-mediated transport; GO:0009733,response to auxin; GO:0007154,cell communication; GO:0007165,signal transduction; GO:0008150,biological_process; GO:0009719,response to endogenous stimulus; GO:0009725,response to hormone; GO:0009755,…	PF05703.14:Auxin canalisation	--	--	--
Cg2g023940	2.1245	2.5251	5.6936	0.8273	1.0225	1.0758	72	90	203	28	34	36	-1.83926	1.21009e-05	0.000372428	down	chr2	31442184	31443408	-	Cg2g023940	--	--	--	vascular-related unknown protein 1-like [Citrus sinensis]	A0A2H5PIP6_CITUN SubName: Full=Uncharacterized protein {ECO:0000313|EMBL:GAY52214.1};	--	GO:0005829,cytosol; GO:0005634,nucleus; GO:0010089,xylem development; GO:0008150,biological_process; GO:0009888,tissue development; GO:0010087,phloem or xylem histogenesis; GO:0032502,developmental process; GO:0048856,anatomical structure development; GO:0005575,cellular_component; GO:0005622,intracellular anatomical structure; GO:0005737,cytoplasm; GO:0110165,cellular anatomical entity; GO:00432…	--	--	--	--
Cg9g024970	0.2925	0.255	0.1738	0.659	1.0062	0.7159	24	22	15	54	81	58	1.69858	2.51889e-05	0.000683147	up	chr9	36163021	36166069	+	Cg9g024970	--	K13436 pto-interacting protein 1 [EC:2.7.11.1] | (RefSeq) PTI1-like tyrosine-protein kinase 1 isoform X1 (A)	ko04626: Plant-pathogen interaction	wall-associated receptor kinase-like 8 [Citrus sinensis]	V4S3N2_CITCL RecName: Full=Protein kinase domain-containing protein {ECO:0000259|PROSITE:PS50011};	--	GO:0016021,integral component of membrane; GO:0005886,plasma membrane; GO:0005524,ATP binding; GO:0005509,calcium ion binding; GO:0030247,polysaccharide binding; GO:0106310,protein serine kinase activity; GO:0004674,protein serine/threonine kinase activity; GO:0007166,cell surface receptor signaling pathway; GO:0006468,protein phosphorylation; GO:0000166,nucleotide binding; GO:0003674,molecular_f…	PF07714.20:Protein tyrosine and serine/threonine kinase	--	--	--
Cg3g022050	1.4412	1.7185	1.4821	3.6904	3.6361	4.2469	122	153	132	312	302	355	1.29301	6.18851e-14	1.70749e-11	up	chr3	27888194	27892067	+	Cg3g022050	--	K13430 serine/threonine-protein kinase PBS1 [EC:2.7.11.1] | (RefSeq) serine/threonine-protein kinase PBS1 (A)	ko04626: Plant-pathogen interaction	wall-associated receptor kinase-like 14 [Citrus sinensis]	A0A2H5NH45_CITUN RecName: Full=Protein kinase domain-containing protein {ECO:0000259|PROSITE:PS50011};	Serine/threonine protein kinase	GO:0016021,integral component of membrane; GO:0005886,plasma membrane; GO:0005524,ATP binding; GO:0106310,protein serine kinase activity; GO:0004674,protein serine/threonine kinase activity; GO:0007166,cell surface receptor signaling pathway; GO:0006468,protein phosphorylation; GO:0000166,nucleotide binding; GO:0003674,molecular_function; GO:0005488,binding; GO:0017076,purine nucleotide binding; …	PF07714.20:Protein tyrosine and serine/threonine kinase	--	--	--
Cg9g007230	0.8404	0.6925	0.6035	1.2529	1.9986	1.4752	45	39	34	67	105	78	1.12058	0.000820355	0.011103	up	chr9	6064710	6068964	-	Cg9g007230	--	--	--	protein WVD2-like 3 isoform X2 [Citrus sinensis]	A0A067DST8_CITSI RecName: Full=TPX2 domain-containing protein {ECO:0000259|Pfam:PF06886};	--	GO:0055028,cortical microtubule; GO:0008017,microtubule binding; GO:0043622,cortical microtubule organization; GO:0051511,negative regulation of unidimensional cell growth; GO:0009826,unidimensional cell growth; GO:0003674,molecular_function; GO:0005488,binding; GO:0005515,protein binding; GO:0008092,cytoskeletal protein binding; GO:0015631,tubulin binding; GO:0000226,microtubule cytoskeleton org…	PF06886.14:Targeting protein for Xklp2 (TPX2) domain	--	--	--
Cg4g001470	3.7569	3.9059	3.6887	14.9644	15.8213	14.3405	182	199	188	724	752	686	1.96778	4.58734e-49	3.60726e-45	up	chr4	1558956	1560827	-	Cg4g001470	--	K13424 WRKY transcription factor 33 | (RefSeq) WRKY transcription factor WRKY24-like (A)	ko04016: MAPK signaling pathway - plant; ko04626: Plant-pathogen interaction	probable WRKY transcription factor 40 [Citrus clementina]	A0A067FW74_CITSI RecName: Full=WRKY domain-containing protein {ECO:0000259|PROSITE:PS50811};	--	GO:0005634,nucleus; GO:0003700,DNA-binding transcription factor activity; GO:0000976,transcription cis-regulatory region binding; GO:0042742,defense response to bacterium; GO:0050832,defense response to fungus; GO:0045892,negative regulation of DNA-templated transcription; GO:0031347,regulation of defense response; GO:0002237,response to molecule of bacterial origin; GO:0009751,response to salicy…	PF03106.18:WRKY DNA -binding domain	WRKY	TF	WRKY
Cg8g011160	3.0019	3.6584	3.2753	6.1599	9.1574	8.692	142	182	163	291	425	406	1.24738	5.87737e-10	7.00253e-08	up	chr8	10148563	10151028	-	Cg8g011160	--	K13425 WRKY transcription factor 22 | (RefSeq) WRKY transcription factor 22 (A)	ko04016: MAPK signaling pathway - plant; ko04626: Plant-pathogen interaction	probable WRKY transcription factor 74 [Citrus sinensis]	A0A2H5PUH1_CITUN RecName: Full=WRKY domain-containing protein {ECO:0000259|PROSITE:PS50811};	--	GO:0005634,nucleus; GO:0005516,calmodulin binding; GO:0003700,DNA-binding transcription factor activity; GO:0043565,sequence-specific DNA binding; GO:0003674,molecular_function; GO:0005488,binding; GO:0005515,protein binding; GO:0140110,transcription regulator activity; GO:0003676,nucleic acid binding; GO:0003677,DNA binding; GO:0097159,organic cyclic compound binding; GO:1901363,heterocyclic com…	PF03106.18:WRKY DNA -binding domain	WRKY	TF	WRKY
Cg7g019730	0.2986	0.3904	0.3371	0.8036	0.6277	0.8883	16	22	19	43	33	47	1.15176	0.00598242	0.0473835	up	chr7	19733708	19735879	+	Cg7g019730	--	--	--	hypothetical protein CISIN_1g018400mg [Citrus sinensis]	A0A067H4B5_CITSI SubName: Full=Uncharacterized protein {ECO:0000313|EMBL:KDO82552.1};	--	GO:0016021,integral component of membrane; GO:0005886,plasma membrane; GO:0022857,transmembrane transporter activity; GO:0003674,molecular_function; GO:0005215,transporter activity; GO:0005575,cellular_component; GO:0016020,membrane; GO:0031224,intrinsic component of membrane; GO:0110165,cellular anatomical entity; GO:0071944,cell periphery	PF00892.23:EamA-like transporter family	--	--	--
Cg4g012570	4.1848	3.2366	3.2735	1.644	1.8775	1.9061	209	170	172	82	92	94	-1.00439	8.03277e-06	0.000265402	down	chr4	16854954	16856580	-	Cg4g012570	--	--	--	hypothetical protein KPL71_001943 [Citrus sinensis]	A0A2H5QMS2_CITUN SubName: Full=Uncharacterized protein {ECO:0000313|EMBL:GAY65912.1};	Uncharacterized conserved protein	GO:0000139,Golgi membrane; GO:0016021,integral component of membrane; GO:0052636,arabinosyltransferase activity; GO:0016757,glycosyltransferase activity; GO:0009664,plant-type cell wall organization; GO:0003674,molecular_function; GO:0003824,catalytic activity; GO:0016740,transferase activity; GO:0016763,pentosyltransferase activity; GO:0008150,biological_process; GO:0009987,cellular process; GO:…	PF04577.17:Glycosyltransferase 61	--	--	--
Cg4g022130	39.3989	38.711	37.4059	18.7048	15.7856	15.7763	1740	1798	1738	825	684	688	-1.22345	1.13941e-25	1.62905e-22	down	chr4	26675306	26676734	-	Cg4g022130	--	K14504 xyloglucan:xyloglucosyl transferase TCH4 [EC:2.4.1.207] | (RefSeq) xyloglucan endotransglucosylase/hydrolase protein 22-like (A)	ko04075: Plant hormone signal transduction	Xyloglucan endotransglucosylase/hydrolase protein 22 [Citrus sinensis]	A0A067DY55_CITSI RecName: Full=Xyloglucan endotransglucosylase/hydrolase {ECO:0000256|RuleBase:RU361120}; EC=2.4.1.207 {ECO:0000256|RuleBase:RU361120};	--	GO:0048046,apoplast; GO:0005794,Golgi apparatus; GO:0099503,secretory vesicle; GO:0004553,hydrolase activity, hydrolyzing O-glycosyl compounds; GO:0030247,polysaccharide binding; GO:0016762,xyloglucan:xyloglucosyl transferase activity; GO:0042546,cell wall biogenesis; GO:0071456,cellular response to hypoxia; GO:0009664,plant-type cell wall organization; GO:0009733,response to auxin; GO:0009741,re…	PF00722.24:Glycosyl hydrolases family 16	--	--	--
Cg7g019530	3.6338	3.8254	1.6036	1.5074	1.455	1.3931	140	155	65	58	55	53	-1.08542	0.00343138	0.0321478	down	chr7	19588758	19590043	+	Cg7g019530	--	K08235 xyloglucan:xyloglucosyl transferase [EC:2.4.1.207] | (RefSeq) probable xyloglucan endotransglucosylase/hydrolase protein 33 (A)	--	putative xyloglucan endotransglucosylase/hydrolase protein 33 [Citrus sinensis]	A0A067GRY4_CITSI RecName: Full=Xyloglucan endotransglucosylase/hydrolase {ECO:0000256|RuleBase:RU361120}; EC=2.4.1.207 {ECO:0000256|RuleBase:RU361120};	--	GO:0048046,apoplast; GO:0005887,integral component of plasma membrane; GO:0004553,hydrolase activity, hydrolyzing O-glycosyl compounds; GO:0030247,polysaccharide binding; GO:0016762,xyloglucan:xyloglucosyl transferase activity; GO:0042546,cell wall biogenesis; GO:0009831,plant-type cell wall modification involved in multidimensional cell growth; GO:0010411,xyloglucan metabolic process; GO:0003674…	PF00722.24:Glycosyl hydrolases family 16	--	--	--
Cg1g007100	216.999	271.369	291.805	81.2126	167.842	133.659	11542	15180	16329	4314	8759	7020	-1.051	1.33114e-06	5.84772e-05	down	chr1	4611978	4613896	-	Cg1g007100	--	K08235 xyloglucan:xyloglucosyl transferase [EC:2.4.1.207] | (RefSeq) probable xyloglucan endotransglucosylase/hydrolase protein 6 (A)	--	probable xyloglucan endotransglucosylase/hydrolase protein 6 [Citrus clementina]	A0A067GGP8_CITSI RecName: Full=Xyloglucan endotransglucosylase/hydrolase {ECO:0000256|RuleBase:RU361120}; EC=2.4.1.207 {ECO:0000256|RuleBase:RU361120};	--	GO:0048046,apoplast; GO:0004553,hydrolase activity, hydrolyzing O-glycosyl compounds; GO:0030247,polysaccharide binding; GO:0016762,xyloglucan:xyloglucosyl transferase activity; GO:0042546,cell wall biogenesis; GO:0071555,cell wall organization; GO:0009414,response to water deprivation; GO:0010411,xyloglucan metabolic process; GO:0003674,molecular_function; GO:0003824,catalytic activity; GO:00167…	PF00722.24:Glycosyl hydrolases family 16	--	--	--
Cg2g017560	26.2935	24.3896	31.7835	10.803	14.8559	13.0726	1104	1077	1404	453	612	542	-1.11338	8.55592e-13	1.8952e-10	down	chr2	23675660	23677857	-	Cg2g017560	--	K08235 xyloglucan:xyloglucosyl transferase [EC:2.4.1.207] | (RefSeq) xyloglucan endotransglucosylase/hydrolase protein 9 (A)	--	Xyloglucan endotransglucosylase/hydrolase protein 9 [Citrus sinensis]	A0A067EA24_CITSI RecName: Full=Xyloglucan endotransglucosylase/hydrolase {ECO:0000256|RuleBase:RU361120}; EC=2.4.1.207 {ECO:0000256|RuleBase:RU361120};	--	GO:0048046,apoplast; GO:0004553,hydrolase activity, hydrolyzing O-glycosyl compounds; GO:0016762,xyloglucan:xyloglucosyl transferase activity; GO:0042546,cell wall biogenesis; GO:0071555,cell wall organization; GO:0009835,fruit ripening; GO:0010411,xyloglucan metabolic process; GO:0003674,molecular_function; GO:0003824,catalytic activity; GO:0016787,hydrolase activity; GO:0016798,hydrolase activi…	PF00722.24:Glycosyl hydrolases family 16	--	--	--
Cg3g006200	2.8756	3.9191	6.9548	0.9385	1.6608	1.8336	270	387	687	88	153	170	-1.65344	6.70764e-07	3.33833e-05	down	chr3	11717689	11721647	+	Cg3g006200	--	K15920 xylan 1,4-beta-xylosidase [EC:3.2.1.37] | (RefSeq) beta-xylosidase/alpha-L-arabinofuranosidase 2 (A)	ko00520: Amino sugar and nucleotide sugar metabolism; ko01100: Metabolic pathways	beta-xylosidase/alpha-L-arabinofuranosidase 2 [Citrus sinensis]	V4SY44_CITCL RecName: Full=Fn3_like domain-containing protein {ECO:0000259|SMART:SM01217};	--	GO:0005576,extracellular region; GO:0046556,alpha-L-arabinofuranosidase activity; GO:0009044,xylan 1,4-beta-xylosidase activity; GO:0045493,xylan catabolic process; GO:0003674,molecular_function; GO:0003824,catalytic activity; GO:0004553,hydrolase activity, hydrolyzing O-glycosyl compounds; GO:0016787,hydrolase activity; GO:0016798,hydrolase activity, acting on glycosyl bonds; GO:0097599,xylanase…	PF01915.25:Glycosyl hydrolase family 3 C-terminal domain	--	--	--
Cg7g013350	4.2936	3.1968	3.3202	4.4158	8.8264	9.8902	295	231	240	303	595	671	1.06675	0.000125821	0.00250162	up	chr7	15271130	15273661	+	Cg7g013350	--	--	--	hypothetical protein KPL71_012720 [Citrus sinensis]	A0A067EGI8_CITSI RecName: Full=NPH3 domain-containing protein {ECO:0000259|PROSITE:PS51649};	--	GO:0031463,Cul3-RING ubiquitin ligase complex; GO:0016567,protein ubiquitination; GO:0009737,response to abscisic acid; GO:0006807,nitrogen compound metabolic process; GO:0008150,biological_process; GO:0008152,metabolic process; GO:0019538,protein metabolic process; GO:0032446,protein modification by small protein conjugation; GO:0036211,protein modification process; GO:0043170,macromolecule meta…	PF03000.17:NPH3 family	--	--	--
Cg5g029060	185.349	156.607	175.402	63.5329	75.3396	84.9881	3187	2832	3173	1091	1271	1443	-1.23492	7.52679e-22	6.57632e-19	down	chr5	37863050	37863640	+	Cg5g029060	--	--	--	uncharacterized protein At1g05835 [Citrus clementina]	V4TXD7_CITCL SubName: Full=Uncharacterized protein {ECO:0000313|EMBL:ESR56390.1};	Histone H3 (Lys4) methyltransferase complex, subunit SET1 and related methyltransferases	GO:0001709,cell fate determination; GO:0008150,biological_process; GO:0009987,cellular process; GO:0030154,cell differentiation; GO:0032502,developmental process; GO:0045165,cell fate commitment; GO:0048869,cellular developmental process	--	--	--	--
Cg9g005140	4.3901	3.3766	5.0366	3.0238	1.4535	1.3734	314	254	379	216	102	97	-1.14663	0.000326111	0.00540437	down	chr9	4382179	4387232	+	Cg9g005140	--	--	--	probable LRR receptor-like serine/threonine-protein kinase At1g67720 isoform X1 [Citrus sinensis]	A0A067GHA8_CITSI SubName: Full=Uncharacterized protein {ECO:0000313|EMBL:KDO74686.1};	FOG: Leucine rich repeat	GO:0016021,integral component of membrane; GO:0005524,ATP binding; GO:0106310,protein serine kinase activity; GO:0004674,protein serine/threonine kinase activity; GO:0006468,protein phosphorylation; GO:0000166,nucleotide binding; GO:0003674,molecular_function; GO:0005488,binding; GO:0017076,purine nucleotide binding; GO:0030554,adenyl nucleotide binding; GO:0032553,ribonucleotide binding; GO:0032…	PF12819.10:Malectin-like domain	--	--	--
Cg2g001140	0.365	0.1909	0.1908	0.6396	0.9114	0.7947	20	11	11	35	49	43	1.62713	0.000695905	0.00977188	up	chr2	1337174	1338804	+	Cg2g001140	--	K03094 S-phase kinase-associated protein 1 | (RefSeq) SKP1-like protein 14 (A)	ko04120: Ubiquitin mediated proteolysis; ko04141: Protein processing in endoplasmic reticulum	hypothetical protein CICLE_v10015107mg [Citrus clementina]	V4U4S8_CITCL SubName: Full=Uncharacterized protein {ECO:0000313|EMBL:ESR59105.1};	--	GO:0016021,integral component of membrane; GO:0005886,plasma membrane; GO:0005575,cellular_component; GO:0016020,membrane; GO:0031224,intrinsic component of membrane; GO:0110165,cellular anatomical entity; GO:0071944,cell periphery	PF03140.18:Plant protein of unknown function	--	--	--
Cg2g002880	0.5696	0.6577	0.4061	1.4869	1.3892	1.0095	28	34	21	73	67	49	1.22791	0.00121449	0.0148173	up	chr2	2754747	2756124	+	Cg2g002880	--	--	--	UPF0481 protein At3g47200-like [Citrus sinensis]	V4U0A1_CITCL SubName: Full=Uncharacterized protein {ECO:0000313|EMBL:ESR59297.1};	--	GO:0016021,integral component of membrane; GO:0005886,plasma membrane; GO:0005575,cellular_component; GO:0016020,membrane; GO:0031224,intrinsic component of membrane; GO:0110165,cellular anatomical entity; GO:0071944,cell periphery	PF03140.18:Plant protein of unknown function	--	--	--
Cg3g021530	8.243	8.8847	5.0065	4.4695	2.8814	2.3808	277	314	177	150	95	79	-1.20849	0.000123853	0.00247502	down	chr3	27548218	27550783	-	Cg3g021530	--	--	--	B3 domain-containing protein At5g42700 isoform X1 [Citrus sinensis]	A0A067GWZ4_CITSI RecName: Full=TF-B3 domain-containing protein {ECO:0000259|PROSITE:PS50863};	--	GO:0005634,nucleus; GO:0003677,DNA binding; GO:0003674,molecular_function; GO:0003676,nucleic acid binding; GO:0005488,binding; GO:0097159,organic cyclic compound binding; GO:1901363,heterocyclic compound binding; GO:0005575,cellular_component; GO:0005622,intracellular anatomical structure; GO:0043226,organelle; GO:0043227,membrane-bounded organelle; GO:0043229,intracellular organelle; GO:0043231…	PF02362.24:B3 DNA binding domain	B3	TF	B3->B3
Cg2g005610	0.4745	0.3711	0.2691	1.0421	0.8346	0.6123	62	51	37	136	107	79	1.13654	0.000984168	0.0126973	up	chr2	5091681	5097047	-	Cg2g005610	--	K13418 somatic embryogenesis receptor kinase 1 [EC:2.7.10.1 2.7.11.1] | (RefSeq) SERK; somatic embryogenesis receptor-like kinase precursor (A)	--	probable inactive receptor kinase At5g10020 [Citrus sinensis]	A0A2H5PES1_CITUN RecName: Full=Protein kinase domain-containing protein {ECO:0000259|PROSITE:PS50011};	--	GO:0016021,integral component of membrane; GO:0005886,plasma membrane; GO:0005524,ATP binding; GO:0004672,protein kinase activity; GO:0006468,protein phosphorylation; GO:0000166,nucleotide binding; GO:0003674,molecular_function; GO:0005488,binding; GO:0017076,purine nucleotide binding; GO:0030554,adenyl nucleotide binding; GO:0032553,ribonucleotide binding; GO:0032555,purine ribonucleotide bindin…	PF07714.20:Protein tyrosine and serine/threonine kinase	--	--	--
Cg8g021770	78.2352	63.0848	57.6824	170.357	110.597	138.109	2336	1981	1812	5080	3240	4072	1.04914	6.51695e-09	5.9244e-07	up	chr8	19014034	19014870	+	Cg8g021770	--	--	--	zinc finger protein ZAT12 [Citrus clementina]	V4SGM1_CITCL SubName: Full=Uncharacterized protein {ECO:0000313|EMBL:ESR37995.1};	FOG: Zn-finger	GO:0005634,nucleus; GO:0003700,DNA-binding transcription factor activity; GO:0046872,metal ion binding; GO:0071456,cellular response to hypoxia; GO:0045926,negative regulation of growth; GO:0006355,regulation of DNA-templated transcription; GO:0010200,response to chitin; GO:0006979,response to oxidative stress; GO:0003674,molecular_function; GO:0140110,transcription regulator activity; GO:0005488…	PF13912.9:C2H2-type zinc finger	C2H2	TF	C2H2
Cg2g038130	8.8425	15.6863	18.1395	2.0087	4.0085	3.7958	335	625	723	76	149	142	-2.14218	2.03384e-12	4.26404e-10	down	chr2	46807392	46809159	-	Cg2g038130	--	K14709 solute carrier family 39 (zinc transporter), member 1/2/3 | (RefSeq) probable zinc transporter 10 (A)	--	putative zinc transporter 10 [Citrus sinensis]	A0A067GCY1_CITSI SubName: Full=Uncharacterized protein {ECO:0000313|EMBL:KDO77459.1};	Fe2+/Zn2+ regulated transporter	GO:0016021,integral component of membrane; GO:0016020,membrane; GO:0005886,plasma membrane; GO:0005385,zinc ion transmembrane transporter activity; GO:0071577,zinc ion transmembrane transport; GO:0003674,molecular_function; GO:0005215,transporter activity; GO:0008324,cation transmembrane transporter activity; GO:0015075,ion transmembrane transporter activity; GO:0015318,inorganic molecular entity…	PF02535.25:ZIP Zinc transporter	--	--	--

## Sheet: 2X-P_vs_4X-P_K-means upDEGs
DEGs specifically up-regulated in tetraploid juice sacs in K-means analysis(Subclass 2).
ID	2X-P1_fpkm	2X-P2_fpkm	2X-P3_fpkm	4X-P1_fpkm	4X-P2_fpkm	4X-P3_fpkm	2X-P1_count	2X-P2_count	2X-P3_count	4X-P1_count	4X-P2_count	4X-P3_count	log2FoldChange	pvalue	padj	regulated	chr	start	end	strand	gene_name	gene_description	KEGG	KEGG pathway	NR	Tremble	KOG	GO	Pfam	TF-Family	TF-Category	TF-Classification
Cg1g001510	0.9182	1.3582	0.9455	2.4519	2.7297	3.5647	36	56	39	96	105	138	1.41341	3.28897e-06	0.00012345	up	chr1	799972	801294	-	Cg1g001510	--	K14489 arabidopsis histidine kinase 2/3/4 (cytokinin receptor) [EC:2.7.13.3] | (RefSeq) histidine kinase 2 (A)	ko04075: Plant hormone signal transduction	histidine kinase 1-like [Citrus sinensis]	V4SNM7_CITCL RecName: Full=Response regulatory domain-containing protein {ECO:0000259|PROSITE:PS50110};	Sensory transduction histidine kinase	GO:0016021,integral component of membrane; GO:0005886,plasma membrane; GO:0009927,histidine phosphotransfer kinase activity; GO:0005034,osmosensor activity; GO:0000155,phosphorelay sensor kinase activity; GO:0009738,abscisic acid-activated signaling pathway; GO:0006970,response to osmotic stress; GO:0009414,response to water deprivation; GO:0010431,seed maturation; GO:0010375,stomatal complex pat…	PF00072.27:Response regulator receiver domain	Others	TR	Others
Cg1g011820	0.0857	0.0564	0.0438	0.1023	0.2787	0.1368	26	18	14	31	83	41	1.45161	0.00578422	0.046318	up	chr1	8887015	8921988	+	Cg1g011820	--	K14326 regulator of nonsense transcripts 1 [EC:3.6.4.13 5.6.2.3] | (RefSeq) regulator of nonsense transcripts 1 homolog (A)	ko03013: Nucleocytoplasmic transport; ko03015: mRNA surveillance pathway	UvrD-like helicase ATP-binding domain-containing protein [Citrus sinensis]	A0A2H5PW34_CITUN RecName: Full=UvrD-like helicase ATP-binding domain-containing protein {ECO:0000259|PROSITE:PS51198};	tRNA-splicing endonuclease positive effector (SEN1)	GO:0005634,nucleus; GO:0005524,ATP binding; GO:0004386,helicase activity; GO:0016787,hydrolase activity; GO:0003723,RNA binding; GO:0009553,embryo sac development; GO:0010183,pollen tube guidance; GO:0009875,pollen-pistil interaction; GO:0000166,nucleotide binding; GO:0003674,molecular_function; GO:0005488,binding; GO:0017076,purine nucleotide binding; GO:0030554,adenyl nucleotide binding; GO:003…	PF20073.2:Domain of unknown function (DUF6469)	--	--	--
Cg1g013440	2.247	2.0308	1.2794	5.2239	3.9115	3.4809	202	192	121	469	345	309	1.1585	9.15772e-06	0.000294071	up	chr1	10706235	10711910	-	Cg1g013440	--	K13430 serine/threonine-protein kinase PBS1 [EC:2.7.11.1] | (RefSeq) serine/threonine-protein kinase PBS1 (A)	ko04626: Plant-pathogen interaction	LRR receptor-like serine/threonine-protein kinase IOS1 [Citrus clementina]	A0A2H5PWK6_CITUN SubName: Full=Uncharacterized protein {ECO:0000313|EMBL:GAY56445.1};	--	GO:0016021,integral component of membrane; GO:0005886,plasma membrane; GO:0090406,pollen tube; GO:0005524,ATP binding; GO:0042802,identical protein binding; GO:0042803,protein homodimerization activity; GO:0004674,protein serine/threonine kinase activity; GO:0009738,abscisic acid-activated signaling pathway; GO:0002229,defense response to oomycetes; GO:0009788,negative regulation of abscisic acid…	PF12819.10:Malectin-like domain	--	--	--
Cg1g014830	3.2664	2.2148	1.9595	5.1741	5.6487	4.772	122	87	77	193	207	176	1.04247	4.87118e-05	0.00117139	up	chr1	11226996	11229480	+	Cg1g014120	--	--	--	CASP-like protein 3A1 [Citrus sinensis]	A0A2H5PFG2_CITUN RecName: Full=CASP-like protein {ECO:0000256|RuleBase:RU361233};	--	GO:0016021,integral component of membrane; GO:0005886,plasma membrane; GO:0051539,4 iron, 4 sulfur cluster binding; GO:0003674,molecular_function; GO:0005488,binding; GO:0051536,iron-sulfur cluster binding; GO:0051540,metal cluster binding; GO:0005575,cellular_component; GO:0016020,membrane; GO:0031224,intrinsic component of membrane; GO:0110165,cellular anatomical entity; GO:0071944,cell periphe…	PF04535.15:Casparian strip membrane protein domain	--	--	--
Cg1g020450	2.0943	0.4596	1.225	3.9522	4.7618	3.1814	26	6	16	49	58	39	1.63222	0.00289594	0.0283766	up	chr1	16328542	16328889	-	Cg1g019260	--	--	--	nucleolar protein 10 [Citrus clementina]	A0A067EJW5_CITSI SubName: Full=Uncharacterized protein {ECO:0000313|EMBL:KDO51517.1};	--	--	--	--	--	--
Cg2g013970	0.5155	0.6281	1.026	1.226	1.3793	2.4309	32	41	67	76	84	149	1.18951	0.00203401	0.0218785	up	chr2	16625802	16628166	+	Cg2g013970	--	K05909 laccase [EC:1.10.3.2] | (RefSeq) laccase-13-like (A)	--	Laccase-13 [Citrus sinensis]	A0A067EJ05_CITSI RecName: Full=Laccase {ECO:0000256|ARBA:ARBA00012297, ECO:0000256|RuleBase:RU361119}; EC=1.10.3.2 {ECO:0000256|ARBA:ARBA00012297, ECO:0000256|RuleBase:RU361119}; AltName: Full=Benzenediol:oxygen oxidoreductase {ECO:0000256|RuleBase:RU361119}; AltName: Full=Diphenol oxidase {ECO:0000256|RuleBase:RU361119}; AltName: Full=Urishiol oxidase {ECO:0000256|RuleBase:RU361119};	Multicopper oxidases	GO:0048046,apoplast; GO:0048226,Casparian strip; GO:0005507,copper ion binding; GO:0052716,hydroquinone:oxygen oxidoreductase activity; GO:0016491,oxidoreductase activity; GO:0046274,lignin catabolic process; GO:0003674,molecular_function; GO:0005488,binding; GO:0043167,ion binding; GO:0043169,cation binding; GO:0046872,metal ion binding; GO:0046914,transition metal ion binding; GO:0003824,cataly…	PF00394.25:Multicopper oxidase	--	--	--
Cg2g018320	3.9702	5.6817	6.0418	2.4495	2.0641	2.9241	198	298	317	122	101	144	-1.09987	1.66481e-06	7.01945e-05	down	chr2	24421590	24423071	-	Cg2g017990	--	--	--	hypothetical protein KPL71_004403 [Citrus sinensis]	A0A2H5QTV0_CITUN RecName: Full=DUF4378 domain-containing protein {ECO:0000259|Pfam:PF14309};	--	--	PF14309.9:Domain of unknown function (DUF4378)	--	--	--
Cg2g020890	55.7647	52.1914	39.7481	24.4822	18.5817	19.2443	4842	4766	3631	2123	1583	1650	-1.27024	4.14266e-14	1.22927e-11	down	chr2	26648002	26652970	+	Cg2g020090	--	--	--	zinc finger CCCH domain-containing protein 18 [Citrus sinensis]	A0A067F5D1_CITSI SubName: Full=Uncharacterized protein {ECO:0000313|EMBL:KDO58411.1};	--	GO:0003677,DNA binding; GO:0046872,metal ion binding; GO:0004518,nuclease activity; GO:0003723,RNA binding; GO:0003674,molecular_function; GO:0003676,nucleic acid binding; GO:0005488,binding; GO:0097159,organic cyclic compound binding; GO:1901363,heterocyclic compound binding; GO:0043167,ion binding; GO:0043169,cation binding; GO:0003824,catalytic activity; GO:0016787,hydrolase activity; GO:00167…	PF12872.10:OST-HTH/LOTUS domain	--	--	--
Cg2g033770	19.0045	18.1812	14.3752	69.2292	88.3951	61.938	1141	1148	908	4151	5207	3672	2.06566	1.85835e-34	4.87103e-31	up	chr2	42011016	42012825	+	Cg2g032860	--	K18819 inositol 3-alpha-galactosyltransferase [EC:2.4.1.123] | (RefSeq) galactinol synthase 2-like (A)	ko00052: Galactose metabolism; ko01100: Metabolic pathways	hypothetical protein CUMW_223340 [Citrus unshiu]	A0A2H5QEY6_CITUN RecName: Full=Hexosyltransferase {ECO:0000256|RuleBase:RU362027}; EC=2.4.1.- {ECO:0000256|RuleBase:RU362027};	Glycosyl transferase, family 8 - glycogenin	GO:0005737,cytoplasm; GO:0016757,glycosyltransferase activity; GO:0047216,inositol 3-alpha-galactosyltransferase activity; GO:0046872,metal ion binding; GO:0006012,galactose metabolic process; GO:0003674,molecular_function; GO:0003824,catalytic activity; GO:0016740,transferase activity; GO:0008194,UDP-glycosyltransferase activity; GO:0008378,galactosyltransferase activity; GO:0016758,hexosyltrans…	PF01501.23:Glycosyl transferase family 8	--	--	--
Cg2g035840	0.7623	1.0562	0.8695	1.1341	4.2845	1.8087	35	51	42	52	193	82	1.40338	0.00319818	0.030502	up	chr2	45129838	45131703	+	Cg2g035840	--	--	--	class I glutamine amidotransferase-like superfamily protein [Citrus sinensis]	A0A067GB60_CITSI SubName: Full=Uncharacterized protein {ECO:0000313|EMBL:KDO76908.1}; Flags: Fragment;	--	GO:0016811,hydrolase activity, acting on carbon-nitrogen (but not peptide) bonds, in linear amides; GO:0016740,transferase activity; GO:0006541,glutamine metabolic process; GO:2000032,regulation of secondary shoot formation; GO:0003674,molecular_function; GO:0003824,catalytic activity; GO:0016787,hydrolase activity; GO:0016810,hydrolase activity, acting on carbon-nitrogen (but not peptide) bonds;…	PF07722.16:Peptidase C26	--	--	--
Cg2g036680	0.7623	1.0562	0.8695	1.1341	4.2845	1.8087	35	51	42	52	193	82	1.40338	0.00319818	0.030502	up	chr2	45129838	45131703	+	Cg2g035840	--	--	--	class I glutamine amidotransferase-like superfamily protein [Citrus sinensis]	A0A067GB60_CITSI SubName: Full=Uncharacterized protein {ECO:0000313|EMBL:KDO76908.1}; Flags: Fragment;	--	GO:0016811,hydrolase activity, acting on carbon-nitrogen (but not peptide) bonds, in linear amides; GO:0016740,transferase activity; GO:0006541,glutamine metabolic process; GO:2000032,regulation of secondary shoot formation; GO:0003674,molecular_function; GO:0003824,catalytic activity; GO:0016787,hydrolase activity; GO:0016810,hydrolase activity, acting on carbon-nitrogen (but not peptide) bonds;…	PF07722.16:Peptidase C26	--	--	--
Cg2g040440	2.5359	1.3034	1.2052	7.549	3.5277	2.9846	74	40	37	220	101	86	1.45736	0.00109137	0.0136983	up	chr2	48450469	48451286	-	Cg2g040440	--	K08770 ubiquitin C | (RefSeq) LOW QUALITY PROTEIN: polyubiquitin-A-like (A)	ko04120: Ubiquitin mediated proteolysis	ubiquitin domain-containing protein 7SL RNA1 [Citrus sinensis]	A0A067G7E3_CITSI SubName: Full=Uncharacterized protein {ECO:0000313|EMBL:KDO75543.1};	Ubiquitin and ubiquitin-like proteins	GO:0005829,cytosol; GO:0005654,nucleoplasm; GO:0031593,polyubiquitin modification-dependent protein binding; GO:0070628,proteasome binding; GO:0043130,ubiquitin binding; GO:0043161,proteasome-mediated ubiquitin-dependent protein catabolic process; GO:0003674,molecular_function; GO:0005488,binding; GO:0005515,protein binding; GO:0140030,modification-dependent protein binding; GO:0044877,protein-co…	PF00240.26:Ubiquitin family	--	--	--
Cg2g043860	0.4038	1.0409	1.2879	2.7134	1.317	4.071	45	122	151	302	144	448	1.54623	0.00039904	0.0063243	up	chr2	50601527	50607042	-	Cg2g043600	--	K10999 cellulose synthase A [EC:2.4.1.12] | (RefSeq) cellulose synthase A catalytic subunit 8 [UDP-forming] (A)	--	cellulose synthase A catalytic subunit 8 [UDP-forming]	A0A067GGW3_CITSI RecName: Full=Cellulose synthase {ECO:0000256|RuleBase:RU361116}; EC=2.4.1.12 {ECO:0000256|RuleBase:RU361116};	--	GO:0016021,integral component of membrane; GO:0005886,plasma membrane; GO:0016760,cellulose synthase (UDP-forming) activity; GO:0016759,cellulose synthase activity; GO:0046872,metal ion binding; GO:0071555,cell wall organization; GO:0030244,cellulose biosynthetic process; GO:0042742,defense response to bacterium; GO:0050832,defense response to fungus; GO:0009833,plant-type primary cell wall bioge…	PF03552.17:Cellulose synthase	--	--	--
Cg2g043870	0.4038	1.0409	1.2879	2.7134	1.317	4.071	45	122	151	302	144	448	1.54623	0.00039904	0.0063243	up	chr2	50601527	50607042	-	Cg2g043600	--	K10999 cellulose synthase A [EC:2.4.1.12] | (RefSeq) cellulose synthase A catalytic subunit 8 [UDP-forming] (A)	--	cellulose synthase A catalytic subunit 8 [UDP-forming]	A0A067GGW3_CITSI RecName: Full=Cellulose synthase {ECO:0000256|RuleBase:RU361116}; EC=2.4.1.12 {ECO:0000256|RuleBase:RU361116};	--	GO:0016021,integral component of membrane; GO:0005886,plasma membrane; GO:0016760,cellulose synthase (UDP-forming) activity; GO:0016759,cellulose synthase activity; GO:0046872,metal ion binding; GO:0071555,cell wall organization; GO:0030244,cellulose biosynthetic process; GO:0042742,defense response to bacterium; GO:0050832,defense response to fungus; GO:0009833,plant-type primary cell wall bioge…	PF03552.17:Cellulose synthase	--	--	--
Cg3g008170	2.8756	3.9191	6.9548	0.9385	1.6608	1.8336	270	387	687	88	153	170	-1.65344	6.70764e-07	3.33833e-05	down	chr3	11717689	11721647	+	Cg3g006200	--	K15920 xylan 1,4-beta-xylosidase [EC:3.2.1.37] | (RefSeq) beta-xylosidase/alpha-L-arabinofuranosidase 2 (A)	ko00520: Amino sugar and nucleotide sugar metabolism; ko01100: Metabolic pathways	beta-xylosidase/alpha-L-arabinofuranosidase 2 [Citrus sinensis]	V4SY44_CITCL RecName: Full=Fn3_like domain-containing protein {ECO:0000259|SMART:SM01217};	--	GO:0005576,extracellular region; GO:0046556,alpha-L-arabinofuranosidase activity; GO:0009044,xylan 1,4-beta-xylosidase activity; GO:0045493,xylan catabolic process; GO:0003674,molecular_function; GO:0003824,catalytic activity; GO:0004553,hydrolase activity, hydrolyzing O-glycosyl compounds; GO:0016787,hydrolase activity; GO:0016798,hydrolase activity, acting on glycosyl bonds; GO:0097599,xylanase…	PF01915.25:Glycosyl hydrolase family 3 C-terminal domain	--	--	--
Cg3g013030	2.245	3.1731	2.9413	3.7668	9.5237	5.2844	111	165	153	186	462	258	1.12927	0.00051001	0.00769025	up	chr3	22069870	22071255	-	Cg3g013030	--	--	--	hypothetical protein KPL71_015925 [Citrus sinensis]	A0A2H5P7D8_CITUN SubName: Full=Uncharacterized protein {ECO:0000313|EMBL:GAY48015.1};	--	--	--	--	--	--
Cg3g016320	48.4303	42.8237	27.2543	117.246	74.0947	96.541	2341	2177	1386	5660	3514	4608	1.25302	2.49168e-08	1.93038e-06	up	chr3	24530065	24531419	-	Cg3g016320	--	K09286 EREBP-like factor | (RefSeq) ethylene-responsive transcription factor TINY-like (A)	--	ethylene-responsive transcription factor ERF014 [Citrus sinensis]	A0A067DBV4_CITSI RecName: Full=AP2/ERF domain-containing protein {ECO:0000259|PROSITE:PS51032};	--	GO:0005634,nucleus; GO:0003700,DNA-binding transcription factor activity; GO:0000976,transcription cis-regulatory region binding; GO:0009873,ethylene-activated signaling pathway; GO:0009861,jasmonic acid and ethylene-dependent systemic resistance; GO:0045893,positive regulation of DNA-templated transcription; GO:0045088,regulation of innate immune response; GO:1900030,regulation of pectin biosynt…	PF00847.23:AP2 domain	AP2/ERF-ERF	TF	AP2/ERF->AP2/ERF-ERF
Cg3g017400	0.4036	0.785	0.9591	0.0367	0.1309	0.1858	22	45	55	2	7	10	-2.62917	5.57036e-05	0.00131342	down	chr3	24677498	24680628	-	Cg3g016530	--	--	--	esterase-like [Citrus sinensis]	A0A2H5NNP4_CITUN SubName: Full=Uncharacterized protein {ECO:0000313|EMBL:GAY41788.1};	--	GO:0016788,hydrolase activity, acting on ester bonds; GO:0019863,IgE binding; GO:0006952,defense response; GO:0003674,molecular_function; GO:0003824,catalytic activity; GO:0016787,hydrolase activity; GO:0005488,binding; GO:0019865,immunoglobulin binding; GO:0044877,protein-containing complex binding; GO:0006950,response to stress; GO:0008150,biological_process; GO:0050896,response to stimulus	PF00657.25:GDSL-like Lipase/Acylhydrolase	--	--	--
Cg3g017870	0.4036	0.785	0.9591	0.0367	0.1309	0.1858	22	45	55	2	7	10	-2.62917	5.57036e-05	0.00131342	down	chr3	24677498	24680628	-	Cg3g016530	--	--	--	esterase-like [Citrus sinensis]	A0A2H5NNP4_CITUN SubName: Full=Uncharacterized protein {ECO:0000313|EMBL:GAY41788.1};	--	GO:0016788,hydrolase activity, acting on ester bonds; GO:0019863,IgE binding; GO:0006952,defense response; GO:0003674,molecular_function; GO:0003824,catalytic activity; GO:0016787,hydrolase activity; GO:0005488,binding; GO:0019865,immunoglobulin binding; GO:0044877,protein-containing complex binding; GO:0006950,response to stress; GO:0008150,biological_process; GO:0050896,response to stimulus	PF00657.25:GDSL-like Lipase/Acylhydrolase	--	--	--
Cg3g022320	6.6942	7.2934	3.1815	8.5183	13.3615	16.9482	48	55	24	61	94	120	1.14518	0.0052157	0.0430985	up	chr3	28072190	28072573	-	Cg3g022320	--	--	--	SAP30 Sin3 bdg domain-containing protein [Citrus sinensis]	--	--	--	--	--	--	--
Cg3g022930	0.9535	0.7857	0.4954	1.3366	1.6715	2.1114	75	65	41	105	129	164	1.16602	0.000302289	0.00507422	up	chr3	28094255	28097446	-	Cg3g022370	--	K01246 DNA-3-methyladenine glycosylase I [EC:3.2.2.20] | (RefSeq) LOW QUALITY PROTEIN: uncharacterized protein LOC102623818 (A)	ko03410: Base excision repair	DNA glycosylase superfamily protein [Citrus sinensis]	A0A067H9Y6_CITSI SubName: Full=Uncharacterized protein {ECO:0000313|EMBL:KDO84451.1};	--	GO:0008725,DNA-3-methyladenine glycosylase activity; GO:0006284,base-excision repair; GO:0003674,molecular_function; GO:0003824,catalytic activity; GO:0003905,alkylbase DNA N-glycosylase activity; GO:0016787,hydrolase activity; GO:0016798,hydrolase activity, acting on glycosyl bonds; GO:0016799,hydrolase activity, hydrolyzing N-glycosyl compounds; GO:0019104,DNA N-glycosylase activity; GO:0043733…	PF03352.16:Methyladenine glycosylase	--	--	--
Cg4g001690	1.6438	1.4234	0.9347	5.2022	1.9596	3.255	112	102	67	354	131	219	1.3559	0.000231677	0.00409853	up	chr4	1745666	1747575	-	Cg4g001670	--	--	--	uncharacterized protein LOC18053792 [Citrus clementina]	A0A067FVM8_CITSI SubName: Full=Uncharacterized protein {ECO:0000313|EMBL:KDO67512.1};	--	--	PF05910.15:Plant protein of unknown function (DUF868)	--	--	--
Cg4g002510	0.6461	0.189	0.8976	2.14	2.8875	2.6174	13	4	19	43	57	52	2.12039	7.5304e-05	0.00167275	up	chr4	2416141	2416704	+	Cg4g002510	--	--	--	hypothetical protein KPL71_000250 [Citrus sinensis]	A0A5J5A636_9ASTE SubName: Full=Uncharacterized protein {ECO:0000313|EMBL:KAA8525448.1};	--	GO:0016021,integral component of membrane; GO:0005886,plasma membrane; GO:0005524,ATP binding; GO:0004674,protein serine/threonine kinase activity; GO:0019199,transmembrane receptor protein kinase activity; GO:0009738,abscisic acid-activated signaling pathway; GO:0006952,defense response; GO:0050832,defense response to fungus; GO:0045087,innate immune response; GO:0031348,negative regulation of d…	PF01476.23:LysM domain	--	--	--
Cg4g011350	0.2507	0.1828	0.9374	1.4562	1.6526	1.5997	30	23	118	174	194	189	1.76705	0.000341927	0.0055783	up	chr4	14141997	14160505	+	Cg4g011350	--	K10529 fatty acid alpha-dioxygenase [EC:1.13.11.92] | (RefSeq) alpha-dioxygenase 2 (A)	ko00592: alpha-Linolenic acid metabolism; ko01110: Biosynthesis of secondary metabolites	hypothetical protein GBA52_017912 [Prunus armeniaca]	A0A498I4W9_MALDO SubName: Full=Uncharacterized protein {ECO:0000313|EMBL:RXH77242.1};	Peroxidase/oxygenase	GO:0051213,dioxygenase activity; GO:0020037,heme binding; GO:0046872,metal ion binding; GO:0016702,oxidoreductase activity, acting on single donors with incorporation of molecular oxygen, incorporation of two atoms of oxygen; GO:0004601,peroxidase activity; GO:0006633,fatty acid biosynthetic process; GO:0006631,fatty acid metabolic process; GO:0010150,leaf senescence; GO:0001676,long-chain fatty …	PF03098.18:Animal haem peroxidase	--	--	--
Cg4g018300	71.3828	75.2788	55.8334	122.681	176.62	139.966	5014	5561	4126	8606	12172	9708	1.09106	2.93093e-11	4.65604e-09	up	chr4	24108792	24112084	-	Cg4g018300	--	K01051 pectinesterase [EC:3.1.1.11] | (RefSeq) pectinesterase/pectinesterase inhibitor PPE8B-like (A)	ko00040: Pentose and glucuronate interconversions; ko01100: Metabolic pathways	pectinesterase/pectinesterase inhibitor PPE8B [Citrus clementina]	V4UJ53_CITCL RecName: Full=Pectinesterase {ECO:0000256|RuleBase:RU000589}; EC=3.1.1.11 {ECO:0000256|RuleBase:RU000589};	--	GO:0005576,extracellular region; GO:0045330,aspartyl esterase activity; GO:0004857,enzyme inhibitor activity; GO:0030599,pectinesterase activity; GO:0042545,cell wall modification; GO:0045490,pectin catabolic process; GO:0003674,molecular_function; GO:0003824,catalytic activity; GO:0016787,hydrolase activity; GO:0016788,hydrolase activity, acting on ester bonds; GO:0030234,enzyme regulator activi…	PF01095.22:Pectinesterase	--	--	--
Cg4g018940	2.5894	2.4787	1.8831	5.2901	4.2157	4.9807	149	150	114	304	238	283	1.03443	6.33153e-07	3.22252e-05	up	chr4	24594510	24596122	-	Cg4g018940	--	--	--	protein BIG GRAIN 1-like B [Citrus clementina]	V4U0B3_CITCL SubName: Full=Uncharacterized protein {ECO:0000313|EMBL:ESR66263.1};	--	GO:0005886,plasma membrane; GO:0060918,auxin transport; GO:0009734,auxin-activated signaling pathway; GO:0010929,positive regulation of auxin mediated signaling pathway; GO:0006810,transport; GO:0008150,biological_process; GO:0009914,hormone transport; GO:0010817,regulation of hormone levels; GO:0051179,localization; GO:0051234,establishment of localization; GO:0065007,biological regulation; GO:0…	PF17410.5:Subtelomeric Variable Open Reading frame	--	--	--
Cg4g019350	1.1511	0.5794	0.1931	2.0566	2.4154	1.7371	51	27	9	91	105	76	1.66022	0.00171148	0.0192536	up	chr4	24809271	24810886	-	Cg4g019350	--	K03257 translation initiation factor 4A | (RefSeq) eukaryotic initiation factor 4A-15-like (A)	--	eukaryotic initiation factor 4A-15 [Citrus clementina]	A0A067G4Y2_CITSI SubName: Full=Uncharacterized protein {ECO:0000313|EMBL:KDO73515.1};	Translation initiation factor 4F, helicase subunit (eIF-4A) and related helicases	GO:0005524,ATP binding; GO:0016887,ATP hydrolysis activity; GO:0003723,RNA binding; GO:0003724,RNA helicase activity; GO:0003743,translation initiation factor activity; GO:0002183,cytoplasmic translational initiation; GO:0000166,nucleotide binding; GO:0003674,molecular_function; GO:0005488,binding; GO:0017076,purine nucleotide binding; GO:0030554,adenyl nucleotide binding; GO:0032553,ribonucleoti…	PF00270.32:DEAD/DEAH box helicase	--	--	--
Cg5g003320	5.981	5.4614	4.7355	9.7896	12.421	14.5039	479	460	399	783	976	1147	1.15415	2.0466e-11	3.35279e-09	up	chr5	2190969	2195694	-	Cg5g003320	--	--	--	hypothetical protein CUMW_041270 [Citrus unshiu]	A0A2H5NFS1_CITUN RecName: Full=DUF4005 domain-containing protein {ECO:0000259|Pfam:PF13178};	--	GO:0005875,microtubule associated complex; GO:0005739,mitochondrion; GO:0005635,nuclear envelope; GO:0005886,plasma membrane; GO:0005516,calmodulin binding; GO:0003674,molecular_function; GO:0005488,binding; GO:0005515,protein binding; GO:0005575,cellular_component; GO:0005622,intracellular anatomical structure; GO:0005856,cytoskeleton; GO:0015630,microtubule cytoskeleton; GO:0032991,protein-cont…	PF13178.9:Protein of unknown function (DUF4005)	--	--	--
Cg5g003470	5.981	5.4614	4.7355	9.7896	12.421	14.5039	479	460	399	783	976	1147	1.15415	2.0466e-11	3.35279e-09	up	chr5	2190969	2195694	-	Cg5g003320	--	--	--	hypothetical protein CUMW_041270 [Citrus unshiu]	A0A2H5NFS1_CITUN RecName: Full=DUF4005 domain-containing protein {ECO:0000259|Pfam:PF13178};	--	GO:0005875,microtubule associated complex; GO:0005739,mitochondrion; GO:0005635,nuclear envelope; GO:0005886,plasma membrane; GO:0005516,calmodulin binding; GO:0003674,molecular_function; GO:0005488,binding; GO:0005515,protein binding; GO:0005575,cellular_component; GO:0005622,intracellular anatomical structure; GO:0005856,cytoskeleton; GO:0015630,microtubule cytoskeleton; GO:0032991,protein-cont…	PF13178.9:Protein of unknown function (DUF4005)	--	--	--
Cg5g008100	0.5953	0.3133	0.4042	1.0963	0.9426	0.8935	56	31	40	103	87	83	1.13678	0.000701447	0.00984091	up	chr5	5837368	5842758	+	Cg5g008100	--	--	--	hypothetical protein KPL71_006944 [Citrus sinensis]	V4TUF6_CITCL SubName: Full=Uncharacterized protein {ECO:0000313|EMBL:ESR53536.1};	--	--	PF14389.9:Leucine-zipper of ternary complex factor MIP1	--	--	--
Cg5g010360	6.5744	10.7734	11.7269	4.0058	4.106	5.1563	235	405	441	143	144	182	-1.15358	1.49849e-06	6.48026e-05	down	chr5	7392419	7393420	+	Cg5g010010	--	--	--	thaumatin-like protein [Citrus clementina]	V4TQ47_CITCL SubName: Full=Uncharacterized protein {ECO:0000313|EMBL:ESR53815.1};	--	GO:0005576,extracellular region; GO:0050832,defense response to fungus; GO:0031640,killing of cells of another organism; GO:0006950,response to stress; GO:0006952,defense response; GO:0008150,biological_process; GO:0009605,response to external stimulus; GO:0009607,response to biotic stimulus; GO:0009620,response to fungus; GO:0043207,response to external biotic stimulus; GO:0044419,biological pro…	PF00314.20:Thaumatin family	--	--	--
Cg5g019820	102.211	103.106	88.0909	222.421	196.931	186.605	8802	9338	7981	19129	16639	15868	1.02255	2.35478e-18	1.27702e-15	up	chr5	23504089	23506936	-	Cg5g019820	--	--	--	NAC domain-containing protein 62 [Citrus sinensis]	A0A067DNB1_CITSI RecName: Full=NAC domain-containing protein {ECO:0000259|PROSITE:PS51005};	--	GO:0016021,integral component of membrane; GO:0005634,nucleus; GO:0005886,plasma membrane; GO:0003700,DNA-binding transcription factor activity; GO:0043621,protein self-association; GO:0000976,transcription cis-regulatory region binding; GO:0070417,cellular response to cold; GO:0098542,defense response to other organism; GO:1900103,positive regulation of endoplasmic reticulum unfolded protein res…	PF02365.18:No apical meristem (NAM) protein	NAC	TF	NAC
Cg5g021600	1.3256	1.4449	0.8605	3.2374	2.4056	3.0124	41	47	28	100	73	92	1.22819	0.000207104	0.00376661	up	chr5	26919438	26920304	-	Cg5g021600	--	K09286 EREBP-like factor | (RefSeq) ethylene-responsive transcription factor ERF023 (A)	--	ethylene-responsive transcription factor ERF021-like [Citrus sinensis]	A0A2H5Q4F6_CITUN RecName: Full=AP2/ERF domain-containing protein {ECO:0000259|PROSITE:PS51032};	--	GO:0005634,nucleus; GO:0003677,DNA binding; GO:0003700,DNA-binding transcription factor activity; GO:0009873,ethylene-activated signaling pathway; GO:0060862,negative regulation of floral organ abscission; GO:0003674,molecular_function; GO:0003676,nucleic acid binding; GO:0005488,binding; GO:0097159,organic cyclic compound binding; GO:1901363,heterocyclic compound binding; GO:0140110,transcriptio…	PF00847.23:AP2 domain	AP2/ERF-ERF	TF	AP2/ERF->AP2/ERF-ERF
Cg5g033060	0.3847	0.4739	0.2909	1.9786	0.909	0.5844	44	57	35	226	102	66	1.57768	0.000573775	0.00844921	up	chr5	41150709	41153914	+	Cg5g033060	--	--	--	FT-interacting protein 1 [Citrus clementina]	V4U434_CITCL SubName: Full=Uncharacterized protein {ECO:0000313|EMBL:ESR56936.1};	--	GO:0005737,cytoplasm; GO:0005829,cytosol; GO:0005783,endoplasmic reticulum; GO:0005789,endoplasmic reticulum membrane; GO:0005768,endosome; GO:0010008,endosome membrane; GO:0005794,Golgi apparatus; GO:0000139,Golgi membrane; GO:0016021,integral component of membrane; GO:0043229,intracellular organelle; GO:0009505,plant-type cell wall; GO:0005886,plasma membrane; GO:0009506,plasmodesma; GO:0031982…	PF08372.13:Plant phosphoribosyltransferase C-terminal	--	--	--
Cg5g038540	0.1514	0.2057	0.2364	0.5414	0.4519	1.2157	14	20	23	50	41	111	1.86629	0.000138505	0.00269325	up	chr5	44943511	44947565	-	Cg5g038540	--	K01164 ribonuclease P/MRP protein subunit POP1 [EC:3.1.26.5] | (RefSeq) LOW QUALITY PROTEIN: ribonucleases P/MRP protein subunit POP1 (A)	ko03008: Ribosome biogenesis in eukaryotes	Ribonuclease Ps [Citrus sinensis]	V4U172_CITCL SubName: Full=Uncharacterized protein {ECO:0000313|EMBL:ESR57765.1};	Ribonucleases P/MRP protein subunit	GO:0005655,nucleolar ribonuclease P complex; GO:0000172,ribonuclease MRP complex; GO:0004526,ribonuclease P activity; GO:0090502,RNA phosphodiester bond hydrolysis, endonucleolytic; GO:0006364,rRNA processing; GO:0003674,molecular_function; GO:0003824,catalytic activity; GO:0004518,nuclease activity; GO:0004519,endonuclease activity; GO:0004521,endoribonuclease activity; GO:0004540,ribonuclease a…	PF08170.15:POPLD (NUC188) domain	--	--	--
Cg5g038640	33.1512	26.1264	13.5715	62.6526	71.506	59.15	3225	2673	1389	6087	6825	5682	1.37765	0.000151604	0.00291833	up	chr5	45030959	45033950	+	Cg5g038640	--	K06611 stachyose synthetase [EC:2.4.1.67] | (RefSeq) stachyose synthase (A)	ko00052: Galactose metabolism; ko01100: Metabolic pathways	stachyose synthase [Citrus clementina]	V4U180_CITCL SubName: Full=Uncharacterized protein {ECO:0000313|EMBL:ESR57775.1};	--	GO:0005737,cytoplasm; GO:0047268,galactinol-raffinose galactosyltransferase activity; GO:0009312,oligosaccharide biosynthetic process; GO:0033532,stachyose biosynthetic process; GO:0003674,molecular_function; GO:0003824,catalytic activity; GO:0008378,galactosyltransferase activity; GO:0016740,transferase activity; GO:0016757,glycosyltransferase activity; GO:0016758,hexosyltransferase activity; GO…	PF05691.15:Raffinose synthase or seed imbibition protein Sip1	--	--	--
Cg5g042710	0.4409	0.2758	0.4301	0.8132	1.49	1.2925	38	25	39	70	126	110	1.62359	6.15425e-06	0.000212254	up	chr5	47243106	47245521	+	Cg5g041920	--	K15398 fatty acid omega-hydroxylase [EC:1.14.-.-] | (RefSeq) cytochrome P450 86A8-like (A)	ko00073: Cutin, suberine and wax biosynthesis; ko01100: Metabolic pathways	hypothetical protein CUMW_134630 [Citrus unshiu]	A0A2H5PGL3_CITUN SubName: Full=Uncharacterized protein {ECO:0000313|EMBL:GAY51497.1};	Cytochrome P450 CYP4/CYP19/CYP26 subfamilies	GO:0016021,integral component of membrane; GO:0018685,alkane 1-monooxygenase activity; GO:0070330,aromatase activity; GO:0020037,heme binding; GO:0005506,iron ion binding; GO:0006952,defense response; GO:0006631,fatty acid metabolic process; GO:0003674,molecular_function; GO:0003824,catalytic activity; GO:0004497,monooxygenase activity; GO:0016491,oxidoreductase activity; GO:0016705,oxidoreductas…	PF00067.25:Cytochrome P450	--	--	--
Cg6g005920	1.9304	2.3137	3.8548	5.6365	3.8194	7.2121	119	150	250	347	231	439	1.01989	0.0006406	0.00915052	up	chr6	8745435	8748192	+	Cg6g005920	--	K05909 laccase [EC:1.10.3.2] | (RefSeq) laccase-7-like (A)	--	Laccase-7 [Citrus sinensis]	A0A067EVQ5_CITSI RecName: Full=Laccase {ECO:0000256|ARBA:ARBA00012297, ECO:0000256|RuleBase:RU361119}; EC=1.10.3.2 {ECO:0000256|ARBA:ARBA00012297, ECO:0000256|RuleBase:RU361119}; AltName: Full=Benzenediol:oxygen oxidoreductase {ECO:0000256|RuleBase:RU361119}; AltName: Full=Diphenol oxidase {ECO:0000256|RuleBase:RU361119}; AltName: Full=Urishiol oxidase {ECO:0000256|RuleBase:RU361119};	Multicopper oxidases	GO:0048046,apoplast; GO:0005507,copper ion binding; GO:0052716,hydroquinone:oxygen oxidoreductase activity; GO:0016491,oxidoreductase activity; GO:0046274,lignin catabolic process; GO:0003674,molecular_function; GO:0005488,binding; GO:0043167,ion binding; GO:0043169,cation binding; GO:0046872,metal ion binding; GO:0046914,transition metal ion binding; GO:0003824,catalytic activity; GO:0016679,oxi…	PF00394.25:Multicopper oxidase	--	--	--
Cg6g016490	1.6731	1.801	2.5805	3.2873	3.4748	5.7863	53	60	86	104	108	181	1.02558	0.00121362	0.0148173	up	chr6	13890037	13890924	+	Cg6g011660	--	--	--	NDR1/HIN1-like protein 6 [Citrus clementina]	V4T0E3_CITCL RecName: Full=LEA_2 domain-containing protein {ECO:0000259|Pfam:PF03168};	--	GO:0005829,cytosol; GO:0016021,integral component of membrane; GO:0005886,plasma membrane; GO:0009738,abscisic acid-activated signaling pathway; GO:0010116,positive regulation of abscisic acid biosynthetic process; GO:0009737,response to abscisic acid; GO:0006970,response to osmotic stress; GO:1902074,response to salt; GO:0007154,cell communication; GO:0007165,signal transduction; GO:0008150,biol…	PF03168.16:Late embryogenesis abundant protein	--	--	--
Cg6g016780	0.3944	0.2908	0.2218	1.0799	0.8613	0.9862	49	38	29	134	105	121	1.66636	7.7138e-08	5.09726e-06	up	chr6	18525922	18531735	-	Cg6g016780	--	K24810 inhibitor of Bruton tyrosine kinase | (RefSeq) uncharacterized protein LOC102628435 (A)	--	F12P19.9 protein [Citrus sinensis]	A0A2H5MZG1_CITUN SubName: Full=Uncharacterized protein {ECO:0000313|EMBL:GAY33368.1};	--	GO:0005085,guanyl-nucleotide exchange factor activity; GO:0046872,metal ion binding; GO:0070300,phosphatidic acid binding; GO:0035091,phosphatidylinositol binding; GO:0003674,molecular_function; GO:0030234,enzyme regulator activity; GO:0030695,GTPase regulator activity; GO:0060589,nucleoside-triphosphatase regulator activity; GO:0098772,molecular function regulator activity; GO:0005488,binding; G…	PF00415.21:Regulator of chromosome condensation (RCC1) repeat	--	--	--
Cg6g025140	1.8264	2.2483	1.6895	3.5759	5.4183	4.1451	112	145	109	219	326	251	1.16381	4.66392e-07	2.42169e-05	up	chr6	23187896	23190198	+	Cg6g025140	--	K09422 transcription factor MYB, plant | (RefSeq) transcription factor MYB16 (A)	--	transcription factor MYB16 [Citrus clementina]	V4SUL5_CITCL SubName: Full=Uncharacterized protein {ECO:0000313|EMBL:ESR44442.1};	Transcription factor, Myb superfamily	GO:0005634,nucleus; GO:0003677,DNA binding; GO:0003700,DNA-binding transcription factor activity; GO:0000902,cell morphogenesis; GO:0035017,cuticle pattern formation; GO:1901957,regulation of cutin biosynthetic process; GO:0003674,molecular_function; GO:0003676,nucleic acid binding; GO:0005488,binding; GO:0097159,organic cyclic compound binding; GO:1901363,heterocyclic compound binding; GO:014011…	PF00249.34:Myb-like DNA-binding domain	MYB	TF	MYB->MYB
Cg7g008120	1.112	0.9016	0.508	2.0197	1.6166	1.5015	129	110	62	234	184	172	1.00074	0.00121472	0.0148173	up	chr7	7319348	7323216	-	Cg7g008120	--	K11699 RNA-dependent RNA polymerase [EC:2.7.7.48] | (RefSeq) probable RNA-dependent RNA polymerase 1 (A)	--	RNA-dependent RNA polymerase 1 [Citrus sinensis]	A0A2H5QQZ8_CITUN RecName: Full=RNA-directed RNA polymerase {ECO:0000256|ARBA:ARBA00012494}; EC=2.7.7.48 {ECO:0000256|ARBA:ARBA00012494};	RNA-directed RNA polymerase QDE-1 required for posttranscriptional gene silencing and RNA interference	GO:0031380,nuclear RNA-directed RNA polymerase complex; GO:0003723,RNA binding; GO:0003968,RNA-directed 5'-3' RNA polymerase activity; GO:0006952,defense response; GO:0060148,positive regulation of post-transcriptional gene silencing; GO:0009751,response to salicylic acid; GO:0009615,response to virus; GO:0030422,siRNA processing; GO:0010025,wax biosynthetic process; GO:0003674,molecular_function…	PF05183.15:RNA dependent RNA polymerase	--	--	--
Cg7g016790	0.8361	0.5528	0.6485	1.1643	1.4839	1.8053	174	121	142	242	303	371	1.10019	3.2503e-06	0.000122879	up	chr7	16996479	17011851	+	Cg7g015480	--	K14759 isochorismate synthase / 2-succinyl-5-enolpyruvyl-6-hydroxy-3-cyclohexene-1-carboxylate synthase / 2-succinyl-6-hydroxy-2,4-cyclohexadiene-1-carboxylate synthase / o-succinylbenzoate synthase [EC:5.4.4.2 2.2.1.9 4.2.99.20 4.2.1.113] | (RefSeq) protein PHYLLO, chloroplastic isoform X1 (A)	ko00130: Ubiquinone and other terpenoid-quinone biosynthesis; ko01100: Metabolic pathways; ko01110: Biosynthesis of secondary metabolites; ko01240: Biosynthesis of cofactors	protein PHYLLO [Citrus sinensis]	A0A2H5Q9G3_CITUN RecName: Full=MR_MLE domain-containing protein {ECO:0000259|SMART:SM00922}; Flags: Fragment;	Isochorismate synthase	GO:0031969,chloroplast membrane; GO:0016021,integral component of membrane; GO:0070204,2-succinyl-5-enolpyruvyl-6-hydroxy-3-cyclohexene-1-carboxylic-acid synthase activity; GO:0070205,2-succinyl-6-hydroxy-2,4-cyclohexadiene-1-carboxylate synthase activity; GO:0046872,metal ion binding; GO:0043748,O-succinylbenzoate synthase activity; GO:0030976,thiamine pyrophosphate binding; GO:0009063,cellular …	PF02776.21:Thiamine pyrophosphate enzyme, N-terminal TPP binding domain	--	--	--
Cg7g022810	2.8232	3.9672	8.8103	2.5767	1.9608	2.0494	113	167	371	103	77	81	-1.25671	0.00115752	0.0143116	down	chr7	21433658	21436086	-	Cg7g022530	--	K23877 xyloglucan O-acetyltransferase | (RefSeq) protein ALTERED XYLOGLUCAN 4-like (A)	--	protein trichome birefringence-like 38 [Citrus sinensis]	A0A067H6S0_CITSI RecName: Full=PMR5N domain-containing protein {ECO:0000259|Pfam:PF14416};	--	GO:0005794,Golgi apparatus; GO:0016021,integral component of membrane; GO:0016413,O-acetyltransferase activity; GO:0003674,molecular_function; GO:0003824,catalytic activity; GO:0008374,O-acyltransferase activity; GO:0016407,acetyltransferase activity; GO:0016740,transferase activity; GO:0016746,acyltransferase activity; GO:0016747,acyltransferase activity, transferring groups other than amino-acy…	PF13839.9:GDSL/SGNH-like Acyl-Esterase family found in Pmr5 and Cas1p	--	--	--
Cg8g004580	3.5406	3.5919	2.8619	8.6118	8.0556	7.8205	254	271	216	617	567	554	1.26882	2.1395e-16	9.09403e-14	up	chr8	3401640	3404597	+	Cg8g004580	--	K09843 (+)-abscisic acid 8'-hydroxylase [EC:1.14.14.137] | (RefSeq) CYP707A3; abscisic acid 8'-hydroxylase 4-like (A)	ko00906: Carotenoid biosynthesis; ko01110: Biosynthesis of secondary metabolites	hypothetical protein CUMW_160220 [Citrus unshiu]	A0A2H5PRA3_CITUN SubName: Full=Uncharacterized protein {ECO:0000313|EMBL:GAY54886.1};	Cytochrome P450 CYP4/CYP19/CYP26 subfamilies	GO:0016021,integral component of membrane; GO:0010295,(+)-abscisic acid 8'-hydroxylase activity; GO:0020037,heme binding; GO:0005506,iron ion binding; GO:0004497,monooxygenase activity; GO:0016491,oxidoreductase activity; GO:0046345,abscisic acid catabolic process; GO:0016125,sterol metabolic process; GO:0003674,molecular_function; GO:0003824,catalytic activity; GO:0016705,oxidoreductase activity…	PF00067.25:Cytochrome P450	--	--	--
Cg8g012110	0.6709	0.7746	0.3644	1.3435	1.9536	2.0381	14	17	8	28	40	42	1.53172	0.00238447	0.0245423	up	chr8	11246421	11247244	+	Cg8g012110	--	--	--	uncharacterized protein LOC102622103 [Citrus sinensis]	A0A067EDE1_CITSI SubName: Full=Uncharacterized protein {ECO:0000313|EMBL:KDO48941.1};	--	--	--	--	--	--
Cg8g013010	1.4375	1.9527	1.3339	2.3648	5.0932	3.6742	42	60	41	69	146	106	1.21023	0.000779795	0.0106642	up	chr8	12270000	12270818	+	Cg8g013010	--	--	--	NDR1/HIN1-like protein 1 [Citrus clementina]	V4RS29_CITCL RecName: Full=LEA_2 domain-containing protein {ECO:0000259|Pfam:PF03168};	--	GO:0046658,anchored component of plasma membrane; GO:0016021,integral component of membrane; GO:0009506,plasmodesma; GO:0051607,defense response to virus; GO:0006950,response to stress; GO:0006952,defense response; GO:0008150,biological_process; GO:0009605,response to external stimulus; GO:0009607,response to biotic stimulus; GO:0009615,response to virus; GO:0043207,response to external biotic st…	PF03168.16:Late embryogenesis abundant protein	--	--	--
Cg8g020630	0.2943	0.3109	0.5801	0.9385	0.8665	2.1413	27	30	56	86	78	194	1.70821	0.000102498	0.0021436	up	chr8	17669899	17673775	-	Cg8g019990	--	K10775 phenylalanine ammonia-lyase [EC:4.3.1.24] | (RefSeq) phenylalanine ammonia-lyase-like (A)	ko00360: Phenylalanine metabolism; ko00940: Phenylpropanoid biosynthesis; ko01100: Metabolic pathways; ko01110: Biosynthesis of secondary metabolites	phenylalanine ammonia-lyase 1 [Citrus clementina]	V4RT50_CITCL RecName: Full=Phenylalanine ammonia-lyase {ECO:0000256|ARBA:ARBA00012139}; EC=4.3.1.24 {ECO:0000256|ARBA:ARBA00012139};	Phenylalanine and histidine ammonia-lyase	GO:0005737,cytoplasm; GO:0045548,phenylalanine ammonia-lyase activity; GO:0009800,cinnamic acid biosynthetic process; GO:0006559,L-phenylalanine catabolic process; GO:0003674,molecular_function; GO:0003824,catalytic activity; GO:0016829,lyase activity; GO:0016840,carbon-nitrogen lyase activity; GO:0016841,ammonia-lyase activity; GO:0006082,organic acid metabolic process; GO:0006725,cellular aroma…	PF00221.22:Aromatic amino acid lyase	--	--	--
Cg9g020250	0.5544	0.1833	0.4353	0.6999	1.5231	1.2205	23	8	19	29	62	50	1.52814	0.00422855	0.0375295	up	chr9	21028637	21031682	+	Cg9g015710	--	K13456 RPM1-interacting protein 4 | (RefSeq) RPM1-interacting protein 4-like (A)	ko04626: Plant-pathogen interaction	RPM1-interacting protein 4-like [Citrus sinensis]	A0A067DJF8_CITSI RecName: Full=AvrRpt-cleavage domain-containing protein {ECO:0000259|Pfam:PF05627};	--	GO:0005829,cytosol; GO:0012505,endomembrane system; GO:0019897,extrinsic component of plasma membrane; GO:0016020,membrane; GO:0005886,plasma membrane; GO:0042742,defense response to bacterium; GO:0034051,negative regulation of plant-type hypersensitive response; GO:0009626,plant-type hypersensitive response; GO:0006468,protein phosphorylation; GO:0002237,response to molecule of bacterial origin;…	PF05627.14:Cleavage site for pathogenic type III effector avirulence factor Avr	--	--	--
Cg9g026840	0.2925	0.255	0.1738	0.659	1.0062	0.7159	24	22	15	54	81	58	1.69858	2.51889e-05	0.000683147	up	chr9	36163021	36166069	+	Cg9g024970	--	K13436 pto-interacting protein 1 [EC:2.7.11.1] | (RefSeq) PTI1-like tyrosine-protein kinase 1 isoform X1 (A)	ko04626: Plant-pathogen interaction	wall-associated receptor kinase-like 8 [Citrus sinensis]	V4S3N2_CITCL RecName: Full=Protein kinase domain-containing protein {ECO:0000259|PROSITE:PS50011};	--	GO:0016021,integral component of membrane; GO:0005886,plasma membrane; GO:0005524,ATP binding; GO:0005509,calcium ion binding; GO:0030247,polysaccharide binding; GO:0106310,protein serine kinase activity; GO:0004674,protein serine/threonine kinase activity; GO:0007166,cell surface receptor signaling pathway; GO:0006468,protein phosphorylation; GO:0000166,nucleotide binding; GO:0003674,molecular_f…	PF07714.20:Protein tyrosine and serine/threonine kinase	--	--	--
CgUng002890	1.0684	0.8555	1.5233	2.1396	3.2382	2.5911	38	32	57	76	113	91	1.18667	0.000404133	0.00637897	up	chrUn	5920594	5921590	-	CgUng002110	--	--	--	uncharacterized protein LOC102618409 [Citrus sinensis]	A0A2H5Q8C8_CITUN SubName: Full=Uncharacterized protein {ECO:0000313|EMBL:GAY60515.1};	--	--	--	--	--	--
CgUng018190	0.873	1.4142	1.1986	6.1619	11.1054	2.6958	81	138	117	571	1011	247	2.5022	2.79296e-05	0.000746861	up	chrUn	41402801	41408350	+	CgUng018190	--	K11418 histone deacetylase 11 [EC:3.5.1.98] | (RefSeq) histone deacetylase 2 isoform X1 (A)	--	Histone deacetylase 2 [Citrus sinensis]	A0A067GMZ5_CITSI RecName: Full=Hist_deacetyl domain-containing protein {ECO:0000259|Pfam:PF00850};	Predicted histone deacetylase	GO:0000118,histone deacetylase complex; GO:0004407,histone deacetylase activity; GO:0008270,zinc ion binding; GO:0006325,chromatin organization; GO:0016575,histone deacetylation; GO:0003674,molecular_function; GO:0003824,catalytic activity; GO:0016787,hydrolase activity; GO:0016810,hydrolase activity, acting on carbon-nitrogen (but not peptide) bonds; GO:0016811,hydrolase activity, acting on carb…	PF00850.22:Histone deacetylase domain	--	--	--
novel.1068	5.1467	5.342	5.6202	14.6736	12.4134	11.1007	262	286	301	746	620	558	1.22403	7.99115e-15	2.67397e-12	up	chr5	10786636	10788385	+	--	--	--	--	retrovirus-related pol polyprotein from transposon RE1 [Citrus sinensis]	A0A835DE61_9MAGN RecName: Full=TFIIS N-terminal domain-containing protein {ECO:0000259|PROSITE:PS51319};	FOG: Transposon-encoded proteins with TYA, reverse transcriptase, integrase domains in various combinations	GO:0004190,aspartic-type endopeptidase activity; GO:0004519,endonuclease activity; GO:0046872,metal ion binding; GO:0003676,nucleic acid binding; GO:0003964,RNA-directed DNA polymerase activity; GO:0015074,DNA integration; GO:0006310,DNA recombination; GO:0006508,proteolysis; GO:0003674,molecular_function; GO:0003824,catalytic activity; GO:0004175,endopeptidase activity; GO:0008233,peptidase acti…	PF14244.9:gag-polypeptide of LTR copia-type	--	--	--
novel.1099	0	0	0	3.5291	4.2606	4.9804	0	0	0	43	51	60	8.16383	9.56424e-11	1.40577e-08	up	chr5	19475602	19480143	+	--	--	--	--	hypothetical protein CISIN_1g034534mg [Citrus sinensis]	A0A067DPD5_CITSI SubName: Full=Uncharacterized protein {ECO:0000313|EMBL:KDO40887.1};	--	--	--	--	--	--
novel.1356	1.539	1.6376	1.2887	3.6691	4.295	2.4492	42	47	37	100	115	66	1.19997	0.00034354	0.00559683	up	chr6	10149973	10152304	-	--	--	--	--	hypothetical protein CUMW_224410, partial [Citrus unshiu]	A0A2H5QFC5_CITUN RecName: Full=NB-ARC domain-containing protein {ECO:0000259|Pfam:PF00931}; Flags: Fragment;	--	GO:0043531,ADP binding; GO:0000166,nucleotide binding; GO:0003674,molecular_function; GO:0005488,binding; GO:0017076,purine nucleotide binding; GO:0030554,adenyl nucleotide binding; GO:0032553,ribonucleotide binding; GO:0032555,purine ribonucleotide binding; GO:0032559,adenyl ribonucleotide binding; GO:0036094,small molecule binding; GO:0043167,ion binding; GO:0043168,anion binding; GO:0097159,or…	--	--	--	--
novel.1408	1.8503	1.9939	3.6933	1.1425	1.3515	1.218	60	68	126	37	43	39	-1.04102	0.00467692	0.0398234	down	chr6	12620768	12621676	.	--	--	--	--	--	--	--	--	--	--	--	--
novel.1409	0.0552	0.1246	0.1704	0.2071	0.6185	0.3352	8	19	26	30	88	48	1.70818	0.0024335	0.0248848	up	chr6	16048303	16092731	-	--	--	--	--	hypothetical protein KPL71_023609 [Citrus sinensis]	A0A6N2L290_SALVM SubName: Full=Uncharacterized protein {ECO:0000313|EMBL:VFU34656.1}; Flags: Fragment;	--	--	--	--	--	--
novel.1424	0.4967	0.3921	0.9443	0.732	2.6842	1.8982	53	44	106	78	281	200	1.51383	0.0010518	0.0133293	up	chr6	16181863	16191107	-	--	--	--	--	hypothetical protein KPL70_023255 [Citrus sinensis]	A0A6N2KFG9_SALVM SubName: Full=Uncharacterized protein {ECO:0000313|EMBL:VFU22029.1};	--	--	--	--	--	--
novel.1431	0.5191	0.4231	0.9751	0.6931	3.1997	1.89	42	36	83	56	254	151	1.57137	0.00193712	0.0210685	up	chr6	16226601	16230805	-	--	--	--	--	hypothetical protein L1887_40849 [Cichorium endivia]	A0A834YK63_9MAGN SubName: Full=Uncharacterized protein {ECO:0000313|EMBL:KAF8389525.1};	--	--	--	--	--	--
novel.1877	0.109	0.2517	0.2664	0.3587	1.127	0.7097	7	17	18	23	71	45	1.78321	0.00199399	0.0215529	up	chr9	17585600	17587989	-	--	--	--	--	hypothetical protein L1887_40849 [Cichorium endivia]	A0A6A5P3F3_LUPAL SubName: Full=Uncharacterized protein {ECO:0000313|EMBL:KAF1891686.1}; Flags: Fragment;	--	--	--	--	--	--
novel.1895	0.3316	0.4861	1.1819	0.7332	3.1401	1.9868	24	37	90	53	223	142	1.53369	0.00532943	0.043791	up	chr9	17257130	17270855	+	--	--	K09338 homeobox-leucine zipper protein | (RefSeq) homeobox-leucine zipper protein ROC8-like (A)	--	Endonuclease [Citrus sinensis]	A0A5A7THC0_CUCME RecName: Full=Reverse transcriptase domain-containing protein {ECO:0000259|PROSITE:PS50878};	FOG: Transposon-encoded proteins with TYA, reverse transcriptase, integrase domains in various combinations	GO:0005739,mitochondrion; GO:0003968,RNA-directed 5'-3' RNA polymerase activity; GO:0003964,RNA-directed DNA polymerase activity; GO:0003674,molecular_function; GO:0003824,catalytic activity; GO:0016740,transferase activity; GO:0016772,transferase activity, transferring phosphorus-containing groups; GO:0016779,nucleotidyltransferase activity; GO:0034062,5'-3' RNA polymerase activity; GO:0097747,R…	PF00078.30:Reverse transcriptase (RNA-dependent DNA polymerase)	--	--	--
novel.1905	0.4473	0.4568	0.9134	0.6801	2.8706	1.9127	27	29	58	41	170	114	1.56567	0.00230159	0.0239557	up	chr9	17337176	17338867	.	--	--	--	--	uncharacterized protein LOC114915611 [Cajanus cajan]	A0A0R0GH50_SOYBN SubName: Full=Uncharacterized protein {ECO:0000313|EMBL:KRH17750.1, ECO:0000313|EnsemblPlants:KRH17750};	--	--	--	--	--	--
novel.1906	0.1887	0.1735	0.2631	0.1701	1.3914	0.5989	30	29	44	27	217	94	1.76544	0.00331987	0.0313583	up	chr9	17343762	17392061	+	--	--	--	--	hypothetical protein KPL71_023615 [Citrus sinensis]	A0A6N2NHA9_SALVM SubName: Full=Uncharacterized protein {ECO:0000313|EMBL:VFU65005.1};	--	--	--	--	--	--
novel.1908	0.2114	0.1723	0.5166	0.4636	1.6004	1.1416	21	18	54	46	156	112	1.8117	0.000666973	0.00944998	up	chr9	17352249	17417041	+	--	--	--	--	hypothetical protein KPL71_023615 [Citrus sinensis]	A0A6N2NHA9_SALVM SubName: Full=Uncharacterized protein {ECO:0000313|EMBL:VFU65005.1};	--	--	--	--	--	--
novel.1909	0.1461	0.1389	0.2916	0.2487	1.072	0.6065	10	10	21	17	72	41	1.7185	0.0062703	0.0489881	up	chr9	17381077	17393122	-	--	--	--	--	hypothetical protein KPL71_023615 [Citrus sinensis]	A0A6N2NHA9_SALVM SubName: Full=Uncharacterized protein {ECO:0000313|EMBL:VFU65005.1};	--	--	--	--	--	--
novel.1914	0.1405	0.1965	0.3064	0.2897	0.9521	0.6028	17	25	39	35	113	72	1.49713	0.0029315	0.0286181	up	chr9	17401563	17414594	-	--	--	--	--	hypothetical protein KPL71_023608 [Citrus sinensis]	A0A6N2NHA9_SALVM SubName: Full=Uncharacterized protein {ECO:0000313|EMBL:VFU65005.1};	--	--	--	--	--	--
novel.1925	0.2217	0.2683	0.5747	0.4036	2.3005	1.6327	11	14	30	20	112	80	2.00346	0.00151939	0.0176138	up	chr9	17507704	17533154	+	--	--	K09338 homeobox-leucine zipper protein | (RefSeq) homeobox-leucine zipper protein ROC8-like (A)	--	Endonuclease [Citrus sinensis]	A0A5A7VEX8_CUCME SubName: Full=Polyprotein {ECO:0000313|EMBL:KAA0065760.1};	FOG: Transposon-encoded proteins with TYA, reverse transcriptase, integrase domains in various combinations	GO:0005739,mitochondrion; GO:0003968,RNA-directed 5'-3' RNA polymerase activity; GO:0003964,RNA-directed DNA polymerase activity; GO:0003674,molecular_function; GO:0003824,catalytic activity; GO:0016740,transferase activity; GO:0016772,transferase activity, transferring phosphorus-containing groups; GO:0016779,nucleotidyltransferase activity; GO:0034062,5'-3' RNA polymerase activity; GO:0097747,R…	PF00078.30:Reverse transcriptase (RNA-dependent DNA polymerase)	--	--	--
novel.1928	0.2328	0.3794	0.6005	0.4994	2.5419	1.8858	7	12	19	15	75	56	1.9977	0.0022373	0.0235358	up	chr9	17518672	17537813	+	--	--	--	--	hypothetical protein KPL71_023629 [Citrus sinensis]	A0A6N2NHA9_SALVM SubName: Full=Uncharacterized protein {ECO:0000313|EMBL:VFU65005.1};	--	--	--	--	--	--
novel.1944	0.3043	0.1447	0.6146	0.5332	2.1709	1.5793	8	4	17	14	56	41	1.98698	0.00490917	0.0412483	up	chr9	17748306	17749042	.	--	--	--	--	Regulator of rDNA transcription protein 15 [Capsicum baccatum]	A0A2G2UXT1_CAPBA SubName: Full=Regulator of rDNA transcription protein 15 {ECO:0000313|EMBL:PHT25513.1};	--	--	--	--	--	--
novel.1948	0.2214	0.2264	0.548	0.5898	1.8309	1.0492	53	57	138	141	430	248	1.78322	4.77612e-05	0.00115206	up	chr9	17761795	17799930	+	--	--	--	--	hypothetical protein L1887_42912 [Cichorium endivia]	A0A6N2K376_SALVM SubName: Full=Uncharacterized protein {ECO:0000313|EMBL:VFU22328.1}; Flags: Fragment;	--	--	--	--	--	--
novel.1951	0.3432	0.4488	0.571	0.4439	2.1574	1.5643	24	33	42	31	148	108	1.58636	0.0025022	0.0253558	up	chr9	17794086	17796045	.	--	--	--	--	uncharacterized protein LOC114915611 [Cajanus cajan]	A0A6P5MSX8_ARADU SubName: Full=uncharacterized protein LOC110275767 {ECO:0000313|RefSeq:XP_020987670.1};	--	--	--	--	--	--
novel.1980	1.725	2.2396	1.8604	0.299	0.71	0.7391	52	71	59	9	21	22	-1.76462	5.14841e-05	0.0012268	down	chr2	550035	553177	-	--	--	--	--	hypothetical protein CICLE_v10017316mg [Citrus clementina]	V4TYV6_CITCL SubName: Full=Uncharacterized protein {ECO:0000313|EMBL:ESR58787.1};	--	--	--	--	--	--
novel.1986	0.0708	0.0841	0.1458	0.1535	0.5951	0.3584	12	15	26	26	99	60	1.85773	0.000945244	0.0123573	up	chr9	18028691	18037687	+	--	--	--	--	hypothetical protein H5410_064037 [Solanum commersonii]	A0A6N2N754_SALVM SubName: Full=Uncharacterized protein {ECO:0000313|EMBL:VFU62622.1};	--	--	--	--	--	--
novel.1997	0.0865	0.3289	0.3699	0.4618	1.6011	1.2844	6	24	27	32	109	88	2.06832	0.000464958	0.00714102	up	chr9	18101941	18103885	.	--	--	--	--	hypothetical protein E3N88_44467 [Mikania micrantha]	A0A5N6LEB1_9ASTR SubName: Full=Uncharacterized protein {ECO:0000313|EMBL:KAD0312830.1};	--	--	--	--	--	--
novel.1999	0.1558	0.2371	0.5776	0.2964	2.0964	1.3413	10	16	39	19	132	85	1.92419	0.00454715	0.0391058	up	chr9	18112478	18114276	.	--	--	--	--	hypothetical protein E3N88_44467 [Mikania micrantha]	A0A5N6LEB1_9ASTR SubName: Full=Uncharacterized protein {ECO:0000313|EMBL:KAD0312830.1};	--	--	--	--	--	--
novel.2000	0.0957	0.126	0.2379	0.2211	0.9003	0.5815	13	18	34	30	120	78	1.86764	0.000847092	0.0113671	up	chr9	18114567	18118374	+	--	--	--	--	hypothetical protein KPL71_023629 [Citrus sinensis]	A0A368UJQ6_SOYBN SubName: Full=Uncharacterized protein {ECO:0000313|EMBL:RCW19055.1, ECO:0000313|EnsemblPlants:RCW19055};	--	--	--	--	--	--
novel.2001	0.4106	0.3644	0.7025	0.6853	2.2042	1.8574	15	14	27	25	79	67	1.65864	0.00190929	0.0208379	up	chr9	18122994	18124017	.	--	--	--	--	hypothetical protein E3N88_44467 [Mikania micrantha]	A0A5N6LEB1_9ASTR SubName: Full=Uncharacterized protein {ECO:0000313|EMBL:KAD0312830.1};	--	--	--	--	--	--
novel.2002	0.1913	0.1933	0.4319	0.3472	1.048	0.563	64	68	152	116	344	186	1.24431	0.00383844	0.035101	up	chr9	18073887	18097111	+	--	--	--	--	hypothetical protein KPL71_023616 [Citrus sinensis]	A0A6N2NHA9_SALVM SubName: Full=Uncharacterized protein {ECO:0000313|EMBL:VFU65005.1};	--	--	--	--	--	--
novel.2007	0.0496	0.0786	0.1415	0.1242	0.5478	0.3098	6	10	18	15	65	37	1.84189	0.00585707	0.0466873	up	chr9	18130181	18133570	-	--	--	--	--	hypothetical protein KPL71_023625 [Citrus sinensis]	A0A368UJQ6_SOYBN SubName: Full=Uncharacterized protein {ECO:0000313|EMBL:RCW19055.1, ECO:0000313|EnsemblPlants:RCW19055};	--	--	--	--	--	--
novel.2022	0.0622	0.1013	0.152	0.2312	0.4708	0.4408	7	12	18	26	52	49	1.83132	0.000587895	0.00862484	up	chr9	18154014	18162674	+	--	--	--	--	hypothetical protein KPL70_023258 [Citrus sinensis]	A0A368UH67_SOYBN SubName: Full=Uncharacterized protein {ECO:0000313|EMBL:RCW19059.1, ECO:0000313|EnsemblPlants:RCW19059};	--	--	--	--	--	--
novel.2029	0.1151	0.1564	0.2579	0.247	1.2488	0.7162	14	20	33	30	149	86	2.04057	0.000362554	0.0058421	up	chr9	18213492	18237011	-	--	--	--	--	hypothetical protein KPL71_023629 [Citrus sinensis]	A0A6N2N938_SALVM SubName: Full=Uncharacterized protein {ECO:0000313|EMBL:VFU63545.1};	--	--	--	--	--	--
novel.2030	0.1504	0.143	0.4431	0.4216	1.2875	0.7158	10	10	31	28	84	47	1.70072	0.00482283	0.040735	up	chr9	18227966	18229829	.	--	--	--	--	hypothetical protein E3N88_44467 [Mikania micrantha]	A0A5N6LEB1_9ASTR SubName: Full=Uncharacterized protein {ECO:0000313|EMBL:KAD0312830.1};	--	--	--	--	--	--
novel.2036	0.0903	0.1467	0.156	0.1775	0.6071	0.3972	55	94	100	108	363	239	1.56547	0.000103725	0.00216064	up	chr9	18303035	18418461	-	--	--	--	--	hypothetical protein KPL71_023620 [Citrus sinensis]	A0A368UH67_SOYBN SubName: Full=Uncharacterized protein {ECO:0000313|EMBL:RCW19059.1, ECO:0000313|EnsemblPlants:RCW19059};	--	--	--	--	--	--
novel.2037	0.0866	0.091	0.2122	0.1369	0.6688	0.5261	19	21	49	30	144	114	1.74994	0.00231972	0.0240648	up	chr9	18323065	18329216	+	--	--	--	--	hypothetical protein KPL71_023629 [Citrus sinensis]	A0A368UH67_SOYBN SubName: Full=Uncharacterized protein {ECO:0000313|EMBL:RCW19059.1, ECO:0000313|EnsemblPlants:RCW19059};	--	--	--	--	--	--
novel.2039	0.1424	0.2901	0.5221	0.3259	1.7416	0.9992	14	30	54	32	168	97	1.66483	0.00562391	0.0454508	up	chr9	18343135	18365470	+	--	--	--	--	hypothetical protein KPL70_023255 [Citrus sinensis]	A0A6N2NEU6_SALVM SubName: Full=Uncharacterized protein {ECO:0000313|EMBL:VFU65681.1};	--	--	--	--	--	--
novel.2045	0.0407	0.0387	0.1667	0.1694	0.3161	0.4156	13	13	56	54	99	131	1.85217	0.00125733	0.0151757	up	chr9	18410828	18478831	+	--	--	--	--	hypothetical protein KPL71_023629 [Citrus sinensis]	A0A368UH67_SOYBN SubName: Full=Uncharacterized protein {ECO:0000313|EMBL:RCW19059.1, ECO:0000313|EnsemblPlants:RCW19059};	--	--	--	--	--	--
novel.2047	0.0407	0.0387	0.1667	0.1694	0.3161	0.4156	13	13	56	54	99	131	1.85217	0.00125733	0.0151757	up	chr9	18410828	18478831	+	--	--	--	--	hypothetical protein KPL71_023629 [Citrus sinensis]	A0A368UH67_SOYBN SubName: Full=Uncharacterized protein {ECO:0000313|EMBL:RCW19059.1, ECO:0000313|EnsemblPlants:RCW19059};	--	--	--	--	--	--
novel.2051	0.0407	0.0387	0.1667	0.1694	0.3161	0.4156	13	13	56	54	99	131	1.85217	0.00125733	0.0151757	up	chr9	18410828	18478831	+	--	--	--	--	hypothetical protein KPL71_023629 [Citrus sinensis]	A0A368UH67_SOYBN SubName: Full=Uncharacterized protein {ECO:0000313|EMBL:RCW19059.1, ECO:0000313|EnsemblPlants:RCW19059};	--	--	--	--	--	--
novel.2052	0.0785	0.118	0.1252	0.2131	0.439	0.2001	31	49	52	84	170	78	1.38477	0.000452997	0.00697776	up	chr9	18476262	18540167	-	--	--	K09338 homeobox-leucine zipper protein | (RefSeq) homeobox-leucine zipper protein ROC8-like (A)	--	Endonuclease [Citrus sinensis]	A0A5A7VEX8_CUCME SubName: Full=Polyprotein {ECO:0000313|EMBL:KAA0065760.1};	FOG: Transposon-encoded proteins with TYA, reverse transcriptase, integrase domains in various combinations	GO:0005739,mitochondrion; GO:0003968,RNA-directed 5'-3' RNA polymerase activity; GO:0003964,RNA-directed DNA polymerase activity; GO:0003674,molecular_function; GO:0003824,catalytic activity; GO:0016740,transferase activity; GO:0016772,transferase activity, transferring phosphorus-containing groups; GO:0016779,nucleotidyltransferase activity; GO:0034062,5'-3' RNA polymerase activity; GO:0097747,R…	PF17919.4:RNase H-like domain found in reverse transcriptase	--	--	--
novel.2057	0.1245	0.0631	0.1105	0.1413	0.4653	0.4119	15	8	14	17	55	49	1.74481	0.00334634	0.0315326	up	chr9	18527315	18557620	-	--	--	--	--	hypothetical protein KPL71_023622 [Citrus sinensis]	A0A6N2NHA9_SALVM SubName: Full=Uncharacterized protein {ECO:0000313|EMBL:VFU65005.1};	--	--	--	--	--	--
novel.2059	0.0509	0.0419	0.1064	0.1053	0.2939	0.1924	15	13	33	31	85	56	1.54894	0.00368922	0.0341096	up	chr9	18545803	18604572	-	--	--	--	--	hypothetical protein KPL71_023629 [Citrus sinensis]	A0A6N2KJE8_SALVM SubName: Full=Uncharacterized protein {ECO:0000313|EMBL:VFU28138.1};	--	--	--	--	--	--
novel.2062	0.0385	0.0733	0.174	0.2605	0.5598	0.3513	4	8	19	27	57	36	2.0151	0.00125476	0.0151564	up	chr9	18563907	18577458	+	--	--	--	--	hypothetical protein KPL71_023629 [Citrus sinensis]	A0A368UH67_SOYBN SubName: Full=Uncharacterized protein {ECO:0000313|EMBL:RCW19059.1, ECO:0000313|EnsemblPlants:RCW19059};	--	--	--	--	--	--
novel.2063	0.0589	0.154	0.3918	0.3685	1.6356	0.7455	4	11	28	25	109	50	2.16915	0.00213741	0.0227283	up	chr9	18575157	18577909	-	--	--	--	--	hypothetical protein L1887_40849 [Cichorium endivia]	A0A6A5P3F3_LUPAL SubName: Full=Uncharacterized protein {ECO:0000313|EMBL:KAF1891686.1}; Flags: Fragment;	--	--	--	--	--	--
novel.2088	0.067	0.0882	0.1909	0.1135	0.567	0.4747	13	18	39	22	108	91	1.71609	0.00501434	0.041858	up	chr9	19361441	19383668	-	--	--	--	--	hypothetical protein KPL71_023615 [Citrus sinensis]	A0A6N2NEU6_SALVM SubName: Full=Uncharacterized protein {ECO:0000313|EMBL:VFU65681.1};	--	--	--	--	--	--
novel.2100	0.0257	0.0488	0.0793	0.0546	0.4188	0.2308	8	16	26	17	128	71	2.17298	0.0014108	0.0166449	up	chr9	18647992	18674006	-	--	--	--	--	hypothetical protein KPL71_023608 [Citrus sinensis]	A0A6N2L290_SALVM SubName: Full=Uncharacterized protein {ECO:0000313|EMBL:VFU34656.1}; Flags: Fragment;	--	--	--	--	--	--
novel.2104	0.1365	0.1946	0.1592	0.2298	0.7903	0.5214	22	33	27	37	125	83	1.62609	0.000633408	0.00909736	up	chr9	18677947	18693780	-	--	--	--	--	hypothetical protein KPL71_023620 [Citrus sinensis]	A0A6N2L290_SALVM SubName: Full=Uncharacterized protein {ECO:0000313|EMBL:VFU34656.1}; Flags: Fragment;	--	--	--	--	--	--
novel.2105	0.1176	0.2329	0.447	0.3826	1.5679	0.8335	12	25	48	39	157	84	1.78565	0.00202958	0.0218572	up	chr9	18681903	18685332	-	--	--	--	--	uncharacterized protein LOC114915611 [Cajanus cajan]	A0A6P5MSX8_ARADU SubName: Full=uncharacterized protein LOC110275767 {ECO:0000313|RefSeq:XP_020987670.1};	--	--	--	--	--	--
novel.2106	0.2268	0.2706	0.6045	0.3919	1.7225	1.2341	51	64	143	88	380	274	1.58346	0.00124181	0.0150473	up	chr9	18697158	18703460	+	--	--	--	--	hypothetical protein KPL71_023609 [Citrus sinensis]	A0A6N2NG35_SALVM SubName: Full=Uncharacterized protein {ECO:0000313|EMBL:VFU63547.1};	--	--	--	--	--	--
novel.2111	0.0488	0.0211	0.0675	0.0933	0.3844	0.1887	11	5	16	21	85	42	2.25628	0.00054755	0.00816239	up	chr9	18718899	18767723	-	--	--	--	--	hypothetical protein KPL71_023620 [Citrus sinensis]	A0A6N2NHA9_SALVM SubName: Full=Uncharacterized protein {ECO:0000313|EMBL:VFU65005.1};	--	--	--	--	--	--
novel.2122	0.0769	0.092	0.2335	0.2062	0.5411	0.294	31	39	99	83	214	117	1.35589	0.00449539	0.0388456	up	chr9	18841613	18915134	+	--	--	--	--	hypothetical protein KPL71_023613 [Citrus sinensis]	A0A6N2NHA9_SALVM SubName: Full=Uncharacterized protein {ECO:0000313|EMBL:VFU65005.1};	--	--	--	--	--	--
novel.2127	0.0961	0.0261	0.2741	0.2338	1.0079	0.8067	7	2	21	17	72	58	2.34886	0.00238742	0.0245566	up	chr9	18873067	18884547	+	--	--	--	--	hypothetical protein KPL71_026555 [Citrus sinensis]	A0A6N2NHA9_SALVM SubName: Full=Uncharacterized protein {ECO:0000313|EMBL:VFU65005.1};	--	--	--	--	--	--
novel.2141	0.0394	0.0408	0.0953	0.0788	0.2736	0.2863	11	12	28	22	75	79	1.83899	0.00189723	0.0207207	up	chr9	19499398	19543790	-	--	--	--	--	hypothetical protein KPL71_023615 [Citrus sinensis]	A0A6N2NHA9_SALVM SubName: Full=Uncharacterized protein {ECO:0000313|EMBL:VFU65005.1};	--	--	--	--	--	--
novel.2146	0.1613	0.188	0.3363	0.2657	0.7213	0.7536	31	38	68	51	136	143	1.31951	0.00330896	0.0312929	up	chr9	19552846	19598376	-	--	--	--	--	hypothetical protein KPL71_023608 [Citrus sinensis]	A0A6N2L290_SALVM SubName: Full=Uncharacterized protein {ECO:0000313|EMBL:VFU34656.1}; Flags: Fragment;	--	--	--	--	--	--
novel.2329	0.0801	0.1004	0.1505	0.1879	0.496	0.3167	41	54	81	96	249	160	1.57457	4.68909e-05	0.00113804	up	chrUn	6558440	6630791	+	--	--	K09338 homeobox-leucine zipper protein | (RefSeq) homeobox-leucine zipper protein ROC8-like (A)	--	Endonuclease [Citrus sinensis]	A0A5A7VEX8_CUCME SubName: Full=Polyprotein {ECO:0000313|EMBL:KAA0065760.1};	FOG: Transposon-encoded proteins with TYA, reverse transcriptase, integrase domains in various combinations	GO:0005739,mitochondrion; GO:0003968,RNA-directed 5'-3' RNA polymerase activity; GO:0003964,RNA-directed DNA polymerase activity; GO:0003674,molecular_function; GO:0003824,catalytic activity; GO:0016740,transferase activity; GO:0016772,transferase activity, transferring phosphorus-containing groups; GO:0016779,nucleotidyltransferase activity; GO:0034062,5'-3' RNA polymerase activity; GO:0097747,R…	PF17919.4:RNase H-like domain found in reverse transcriptase	--	--	--
novel.2333	0.0804	0.0637	0.079	0.0886	0.3579	0.1629	30	25	31	33	131	60	1.425	0.00568532	0.0457824	up	chrUn	6583212	6644289	-	--	--	K09338 homeobox-leucine zipper protein | (RefSeq) homeobox-leucine zipper protein ROC8-like (A)	--	Endonuclease [Citrus sinensis]	A0A6N2L290_SALVM SubName: Full=Uncharacterized protein {ECO:0000313|EMBL:VFU34656.1}; Flags: Fragment;	FOG: Transposon-encoded proteins with TYA, reverse transcriptase, integrase domains in various combinations	GO:0005739,mitochondrion; GO:0003968,RNA-directed 5'-3' RNA polymerase activity; GO:0003964,RNA-directed DNA polymerase activity; GO:0003674,molecular_function; GO:0003824,catalytic activity; GO:0016740,transferase activity; GO:0016772,transferase activity, transferring phosphorus-containing groups; GO:0016779,nucleotidyltransferase activity; GO:0034062,5'-3' RNA polymerase activity; GO:0097747,R…	PF17919.4:RNase H-like domain found in reverse transcriptase	--	--	--
novel.2346	0.0907	0.138	0.2069	0.168	0.7305	0.6064	20	32	48	37	158	132	1.76401	0.000785193	0.0107194	up	chrUn	6730384	6792803	+	--	--	--	--	Endonuclease [Citrus sinensis]	A0A6N2NHA9_SALVM SubName: Full=Uncharacterized protein {ECO:0000313|EMBL:VFU65005.1};	FOG: Transposon-encoded proteins with TYA, reverse transcriptase, integrase domains in various combinations	GO:0005739,mitochondrion; GO:0003968,RNA-directed 5'-3' RNA polymerase activity; GO:0003964,RNA-directed DNA polymerase activity; GO:0003674,molecular_function; GO:0003824,catalytic activity; GO:0016740,transferase activity; GO:0016772,transferase activity, transferring phosphorus-containing groups; GO:0016779,nucleotidyltransferase activity; GO:0034062,5'-3' RNA polymerase activity; GO:0097747,R…	PF17919.4:RNase H-like domain found in reverse transcriptase	--	--	--
novel.2348	0.5487	0.5869	1.2107	0.9811	3.3754	2.2524	56	63	130	100	338	227	1.47367	0.000768881	0.0105424	up	chrUn	6751559	6755790	+	--	--	--	--	uncharacterized protein LOC110277292 [Arachis duranensis]	A0A0R0GH50_SOYBN SubName: Full=Uncharacterized protein {ECO:0000313|EMBL:KRH17750.1, ECO:0000313|EnsemblPlants:KRH17750};	--	--	--	--	--	--
novel.2365	0.0478	0.0318	0.1091	0.0862	0.4924	0.2422	10	7	24	18	101	50	2.1002	0.00226436	0.023678	up	chrUn	6843541	6861551	-	--	--	--	--	hypothetical protein KPL71_023620 [Citrus sinensis]	A0A6N2K4X0_SALVM SubName: Full=Uncharacterized protein {ECO:0000313|EMBL:VFU22253.1};	--	--	--	--	--	--
novel.2368	0.1893	0.1667	0.2599	0.2106	0.9219	0.7882	27	25	39	30	129	111	1.61378	0.00184536	0.020352	up	chrUn	6875161	6925455	+	--	--	K09338 homeobox-leucine zipper protein | (RefSeq) homeobox-leucine zipper protein ROC8-like (A)	--	Endonuclease [Citrus sinensis]	A0A6N2MQW9_SALVM SubName: Full=Uncharacterized protein {ECO:0000313|EMBL:VFU54845.1};	FOG: Transposon-encoded proteins with TYA, reverse transcriptase, integrase domains in various combinations	GO:0005739,mitochondrion; GO:0003968,RNA-directed 5'-3' RNA polymerase activity; GO:0003964,RNA-directed DNA polymerase activity; GO:0003674,molecular_function; GO:0003824,catalytic activity; GO:0016740,transferase activity; GO:0016772,transferase activity, transferring phosphorus-containing groups; GO:0016779,nucleotidyltransferase activity; GO:0034062,5'-3' RNA polymerase activity; GO:0097747,R…	PF00385.27:Chromo (CHRromatin Organisation MOdifier) domain	--	--	--
novel.2371	0.1505	0.186	0.5101	0.3566	1.4825	1.0311	30	39	107	71	290	203	1.74346	0.00106545	0.0134265	up	chrUn	6881188	6918231	-	--	--	K09338 homeobox-leucine zipper protein | (RefSeq) homeobox-leucine zipper protein ROC8-like (A)	--	Endonuclease [Citrus sinensis]	A0A6N2MQW9_SALVM SubName: Full=Uncharacterized protein {ECO:0000313|EMBL:VFU54845.1};	FOG: Transposon-encoded proteins with TYA, reverse transcriptase, integrase domains in various combinations	GO:0005739,mitochondrion; GO:0003968,RNA-directed 5'-3' RNA polymerase activity; GO:0003964,RNA-directed DNA polymerase activity; GO:0003674,molecular_function; GO:0003824,catalytic activity; GO:0016740,transferase activity; GO:0016772,transferase activity, transferring phosphorus-containing groups; GO:0016779,nucleotidyltransferase activity; GO:0034062,5'-3' RNA polymerase activity; GO:0097747,R…	PF00385.27:Chromo (CHRromatin Organisation MOdifier) domain	--	--	--
novel.2376	0.1392	0.1853	0.6615	0.4181	1.9293	1.184	10	14	50	30	136	84	1.82449	0.00558031	0.0452379	up	chrUn	6919606	6921619	.	--	--	--	--	hypothetical protein L1887_40849 [Cichorium endivia]	A0A5N5FEJ8_9ROSA SubName: Full=Uncharacterized protein {ECO:0000313|EMBL:KAB2601387.1};	--	--	--	--	--	--
novel.2393	0.0757	0.0381	0.127	0.0937	0.4813	0.2933	17	9	30	21	106	65	1.82701	0.00396984	0.0359947	up	chrUn	7052269	7089844	-	--	--	--	--	hypothetical protein KPL71_023629 [Citrus sinensis]	A0A6N2NHA9_SALVM SubName: Full=Uncharacterized protein {ECO:0000313|EMBL:VFU65005.1};	--	--	--	--	--	--
novel.2404	0.0576	0.0777	0.1279	0.1299	0.5141	0.253	12	17	28	27	105	52	1.74805	0.00221937	0.0234098	up	chrUn	7102807	7108641	.	--	--	--	--	hypothetical protein KPL70_023258 [Citrus sinensis]	A0A6N2NHA9_SALVM SubName: Full=Uncharacterized protein {ECO:0000313|EMBL:VFU65005.1};	--	--	--	--	--	--
novel.2411	0.0636	0.0605	0.1545	0.1699	0.6412	0.4295	9	9	23	24	89	60	2.1322	0.000422286	0.00660933	up	chrUn	7116242	7166907	-	--	--	--	--	hypothetical protein KPL71_023608 [Citrus sinensis]	A0A6N2L290_SALVM SubName: Full=Uncharacterized protein {ECO:0000313|EMBL:VFU34656.1}; Flags: Fragment;	--	--	--	--	--	--
novel.2426	0.1511	0.115	0.2729	0.2572	1.9099	0.6581	10	8	19	17	124	43	2.36981	0.00083652	0.0112444	up	chrUn	7244171	7246025	.	--	--	--	--	uncharacterized protein LOC114915611 [Cajanus cajan]	A0A6P5MSX8_ARADU SubName: Full=uncharacterized protein LOC110275767 {ECO:0000313|RefSeq:XP_020987670.1};	--	--	--	--	--	--
novel.2427	0.116	0.0788	0.1497	0.1743	0.49	0.3442	14	10	19	21	58	41	1.52494	0.00550085	0.0447784	up	chrUn	7250644	7265631	-	--	--	--	--	hypothetical protein KPL70_023255 [Citrus sinensis]	A0A6N2NFW5_SALVM SubName: Full=Uncharacterized protein {ECO:0000313|EMBL:VFU65006.1};	--	--	--	--	--	--
novel.2428	0.1704	0.4565	1.1924	1.008	2.9676	1.6939	11	31	81	65	188	108	1.62707	0.00632883	0.0492802	up	chrUn	7258039	7259848	.	--	--	--	--	hypothetical protein HHK36_026220 [Tetracentron sinense]	A0A6N2KFG9_SALVM SubName: Full=Uncharacterized protein {ECO:0000313|EMBL:VFU22029.1};	--	--	--	--	--	--
novel.2432	0.1489	0.1982	0.2925	0.2684	1.0825	1.2264	15	21	31	27	107	122	1.98281	0.000357548	0.0057792	up	chrUn	7272760	7282875	-	--	--	--	--	hypothetical protein KPL70_023255 [Citrus sinensis]	A0A368UH67_SOYBN SubName: Full=Uncharacterized protein {ECO:0000313|EMBL:RCW19059.1, ECO:0000313|EnsemblPlants:RCW19059};	--	--	--	--	--	--
novel.2440	0.2602	0.2474	0.6182	0.4966	1.6241	1.2021	32	32	80	61	196	146	1.54087	0.00142543	0.0167546	up	chrUn	7309777	7339908	+	--	--	K09338 homeobox-leucine zipper protein | (RefSeq) homeobox-leucine zipper protein ROC8-like (A)	--	Endonuclease [Citrus sinensis]	A5BX03_VITVI SubName: Full=Uncharacterized protein {ECO:0000313|EMBL:CAN63950.1};	FOG: Transposon-encoded proteins with TYA, reverse transcriptase, integrase domains in various combinations	GO:0005739,mitochondrion; GO:0003968,RNA-directed 5'-3' RNA polymerase activity; GO:0003964,RNA-directed DNA polymerase activity; GO:0003674,molecular_function; GO:0003824,catalytic activity; GO:0016740,transferase activity; GO:0016772,transferase activity, transferring phosphorus-containing groups; GO:0016779,nucleotidyltransferase activity; GO:0034062,5'-3' RNA polymerase activity; GO:0097747,R…	PF17921.4:Integrase zinc binding domain	--	--	--
novel.2449	0.0477	0.0324	0.0648	0.0682	0.4166	0.2897	7	5	10	10	60	42	2.39266	0.00105483	0.0133354	up	chrUn	7374532	7391673	-	--	--	--	--	hypothetical protein H5410_064037 [Solanum commersonii]	A0A6N2N938_SALVM SubName: Full=Uncharacterized protein {ECO:0000313|EMBL:VFU63545.1};	--	--	--	--	--	--
novel.2455	0.067	0.0637	0.1401	0.1341	0.7783	0.8818	10	10	22	20	114	130	2.70047	3.16436e-05	0.000830817	up	chrUn	7411330	7444228	+	--	--	--	--	hypothetical protein KPL70_023240 [Citrus sinensis]	A0A6N2KFJ1_SALVM SubName: Full=Uncharacterized protein {ECO:0000313|EMBL:VFU26427.1};	--	--	--	--	--	--
novel.2459	0.1359	0.1895	0.2756	0.2631	0.8403	0.8349	15	22	32	29	91	91	1.66319	0.00127042	0.0153029	up	chrUn	7444337	7477029	-	--	--	K09338 homeobox-leucine zipper protein | (RefSeq) homeobox-leucine zipper protein ROC8-like (A)	--	Endonuclease [Citrus sinensis]	A0A6N2KFG9_SALVM SubName: Full=Uncharacterized protein {ECO:0000313|EMBL:VFU22029.1};	FOG: Transposon-encoded proteins with TYA, reverse transcriptase, integrase domains in various combinations	GO:0005739,mitochondrion; GO:0003968,RNA-directed 5'-3' RNA polymerase activity; GO:0003964,RNA-directed DNA polymerase activity; GO:0003674,molecular_function; GO:0003824,catalytic activity; GO:0016740,transferase activity; GO:0016772,transferase activity, transferring phosphorus-containing groups; GO:0016779,nucleotidyltransferase activity; GO:0034062,5'-3' RNA polymerase activity; GO:0097747,R…	PF17921.4:Integrase zinc binding domain	--	--	--
novel.2460	0.0634	0.0844	0.0844	0.1016	0.3039	0.2955	10	14	14	16	47	46	1.56491	0.00624986	0.0489012	up	chrUn	7453446	7489114	-	--	--	--	--	hypothetical protein KPL71_023631 [Citrus sinensis]	A0A6N2KFG9_SALVM SubName: Full=Uncharacterized protein {ECO:0000313|EMBL:VFU22029.1};	--	--	--	--	--	--
novel.2470	0.1218	0.0434	0.2026	0.2592	0.9932	0.7556	8	3	14	17	64	49	2.42467	0.000464722	0.00714102	up	chrUn	7521819	7539344	-	--	--	K10400 kinesin family member 15 | (RefSeq) kinesin-like protein KIN-12E (A)	--	hypothetical protein KPL70_023235 [Citrus sinensis]	A0A6N2NM75_SALVM SubName: Full=Uncharacterized protein {ECO:0000313|EMBL:VFU66565.1};	FOG: Transposon-encoded proteins with TYA, reverse transcriptase, integrase domains in various combinations	GO:0005739,mitochondrion; GO:0003968,RNA-directed 5'-3' RNA polymerase activity; GO:0003964,RNA-directed DNA polymerase activity; GO:0003674,molecular_function; GO:0003824,catalytic activity; GO:0016740,transferase activity; GO:0016772,transferase activity, transferring phosphorus-containing groups; GO:0016779,nucleotidyltransferase activity; GO:0034062,5'-3' RNA polymerase activity; GO:0097747,R…	--	--	--	--
novel.2481	0.4095	0.3893	0.5688	0.9461	1.9261	1.1802	13	13	19	30	60	37	1.54425	0.00158885	0.0181994	up	chrUn	7596566	7597455	+	--	--	--	--	LOW QUALITY PROTEIN: hypothetical protein GLYMA_U006721v4 [Glycine max]	A0A368UH53_SOYBN SubName: Full=Uncharacterized protein {ECO:0000313|EMBL:RCW19057.1, ECO:0000313|EnsemblPlants:RCW19057};	--	--	--	--	--	--
novel.2482	0.6395	0.5067	0.4559	0.9605	2.227	2.5366	12	10	9	18	41	47	1.80772	0.00153573	0.0177537	up	chrUn	7597567	7598218	-	--	--	--	--	hypothetical protein L1887_41146 [Cichorium endivia]	A0A368UH52_SOYBN SubName: Full=Uncharacterized protein {ECO:0000313|EMBL:RCW19058.1, ECO:0000313|EnsemblPlants:RCW19058};	--	--	--	--	--	--
[truncated: 10 more rows]

## Sheet: 2X-CW_vs_4X-CW_K-means upDEGs
DEGs specifically up-regulated in tetraploid segment membranes in K-means analysis(Subclass 6).
ID	2X-CW1_fpkm	2X-CW2_fpkm	2X-CW3_fpkm	4X-CW1_fpkm	4X-CW2_fpkm	4X-CW3_fpkm	2X-CW1_count	2X-CW2_count	2X-CW3_count	4X-CW1_count	4X-CW2_count	4X-CW3_count	log2FoldChange	pvalue	padj	regulated	chr	start	end	strand	gene_name	gene_description	KEGG	KEGG pathway	NR	Swissprot	Tremble	KOG	GO	Pfam	TF-Family	TF-Category	TF-Classification
[truncated: 167 more rows]
