# Supplementary material for: Morphological and metabolic changes in Changshan Huyou (Citrus changshan-huyou) following natural tetraploidization
Source: BMC Plant Biol. 2025 Mar 8;25:301. doi: 10.1186/s12870-025-06293-4 (PMC11889857; doi:10.1186/s12870-025-06293-4)
Supplement: Supplementary file 10 — Additional file 10. KEGG enrichment analysis of DEGs involved in subclass 7 in peels. [file 12870_2025_6293_MOESM10_ESM.xlsx]

## Sheet: Sheet1
Additional File 10 KEGG enrichment analysis of DEGs involved in subclass 7 in peels.
KEGG_map	KEGG_level_1	KEGG_level_2	Description	DiffRatio	BgRatio	P-value	Adjusted P-value	All_index	Count_all
ko00940	Metabolism	Biosynthesis of other secondary metabolites	Phenylpropanoid biosynthesis	14/80 17.5%	369/9080 4.06%	3.43037e-06	0.000168088	Cg1g005130;Cg1g007630;Cg2g001430;Cg2g001440;Cg2g001470;Cg2g006540;Cg2g008860;Cg2g018020;Cg2g026340;Cg2g038900;Cg3g001150;Cg3g005370;Cg7g015380;novel.184	14
ko01110	Metabolism	Global and overview maps	Biosynthesis of secondary metabolites	33/80 41.25%	2136/9080 23.52%	0.000310936	0.0152359	Cg1g005130;Cg1g007630;Cg1g027560;Cg1g027580;Cg2g001430;Cg2g001440;Cg2g001470;Cg2g006540;Cg2g008860;Cg2g018020;Cg2g023660;Cg2g026340;Cg2g038900;Cg2g041710;Cg3g001150;Cg3g004360;Cg3g005370;Cg4g003140;Cg4g015240;Cg5g021280;Cg6g000490;Cg6g003450;Cg6g005140;Cg6g008690;Cg7g000840;Cg7g003610;Cg7g015380;Cg8g023050;Cg9g028770;novel.1569;novel.184;novel.680;novel.793	33
ko00996	Metabolism	Biosynthesis of other secondary metabolites	Biosynthesis of various alkaloids	2/80 2.5%	6/9080 0.07%	0.00112387	0.0550695	Cg1g027560;Cg1g027580	2
ko00073	Metabolism	Lipid metabolism	Cutin, suberine and wax biosynthesis	4/80 5%	57/9080 0.63%	0.00154861	0.0758817	Cg2g010510;Cg6g003450;Cg8g017680;Cg8g023860	4
ko00520	Metabolism	Carbohydrate metabolism	Amino sugar and nucleotide sugar metabolism	6/80 7.5%	175/9080 1.93%	0.00435146	0.213222	Cg5g026660;Cg5g026670;Cg5g037890;Cg8g000790;Cg8g000800;Cg9g023940	6
ko00130	Metabolism	Metabolism of cofactors and vitamins	Ubiquinone and other terpenoid-quinone biosynthesis	4/80 5%	82/9080 0.9%	0.00580957	0.284669	Cg2g026340;Cg6g008690;novel.1569;novel.793	4
ko00904	Metabolism	Metabolism of terpenoids and polyketides	Diterpenoid biosynthesis	2/80 2.5%	41/9080 0.45%	0.0503866	1	Cg2g023660;Cg4g003140	2
ko00232	Metabolism	Biosynthesis of other secondary metabolites	Caffeine metabolism	1/80 1.25%	9/9080 0.1%	0.0765899	1	Cg3g004360	1
ko00960	Metabolism	Biosynthesis of other secondary metabolites	Tropane, piperidine and pyridine alkaloid biosynthesis	2/80 2.5%	54/9080 0.59%	0.0817854	1	Cg6g005140;Cg8g023050	2
ko00261	Metabolism	Biosynthesis of other secondary metabolites	Monobactam biosynthesis	1/80 1.25%	13/9080 0.14%	0.108742	1	Cg5g021280	1
ko00999	Metabolism	Biosynthesis of other secondary metabolites	Biosynthesis of various plant secondary metabolites	3/80 3.75%	133/9080 1.46%	0.112353	1	Cg7g003610;Cg9g028770;novel.680	3
ko00430	Metabolism	Metabolism of other amino acids	Taurine and hypotaurine metabolism	1/80 1.25%	14/9080 0.15%	0.116606	1	Cg1g028400	1
ko00300	Metabolism	Amino acid metabolism	Lysine biosynthesis	1/80 1.25%	15/9080 0.17%	0.124401	1	Cg5g021280	1
ko01100	Metabolism	Global and overview maps	Metabolic pathways	31/80 38.75%	2948/9080 32.47%	0.139253	1	Cg1g005130;Cg1g007630;Cg2g001430;Cg2g001440;Cg2g001470;Cg2g006540;Cg2g008860;Cg2g013050;Cg2g018020;Cg2g018560;Cg2g026340;Cg2g031870;Cg2g041710;Cg3g004360;Cg3g005370;Cg3g023860;Cg3g024840;Cg4g003140;Cg4g016620;Cg5g021280;Cg5g026660;Cg5g026670;Cg5g037890;Cg6g005140;Cg6g008690;Cg7g015380;Cg8g023050;Cg9g015320;Cg9g023940;novel.1569;novel.793	31
ko00943	Metabolism	Biosynthesis of other secondary metabolites	Isoflavonoid biosynthesis	1/80 1.25%	17/9080 0.19%	0.139788	1	Cg4g015240	1
ko00053	Metabolism	Carbohydrate metabolism	Ascorbate and aldarate metabolism	2/80 2.5%	77/9080 0.85%	0.147354	1	Cg2g018560;Cg3g024840	2
ko00590	Metabolism	Lipid metabolism	Arachidonic acid metabolism	1/80 1.25%	23/9080 0.25%	0.184366	1	Cg1g028400	1
ko00591	Metabolism	Lipid metabolism	Linoleic acid metabolism	1/80 1.25%	25/9080 0.28%	0.198712	1	Cg2g031250	1
ko00950	Metabolism	Biosynthesis of other secondary metabolites	Isoquinoline alkaloid biosynthesis	1/80 1.25%	36/9080 0.4%	0.273273	1	Cg2g041710	1
ko00564	Metabolism	Lipid metabolism	Glycerophospholipid metabolism	2/80 2.5%	117/9080 1.29%	0.27568	1	Cg6g000490;Cg7g000840	2
ko00511	Metabolism	Glycan biosynthesis and metabolism	Other glycan degradation	1/80 1.25%	40/9080 0.44%	0.298652	1	Cg7g011170	1
ko00480	Metabolism	Metabolism of other amino acids	Glutathione metabolism	2/80 2.5%	131/9080 1.44%	0.321383	1	Cg1g028400;Cg9g015320	2
ko04016	Environmental Information Processing	Signal transduction	MAPK signaling pathway - plant	8/80 10%	783/9080 8.62%	0.385264	1	Cg2g000220;Cg2g000230;Cg2g005950;Cg2g016790;Cg3g013870;Cg8g000790;Cg8g000800;Cg9g027800	8
ko00071	Metabolism	Lipid metabolism	Fatty acid degradation	1/80 1.25%	57/9080 0.63%	0.397096	1	Cg8g023860	1
ko00460	Metabolism	Metabolism of other amino acids	Cyanoamino acid metabolism	1/80 1.25%	63/9080 0.69%	0.428475	1	Cg1g028400	1
ko03030	Genetic Information Processing	Replication and repair	DNA replication	1/80 1.25%	65/9080 0.72%	0.438572	1	Cg2g044650	1
ko00350	Metabolism	Amino acid metabolism	Tyrosine metabolism	1/80 1.25%	67/9080 0.74%	0.448492	1	Cg2g041710	1
ko00040	Metabolism	Carbohydrate metabolism	Pentose and glucuronate interconversions	2/80 2.5%	176/9080 1.94%	0.461539	1	Cg2g013050;Cg2g031870	2
ko03018	Genetic Information Processing	Folding, sorting and degradation	RNA degradation	2/80 2.5%	179/9080 1.97%	0.470321	1	novel.1697;novel.1702	2
ko00240	Metabolism	Nucleotide metabolism	Pyrimidine metabolism	1/80 1.25%	81/9080 0.89%	0.513252	1	Cg9g008480	1
ko04145	Cellular Processes	Transport and catabolism	Phagosome	1/80 1.25%	84/9080 0.93%	0.52612	1	Cg6g024710	1
ko01240	Metabolism	Global and overview maps	Biosynthesis of cofactors	3/80 3.75%	316/9080 3.48%	0.530894	1	Cg6g008690;novel.1569;novel.793	3
ko00260	Metabolism	Amino acid metabolism	Glycine, serine and threonine metabolism	1/80 1.25%	91/9080 1%	0.554853	1	Cg5g021280	1
ko00561	Metabolism	Lipid metabolism	Glycerolipid metabolism	1/80 1.25%	92/9080 1.01%	0.558815	1	Cg7g000840	1
ko04626	Organismal Systems	Environmental adaptation	Plant-pathogen interaction	11/80 13.75%	1276/9080 14.05%	0.580418	1	Cg2g000220;Cg2g000230;Cg2g005950;Cg2g040700;Cg4g002520;Cg4g011160;Cg6g008380;Cg9g027800;novel.1704;novel.2602;novel.693	11
ko01232	Metabolism	Global and overview maps	Nucleotide metabolism	1/80 1.25%	99/9080 1.09%	0.585588	1	Cg9g008480	1
ko03013	Genetic Information Processing	Translation	Nucleocytoplasmic transport	2/80 2.5%	223/9080 2.46%	0.588836	1	Cg3g011350;Cg3g011410	2
ko00592	Metabolism	Lipid metabolism	alpha-Linolenic acid metabolism	1/80 1.25%	100/9080 1.1%	0.58928	1	Cg6g000490	1
ko00500	Metabolism	Carbohydrate metabolism	Starch and sucrose metabolism	2/80 2.5%	240/9080 2.64%	0.629162	1	Cg3g023860;Cg4g016620	2
ko04146	Cellular Processes	Transport and catabolism	Peroxisome	1/80 1.25%	112/9080 1.23%	0.631123	1	Cg8g017680	1
ko04141	Genetic Information Processing	Folding, sorting and degradation	Protein processing in endoplasmic reticulum	3/80 3.75%	367/9080 4.04%	0.633396	1	Cg3g004330;Cg5g014470;novel.606	3
ko00380	Metabolism	Amino acid metabolism	Tryptophan metabolism	1/80 1.25%	125/9080 1.38%	0.67171	1	novel.184	1
ko00270	Metabolism	Amino acid metabolism	Cysteine and methionine metabolism	1/80 1.25%	190/9080 2.09%	0.81718	1	Cg5g021280	1
ko00941	Metabolism	Biosynthesis of other secondary metabolites	Flavonoid biosynthesis	1/80 1.25%	191/9080 2.1%	0.818825	1	Cg4g015240	1
ko04075	Environmental Information Processing	Signal transduction	Plant hormone signal transduction	5/80 6.25%	784/9080 8.63%	0.831902	1	Cg3g013870;Cg3g020940;Cg9g009660;Cg9g023190;Cg9g027800	5
ko04144	Cellular Processes	Transport and catabolism	Endocytosis	1/80 1.25%	202/9080 2.22%	0.835985	1	Cg2g045770	1
ko04120	Genetic Information Processing	Folding, sorting and degradation	Ubiquitin mediated proteolysis	1/80 1.25%	206/9080 2.27%	0.841818	1	Cg5g014470	1
ko01230	Metabolism	Global and overview maps	Biosynthesis of amino acids	1/80 1.25%	244/9080 2.69%	0.887956	1	Cg5g021280	1
ko03010	Genetic Information Processing	Translation	Ribosome	1/80 1.25%	529/9080 5.83%	0.991963	1	novel.2666	1
