# Supplementary material for: Morphological and metabolic changes in Changshan Huyou (Citrus changshan-huyou) following natural tetraploidization
Source: BMC Plant Biol. 2025 Mar 8;25:301. doi: 10.1186/s12870-025-06293-4 (PMC11889857; doi:10.1186/s12870-025-06293-4)
Supplement: Supplementary file 11 — Additional file 11. KEGG enrichment analysis of DEGs involved in subclass 2 in juice sacs [file 12870_2025_6293_MOESM11_ESM.xlsx]

## Sheet: Sheet1
Additional File 11 KEGG enrichment analysis of DEGs involved in subclass 2 in juice sacs.
KEGG_map	KEGG_level_1	KEGG_level_2	Description	DiffRatio	BgRatio	P-value	Adjusted P-value	All_index	Count_all
ko00592	Metabolism	Lipid metabolism	alpha-Linolenic acid metabolism	2/21 9.52%	100/9080 1.1%	0.0220079	0.572205	Cg3g017870;Cg4g011350	2
ko00904	Metabolism	Metabolism of terpenoids and polyketides	Diterpenoid biosynthesis	1/21 4.76%	41/9080 0.45%	0.0907576	1	Cg3g017400	1
ko00500	Metabolism	Carbohydrate metabolism	Starch and sucrose metabolism	2/21 9.52%	240/9080 2.64%	0.10522	1	Cg2g036680;novel.744	2
ko00071	Metabolism	Lipid metabolism	Fatty acid degradation	1/21 4.76%	57/9080 0.63%	0.124001	1	Cg3g017870	1
ko00350	Metabolism	Amino acid metabolism	Tyrosine metabolism	1/21 4.76%	67/9080 0.74%	0.144186	1	Cg3g017870	1
ko00240	Metabolism	Nucleotide metabolism	Pyrimidine metabolism	1/21 4.76%	81/9080 0.89%	0.171703	1	Cg9g020250	1
ko04145	Cellular Processes	Transport and catabolism	Phagosome	1/21 4.76%	84/9080 0.93%	0.177489	1	Cg9g026840	1
ko00906	Metabolism	Metabolism of terpenoids and polyketides	Carotenoid biosynthesis	1/21 4.76%	87/9080 0.96%	0.183236	1	Cg8g004580	1
ko00052	Metabolism	Carbohydrate metabolism	Galactose metabolism	1/21 4.76%	90/9080 0.99%	0.188946	1	Cg5g038640	1
ko03008	Genetic Information Processing	Translation	Ribosome biogenesis in eukaryotes	1/21 4.76%	98/9080 1.08%	0.203985	1	Cg5g038540	1
ko01232	Metabolism	Global and overview maps	Nucleotide metabolism	1/21 4.76%	99/9080 1.09%	0.205846	1	Cg9g020250	1
ko00620	Metabolism	Carbohydrate metabolism	Pyruvate metabolism	1/21 4.76%	112/9080 1.23%	0.229666	1	Cg3g017870	1
ko00010	Metabolism	Carbohydrate metabolism	Glycolysis / Gluconeogenesis	1/21 4.76%	142/9080 1.56%	0.282066	1	Cg3g017870	1
ko03015	Genetic Information Processing	Translation	mRNA surveillance pathway	1/21 4.76%	164/9080 1.81%	0.318316	1	Cg1g011820	1
ko00520	Metabolism	Carbohydrate metabolism	Amino sugar and nucleotide sugar metabolism	1/21 4.76%	175/9080 1.93%	0.33578	1	novel.398	1
ko00040	Metabolism	Carbohydrate metabolism	Pentose and glucuronate interconversions	1/21 4.76%	176/9080 1.94%	0.337346	1	Cg4g018300	1
ko04626	Organismal Systems	Environmental adaptation	Plant-pathogen interaction	4/21 19.05%	1276/9080 14.05%	0.340464	1	Cg1g013440;Cg1g014830;Cg2g043870;novel.704	4
ko04144	Cellular Processes	Transport and catabolism	Endocytosis	1/21 4.76%	202/9080 2.22%	0.376859	1	novel.928	1
ko04120	Genetic Information Processing	Folding, sorting and degradation	Ubiquitin mediated proteolysis	1/21 4.76%	206/9080 2.27%	0.382735	1	Cg2g040440	1
ko03013	Genetic Information Processing	Translation	Nucleocytoplasmic transport	1/21 4.76%	223/9080 2.46%	0.407125	1	Cg1g011820	1
ko01240	Metabolism	Global and overview maps	Biosynthesis of cofactors	1/21 4.76%	316/9080 3.48%	0.52512	1	Cg9g020250	1
ko04075	Environmental Information Processing	Signal transduction	Plant hormone signal transduction	2/21 9.52%	784/9080 8.63%	0.552215	1	Cg1g001510;Cg2g043870	2
ko01110	Metabolism	Global and overview maps	Biosynthesis of secondary metabolites	5/21 23.81%	2136/9080 23.52%	0.571797	1	Cg3g017400;Cg3g017870;Cg4g011350;Cg8g004580;novel.744	5
ko04141	Genetic Information Processing	Folding, sorting and degradation	Protein processing in endoplasmic reticulum	1/21 4.76%	367/9080 4.04%	0.579955	1	Cg2g020890	1
ko04016	Environmental Information Processing	Signal transduction	MAPK signaling pathway - plant	1/21 4.76%	783/9080 8.62%	0.849827	1	Cg2g043870	1
ko01100	Metabolism	Global and overview maps	Metabolic pathways	5/21 23.81%	2948/9080 32.47%	0.861691	1	Cg2g036680;Cg3g017400;Cg4g018300;Cg5g038640;novel.744	5
