# Supplementary material for: Morphological and metabolic changes in Changshan Huyou (Citrus changshan-huyou) following natural tetraploidization
Source: BMC Plant Biol. 2025 Mar 8;25:301. doi: 10.1186/s12870-025-06293-4 (PMC11889857; doi:10.1186/s12870-025-06293-4)
Supplement: Supplementary file 13 — Additional file 13. KEGG enrichment analysis of DEGs involved in subclass 6 in segment membranes [file 12870_2025_6293_MOESM13_ESM.xlsx]

## Sheet: Sheet1
Additional File 13 KEGG enrichment analysis of DEGs involved in subclass 6 in segment membranes.
KEGG_map	KEGG_level_1	KEGG_level_2	Description	DiffRatio	BgRatio	P-value	Adjusted P-value	All_index	Count_all
ko00760	Metabolism	Metabolism of cofactors and vitamins	Nicotinate and nicotinamide metabolism	2/45 4.44%	32/9080 0.35%	0.0108394	0.455255	Cg2g006530;Cg9g003860	2
ko00500	Metabolism	Carbohydrate metabolism	Starch and sucrose metabolism	4/45 8.89%	240/9080 2.64%	0.030422	1	Cg2g044460;Cg4g013870;Cg5g008610;Cg6g015210	4
ko00360	Metabolism	Amino acid metabolism	Phenylalanine metabolism	2/45 4.44%	58/9080 0.64%	0.0333098	1	Cg8g019990;Cg8g020000	2
ko00250	Metabolism	Amino acid metabolism	Alanine, aspartate and glutamate metabolism	2/45 4.44%	72/9080 0.79%	0.0493198	1	Cg2g006530;Cg3g020920	2
ko04145	Cellular Processes	Transport and catabolism	Phagosome	2/45 4.44%	84/9080 0.93%	0.0648207	1	Cg2g008310;Cg3g013390	2
ko00906	Metabolism	Metabolism of terpenoids and polyketides	Carotenoid biosynthesis	2/45 4.44%	87/9080 0.96%	0.0689233	1	Cg2g044950;Cg5g002300	2
ko00260	Metabolism	Amino acid metabolism	Glycine, serine and threonine metabolism	2/45 4.44%	91/9080 1%	0.0745238	1	Cg2g021710;Cg8g010040	2
ko00590	Metabolism	Lipid metabolism	Arachidonic acid metabolism	1/45 2.22%	23/9080 0.25%	0.108107	1	Cg2g017010	1
ko00591	Metabolism	Lipid metabolism	Linoleic acid metabolism	1/45 2.22%	25/9080 0.28%	0.116948	1	Cg9g005280	1
ko00750	Metabolism	Metabolism of cofactors and vitamins	Vitamin B6 metabolism	1/45 2.22%	29/9080 0.32%	0.134375	1	Cg1g009460	1
ko00790	Metabolism	Metabolism of cofactors and vitamins	Folate biosynthesis	1/45 2.22%	38/9080 0.42%	0.172363	1	Cg2g017010	1
ko00904	Metabolism	Metabolism of terpenoids and polyketides	Diterpenoid biosynthesis	1/45 2.22%	41/9080 0.45%	0.18466	1	Cg9g000760	1
ko00908	Metabolism	Metabolism of terpenoids and polyketides	Zeatin biosynthesis	1/45 2.22%	48/9080 0.53%	0.212662	1	Cg7g022650	1
ko00040	Metabolism	Carbohydrate metabolism	Pentose and glucuronate interconversions	2/45 4.44%	176/9080 1.94%	0.216773	1	Cg4g018220;Cg7g011850	2
ko00310	Metabolism	Amino acid metabolism	Lysine degradation	1/45 2.22%	55/9080 0.61%	0.239723	1	Cg2g021710	1
ko00410	Metabolism	Metabolism of other amino acids	beta-Alanine metabolism	1/45 2.22%	57/9080 0.63%	0.247286	1	Cg7g022990	1
ko03410	Genetic Information Processing	Replication and repair	Base excision repair	1/45 2.22%	59/9080 0.65%	0.254776	1	Cg3g022370	1
ko01100	Metabolism	Global and overview maps	Metabolic pathways	17/45 37.78%	2948/9080 32.47%	0.269495	1	Cg2g006530;Cg2g017010;Cg2g021710;Cg2g044070;Cg2g044950;Cg3g020920;Cg4g018220;Cg5g008610;Cg6g015210;Cg7g011850;Cg7g018020;Cg8g010040;Cg8g019990;Cg8g020000;Cg9g003860;novel.2643;novel.541	17
ko00460	Metabolism	Metabolism of other amino acids	Cyanoamino acid metabolism	1/45 2.22%	63/9080 0.69%	0.269537	1	Cg3g020920	1
ko00350	Metabolism	Amino acid metabolism	Tyrosine metabolism	1/45 2.22%	67/9080 0.74%	0.284013	1	novel.541	1
ko00330	Metabolism	Amino acid metabolism	Arginine and proline metabolism	1/45 2.22%	72/9080 0.79%	0.301713	1	Cg7g022990	1
ko00240	Metabolism	Nucleotide metabolism	Pyrimidine metabolism	1/45 2.22%	81/9080 0.89%	0.332501	1	Cg9g003860	1
ko04016	Environmental Information Processing	Signal transduction	MAPK signaling pathway - plant	5/45 11.11%	783/9080 8.62%	0.346516	1	Cg1g016370;Cg2g043520;Cg8g011160;Cg9g001540;Cg9g007940	5
ko00052	Metabolism	Carbohydrate metabolism	Galactose metabolism	1/45 2.22%	90/9080 0.99%	0.361961	1	Cg6g015210	1
ko01110	Metabolism	Global and overview maps	Biosynthesis of secondary metabolites	12/45 26.67%	2136/9080 23.52%	0.363435	1	Cg2g044070;Cg2g044950;Cg3g008990;Cg3g020920;Cg5g002300;Cg5g008610;Cg6g015210;Cg7g022650;Cg8g010040;Cg8g019990;Cg8g020000;Cg9g000760	12
ko01232	Metabolism	Global and overview maps	Nucleotide metabolism	1/45 2.22%	99/9080 1.09%	0.390148	1	Cg9g003860	1
ko04146	Cellular Processes	Transport and catabolism	Peroxisome	1/45 2.22%	112/9080 1.23%	0.428725	1	Cg2g021710	1
ko00564	Metabolism	Lipid metabolism	Glycerophospholipid metabolism	1/45 2.22%	117/9080 1.29%	0.442918	1	Cg1g016860	1
ko04626	Organismal Systems	Environmental adaptation	Plant-pathogen interaction	7/45 15.56%	1276/9080 14.05%	0.4494	1	Cg2g043520;Cg4g009390;Cg6g014370;Cg6g018470;Cg6g025470;Cg8g006790;Cg8g011160	7
ko00380	Metabolism	Amino acid metabolism	Tryptophan metabolism	1/45 2.22%	125/9080 1.38%	0.464912	1	Cg5g005400	1
ko01240	Metabolism	Global and overview maps	Biosynthesis of cofactors	2/45 4.44%	316/9080 3.48%	0.46776	1	Cg1g009460;Cg2g006530	2
ko02010	Environmental Information Processing	Membrane transport	ABC transporters	1/45 2.22%	128/9080 1.41%	0.472939	1	Cg4g013350	1
ko00999	Metabolism	Biosynthesis of other secondary metabolites	Biosynthesis of various plant secondary metabolites	1/45 2.22%	133/9080 1.46%	0.486057	1	Cg3g008990	1
ko00940	Metabolism	Biosynthesis of other secondary metabolites	Phenylpropanoid biosynthesis	2/45 4.44%	369/9080 4.06%	0.5513	1	Cg8g019990;Cg8g020000	2
ko00520	Metabolism	Carbohydrate metabolism	Amino sugar and nucleotide sugar metabolism	1/45 2.22%	175/9080 1.93%	0.584348	1	Cg9g001540	1
ko00270	Metabolism	Amino acid metabolism	Cysteine and methionine metabolism	1/45 2.22%	190/9080 2.09%	0.614787	1	Cg7g018020	1
ko00941	Metabolism	Biosynthesis of other secondary metabolites	Flavonoid biosynthesis	1/45 2.22%	191/9080 2.1%	0.616737	1	Cg2g044070	1
ko04120	Genetic Information Processing	Folding, sorting and degradation	Ubiquitin mediated proteolysis	1/45 2.22%	206/9080 2.27%	0.644853	1	Cg5g004480	1
ko00190	Metabolism	Energy metabolism	Oxidative phosphorylation	1/45 2.22%	207/9080 2.28%	0.646654	1	novel.2643	1
ko01230	Metabolism	Global and overview maps	Biosynthesis of amino acids	1/45 2.22%	244/9080 2.69%	0.707361	1	Cg8g010040	1
ko03040	Genetic Information Processing	Transcription	Spliceosome	1/45 2.22%	246/9080 2.71%	0.710335	1	Cg5g004480	1
ko04075	Environmental Information Processing	Signal transduction	Plant hormone signal transduction	3/45 6.67%	784/9080 8.63%	0.758456	1	Cg1g011990;Cg9g007940;Cg9g028950	3
