# Supplementary material for: Morphological and metabolic changes in Changshan Huyou (Citrus changshan-huyou) following natural tetraploidization
Source: BMC Plant Biol. 2025 Mar 8;25:301. doi: 10.1186/s12870-025-06293-4 (PMC11889857; doi:10.1186/s12870-025-06293-4)
Supplement: Supplementary file 14 — Additional file 14. Correlation analysis of top5 up-DAMs and up-DEGs in tetraploid peels [file 12870_2025_6293_MOESM14_ESM.xlsx]

## Sheet: Sheet1
Additional File 14 Correlation analysis of top5 up-DAMs and up-DEGs in tetraploid peels.
ID	Wagp010286	Wagp008978	Lahp007481	Wagp007144	NK10246260	Zmdp000292	Zmjp000182	MW0153108	mws0001	pme2527	pmp000529	Cmpp004143	Qmyp101422	Cmpp004617	Qmyp101108
Cg1g005130	0.626955	0.781314	0.759087	0.781707	0.306465	-0.855229	-0.856835	-0.614219	0.62833	0.54467	-0.813395	-0.924751	-0.607358	-0.740792	-0.614673
Cg1g007630	0.716538	0.97703	0.953509	0.958342	0.681284	-0.570959	-0.572684	-0.355241	0.761953	0.677716	-0.59001	-0.693502	-0.341675	-0.610311	-0.34657
Cg1g027580	0.665492	0.861872	0.79088	0.841372	0.480333	-0.662037	-0.661545	-0.424894	0.799949	0.703993	-0.644151	-0.753355	-0.42553	-0.620244	-0.429874
Cg2g001430	0.789597	0.930549	0.912001	0.9411	0.544256	-0.645959	-0.646664	-0.414833	0.71203	0.611823	-0.649557	-0.778431	-0.401604	-0.672477	-0.410236
Cg2g001440	0.857074	0.939618	0.917256	0.966307	0.578147	-0.577589	-0.579236	-0.377488	0.744553	0.648121	-0.579039	-0.709933	-0.357468	-0.597252	-0.364371
Cg2g001470	0.839612	0.975534	0.969152	0.994461	0.72159	-0.458324	-0.461829	-0.306693	0.757883	0.685381	-0.46294	-0.577751	-0.279387	-0.484115	-0.281376
Cg2g006540	0.80626	0.925891	0.889094	0.940573	0.536352	-0.647834	-0.648549	-0.443911	0.769007	0.670818	-0.607769	-0.746144	-0.432852	-0.608015	-0.437208
Cg2g008860	0.571232	0.898854	0.914141	0.862139	0.582756	-0.674347	-0.674026	-0.423671	0.610825	0.525118	-0.660841	-0.775161	-0.419338	-0.716569	-0.43635
Cg2g018020	0.674876	0.92867	0.904435	0.901393	0.596699	-0.575882	-0.57205	-0.308418	0.687831	0.586392	-0.626445	-0.746935	-0.310182	-0.701214	-0.322178
Cg2g026340	0.531236	0.699971	0.684443	0.698283	0.254562	-0.922372	-0.925634	-0.7551	0.628609	0.56943	-0.734931	-0.865703	-0.747093	-0.600898	-0.751851
Cg2g038900	0.924499	0.891849	0.893696	0.955203	0.660797	-0.32752	-0.331692	-0.230867	0.678819	0.607071	-0.334788	-0.457687	-0.192448	-0.364575	-0.194592
Cg2g041710	0.913387	0.881612	0.887502	0.94442	0.679032	-0.279355	-0.284008	-0.199106	0.669576	0.605276	-0.296457	-0.412292	-0.158359	-0.32829	-0.161276
Cg3g001150	0.867244	0.925773	0.925999	0.96408	0.601437	-0.539535	-0.543011	-0.374696	0.702982	0.619596	-0.54373	-0.666496	-0.343556	-0.551565	-0.348981
Cg3g004360	0.763508	0.979933	0.943139	0.969933	0.69433	-0.546714	-0.548709	-0.359065	0.829782	0.751939	-0.537109	-0.647639	-0.344495	-0.533513	-0.345013
Cg3g005370	0.845558	0.916326	0.896252	0.946214	0.520456	-0.626155	-0.627793	-0.416113	0.715004	0.613026	-0.613644	-0.753348	-0.398706	-0.631112	-0.40775
Cg4g003140	0.830363	0.951358	0.964601	0.979068	0.744184	-0.378783	-0.384885	-0.25959	0.698457	0.640344	-0.36999	-0.487827	-0.233867	-0.405132	-0.233521
Cg4g015240	0.582328	0.881157	0.820307	0.836027	0.556599	-0.670198	-0.67089	-0.441619	0.818716	0.737405	-0.632313	-0.728761	-0.442276	-0.597277	-0.445655
Cg5g026660	0.750044	0.977629	0.964432	0.967033	0.729411	-0.481706	-0.482641	-0.316673	0.776242	0.704833	-0.497435	-0.603377	-0.295113	-0.526575	-0.295001
Cg5g026670	0.986226	0.810035	0.785767	0.90153	0.53222	-0.304286	-0.308021	-0.216832	0.681971	0.599999	-0.309483	-0.437932	-0.177479	-0.319942	-0.179642
Cg5g037890	0.785412	0.922332	0.910664	0.940176	0.807846	-0.344036	-0.349696	-0.323236	0.844548	0.796128	-0.204326	-0.349978	-0.293967	-0.188851	-0.294627
Cg6g000490	0.597409	0.851692	0.789809	0.815721	0.467075	-0.704093	-0.702663	-0.447768	0.763786	0.668761	-0.686565	-0.792498	-0.45308	-0.669534	-0.458877
Cg6g003450	0.761258	0.977828	0.990616	0.980081	0.761654	-0.44913	-0.453449	-0.286145	0.696328	0.633012	-0.463529	-0.567288	-0.263537	-0.500592	-0.265586
Cg6g005140	0.72463	0.993177	0.977927	0.976676	0.754878	-0.528071	-0.53099	-0.361134	0.805894	0.741572	-0.502036	-0.613512	-0.342926	-0.500581	-0.343452
Cg6g008690	0.82687	0.963527	0.970241	0.984837	0.769752	-0.368701	-0.373779	-0.241188	0.721958	0.660814	-0.389052	-0.490783	-0.21131	-0.419212	-0.209702
Cg7g003610	0.810981	0.92203	0.887603	0.943882	0.610154	-0.621002	-0.629141	-0.515054	0.864244	0.814184	-0.521259	-0.633484	-0.487376	-0.41278	-0.479045
Cg8g000800	0.581173	0.788588	0.776643	0.783092	0.438645	-0.803459	-0.812083	-0.694124	0.774463	0.717716	-0.527721	-0.68399	-0.686367	-0.437419	-0.693923
Cg8g023050	0.870971	0.937485	0.942049	0.974277	0.680074	-0.416079	-0.416722	-0.290068	0.694981	0.616812	-0.414462	-0.548688	-0.256566	-0.465449	-0.265226
Cg9g023940	0.787844	0.899386	0.887615	0.912234	0.67393	-0.216697	-0.215297	-0.045837	0.608591	0.515546	-0.315216	-0.465336	-0.0581067	-0.47336	-0.0726215
novel.1569	0.973305	0.857742	0.831727	0.934509	0.554281	-0.373575	-0.377007	-0.257724	0.714448	0.627139	-0.381301	-0.510636	-0.223443	-0.392981	-0.224919
novel.680	0.904664	0.863078	0.820565	0.913551	0.466031	-0.53293	-0.533344	-0.354974	0.730998	0.624944	-0.540372	-0.678991	-0.331273	-0.559383	-0.341518
novel.793	0.84772	0.95734	0.957858	0.983316	0.672657	-0.487529	-0.490776	-0.323166	0.718275	0.63861	-0.49555	-0.616752	-0.296222	-0.526716	-0.301177
Cg1g027560	0.502642	0.782754	0.704568	0.732912	0.412708	-0.690881	-0.688841	-0.437288	0.747089	0.657591	-0.667528	-0.759913	-0.449272	-0.634809	-0.453407
Cg2g010510	0.652976	0.569283	0.433661	0.5953	0.299163	-0.29916	-0.297022	-0.209262	0.765755	0.690538	-0.263075	-0.363894	-0.212679	-0.195077	-0.207898
Cg2g023660	0.232321	0.640819	0.543004	0.545024	0.453659	-0.500277	-0.498144	-0.318547	0.720097	0.67646	-0.461018	-0.500449	-0.338663	-0.389608	-0.331652
Cg5g021280	0.0531438	0.454761	0.517141	0.391794	0.516104	-0.188576	-0.199203	0.00655036	0.106638	0.0611653	-0.382894	-0.29028	-0.00708336	-0.428369	0.0268695
Cg7g000840	0.736635	0.66958	0.549951	0.698744	0.387068	-0.318257	-0.311612	-0.236114	0.790568	0.702125	-0.291204	-0.415826	-0.221395	-0.26722	-0.22358
Cg7g015380	0.517348	0.575055	0.437627	0.562055	0.338257	-0.3544	-0.351081	-0.244959	0.78602	0.724935	-0.30569	-0.376019	-0.245673	-0.218309	-0.238915
Cg8g000790	0.633672	0.79349	0.7755	0.796293	0.38776	-0.783531	-0.789665	-0.610269	0.718264	0.636134	-0.595861	-0.748136	-0.608689	-0.559519	-0.620393
Cg8g017680	0.691	0.632915	0.505253	0.658303	0.315149	-0.40901	-0.407391	-0.276806	0.791901	0.708204	-0.373405	-0.470724	-0.27052	-0.293554	-0.268187
Cg8g023860	0.466323	0.504016	0.360128	0.490738	0.285193	-0.308213	-0.306444	-0.199916	0.742574	0.682405	-0.274231	-0.332905	-0.21061	-0.180248	-0.197721
Cg9g028770	0.346197	0.632131	0.517609	0.565758	0.37936	-0.51831	-0.516585	-0.333389	0.751474	0.691416	-0.476371	-0.531956	-0.350494	-0.398234	-0.345336
novel.184	0.421479	0.641308	0.647169	0.616146	0.473396	-0.222328	-0.22397	0.106298	0.314962	0.211681	-0.494389	-0.460851	0.0986	-0.624658	0.107238
