# Supplementary material for: Morphological and metabolic changes in Changshan Huyou (Citrus changshan-huyou) following natural tetraploidization
Source: BMC Plant Biol. 2025 Mar 8;25:301. doi: 10.1186/s12870-025-06293-4 (PMC11889857; doi:10.1186/s12870-025-06293-4)
Supplement: Supplementary file 15 — Additional file 15. Correlation analysis of up-DAMs and DEGs in tetraploid juice sacs [file 12870_2025_6293_MOESM15_ESM.xlsx]

## Sheet: Sheet1
Additional File 15 Correlation analysis of up-DAMs and up-DEGs in tetraploid juice sacs.
Correlation	Cg5g041700	Cg8g010040	Cg5g039550	Cg1g008180	Cg4g007530	Cg5g043220	Cg9g004620	Cg5g009930	Cg8g021580	Cg8g011160	Cg2g040390	Cg2g038130	Cg9g028950	Cg5g008610	novel.73	Cg5g041840	Cg4g020110	novel.2329	novel.2432	novel.2460	novel.2039	novel.2100	novel.2393	novel.2411	novel.2346	novel.2560	novel.1951	novel.1944	novel.2368	novel.2036	novel.2440	novel.2000	novel.2427	novel.2348	novel.1877	novel.1908	novel.1424	novel.1948	novel.1914	novel.2030	novel.2029	novel.1431	novel.1895	novel.2449	novel.2088	novel.1905	novel.2371	novel.1928	novel.1925
Lhdp120302	0.243563	0.303523	-0.505973	-0.418131	-0.377644	-0.416674	-0.321024	0.80238	0.808877	0.852204	0.579983	0.686629	0.690057	0.685768	0.000909523	0.239002	0.0401699	-0.124526	-0.0920161	-0.142349	-0.230241	-0.0945643	-0.121566	-0.201675	-0.156183	-0.217877	-0.248108	-0.219258	-0.0887173	-0.142796	-0.150933	-0.0900964	-0.122381	-0.323426	-0.296568	-0.279566	-0.278926	-0.174121	-0.23375	-0.227658	-0.193598	-0.26221	-0.232469	-0.154287	-0.223114	-0.277962	-0.291596	-0.263726	-0.22985
mws0336	-0.192037	-0.142327	-0.763548	-0.687067	-0.675009	-0.665892	-0.577345	0.346937	0.444101	0.448149	0.0154421	0.206402	0.170696	0.261983	-0.0317181	-0.0542699	-0.345396	-0.402003	-0.361963	-0.412934	-0.469217	-0.344106	-0.368801	-0.422293	-0.372265	-0.430521	-0.465646	-0.447634	-0.379367	-0.414656	-0.4417	-0.36478	-0.364526	-0.528508	-0.482675	-0.461887	-0.479182	-0.443809	-0.452812	-0.465885	-0.430617	-0.460659	-0.425615	-0.344823	-0.384792	-0.490411	-0.459215	-0.440141	-0.431755
ML10172161	-0.397099	-0.326153	-0.771331	-0.738963	-0.764006	-0.656924	-0.702339	0.180149	0.183739	0.234914	0.00171193	0.0085703	0.09758	0.175669	-0.281783	-0.0780268	-0.331964	-0.508596	-0.462222	-0.527307	-0.500002	-0.448527	-0.43918	-0.468694	-0.485845	-0.501497	-0.535812	-0.515526	-0.428978	-0.476961	-0.501257	-0.449159	-0.473526	-0.539836	-0.531332	-0.522283	-0.526443	-0.477616	-0.529524	-0.491492	-0.491696	-0.49933	-0.491088	-0.473062	-0.518207	-0.490614	-0.487867	-0.501188	-0.484153
Lmbn000193	-0.397099	-0.326153	-0.771331	-0.738963	-0.764006	-0.656924	-0.702339	0.180149	0.183739	0.234914	0.00171193	0.0085703	0.09758	0.175669	-0.281783	-0.0780268	-0.331964	-0.508596	-0.462222	-0.527307	-0.500002	-0.448527	-0.43918	-0.468694	-0.485845	-0.501497	-0.535812	-0.515526	-0.428978	-0.476961	-0.501257	-0.449159	-0.473526	-0.539836	-0.531332	-0.522283	-0.526443	-0.477616	-0.529524	-0.491492	-0.491696	-0.49933	-0.491088	-0.473062	-0.518207	-0.490614	-0.487867	-0.501188	-0.484153
mws1361	-0.757221	-0.735134	-0.512341	-0.555645	-0.546714	-0.517843	-0.594719	-0.568667	-0.478814	-0.41488	-0.608998	-0.625769	-0.481467	-0.516967	-0.115018	-0.43316	-0.577381	-0.0469374	-0.00802581	-0.0335282	0.0795722	0.106797	0.0627267	0.072583	0.0287496	0.0307284	0.0516272	0.0570241	0.014797	-0.00492025	0.00441934	0.0263525	0.00412597	0.094751	0.0568444	0.0625058	0.0463347	0.0568015	0.0473156	0.0560128	0.0978328	0.0875002	0.0701019	0.106272	0.0868707	0.0984674	0.103516	0.0916588	0.10657
MW0113143	-0.806341	-0.751131	-0.718973	-0.746491	-0.743432	-0.675169	-0.715373	-0.370792	-0.32335	-0.292466	-0.503267	-0.510907	-0.320541	-0.374999	-0.417046	-0.480214	-0.631067	-0.360564	-0.297776	-0.286256	-0.226535	-0.240262	-0.251444	-0.297062	-0.274218	-0.279554	-0.283584	-0.250868	-0.218813	-0.311224	-0.278651	-0.2805	-0.213855	-0.268933	-0.290004	-0.258939	-0.26053	-0.267814	-0.283553	-0.29546	-0.268147	-0.250842	-0.287709	-0.219674	-0.250675	-0.216143	-0.233977	-0.237641	-0.235897
Hmcn001884	-0.765276	-0.75904	-0.810283	-0.825971	-0.860496	-0.733716	-0.823858	-0.313792	-0.262917	-0.23645	-0.512667	-0.473007	-0.310197	-0.299593	-0.379486	-0.49364	-0.657627	-0.438524	-0.364863	-0.408938	-0.308341	-0.285374	-0.306465	-0.318906	-0.362426	-0.361237	-0.360657	-0.352999	-0.30287	-0.359292	-0.370576	-0.341749	-0.317349	-0.329937	-0.353924	-0.327949	-0.341988	-0.33984	-0.350073	-0.363719	-0.326388	-0.321811	-0.335452	-0.287903	-0.317629	-0.297206	-0.289675	-0.310985	-0.290904
pme1654	-0.620055	-0.564456	-0.565672	-0.573421	-0.599569	-0.503454	-0.580546	-0.351576	-0.308624	-0.239333	-0.448493	-0.440467	-0.376088	-0.36469	-0.01671	-0.207373	-0.397414	-0.315141	-0.31897	-0.369358	-0.277082	-0.271269	-0.231504	-0.244809	-0.291949	-0.268188	-0.304298	-0.292458	-0.313859	-0.325875	-0.350843	-0.293121	-0.282044	-0.278411	-0.26597	-0.268839	-0.290196	-0.291298	-0.299716	-0.250666	-0.265555	-0.257832	-0.244098	-0.24656	-0.280166	-0.252918	-0.23809	-0.222068	-0.236097
Wagp006699	-0.646645	-0.587106	-0.577503	-0.585546	-0.612144	-0.508146	-0.597361	-0.38936	-0.318891	-0.273423	-0.47371	-0.460711	-0.400631	-0.356817	0.0426237	-0.20031	-0.412365	-0.342911	-0.336878	-0.385961	-0.307307	-0.2906	-0.266561	-0.272779	-0.310083	-0.29895	-0.323525	-0.311975	-0.344106	-0.365295	-0.367983	-0.320047	-0.322623	-0.298824	-0.291915	-0.290858	-0.3142	-0.316325	-0.320137	-0.272609	-0.281697	-0.281227	-0.266238	-0.25897	-0.280113	-0.279741	-0.261256	-0.24992	-0.26281
Wagp007122	-0.776824	-0.744911	-0.681769	-0.704907	-0.757509	-0.634649	-0.726161	-0.42363	-0.383158	-0.359226	-0.563898	-0.550871	-0.432081	-0.389128	-0.270161	-0.426496	-0.575987	-0.405571	-0.397835	-0.421512	-0.300093	-0.308779	-0.30966	-0.324117	-0.356655	-0.339176	-0.34406	-0.341529	-0.321733	-0.378346	-0.364281	-0.355466	-0.314284	-0.330075	-0.332647	-0.304669	-0.322719	-0.343242	-0.326805	-0.329828	-0.312359	-0.302738	-0.32239	-0.285799	-0.293237	-0.297699	-0.277839	-0.288266	-0.295398
Zmjp006684	-0.776824	-0.744911	-0.681769	-0.704907	-0.757509	-0.634649	-0.726161	-0.42363	-0.383158	-0.359226	-0.563898	-0.550871	-0.432081	-0.389128	-0.270161	-0.426496	-0.575987	-0.405571	-0.397835	-0.421512	-0.300093	-0.308779	-0.30966	-0.324117	-0.356655	-0.339176	-0.34406	-0.341529	-0.321733	-0.378346	-0.364281	-0.355466	-0.314284	-0.330075	-0.332647	-0.304669	-0.322719	-0.343242	-0.326805	-0.329828	-0.312359	-0.302738	-0.32239	-0.285799	-0.293237	-0.297699	-0.277839	-0.288266	-0.295398
Wagp009406	-0.792979	-0.753794	-0.681328	-0.69911	-0.750742	-0.629335	-0.733093	-0.466684	-0.386271	-0.369876	-0.578818	-0.570528	-0.476064	-0.40481	-0.174609	-0.389481	-0.561731	-0.38139	-0.35877	-0.388152	-0.293269	-0.289293	-0.287912	-0.290138	-0.324763	-0.32028	-0.324394	-0.320781	-0.320325	-0.360927	-0.359118	-0.324929	-0.325888	-0.290577	-0.295431	-0.286558	-0.303788	-0.3168	-0.31576	-0.295322	-0.285809	-0.278858	-0.28093	-0.259663	-0.276865	-0.263977	-0.251387	-0.265157	-0.266838
Wagp006055	-0.756183	-0.723398	-0.679454	-0.692882	-0.733755	-0.604922	-0.707746	-0.446842	-0.361252	-0.346231	-0.556187	-0.540412	-0.403423	-0.385062	-0.193415	-0.390123	-0.532357	-0.413367	-0.378879	-0.392511	-0.306197	-0.307208	-0.302632	-0.318811	-0.343048	-0.340771	-0.354076	-0.335383	-0.351501	-0.376655	-0.395735	-0.34534	-0.319521	-0.299302	-0.321822	-0.317572	-0.324824	-0.332841	-0.357397	-0.324324	-0.321788	-0.300789	-0.303917	-0.28617	-0.33431	-0.268113	-0.277139	-0.285354	-0.285156
pmp000789	-0.784348	-0.738043	-0.668793	-0.696054	-0.721197	-0.613624	-0.713643	-0.47032	-0.387389	-0.351979	-0.581251	-0.573764	-0.461562	-0.445927	-0.132667	-0.367786	-0.556782	-0.33284	-0.306439	-0.349422	-0.25526	-0.247581	-0.232831	-0.239557	-0.281939	-0.269955	-0.281226	-0.266409	-0.290269	-0.329047	-0.320873	-0.287254	-0.272473	-0.245874	-0.258369	-0.244206	-0.265593	-0.273385	-0.276734	-0.244077	-0.242753	-0.240819	-0.239317	-0.217177	-0.233605	-0.224959	-0.211976	-0.209515	-0.219186
Lmsp010393	-0.749809	-0.702916	-0.665761	-0.678953	-0.717305	-0.595869	-0.695801	-0.441927	-0.354471	-0.340708	-0.547822	-0.529982	-0.43085	-0.37488	-0.0904811	-0.329688	-0.518438	-0.40314	-0.384678	-0.411086	-0.327866	-0.317449	-0.315904	-0.32412	-0.348203	-0.347843	-0.355587	-0.343998	-0.361497	-0.402241	-0.389034	-0.35765	-0.346072	-0.32655	-0.333044	-0.321252	-0.339098	-0.347899	-0.350375	-0.322494	-0.31764	-0.312297	-0.311968	-0.28542	-0.305011	-0.300869	-0.289994	-0.293492	-0.300685
Wagp007075	-0.723561	-0.67376	-0.642593	-0.65448	-0.69038	-0.575877	-0.668854	-0.426396	-0.351928	-0.321359	-0.533304	-0.516713	-0.432155	-0.384145	-0.0706992	-0.301031	-0.492062	-0.381292	-0.372437	-0.406115	-0.31709	-0.309162	-0.295234	-0.304348	-0.336154	-0.327832	-0.3442	-0.333707	-0.352317	-0.384847	-0.382413	-0.34369	-0.332143	-0.317238	-0.315958	-0.308166	-0.327885	-0.336429	-0.337894	-0.304816	-0.306251	-0.299221	-0.29472	-0.277584	-0.299172	-0.291181	-0.276986	-0.275307	-0.285465
mws0051	-0.714042	-0.686438	-0.683581	-0.691821	-0.728128	-0.603607	-0.702868	-0.400174	-0.29874	-0.297499	-0.529376	-0.500393	-0.437813	-0.354708	-0.0991631	-0.338204	-0.526014	-0.387668	-0.384027	-0.410145	-0.334705	-0.320147	-0.316085	-0.30873	-0.348055	-0.351666	-0.362905	-0.353507	-0.364724	-0.386868	-0.388251	-0.344317	-0.353898	-0.326128	-0.316446	-0.319533	-0.34144	-0.337046	-0.346368	-0.314704	-0.319673	-0.313324	-0.300089	-0.289479	-0.31565	-0.301034	-0.287413	-0.30081	-0.300621
Wagp007602	-0.700029	-0.650041	-0.621653	-0.625497	-0.66316	-0.563209	-0.642486	-0.418413	-0.312874	-0.314681	-0.520865	-0.499319	-0.448686	-0.360034	-0.0523006	-0.295798	-0.471796	-0.352479	-0.364591	-0.369472	-0.310088	-0.304336	-0.29536	-0.299435	-0.309568	-0.319116	-0.327026	-0.31723	-0.341104	-0.375305	-0.356392	-0.323447	-0.321503	-0.305556	-0.294825	-0.292493	-0.30817	-0.317907	-0.319555	-0.285178	-0.294162	-0.284011	-0.275892	-0.25884	-0.277694	-0.274077	-0.265875	-0.269897	-0.284151
pmp000010	-0.718986	-0.661084	-0.62533	-0.64031	-0.675023	-0.559956	-0.669496	-0.42894	-0.341055	-0.314545	-0.509025	-0.504833	-0.410437	-0.366156	-0.0201621	-0.263546	-0.470294	-0.360667	-0.339637	-0.38122	-0.303648	-0.285232	-0.27659	-0.284537	-0.315314	-0.309851	-0.326127	-0.309175	-0.339368	-0.372343	-0.366478	-0.325219	-0.321259	-0.293829	-0.30069	-0.292121	-0.31365	-0.315559	-0.324148	-0.280886	-0.27887	-0.283043	-0.279618	-0.253316	-0.279415	-0.276198	-0.263053	-0.257289	-0.265622
Lmsp003729	0.409818	0.304829	0.349712	0.354583	0.441803	0.226183	0.351119	0.226544	0.288218	0.268455	0.135799	0.136212	-0.00495747	-0.0856968	-0.066912	0.0263726	0.0720237	0.585681	0.545602	0.583598	0.390425	0.410564	0.445121	0.56708	0.555436	0.517506	0.529119	0.527575	0.458061	0.514967	0.519952	0.478564	0.518188	0.470806	0.526672	0.507446	0.495323	0.494498	0.491447	0.489171	0.450374	0.465234	0.472322	0.486622	0.490161	0.458157	0.472925	0.509847	0.463525
mws0473	-0.0912949	-0.129096	0.12198	0.0819816	0.136358	-0.0810131	-0.000984594	-0.106035	-0.139726	0.00359599	-0.133792	-0.195598	-0.24359	-0.380433	-0.236973	-0.243341	-0.123066	0.825163	0.939179	0.91627	0.820934	0.818836	0.830285	0.867451	0.900488	0.882547	0.879625	0.880106	0.919282	0.828218	0.879918	0.842119	0.825645	0.834463	0.818569	0.854496	0.849612	0.818823	0.826341	0.804034	0.844708	0.827074	0.821769	0.874675	0.883434	0.853124	0.850785	0.885595	0.881949
Lmmn000806	-0.0912949	-0.129096	0.12198	0.0819816	0.136358	-0.0810131	-0.000984594	-0.106035	-0.139726	0.00359599	-0.133792	-0.195598	-0.24359	-0.380433	-0.236973	-0.243341	-0.123066	0.825163	0.939179	0.91627	0.820934	0.818836	0.830285	0.867451	0.900488	0.882547	0.879625	0.880106	0.919282	0.828218	0.879918	0.842119	0.825645	0.834463	0.818569	0.854496	0.849612	0.818823	0.826341	0.804034	0.844708	0.827074	0.821769	0.874675	0.883434	0.853124	0.850785	0.885595	0.881949
MWSslk208	0.079111	-7.2376e-05	0.0726282	0.0254404	0.085683	-0.0537572	-0.0119421	0.115207	0.156859	0.179837	0.0165756	-0.0366823	-0.182008	-0.239563	-0.27053	-0.143221	-0.117551	0.629855	0.664939	0.623546	0.467737	0.463461	0.526322	0.627999	0.594525	0.585587	0.549198	0.574452	0.576586	0.563505	0.582005	0.56072	0.543319	0.532355	0.584654	0.582097	0.546112	0.559652	0.546362	0.572418	0.531095	0.506879	0.536291	0.542357	0.552293	0.52118	0.551915	0.576966	0.556659
Lmjp002906	0.168392	0.120622	0.234753	0.207144	0.263254	0.0594186	0.224756	0.103683	0.0924787	0.16036	0.0243966	0.0300539	-0.108692	-0.214999	-0.159019	-0.064619	-0.0576734	0.582436	0.808186	0.738398	0.492547	0.507496	0.531489	0.593931	0.678407	0.639698	0.610578	0.615808	0.652921	0.57768	0.592557	0.566253	0.551341	0.548219	0.565321	0.590229	0.572508	0.508876	0.541643	0.500202	0.535279	0.513891	0.5388	0.596991	0.647478	0.533871	0.567741	0.620731	0.601852
Lmsp003939	-0.410246	-0.528058	-0.00201988	-0.130335	-0.0740085	-0.108682	-0.180834	-0.603326	-0.474324	-0.547529	-0.647727	-0.693907	-0.763883	-0.756433	-0.555056	-0.669977	-0.435126	0.525391	0.4409	0.50101	0.548785	0.434611	0.47781	0.567338	0.512682	0.54658	0.53557	0.57854	0.463335	0.491491	0.553572	0.4921	0.530812	0.6297	0.617482	0.634577	0.610157	0.578111	0.579191	0.606314	0.523606	0.570583	0.572714	0.507419	0.553585	0.605674	0.630131	0.577187	0.553469
mws1174	-0.195248	-0.254305	0.0845722	-0.0168546	0.039617	0.017251	-0.0643686	-0.293478	-0.130761	-0.265083	-0.284658	-0.358983	-0.384461	-0.443461	-0.303747	-0.329386	-0.268374	0.328692	0.163606	0.21534	0.229366	0.164688	0.225809	0.291896	0.19452	0.245611	0.227516	0.288793	0.14651	0.243125	0.239444	0.222501	0.293748	0.309996	0.347851	0.32319	0.285437	0.317753	0.297819	0.352626	0.259834	0.257315	0.240582	0.217942	0.208467	0.257313	0.276542	0.267191	0.232392
pme0001	-0.75009	-0.804669	-0.441988	-0.498222	-0.493505	-0.565999	-0.551862	-0.596135	-0.404789	-0.4615	-0.811089	-0.773979	-0.800971	-0.781346	-0.522313	-0.739075	-0.744573	0.196291	0.254567	0.288797	0.210242	0.179071	0.210482	0.281069	0.295669	0.264238	0.280979	0.291991	0.24112	0.192911	0.227757	0.211536	0.266459	0.295942	0.302038	0.326784	0.309284	0.22475	0.256185	0.237473	0.229019	0.266513	0.263529	0.313458	0.336726	0.313228	0.330556	0.328386	0.284744
mws0920	-0.765563	-0.834867	-0.403664	-0.483252	-0.452374	-0.519815	-0.533135	-0.614279	-0.468899	-0.487389	-0.783943	-0.806515	-0.795549	-0.839803	-0.54461	-0.742076	-0.754739	0.281342	0.3315	0.355487	0.306088	0.262082	0.29049	0.379694	0.356286	0.342843	0.356623	0.372913	0.333653	0.281692	0.328602	0.29187	0.339079	0.378599	0.392756	0.407676	0.379795	0.328249	0.347071	0.330096	0.320668	0.348191	0.335925	0.379763	0.396831	0.394678	0.410776	0.406834	0.376835
Lmbn006032	-0.700391	-0.770163	-0.407137	-0.472861	-0.45031	-0.555282	-0.537452	-0.557279	-0.357796	-0.397857	-0.769989	-0.74855	-0.794047	-0.799822	-0.513343	-0.732505	-0.743161	0.368434	0.375329	0.409895	0.347315	0.326143	0.352891	0.438037	0.427405	0.405556	0.409998	0.429327	0.361742	0.345773	0.366233	0.357943	0.408347	0.426036	0.452496	0.465297	0.435696	0.383259	0.402534	0.396863	0.382949	0.404844	0.399873	0.450144	0.45359	0.434014	0.461236	0.46312	0.421874
MWSHY0113	-0.51498	-0.586016	-0.715768	-0.731583	-0.681319	-0.805411	-0.664972	-0.0180407	0.116645	0.0960715	-0.41715	-0.314212	-0.246274	-0.306536	-0.833375	-0.738231	-0.834744	0.0919198	0.136237	0.161889	0.107686	0.149528	0.122611	0.162894	0.166337	0.112724	0.151061	0.151633	0.20049	0.162125	0.164017	0.146678	0.215333	0.107994	0.120743	0.154095	0.148013	0.138969	0.145398	0.0709165	0.104848	0.11912	0.0969895	0.183952	0.189161	0.148667	0.162612	0.149173	0.132783
Smgp004575	-0.544825	-0.669479	-0.691328	-0.715451	-0.689678	-0.771302	-0.700949	-0.124891	0.0420079	-0.0316813	-0.503944	-0.415324	-0.355197	-0.37067	-0.873002	-0.828553	-0.842449	0.118315	0.16066	0.222016	0.144842	0.168341	0.121912	0.195924	0.208018	0.142226	0.17559	0.189909	0.223117	0.185816	0.201102	0.169858	0.253786	0.160045	0.168467	0.202424	0.193302	0.181749	0.170849	0.104423	0.134324	0.160859	0.130724	0.227734	0.205529	0.199093	0.207382	0.177209	0.169459
Lmsn015919	-0.365983	-0.454094	-0.388631	-0.463429	-0.438354	-0.404621	-0.432321	-0.136119	-0.0613917	-0.16391	-0.310244	-0.280853	-0.159203	-0.19298	-0.737628	-0.646497	-0.538327	0.0203103	-0.0196304	0.0409554	0.123811	0.0857104	0.031593	0.0338282	0.0192351	0.0248002	0.0476719	0.084005	0.103507	0.0745499	0.129259	0.0592961	0.151334	0.0828489	0.0533165	0.105618	0.0968132	0.113154	0.110403	0.0537977	0.0641093	0.0685718	0.0204763	0.0669937	0.0826677	0.0849174	0.0935099	0.0364999	0.0502339
Lmmp003091	-0.418234	-0.503144	-0.477488	-0.495495	-0.526284	-0.482881	-0.517949	-0.0539856	-0.0713724	-0.113375	-0.247151	-0.273809	-0.210422	-0.128945	-0.653641	-0.517121	-0.50389	-0.119944	-0.128793	-0.0844496	-0.0566519	-0.0843322	-0.127358	-0.0619376	-0.0948755	-0.121948	-0.0648237	-0.0938063	0.0374753	-0.063347	0.024921	-0.0760208	-0.0533168	-0.107247	-0.0813213	-0.048583	-0.0556957	-0.0533497	-0.0308193	-0.11363	-0.0857189	-0.0698184	-0.112299	-0.0634166	-0.0303671	-0.05246	-0.0441813	-0.103405	-0.0881633
[truncated: 146 more columns]
