# Supplementary material for: Morphological and metabolic changes in Changshan Huyou (Citrus changshan-huyou) following natural tetraploidization
Source: BMC Plant Biol. 2025 Mar 8;25:301. doi: 10.1186/s12870-025-06293-4 (PMC11889857; doi:10.1186/s12870-025-06293-4)
Supplement: Supplementary file 16 — Additional file 16. Correlation analysis of up-DAMs and DEGs in tetraploid segment membranes [file 12870_2025_6293_MOESM16_ESM.xlsx]

## Sheet: Flavonoids_CW
Up-regulated flavonoids were correlated with DEGs in tetraploid segment membranes.
Correlation	Cg1g003590	Cg7g020210	Cg2g021710	Cg6g025640	Cg1g009460	Cg3g025980	Cg1g026330	Cg5g002300	Cg9g012190	Cg4g013350	Cg8g003880	Cg2g017010	Cg7g009630	Cg9g007940	Cg1g013340	Cg2g011110	Cg9g028950	Cg5g028900	Cg5g018340	novel.1759	Cg3g014520	Cg8g010040
HJN086	0.796272	0.807285	0.79744	0.778497	0.833065	0.811135	0.820208	0.822759	0.874813	0.82841	0.885644	0.83776	0.839337	0.930476	0.826507	0.807552	0.40511	-0.151007	0.0772143	-0.0150477	0.291625	0.130227
Lmmn004625	0.831884	0.840694	0.833545	0.808622	0.84389	0.814867	0.816502	0.842408	0.906228	0.838684	0.89008	0.856661	0.842731	0.920458	0.833375	0.803264	0.414039	-0.0950154	0.135716	0.0547849	0.350471	0.15341
pme0001	-0.0883224	-0.439786	-0.292911	-0.228532	-0.461466	-0.457789	-0.414201	-0.303455	-0.286627	0.037894	0.151772	-0.093631	-0.213616	-0.19596	-0.156979	-0.148579	-0.800971	-0.585579	-0.520148	-0.337459	-0.356746	-0.804669
pmp001288	0.153448	-0.0470904	0.0413232	0.0377171	0.0925288	0.0535902	0.191603	0.164929	0.212612	0.448133	0.502207	0.338321	0.342786	0.356274	0.235757	0.280648	-0.392985	-0.8075	-0.708652	-0.669832	-0.523337	-0.61811
Zmjp005293	0.132021	-0.0605763	0.0198889	0.0158715	0.0845865	0.0540701	0.189224	0.144351	0.206484	0.423833	0.484476	0.316065	0.327502	0.342064	0.212936	0.256889	-0.392715	-0.801297	-0.702889	-0.665716	-0.528419	-0.606384
Lazp002140	0.336402	0.276025	0.175825	0.17691	0.15928	0.198555	0.15892	0.0812257	0.211089	-0.176513	0.04629	-0.0742764	-0.200736	0.048186	0.0137692	-0.0794566	0.202287	0.737366	0.821491	0.821614	0.843048	0.54367
pmp001312	-0.483055	-0.54214	-0.628608	-0.51441	-0.701983	-0.573504	-0.510454	-0.703845	-0.611895	-0.577318	-0.552007	-0.798226	-0.804955	-0.663795	-0.748368	-0.767501	-0.468224	0.410338	0.313537	0.470253	0.106682	0.0699211

## Sheet: Organic acids_CW
Up-regulated organic acids were correlated with DEGs in tetraploid segment membranes.
Correlation	Cg5g018340	Cg9g009030	Cg5g028900	Cg9g022650	Cg3g018720	Cg5g000370	Cg3g008990	Cg4g020920	Cg6g001070	Cg7g000950	Cg5g040070	Cg9g001540	Cg2g043600	Cg8g020560	Cg6g004870	Cg1g009150	Cg6g002120	Cg4g010710	Cg7g006430	Cg5g004480	CgUng002990	Cg2g043520	Cg5g039770	Cg3g013390	Cg7g002640	novel.1254	Cg5g033420	Cg5g011690	Cg6g002620	Cg1g005730	novel.347	Cg4g018220	Cg5g009930	Cg8g011160	novel.541	Cg2g044460	Cg7g011850	Cg3g021430	Cg5g043940	Cg2g008130	Cg1g008100	Cg8g023590	Cg3g020920	Cg8g021580	Cg5g010630	Cg4g010580	Cg4g004390	Cg7g018900	Cg1g025480
ML10176345	-0.817389	-0.869776	-0.863536	-0.877437	-0.600855	-0.511628	-0.459947	-0.452541	-0.383149	-0.365421	-0.398646	-0.401592	-0.381515	-0.397374	-0.37874	-0.365613	-0.365548	-0.359609	-0.365227	-0.433038	-0.442884	-0.4291	-0.414215	-0.440655	-0.400674	-0.390086	-0.42421	-0.422947	-0.420198	-0.40905	-0.415337	-0.358584	-0.409603	-0.315028	-0.34349	-0.331651	-0.36064	-0.341444	-0.285404	-0.270717	-0.277115	-0.288845	-0.312912	-0.297005	-0.313034	-0.320813	-0.340845	-0.312828	-0.300397
mws0336	-0.193213	-0.394851	-0.381202	-0.337638	0.142625	0.241931	0.308855	0.31594	0.349704	0.350024	0.354382	0.355821	0.370816	0.37034	0.380205	0.375047	0.378932	0.381389	0.363638	0.322311	0.311887	0.303417	0.312204	0.300006	0.337477	0.335971	0.325194	0.316311	0.32536	0.315245	0.333235	0.370958	0.346937	0.448149	0.342825	0.391881	0.397688	0.348465	0.342149	0.424272	0.395588	0.41661	0.443456	0.444101	0.45874	0.421229	0.425353	0.439973	0.442249
WaYn000716	0.290483	0.0698719	0.135724	0.155099	0.569407	0.600403	0.646403	0.627541	0.722393	0.745125	0.769242	0.756599	0.7522	0.760254	0.761352	0.763683	0.768391	0.761111	0.766693	0.665243	0.698502	0.688853	0.68974	0.734495	0.704882	0.716917	0.721174	0.724778	0.726792	0.712464	0.704515	0.633409	0.589642	0.670355	0.642078	0.722155	0.689949	0.68049	0.701218	0.784375	0.760725	0.75462	0.724071	0.712078	0.758394	0.73754	0.757622	0.745917	0.788684
pme0278	0.551083	0.30487	0.413868	0.396795	0.83147	0.823608	0.844659	0.819438	0.903335	0.904737	0.923613	0.919912	0.920857	0.922001	0.932122	0.925787	0.932211	0.901333	0.904143	0.906994	0.871994	0.8958	0.88372	0.911387	0.916233	0.910248	0.890985	0.901297	0.90114	0.904628	0.892501	0.831775	0.818226	0.814614	0.917113	0.878177	0.850939	0.869697	0.860851	0.900683	0.862651	0.855111	0.860735	0.882207	0.918216	0.920873	0.892662	0.889904	0.936451
[truncated: 38 more columns]

## Sheet: Alkaloids_CW
Up-regulated alkaloids were correlated with DEGs in tetraploid segment membranes.
Correlation	Cg4g013350	Cg7g009630	Cg8g003880	Cg2g017010	Cg9g007940	Cg2g008130	Cg4g010710	Cg8g021580	Cg3g020920	Cg7g011850	Cg4g018220	Cg8g011160	novel.541	Cg5g004480	Cg7g002640	Cg7g000950	Cg9g001540	Cg3g013390	Cg6g002620	Cg5g033420	Cg1g005730	CgUng002990	Cg5g011690	novel.1254	Cg2g043520	Cg4g020920	Cg3g021430	Cg5g039770	Cg6g001070	Cg7g009590	Cg7g020630	Cg5g002230	Cg8g020100	Cg9g000760	Cg3g018720	Cg8g013110	Cg5g043940	Cg6g025470	Cg5g009930	novel.747	Cg3g008990	Cg5g000370	Cg9g028980	Cg5g008040	Cg7g022990	novel.1371	Cg2g006530	Cg2g038130	Cg2g044070
Lwhp011001	0.865924	0.85444	0.857568	0.83405	0.879202	0.683718	0.666275	0.657404	0.688376	0.664383	0.655657	0.637813	0.626815	0.633652	0.619632	0.658288	0.651919	0.641561	0.650487	0.620909	0.619345	0.624756	0.638188	0.633191	0.576176	0.595521	0.620986	0.600421	0.611129	0.51862	0.523984	0.560732	0.491678	0.520415	0.505546	0.530497	0.628463	0.58513	0.558681	0.597415	0.562131	0.521166	0.516566	0.570264	0.569857	0.495711	0.514156	0.491448	0.490586
mws0983	0.552607	0.690375	0.650026	0.730462	0.750776	0.908672	0.92312	0.921859	0.953353	0.946353	0.918484	0.891718	0.908044	0.93277	0.938849	0.913805	0.953518	0.941365	0.93263	0.926825	0.915782	0.90733	0.9337	0.93452	0.916278	0.911079	0.894078	0.917747	0.91973	0.793278	0.848554	0.845743	0.85068	0.850147	0.890283	0.878576	0.83301	0.827151	0.892018	0.873282	0.919528	0.910443	0.898016	0.8553	0.867364	0.872792	0.86294	0.844406	0.833552
MWSmce548	0.528236	0.630619	0.597058	0.686971	0.612453	0.845649	0.870632	0.85406	0.792304	0.79939	0.789166	0.799467	0.914361	0.926105	0.909773	0.895094	0.887008	0.906935	0.89623	0.868097	0.879815	0.86928	0.876314	0.84695	0.869679	0.821388	0.844719	0.842859	0.852391	0.806394	0.772417	0.83656	0.843967	0.840883	0.843619	0.820823	0.789559	0.791957	0.759037	0.78265	0.80033	0.79156	0.768649	0.594624	0.64558	0.712668	0.666373	0.677434	0.680316
[truncated: 61 more columns]
